# Supplementary material for: Long-read assembly of the Chinese rhesus macaque genome and identification of ape-specific structural variants
Source: Nat Commun. 2019 Sep 17;10:4233. doi: 10.1038/s41467-019-12174-w (PMC6749001; doi:10.1038/s41467-019-12174-w)
Supplement: Supplementary file 5 — Supplementary Data 1 [file 41467_2019_12174_MOESM5_ESM.xlsx]

## Sheet: Sheet1
Supplementary Data 1. RNA-seq data from 16 macaque tissues aligned to genome assemblies.
	Large intestine		Lung		Epididymis		Liver		Testis		Muscle		Bladder		Brain (PFC)		Skin		Spleen		Kidney		Stomach		Small intestine		Cerebellum		Heart		Pancreas
	rheMac8	rheMacS	rheMac8	rheMacS	rheMac8	rheMacS	rheMac8	rheMacS	rheMac8	rheMacS	rheMac8	rheMacS	rheMac8	rheMacS	rheMac8	rheMacS	rheMac8	rheMacS	rheMac8	rheMacS	rheMac8	rheMacS	rheMac8	rheMacS	rheMac8	rheMacS	rheMac8	rheMacS	rheMac8	rheMacS	rheMac8	rheMacS
Number of input reads	37307910	37307910	44809252	44809252	32868209	32868209	35911492	35911492	33835481	33835481	40412043	40412043	33641598	33641598	37877471	37877471	31287165	31287165	28669952	28669952	39036925	39036925	35642983	35642983	45713043	45713043	40103942	40103942	39834559	39834559	38112913	38112913
Average input read length	300	300	300	300	300	300	300	300	300	300	300	300	300	300	300	300	300	300	300	300	300	300	300	300	300	300	300	300	300	300	300	300
UNIQUE READS:
Uniquely mapped reads number	29891785	30838286	38705643	39235206	28623566	28793249	28234759	28168486	29641442	30067393	33881170	33779503	29198930	29647606	27537700	28542234	24239453	24593005	21954737	22482711	28707463	30299448	27779114	25334175	34788777	36940536	34048914	34993434	29786309	32589495	27795843	25403512
Uniquely mapped reads %	0.8012	0.8266	0.8638	0.8756	0.8709	0.876	0.7862	0.7844	0.876	0.8886	0.8384	0.8359	0.8679	0.8813	0.727	0.7535	0.7747	0.786	0.7658	0.7842	0.7354	0.7762	0.7794	0.7108	0.761	0.8081	0.849	0.8726	0.7478	0.8181	0.7293	0.6665
Average mapped length	294.14	295.21	295.07	295.8	295.03	295.55	291.07	291.49	294.84	295.73	294.08	295.33	294.99	295.73	289.64	290.67	290.04	290.51	290.49	291.01	289.67	291.09	290.89	291.93	290.72	292.61	294.22	295.45	291.53	295.01	290.36	290.58
Number of splices: Total	27145130	28477184	35926632	36981202	30315771	30956429	33761398	33311408	29626324	30331669	42486720	40884646	27070443	27721465	21452373	22003989	24558033	25110510	20353059	21432507	23639686	24302965	28253975	23261989	29165231	30512017	26283452	26925749	26288400	26454815	39293793	34958457
Number of splices: Annotated (sjdb)	25080612	27978035	33286094	36455546	26958008	28586283	32240177	33045517	25823997	28978894	40283480	40553018	25272571	27253766	19885872	21670306	21842459	24374335	18809753	21095365	21840420	23923745	26608025	22870807	26880337	30038522	24234352	26502742	24636941	26133821	31390135	27831787
Number of splices: GT/AG	26956914	28218293	35694477	36710487	30124973	30746991	33574993	33065321	29391174	30027939	42139773	40505026	26865973	27506709	21280636	21807202	24395885	24945518	20189809	21240864	23464062	24079452	28119885	23058056	28975929	30283675	26079118	26699016	26080911	26204472	39230739	34897884
Number of splices: GC/AG	151207	156524	188560	199472	153765	162328	163210	175589	184840	227819	315171	288431	166451	167927	138307	147598	130449	121711	132337	139621	136824	151503	107915	115447	151002	161828	164837	173137	176563	186381	50555	44950
Number of splices: AT/AC	18562	21768	21020	22176	17842	20389	8912	11799	28493	28829	16309	19403	17133	18692	15619	18162	12608	14252	14333	15542	17384	18327	11769	13595	18604	19565	18711	20642	16319	17856	4710	4853
Number of splices: Non-canonical	18447	80599	22575	49067	19191	26721	14283	58699	21817	47082	15467	71786	20886	28137	17811	31027	19091	29029	16580	36480	21416	53683	14406	74891	19696	46949	20786	32954	14607	46106	7789	10770
Mismatch rate per base %	0.007	0.0044	0.0056	0.004	0.0054	0.004	0.0087	0.0069	0.0057	0.0041	0.0061	0.0033	0.0057	0.0041	0.0095	0.007	0.0085	0.0073	0.0087	0.0073	0.0104	0.0069	0.0107	0.0079	0.0108	0.0074	0.007	0.0046	0.011	0.0038	0.0087	0.0071
Deletion rate per base	0.0002	0.0002	0.0002	0.0002	0.0002	0.0002	0.0002	0.0001	0.0002	0.0002	0.0001	0.0001	0.0002	0.0002	0.0002	0.0002	0.0002	0.0002	0.0002	0.0002	0.0002	0.0002	0.0002	0.0002	0.0002	0.0001	0.0003	0.0002	0.0002	0.0001	0.0001	0.0002
Deletion average length	2.21	1.65	2.24	1.67	2.3	1.64	2.07	1.58	2.21	1.65	1.93	1.51	2.28	1.71	2.11	1.69	2.34	1.67	2.21	1.63	2.09	1.62	2.16	1.59	2.06	1.65	2.19	1.7	1.76	1.62	2.04	1.21
Insertion rate per base	0.0002	0.0002	0.0002	0.0002	0.0002	0.0001	0.0001	0.0001	0.0002	0.0001	0.0002	0.0001	0.0002	0.0002	0.0002	0.0001	0.0002	0.0001	0.0002	0.0002	0.0002	0.0001	0.0002	0.0001	0.0002	0.0001	0.0003	0.0002	0.0002	0.0001	0.0001	0.0001
Insertion average length	1.9	1.48	1.78	1.4	1.92	1.47	1.72	1.4	1.96	1.52	1.71	1.37	1.94	1.5	1.86	1.43	1.82	1.43	1.82	1.4	1.72	1.42	1.84	1.44	1.7	1.43	1.94	1.47	1.7	1.41	1.61	1.86
MULTI-MAPPING READS:
Number of reads mapped to multiple loci	1862252	2836364	1830978	2723265	1455299	1865741	1231000	2556161	1024675	1785257	1592951	3975909	1399693	2062849	974762	2447704	1011051	1511993	1358917	1802180	1330896	3090897	1586173	3197827	2083766	4002079	1248760	2332470	1265498	4587157	2163436	6239522
% of reads mapped to multiple loci	0.0499	0.076	0.0409	0.0608	0.0443	0.0568	0.0343	0.0712	0.0303	0.0528	0.0394	0.0984	0.0416	0.0613	0.0257	0.0646	0.0323	0.0483	0.0474	0.0629	0.0341	0.0792	0.0445	0.0897	0.0456	0.0875	0.0311	0.0582	0.0318	0.1152	0.0568	0.1637
Number of reads mapped to too many loci	3035	3816	2853	3645	1504	2037	901	3539	3381	3089	1102	1682	1809	2943	1941	2102	1057	11057	984	1724	2031	2437	1525	170002	3483	3767	1674	2041	1268	1606	856	9996
% of reads mapped to too many loci	0.0001	0.0001	0.0001	0.0001	0	0.0001	0	0.0001	0.0001	0.0001	0	0	0.0001	0.0001	0.0001	0.0001	0	0.0004	0	0.0001	0.0001	0.0001	0	0.0048	0.0001	0.0001	0	0.0001	0	0	0	0.0003
UNMAPPED READS:
% of reads unmapped: too many mismatches	0.0289	0.0126	0.0155	0.0061	0.0112	0.0069	0.0303	0.0199	0.0156	0.0073	0.0234	0.0056	0.0158	0.0071	0.0351	0.0168	0.0248	0.019	0.0295	0.0207	0.044	0.0172	0.0351	0.0159	0.0437	0.0127	0.0222	0.0074	0.0589	0.0067	0.0391	0.0229
% of reads unmapped: too short	0.1181	0.0787	0.0796	0.0568	0.0735	0.06	0.149	0.1241	0.0776	0.0508	0.0987	0.0597	0.0745	0.0499	0.212	0.1649	0.1679	0.1457	0.1568	0.1303	0.1862	0.127	0.1401	0.0955	0.1493	0.0906	0.0975	0.0616	0.1614	0.0597	0.1748	0.1465
% of reads unmapped: other	0.0017	0.006	0.0002	0.0006	0.0002	0.0003	0.0001	0.0003	0.0004	0.0004	0.0001	0.0004	0.0002	0.0003	0.0001	0.0001	0.0002	0.0006	0.0005	0.0019	0.0002	0.0004	0.0009	0.0833	0.0003	0.001	0.0002	0.0002	0.0001	0.0002	0.0001	0.0001
CHIMERIC READS:
Number of chimeric reads	0	0	0	0	0	0	0	0	0	0	0	0	0	0	0	0	0	0	0	0	0	0	0	0	0	0	0	0	0	0	0	0
% of chimeric reads	0	0	0	0	0	0	0	0	0	0	0	0	0	0	0	0	0	0	0	0	0	0	0	0	0	0	0	0	0	0	0	0
