# Supplementary material for: Long-read assembly of the Chinese rhesus macaque genome and identification of ape-specific structural variants
Source: Nat Commun. 2019 Sep 17;10:4233. doi: 10.1038/s41467-019-12174-w (PMC6749001; doi:10.1038/s41467-019-12174-w)
Supplement: Supplementary file 6 — Supplementary Data 2 [file 41467_2019_12174_MOESM6_ESM.xlsx]

## Sheet: Sheet1
Supplementary Data 2. Comparison of repeat contents between rheMacS, rheMac8 and apes.
		RM8			RMS			GS3			OSP			CCP			ZF1
Type		number of elements	Length of occupied (bp)	percentage sequence (%)	number of elements	Length of occupied (bp)	percentage sequence (%)	number of elements	Length of occupied (bp)	percentage sequence (%)	number of elements	Length of occupied (bp)	percentage sequence (%)	number of elements	Length of occupied (bp)	percentage sequence (%)	number of elements	Length of occupied (bp)	percentage sequence (%)
srpRNA		1123	232859	0.01	1152	243404	0.01	1067	229909	0.01	1093	232196	0.01	1101	233911	0.01	1100	235089	0.01
	non	1123	232859	0.01	1152	243404	0.01	1067	229909	0.01	1093	232196	0.01	1101	233911	0.01	1100	235089	0.01
LTR		682899	282246545	10.21	703271	293146099	9.94	690286	289920826	10.41	691433	291220743	10.39	688925	289547438	10.42	703871	295875723	10.43
	ERVL-MaLR	326074	116024071	4.2	334810	118997789	4.03	330038	118588906	4.26	330722	119251406	4.25	329559	118465402	4.26	335519	120407369	4.24
	non	17723	5535213	0.2	18229	5651571	0.19	18523	5768387	0.21	18589	5769520	0.21	18545	5768590	0.21	18751	5827186	0.21
	ERVL	149979	62565073	2.26	154333	64367585	2.18	151826	63800488	2.29	152483	64563353	2.3	151315	63533252	2.29	154670	64703677	2.28
	ERVK	10480	8972503	0.32	11356	10214249	0.35	8625	7735926	0.28	8599	7826312	0.28	8733	7869659	0.28	9258	8507954	0.3
	Gypsy	27969	9805632	0.35	28718	10040657	0.34	29235	10306015	0.37	29203	10305634	0.37	29156	10298392	0.37	29528	10407061	0.37
	ERV1	150674	79664401	2.88	155825	84208171	2.85	152039	84050199	3.02	151837	83836514	2.99	151617	83952839	3.02	156145	86363984	3.04
SSR		1671305	34744282	1.17558	1613395	33022974	1.16443	1487940	28715879	1.01723	1482128	29257528	1.04686	1462018	28365291	1.01078	1589670	34651805	1.21774
SINE		1604844	379844565	13.75	1646848	392005467	13.29	1533272	362432138	13.02	1518213	359046502	12.8	1532776	362236273	13.04	1561852	369069939	13.01
	Alu	1232065	315494952	11.42	1264979	326146593	11.06	1144360	295246931	10.61	1129965	291923766	10.41	1143384	294913187	10.62	1169427	301255790	10.62
	tRNA	563	121843	0	568	123658	0	585	127191	0	593	127817	0	592	126299	0	598	129598	0
	5S-Deu-L2	2466	478188	0.02	2521	487079	0.02	690	144939	0.01	686	145595	0.01	699	145892	0.01	2642	509851	0.02
	MIR	368921	63578770	2.3	377935	65075622	2.21	384849	66378227	2.38	384185	66314041	2.36	385283	66511161	2.39	388308	66994133	2.36
	tRNA-Deu	153	30045	0	158	30946	0	162	31706	0	164	31731	0	161	31286	0	163	31720	0
	tRNA-RTE	676	141394	0.01	687	142168	0	2626	503932	0.02	2620	504191	0.02	2657	509107	0.02	714	149514	0.01
DNA		454380	112057934	4.05	466029	114693169	3.89	465441	115006987	4.13	465557	115314470	4.11	465226	114800074	4.13	471771	116343493	4.1
	hAT-Blackjack	17712	3406383	0.12	18164	3477624	0.12	18108	3475917	0.12	18121	3484558	0.12	18055	3457600	0.12	18291	3516153	0.12
	non	8940	1775405	0.06	9099	1806655	0.06	9236	1844668	0.07	9215	1846083	0.07	9283	1857464	0.07	9352	1872419	0.07
	Harbinger	141	40523	0	145	41721	0	148	40978	0	145	42022	0	145	41961	0	145	41558	0
	TcMar	2048	479936	0.02	2071	487449	0.02	2176	512781	0.02	2184	515866	0.02	2165	510376	0.02	2211	518853	0.02
	hAT-Tip100	42199	10299763	0.37	43225	10528959	0.36	43722	10654174	0.38	43823	10679231	0.38	43700	10633443	0.38	44255	10757699	0.38
	TcMar-Tigger	112720	38829174	1.41	115552	39701200	1.35	114661	39745210	1.43	114875	39954200	1.42	114345	39581401	1.42	116228	40232670	1.42
	Kolobok	262	65381	0	270	67724	0	265	66952	0	268	68020	0	270	67242	0	271	68687	0
	Merlin	41	14503	0	40	14564	0	37	14636	0	38	15015	0	33	14517	0	38	16694	0
	PiggyBac	2129	511260	0.02	2190	524774	0.02	2181	527345	0.02	2189	529472	0.02	2198	524877	0.02	2221	534109	0.02
	TcMar-Mariner	12613	2886803	0.1	12956	2970249	0.1	13080	2951297	0.11	13129	2964204	0.11	13103	2937743	0.11	13276	2972750	0.1
	TcMar-Tc2	6516	1651304	0.06	6720	1701928	0.06	6727	1696673	0.06	6751	1716133	0.06	6785	1714090	0.06	6824	1722456	0.06
	MULE-MuDR	2581	825435	0.03	2677	854438	0.03	2577	839589	0.03	2611	847480	0.03	2559	836023	0.03	2700	872704	0.03
	TcMar-Tc1	569	118418	0	606	123658	0	587	122719	0	594	124531	0	578	122103	0	598	125806	0
	hAT-Charlie	232150	48268755	1.75	238305	49452173	1.68	237891	49560588	1.78	237525	49569776	1.77	238029	49551683	1.78	241201	50114482	1.77
	hAT-Ac	1422	474495	0.02	1461	488072	0.02	1433	483089	0.02	1437	481868	0.02	1429	483732	0.02	1438	480459	0.02
	TcMar-Pogo	29	3962	0	31	4166	0	29	4003	0	29	4029	0	30	4044	0	29	3879	0
	hAT-Tag1	1758	599970	0.02	1777	603742	0.02	1779	610171	0.02	1787	614543	0.02	1771	611286	0.02	1789	615223	0.02
	hAT	10550	1833799	0.07	10740	1871619	0.06	10804	1885786	0.07	10836	1887329	0.07	10748	1881490	0.07	10904	1906384	0.07
Simple_repeat		653202	33222099	1.2	672801	36126304	1.22	594930	34158307	1.23	597792	33905345	1.21	596107	32921964	1.19	626605	55600766	1.96
	non	653202	33222099	1.2	672801	36126304	1.22	594930	34158307	1.23	597792	33905345	1.21	596107	32921964	1.19	626605	55600766	1.96
Unknown		1018	67062	0	1090	71870	0	6016	1344774	0.05	1160	75666	0	5985	1340868	0.05	1145	73881	0
	non	1018	67062	0	1090	71870	0	6016	1344774	0.05	1160	75666	0	5985	1340868	0.05	1145	73881	0
scRNA		556	110979	0	592	116492	0	1963	211914	0.01	2317	2865054	0.1	1979	212725	0.01	3287	3340044	0.12
	non	556	110979	0	592	116492	0	1963	211914	0.01	2317	2865054	0.1	1979	212725	0.01	3287	3340044	0.12
snRNA		2093	518859	0.02	2153	533413	0.02	2823	272641	0.01	2851	277236	0.01	2803	270862	0.01	2196	549206	0.02
	non	2093	518859	0.02	2153	533413	0.02	2823	272641	0.01	2851	277236	0.01	2803	270862	0.01	2196	549206	0.02
rRNA		2707	262393	0.01	2826	275283	0.01	980	128987	0	983	123598	0	1042	147024	0.01	2840	275696	0.01
	non	2707	262393	0.01	2826	275283	0.01	980	128987	0	983	123598	0	1042	147024	0.01	2840	275696	0.01
tRNA		1111	137936	0	1218	151723	0.01	1080	69757	0	6033	1356736	0.05	1078	69323	0	1088	172073	0.01
	non	1111	137936	0	1218	151723	0.01	1080	69757	0	6033	1356736	0.05	1078	69323	0	1088	172073	0.01
RC		5824	1306281	0.05	5953	1333576	0.05	2170	539519	0.02	2157	538357	0.02	2160	537343	0.02	6066	1358138	0.05
	Helitron	5824	1306281	0.05	5953	1333576	0.05	2170	539519	0.02	2157	538357	0.02	2160	537343	0.02	6066	1358138	0.05
LINE		842	154807	0.01	851	156795	0.01	1184662	643871352	23.13	876	162348	0.01	1184582	641425160	23.09	881	162245	0.01
	RTE-BovB	842	154807	0.01	851	156795	0.01	2370	785210	0.03	876	162348	0.01	2402	791065	0.03	881	162245	0.01
	CR1	1169803	621498498	22.49	1200008	647220485	21.94	33829	10752692	0.39	1202449	672083694	23.97	34087	10806186	0.39	1206249	654006470	23.05
	L1-Tx1	2251	746355	0.03	2291	759502	0.03	216	77758	0	2358	780041	0.03	208	74254	0	2413	793601	0.03
	Penelope	32586	10336096	0.37	33230	10524397	0.36	69	18457	0	33945	10795770	0.39	66	18271	0	34330	10878507	0.38
	RTE-X	214	74785	0	220	78321	0	15263	5258283	0.19	200	72104	0	15211	5244030	0.19	205	74419	0
	Jockey	67	17437	0	67	17547	0	45	9422	0	70	19444	0	45	9389	0	68	18266	0
	L2	14738	5055283	0.18	15069	5167102	0.18	311642	100058377	3.59	15279	5275659	0.19	312348	100221413	3.61	15424	5319519	0.19
	L1	43	8892	0	44	9139	0	820702	526895915	18.93	45	9338	0	819678	524241902	18.87	45	9377	0
	Dong-R4	297574	95516922	3.46	305382	97888845	3.32	526	179157	0.01	311742	100275482	3.58	537	182347	0.01	315542	101155108	3.56
RNA		821815	509722300	18.44	843182	532755986	18.06	882	162707	0.01	838266	554842044	19.79	882	162636	0.01	837681	535737160	18.88
	non	515	173997	0.01	523	174759	0.01	882	162707	0.01	544	181363	0.01	882	162636	0.01	541	186632	0.01
Retroposon		2077	226598	0.01	2075	224989	0.01	3659	3968302	0.14	1946	208882	0.01	3085	3628680	0.13	1993	214121	0.01
	SVA	2077	226598	0.01	2075	224989	0.01	3659	3968302	0.14	1946	208882	0.01	3085	3628680	0.13	1993	214121	0.01
Low_complexity		94657	5873398	0.21	97674	6457078	0.22	90376	5703139	0.2	92197	5807783	0.21	90716	5676160	0.2	92577	5891613	0.21
	non	94657	5873398	0.21	97674	6457078	0.22	90376	5703139	0.2	92197	5807783	0.21	90716	5676160	0.2	92577	5891613	0.21
Total			1443617858	52.24	——	1594256253	54.04	——	1469978579	52.8		1491389385	53.19					1534414581	54.07
