# Supplementary material for: Long-read assembly of the Chinese rhesus macaque genome and identification of ape-specific structural variants
Source: Nat Commun. 2019 Sep 17;10:4233. doi: 10.1038/s41467-019-12174-w (PMC6749001; doi:10.1038/s41467-019-12174-w)
Supplement: Supplementary file 7 — Supplementary Data 3 [file 41467_2019_12174_MOESM7_ESM.xlsx]

## Sheet: 50bp-2M.TGS.allSVs.markNGS-BNN-
Supplementary Data 3. Summary of SVs in rheMacS (based on rheMac8 coordinates).
CHR	Start	End	Type	Length	NGS_support	Novel SVs	Consequence	Gene_symbol	Gene_ID	Biotype	Intron	Exon	Strand	Genotypes
chr1	4519	4578	INS	59	NO	Novel	intergenic_variant	-	-	-	-	-	-	0/0	0/0	0/0	0/0	0/0
chr1	13350	13407	INS	57	NO	Novel	intergenic_variant	-	-	-	-	-	-	./.	./.	./.	./.	./.
chr1	22125	22726	DEL	601	YES	Novel	upstream_gene_variant	-	ENSMMUG00000005947	Transcript	-	-	Forward	1/1	1/1	1/1	1/1	1/1
chr1	49284	49445	INS	161	NO	Novel	coding_sequence_variant&intron_variant	NOC2L	ENSMMUG00000015800	protein_coding	-	12\19	-	0/0	0/1	0/1	0/0	0/1
chr1	82792	83437	DEL	645	NO	Novel	downstream_gene_variant	-	ENSMMUG00000008350	Transcript	-	-	Reverse	0/1	0/1	0/1	0/1	0/1
chr1	92628	92960	INS	332	NO	Novel	upstream_gene_variant	-	ENSMMUG00000008350	Transcript	-	-	Reverse	0/0	0/0	0/0	0/0	0/0
chr1	120849	120900	INS	51	NO	Novel	downstream_gene_variant	ISG15	ENSMMUG00000001819	protein_coding	-	-	Forward	./.	./.	./.	./.	./.
chr1	141215	141357	INS	142	NO	Novel	intron_variant	AGRN	ENSMMUG00000000838	protein_coding	3\34	-	Forward	./.	./.	./.	./.	./.
chr1	142867	142924	INS	57	NO	Novel	intron_variant	AGRN	ENSMMUG00000000838	protein_coding	6\34	-	Forward	./.	./.	./.	./.	./.
chr1	199456	202618	DEL	3162	YES	Novel	intron_variant	C1orf159	ENSMMUG00000018699	protein_coding	1\9	-	Reverse	0/1	0/1	1/1	0/1	0/1
chr1	231082	231144	INS	62	NO	Novel	intergenic_variant	-	-	-	-	-	-	./.	./.	./.	./.	./.
chr1	244644	245644	INS	1000	NO	Novel	intergenic_variant	-	-	-	-	-	-	0/0	0/0	0/0	0/0	0/0
chr1	262987	266204	DEL	3217	NO	Novel	downstream_gene_variant	mml-mir-200a	ENSMMUG00000032712	miRNA	-	-	Forward	1/1	0/0	1/1	1/1	1/1
chr1	323291	323344	DEL	53	YES	Novel	intron_variant	SDF4	ENSMMUG00000019518	protein_coding	1\5	-	Reverse	0/0	0/0	0/0	0/0	0/0
chr1	325729	326026	DEL	297	YES	Novel	upstream_gene_variant	SDF4	ENSMMUG00000019518	protein_coding	-	-	Reverse	0/0	0/0	0/0	0/0	0/0
chr1	347354	347432	INS	78	NO	Novel	downstream_gene_variant	UBE2J2	ENSMMUG00000010030	protein_coding	-	-	Reverse	./.	./.	./.	./.	./.
chr1	356336	356657	DEL	321	YES	Novel	intron_variant	UBE2J2	ENSMMUG00000010030	protein_coding	2\6	-	Reverse	0/1	0/1	0/1	0/1	0/1
chr1	357843	357992	INS	149	NO	Novel	intron_variant	UBE2J2	ENSMMUG00000010030	protein_coding	2\6	-	Reverse	./.	./.	./.	./.	./.
chr1	382426	382639	INS	213	NO	Novel	downstream_gene_variant	ACAP3	ENSMMUG00000013862	protein_coding	-	-	Reverse	./.	./.	./.	./.	./.
chr1	522312	545034	DEL	22722	YES	Novel	non_coding_transcript_exon_variant&intron_variant	-	ENSMMUG00000047918	Transcript	1-2\2	1\1	Forward	0/1	0/0	0/0	0/1	0/0
chr1	523443	553669	DUP	30226	YES	Novel	non_coding_transcript_exon_variant&intron_variant	-	ENSMMUG00000047918	Transcript	1-2\2	1\1	Forward	0/1	0/1	0/1	0/1	0/1
chr1	546477	546787	INS	310	NO	Novel	intergenic_variant	-	-	-	-	-	-	0/0	0/0	0/0	0/0	0/0
chr1	553195	553540	INS	345	NO	Novel	intergenic_variant	-	-	-	-	-	-	./.	./.	./.	./.	./.
chr1	573668	573986	INS	318	NO	Novel	intron_variant	-	ENSMMUG00000001549	Transcript	2\16	-	Forward	0/0	0/0	0/0	0/0	0/0
chr1	609321	609386	INS	65	YES	Novel	intron_variant	SSU72	ENSMMUG00000001551	protein_coding	2\4	-	Reverse	./.	./.	./.	./.	./.
chr1	615493	615937	DEL	444	NO	Novel	intron_variant	SSU72	ENSMMUG00000001551	protein_coding	2\4	-	Reverse	0/1	0/1	0/1	0/1	0/1
chr1	617620	618249	INS	629	NO	Novel	intron_variant	SSU72	ENSMMUG00000001551	protein_coding	2\4	-	Reverse	0/0	0/0	0/0	0/0	0/0
chr1	761690	762111	DEL	421	NO	Novel	5_prime_UTR_variant	SLC35E2B	ENSMMUG00000005578	protein_coding	-	-	Reverse	0/1	0/1	0/1	0/1	0/1
chr1	785488	785784	INV	296	NO	Novel	upstream_gene_variant	NADK	ENSMMUG00000010879	protein_coding	-	-	Reverse	0/0	0/0	0/0	0/0	0/0
chr1	801432	801510	INS	78	NO	Novel	downstream_gene_variant	GNB1	ENSMMUG00000001896	protein_coding	-	-	Reverse	./.	./.	./.	./.	./.
chr1	818432	818566	INS	134	NO	Novel	intron_variant	GNB1	ENSMMUG00000001896	protein_coding	7\11	-	Reverse	0/0	0/0	0/0	0/0	0/0
chr1	819261	819316	INS	55	NO	Novel	intron_variant	GNB1	ENSMMUG00000001896	protein_coding	7\11	-	Reverse	./.	./.	./.	./.	./.
chr1	874544	874691	INS	147	NO	Novel	intron_variant	GNB1	ENSMMUG00000001896	protein_coding	1\11	-	Reverse	0/0	0/0	0/0	0/0	0/0
chr1	890566	891601	DEL	1035	NO	Novel	intron_variant	GNB1	ENSMMUG00000001896	protein_coding	1\11	-	Reverse	./.	./.	./.	./.	./.
chr1	916562	916892	INS	330	NO	Novel	intron_variant	GNB1	ENSMMUG00000001896	protein_coding	1\11	-	Reverse	1/1	1/1	0/1	0/1	1/1
chr1	922419	922514	DEL	95	YES	Novel	upstream_gene_variant	GNB1	ENSMMUG00000001896	protein_coding	-	-	Reverse	1/1	1/1	1/1	1/1	1/1
chr1	927283	927637	DEL	354	NO	Novel	intergenic_variant	-	-	-	-	-	-	0/0	./.	0/0	./.	./.
chr1	943089	943139	DEL	50	YES	Novel	upstream_gene_variant	CALML6	ENSMMUG00000012392	protein_coding	-	-	Forward	1/1	1/1	1/1	1/1	1/1
chr1	970181	970289	DEL	108	NO	Novel	intron_variant	CFAP74	ENSMMUG00000014075	protein_coding	22\36	-	Reverse	0/0	0/0	0/0	0/0	0/0
chr1	973664	973769	INS	105	NO	Novel	intron_variant	CFAP74	ENSMMUG00000014075	protein_coding	20\36	-	Reverse	./.	./.	./.	./.	./.
chr1	984558	984685	DEL	127	YES	Novel	intron_variant	CFAP74	ENSMMUG00000014075	protein_coding	17\36	-	Reverse	0/0	0/0	0/0	0/0	0/0
chr1	999657	999717	INS	60	NO	Novel	intron_variant	CFAP74	ENSMMUG00000014075	protein_coding	9\36	-	Reverse	0/0	0/0	0/0	0/0	0/0
chr1	1009642	1009713	DEL	71	YES	Novel	intron_variant	CFAP74	ENSMMUG00000014075	protein_coding	5\36	-	Reverse	0/0	0/0	0/0	0/0	0/0
chr1	1010049	1010179	DEL	130	NO	Novel	intron_variant	CFAP74	ENSMMUG00000014075	protein_coding	5\36	-	Reverse	0/0	0/0	0/0	0/0	0/0
chr1	1045053	1045269	DEL	216	NO	Novel	intergenic_variant	-	-	-	-	-	-	1/1	1/1	1/1	1/1	1/1
chr1	1045858	1045954	DEL	96	NO	Novel	intergenic_variant	-	-	-	-	-	-	./.	./.	./.	./.	./.
chr1	1064565	1067826	DEL	3261	YES	Novel	intergenic_variant	-	-	-	-	-	-	1/1	1/1	1/1	1/1	1/1
chr1	1064565	1065898	DEL	1333	YES	Novel	intergenic_variant	-	-	-	-	-	-	1/1	1/1	1/1	1/1	1/1
chr1	1066946	1067827	DEL	881	YES	Novel	intergenic_variant	-	-	-	-	-	-	1/1	1/1	1/1	1/1	1/1
chr1	1078444	1078517	INS	73	NO	Novel	intergenic_variant	-	-	-	-	-	-	./.	./.	./.	./.	./.
chr1	1080763	1080828	DEL	65	NO	Novel	upstream_gene_variant	PRKCZ	ENSMMUG00000018911	protein_coding	-	-	Forward	0/0	0/0	0/0	0/0	0/0
chr1	1116553	1116609	DEL	56	YES	Novel	intron_variant	PRKCZ	ENSMMUG00000018911	protein_coding	4\17	-	Forward	0/0	0/1	1/1	0/1	0/1
chr1	1116785	1121996	DEL	5211	YES	Novel	intron_variant	PRKCZ	ENSMMUG00000018911	protein_coding	4\17	-	Forward	1/1	1/1	1/1	1/1	1/1
chr1	1205466	1206167	DEL	701	YES	Novel	intron_variant	PRKCZ	ENSMMUG00000018911	protein_coding	10\17	-	Forward	1/1	1/1	1/1	1/1	1/1
chr1	1219971	1220188	DEL	217	NO	Novel	intron_variant	PRKCZ	ENSMMUG00000018911	protein_coding	10\17	-	Forward	0/0	0/0	./.	0/0	0/0
chr1	1220730	1220860	INS	130	NO	Novel	intron_variant	PRKCZ	ENSMMUG00000018911	protein_coding	11\17	-	Forward	./.	./.	./.	./.	./.
chr1	1226729	1226903	INS	174	NO	Novel	intron_variant	PRKCZ	ENSMMUG00000018911	protein_coding	16\17	-	Forward	./.	./.	./.	./.	./.
chr1	1238819	1238968	INS	149	NO	Novel	downstream_gene_variant	PRKCZ	ENSMMUG00000018911	protein_coding	-	-	Forward	./.	./.	./.	./.	./.
chr1	1242747	1243083	DEL	336	NO	Novel	intron_variant	-	ENSMMUG00000018916	Transcript	3\3	-	Reverse	0/1	0/1	0/1	0/1	0/1
chr1	1265358	1265913	DEL	555	YES	Novel	intergenic_variant	-	-	-	-	-	-	1/1	1/1	1/1	1/1	1/1
chr1	1272057	1273712	DEL	1655	NO	Novel	intergenic_variant	-	-	-	-	-	-	0/0	0/0	./.	./.	./.
chr1	1276240	1277497	INS	1257	NO	Novel	upstream_gene_variant	SKI	ENSMMUG00000010280	protein_coding	-	-	Forward	0/0	0/0	0/0	0/0	0/0
chr1	1281418	1282542	INS	1124	NO	Novel	coding_sequence_variant&5_prime_UTR_variant	SKI	ENSMMUG00000010280	protein_coding	-	-	-	0/0	0/0	0/0	0/0	0/0
chr1	1337636	1337690	INS	54	NO	Novel	intron_variant	SKI	ENSMMUG00000010280	protein_coding	1\7	-	Forward	./.	./.	./.	./.	./.
chr1	1340273	1340327	INS	54	NO	Novel	intron_variant	SKI	ENSMMUG00000010280	protein_coding	1\7	-	Forward	0/0	0/0	0/0	0/0	0/0
chr1	1350639	1350711	INS	72	NO	Novel	intron_variant	SKI	ENSMMUG00000010280	protein_coding	1\7	-	Forward	./.	./.	./.	./.	./.
chr1	1357314	1357398	DEL	84	NO	Novel	intron_variant	SKI	ENSMMUG00000010280	protein_coding	1\7	-	Forward	0/0	0/0	0/0	0/0	0/0
chr1	1363683	1363988	DEL	305	NO	Novel	downstream_gene_variant	SKI	ENSMMUG00000010280	protein_coding	-	-	Forward	1/1	1/1	1/1	1/1	1/1
chr1	1384661	1384778	INS	117	NO	Novel	intron_variant&non_coding_transcript_variant	-	ENSMMUG00000040022	Transcript	2\3	-	Reverse	./.	./.	./.	./.	./.
chr1	1386436	1386588	DEL	152	NO	Known	intron_variant&non_coding_transcript_variant	-	ENSMMUG00000040022	Transcript	2\3	-	Reverse	1/1	1/1	1/1	0/1	1/1
chr1	1393952	1394143	INS	191	NO	Novel	upstream_gene_variant	-	ENSMMUG00000040022	Transcript	-	-	Reverse	./.	./.	./.	./.	./.
chr1	1408634	1409732	DEL	1098	YES	Novel	intron_variant	MORN1	ENSMMUG00000012345	protein_coding	10\10	-	Reverse	0/0	0/0	0/0	0/0	0/0
chr1	1431242	1431561	INS	319	NO	Novel	intron_variant	MORN1	ENSMMUG00000012345	protein_coding	6\10	-	Reverse	0/0	0/0	0/0	0/0	0/0
chr1	1438906	1439072	DEL	166	YES	Novel	intron_variant	MORN1	ENSMMUG00000012345	protein_coding	6\10	-	Reverse	0/0	0/0	0/0	0/0	0/0
chr1	1467153	1467461	INS	308	NO	Novel	coding_sequence_variant&intron_variant	PEX10	ENSMMUG00000012348	protein_coding	-	1-2\5	Reverse	0/0	0/0	0/0	0/0	0/0
chr1	1475353	1475450	INS	97	NO	Novel	intergenic_variant	-	-	-	-	-	-	./.	./.	./.	./.	./.
chr1	1481302	1481504	DEL	202	NO	Novel	intergenic_variant	-	-	-	-	-	-	1/1	1/1	1/1	0/0	1/1
chr1	1539392	1539589	INS	197	NO	Novel	intron_variant	PLCH2	ENSMMUG00000014682	protein_coding	4\21	-	Forward	./.	./.	./.	./.	./.
chr1	1597923	1598494	DEL	571	NO	Novel	upstream_gene_variant	HES5	ENSMMUG00000044043	protein_coding	-	-	Reverse	1/1	1/1	1/1	1/1	1/1
chr1	1611078	1611139	INS	61	NO	Novel	intergenic_variant	-	-	-	-	-	-	./.	./.	./.	./.	./.
chr1	1623365	1624257	DEL	892	YES	Novel	upstream_gene_variant	TNFRSF14	ENSMMUG00000016329	protein_coding	-	-	Forward	0/1	0/1	0/1	0/1	0/1
chr1	1627508	1627593	INS	85	NO	Novel	upstream_gene_variant	TNFRSF14	ENSMMUG00000016329	protein_coding	-	-	Forward	./.	./.	./.	./.	./.
chr1	1637269	1637530	INS	261	NO	Novel	downstream_gene_variant	TNFRSF14	ENSMMUG00000016329	protein_coding	-	-	Forward	./.	./.	./.	./.	./.
chr1	1653313	1653383	DEL	70	YES	Novel	intergenic_variant	-	-	-	-	-	-	0/0	0/0	0/1	0/0	0/1
chr1	1679379	1679455	DEL	76	NO	Novel	intron_variant	MMEL1	ENSMMUG00000012381	protein_coding	6\18	-	Reverse	0/0	0/0	0/0	0/0	0/0
chr1	1688828	1689534	DEL	706	YES	Novel	coding_sequence_variant&intron_variant	MMEL1	ENSMMUG00000012381	protein_coding	-	2-3\18	Reverse	1/1	1/1	1/1	1/1	1/1
chr1	1732055	1732179	DEL	124	NO	Novel	intron_variant	TTC34	ENSMMUG00000048622	protein_coding	5\11	-	Reverse	0/0	0/0	0/0	0/0	0/0
chr1	1756276	1756328	DEL	52	NO	Novel	intergenic_variant	-	-	-	-	-	-	0/0	0/0	0/0	0/0	0/0
chr1	1774988	1775146	DEL	158	NO	Novel	intergenic_variant	-	-	-	-	-	-	0/0	0/0	0/0	0/0	0/0
chr1	1813812	1813902	INS	90	NO	Novel	intergenic_variant	-	-	-	-	-	-	./.	./.	./.	./.	./.
chr1	1817908	1817981	DEL	73	YES	Novel	intergenic_variant	-	-	-	-	-	-	0/0	0/0	0/0	0/0	0/0
chr1	1858574	1858651	INS	77	YES	Novel	intergenic_variant	-	-	-	-	-	-	./.	./.	./.	./.	./.
chr1	1866435	1867574	DEL	1139	NO	Novel	intergenic_variant	-	-	-	-	-	-	0/0	0/0	1/1	0/0	0/0
chr1	1869938	1870097	INS	159	NO	Novel	intergenic_variant	-	-	-	-	-	-	0/0	0/0	0/0	0/0	0/0
chr1	1870882	1871416	DEL	534	NO	Known	intergenic_variant	-	-	-	-	-	-	0/0	0/0	0/0	0/1	0/0
chr1	1877290	1877371	DEL	81	YES	Novel	intergenic_variant	-	-	-	-	-	-	0/0	0/0	0/0	0/1	0/1
chr1	1890246	1890307	INS	61	NO	Novel	intergenic_variant	-	-	-	-	-	-	./.	./.	./.	./.	./.
chr1	1893481	1893684	DEL	203	YES	Novel	intergenic_variant	-	-	-	-	-	-	0/1	0/1	0/1	0/1	0/1
chr1	1942633	1942800	INS	167	NO	Novel	intergenic_variant	-	-	-	-	-	-	./.	./.	./.	./.	./.
chr1	1978694	1979634	INS	940	NO	Novel	downstream_gene_variant	ACTRT2	ENSMMUG00000012334	protein_coding	-	-	Forward	./.	./.	./.	./.	./.
chr1	1985616	1985852	INS	236	NO	Novel	intergenic_variant	-	-	-	-	-	-	./.	./.	./.	./.	./.
chr1	2040140	2040409	DEL	269	NO	Known	intron_variant	-	ENSMMUG00000038565	Transcript	1\16	-	Forward	0/0	0/0	0/0	0/0	0/0
chr1	2077307	2077368	INS	61	NO	Novel	intron_variant	-	ENSMMUG00000038565	Transcript	1\16	-	Forward	./.	./.	./.	./.	./.
chr1	2104107	2104180	DEL	73	YES	Novel	intron_variant	-	ENSMMUG00000038565	Transcript	1\16	-	Forward	0/0	0/0	0/0	0/0	0/0
chr1	2126286	2126359	INS	73	NO	Novel	intron_variant	-	ENSMMUG00000038565	Transcript	1\16	-	Forward	./.	./.	./.	./.	./.
chr1	2140503	2140811	DEL	308	NO	Known	intron_variant	-	ENSMMUG00000038565	Transcript	2\16	-	Forward	0/0	0/0	0/1	0/1	0/1
chr1	2144620	2144679	DEL	59	NO	Novel	intron_variant	-	ENSMMUG00000038565	Transcript	2\16	-	Forward	0/0	0/0	0/0	0/0	0/0
chr1	2199679	2199872	DEL	193	NO	Novel	intron_variant	-	ENSMMUG00000038565	Transcript	3\16	-	Forward	1/1	1/1	1/1	1/1	1/1
chr1	2206196	2206258	INS	62	NO	Novel	intron_variant	-	ENSMMUG00000038565	Transcript	3\16	-	Forward	./.	./.	./.	./.	./.
chr1	2207125	2207590	INS	465	NO	Novel	intron_variant	-	ENSMMUG00000038565	Transcript	3\16	-	Forward	0/0	0/0	0/0	0/0	0/0
chr1	2217555	2217634	INS	79	NO	Novel	intron_variant	-	ENSMMUG00000038565	Transcript	3\16	-	Forward	./.	./.	./.	./.	./.
chr1	2243886	2244200	DEL	314	NO	Novel	intron_variant	-	ENSMMUG00000038565	Transcript	3\16	-	Forward	0/0	0/0	0/0	0/0	0/0
chr1	2270177	2270477	DEL	300	NO	Novel	intron_variant	-	ENSMMUG00000038565	Transcript	3\16	-	Forward	0/0	0/0	0/1	0/0	0/0
chr1	2275233	2275311	INS	78	NO	Novel	intron_variant	-	ENSMMUG00000038565	Transcript	3\16	-	Forward	./.	./.	./.	./.	./.
chr1	2348044	2348232	DEL	188	YES	Novel	intron_variant	PRDM16	ENSMMUG00000009350	protein_coding	3\15	-	Forward	1/1	./.	./.	./.	1/1
chr1	2380356	2380559	INS	203	NO	Novel	intron_variant	PRDM16	ENSMMUG00000009350	protein_coding	12\15	-	Forward	0/0	0/0	0/0	0/0	0/0
chr1	2411090	2411197	DEL	107	YES	Novel	intron_variant	ARHGEF16	ENSMMUG00000009354	protein_coding	1\14	-	Forward	0/0	0/0	0/0	0/0	0/0
chr1	2527011	2527328	DUP	317	NO	Novel	intergenic_variant	-	-	-	-	-	-	0/1	0/1	0/1	0/1	0/1
chr1	2529794	2530326	DEL	532	YES	Novel	intergenic_variant	-	-	-	-	-	-	1/1	1/1	1/1	1/1	1/1
chr1	2538282	2538483	INS	201	NO	Novel	intergenic_variant	-	-	-	-	-	-	0/0	0/0	0/0	0/0	0/0
chr1	2566689	2566749	DEL	60	NO	Novel	intergenic_variant	-	-	-	-	-	-	0/0	0/0	0/0	0/0	0/0
chr1	2592247	2592317	INS	70	NO	Novel	intron_variant	WRAP73	ENSMMUG00000003786	protein_coding	3\11	-	Reverse	./.	./.	./.	./.	./.
chr1	2622311	2622513	INS	202	NO	Novel	intron_variant	TP73	ENSMMUG00000016569	protein_coding	1\13	-	Forward	0/0	0/0	0/0	0/0	0/0
chr1	2623283	2623596	DEL	313	YES	Novel	intron_variant	TP73	ENSMMUG00000016569	protein_coding	1\13	-	Forward	0/1	1/1	0/1	0/1	0/1
chr1	2656640	2656831	DEL	191	NO	Novel	intron_variant	TP73	ENSMMUG00000016569	protein_coding	2\10	-	Forward	0/0	0/0	0/0	0/0	0/0
chr1	2686529	2686843	DEL	314	YES	Novel	intron_variant	TP73	ENSMMUG00000016569	protein_coding	3\10	-	Forward	1/1	1/1	0/1	0/1	0/1
chr1	2688299	2688603	INS	304	NO	Novel	coding_sequence_variant&intron_variant	TP73	ENSMMUG00000016569	protein_coding	-	3\10	-	./.	./.	./.	./.	./.
chr1	2702770	2702869	DEL	99	NO	Novel	downstream_gene_variant	RF02197	ENSMMUG00000044852	misc_RNA	-	-	Forward	0/0	0/0	0/0	0/0	0/0
chr1	2727870	2728079	INS	209	NO	Novel	intron_variant	CCDC27	ENSMMUG00000013591	protein_coding	3\11	-	Forward	./.	./.	./.	./.	./.
chr1	2741175	2741507	INS	332	NO	Novel	coding_sequence_variant&intron_variant	CCDC27	ENSMMUG00000013591	protein_coding	-	10\11	-	./.	./.	./.	./.	./.
chr1	2770415	2770499	INS	84	NO	Novel	upstream_gene_variant	LRRC47	ENSMMUG00000032284	protein_coding	-	-	Reverse	./.	./.	./.	./.	./.
chr1	2826563	2826928	DEL	365	NO	Novel	intron_variant	CEP104	ENSMMUG00000015173	protein_coding	1\21	-	Reverse	1/1	1/1	1/1	1/1	1/1
chr1	2835566	2835721	DEL	155	YES	Novel	intron_variant	DFFB	ENSMMUG00000015174	protein_coding	2\7	-	Forward	0/0	0/0	0/1	0/1	0/0
chr1	2839991	2840059	DEL	68	NO	Novel	intron_variant	DFFB	ENSMMUG00000015174	protein_coding	4\7	-	Forward	0/0	0/0	0/0	0/0	0/0
chr1	2865293	2866584	DEL	1291	NO	Novel	intron_variant	C1orf174	ENSMMUG00000015176	protein_coding	2\3	-	Reverse	0/0	0/0	0/0	0/0	0/0
chr1	2868187	2868516	INS	329	NO	Novel	intron_variant	C1orf174	ENSMMUG00000015176	protein_coding	1\3	-	Reverse	0/0	0/1	0/0	0/1	0/1
chr1	2871969	2872281	DEL	312	YES	Novel	intron_variant	C1orf174	ENSMMUG00000015176	protein_coding	1\3	-	Reverse	0/1	0/0	0/1	0/1	0/1
chr1	2883439	2883607	INS	168	NO	Novel	intergenic_variant	-	-	-	-	-	-	./.	./.	./.	./.	./.
chr1	2892015	2892328	INS	313	NO	Novel	intergenic_variant	-	-	-	-	-	-	0/0	0/0	0/1	0/1	0/0
chr1	2902931	3078035	DEL	175104	YES	Novel	intergenic_variant	-	-	-	-	-	-	1/1	1/1	1/1	1/1	1/1
chr1	3099799	3099908	INS	109	NO	Novel	intergenic_variant	-	-	-	-	-	-	./.	./.	./.	./.	./.
chr1	3131961	3132050	INS	89	NO	Novel	intergenic_variant	-	-	-	-	-	-	./.	./.	./.	./.	./.
chr1	3166847	3167158	DEL	311	YES	Novel	intergenic_variant	-	-	-	-	-	-	0/0	0/0	0/1	0/1	0/1
chr1	3183902	3183969	INS	67	NO	Novel	intergenic_variant	-	-	-	-	-	-	./.	./.	./.	./.	./.
chr1	3189607	3190284	DEL	677	NO	Novel	intergenic_variant	-	-	-	-	-	-	1/1	1/1	1/1	1/1	1/1
chr1	3211352	3211671	INS	319	NO	Novel	downstream_gene_variant	-	ENSMMUG00000041526	Transcript	-	-	Forward	0/0	0/0	0/0	0/0	0/0
chr1	3226787	3226903	DEL	116	NO	Novel	intergenic_variant	-	-	-	-	-	-	0/0	0/0	0/0	0/0	0/0
chr1	3239253	3239423	DEL	170	NO	Novel	intergenic_variant	-	-	-	-	-	-	0/0	0/0	0/0	0/0	0/0
chr1	3250132	3250183	INS	51	NO	Novel	intergenic_variant	-	-	-	-	-	-	./.	./.	./.	./.	./.
chr1	3274025	3274082	DEL	57	NO	Novel	intergenic_variant	-	-	-	-	-	-	0/0	0/0	0/0	0/0	0/0
chr1	3280488	3289308	DEL	8820	NO	Novel	downstream_gene_variant	-	ENSMMUG00000045367	Transcript	-	-	Reverse	1/1	1/1	1/1	1/1	1/1
chr1	3297138	3297243	INS	105	NO	Novel	intron_variant&non_coding_transcript_variant	-	ENSMMUG00000045367	Transcript	1\2	-	Reverse	./.	./.	./.	./.	./.
chr1	3316325	3316400	INS	75	NO	Novel	intergenic_variant	-	-	-	-	-	-	./.	./.	./.	./.	./.
chr1	3386927	3386997	INS	70	NO	Novel	intergenic_variant	-	-	-	-	-	-	./.	./.	./.	./.	./.
chr1	3406668	3408820	INS	2152	NO	Novel	intergenic_variant	-	-	-	-	-	-	0/0	0/0	0/0	0/0	0/0
chr1	3434710	3434784	INS	74	NO	Novel	intergenic_variant	-	-	-	-	-	-	./.	./.	./.	./.	./.
chr1	3459339	3459882	DEL	543	NO	Novel	intergenic_variant	-	-	-	-	-	-	0/1	0/0	0/0	0/1	0/0
chr1	3468164	3468230	INS	66	NO	Novel	intergenic_variant	-	-	-	-	-	-	./.	./.	./.	./.	./.
chr1	3486280	3486518	DEL	238	NO	Novel	intergenic_variant	-	-	-	-	-	-	0/0	0/0	0/0	0/0	0/0
chr1	3488172	3488308	INS	136	NO	Novel	intergenic_variant	-	-	-	-	-	-	./.	./.	./.	./.	./.
chr1	3530884	3531027	DEL	143	NO	Novel	intergenic_variant	-	-	-	-	-	-	0/0	0/0	0/0	0/0	0/0
chr1	3665007	3665519	DEL	512	NO	Novel	intergenic_variant	-	-	-	-	-	-	1/1	1/1	1/1	1/1	1/1
chr1	3677704	3677844	INS	140	NO	Novel	intergenic_variant	-	-	-	-	-	-	./.	./.	./.	./.	./.
chr1	3679249	3679565	INS	316	NO	Novel	intergenic_variant	-	-	-	-	-	-	./.	./.	./.	./.	./.
chr1	3695483	3695534	INS	51	NO	Novel	intergenic_variant	-	-	-	-	-	-	./.	./.	./.	./.	./.
chr1	3778135	3778364	DEL	229	NO	Novel	intergenic_variant	-	-	-	-	-	-	./.	0/0	./.	0/0	0/0
chr1	3781383	3781595	INS	212	NO	Novel	intergenic_variant	-	-	-	-	-	-	./.	./.	./.	./.	./.
chr1	3781399	3781503	DEL	104	NO	Novel	intergenic_variant	-	-	-	-	-	-	1/1	1/1	1/1	1/1	1/1
chr1	3850148	3850213	INS	65	NO	Novel	downstream_gene_variant	-	ENSMMUG00000043645	Transcript	-	-	Forward	./.	./.	./.	./.	./.
chr1	3853136	3853316	INS	180	NO	Novel	intergenic_variant	-	-	-	-	-	-	0/0	0/0	0/0	0/0	0/0
chr1	3855449	3855685	DEL	236	NO	Novel	intergenic_variant	-	-	-	-	-	-	0/0	0/0	0/0	0/0	0/0
chr1	3879264	3879579	DEL	315	YES	Novel	intergenic_variant	-	-	-	-	-	-	1/1	1/1	0/1	0/1	1/1
chr1	3898517	3898568	INS	51	NO	Novel	downstream_gene_variant	-	ENSMMUG00000047588	Transcript	-	-	Reverse	./.	./.	./.	./.	./.
chr1	4022938	4023396	DEL	458	YES	Novel	intergenic_variant	-	-	-	-	-	-	0/1	0/1	1/1	0/1	0/1
chr1	4064522	4065926	DEL	1404	YES	Novel	intergenic_variant	-	-	-	-	-	-	1/1	1/1	1/1	1/1	1/1
chr1	4082173	4082256	DEL	83	NO	Novel	intergenic_variant	-	-	-	-	-	-	0/0	0/0	0/0	0/0	0/0
chr1	4236315	4236392	INS	77	NO	Novel	intergenic_variant	-	-	-	-	-	-	./.	./.	./.	./.	./.
chr1	4271711	4271799	INS	88	NO	Novel	intergenic_variant	-	-	-	-	-	-	./.	./.	./.	./.	./.
chr1	4296024	4296353	INS	329	NO	Novel	intergenic_variant	-	-	-	-	-	-	1/1	1/1	1/1	0/1	1/1
chr1	4300201	4300254	DEL	53	NO	Novel	intergenic_variant	-	-	-	-	-	-	0/0	0/0	0/0	0/0	0/0
chr1	4306539	4306600	INS	61	NO	Novel	intergenic_variant	-	-	-	-	-	-	./.	./.	./.	./.	./.
chr1	4337209	4337801	DEL	592	NO	Novel	intergenic_variant	-	-	-	-	-	-	0/1	0/1	0/1	0/1	0/1
chr1	4373129	4373230	INS	101	NO	Novel	intergenic_variant	-	-	-	-	-	-	./.	./.	./.	./.	./.
chr1	4427558	4427776	DEL	218	NO	Novel	intergenic_variant	-	-	-	-	-	-	0/0	./.	0/0	0/0	./.
chr1	4603088	4603201	INS	113	NO	Novel	intergenic_variant	-	-	-	-	-	-	./.	./.	./.	./.	./.
chr1	4615667	4615804	INS	137	NO	Novel	intergenic_variant	-	-	-	-	-	-	0/1	0/0	0/0	0/0	0/0
chr1	4645123	4645439	INS	316	NO	Novel	intergenic_variant	-	-	-	-	-	-	0/1	0/0	0/0	0/1	1/1
chr1	4709574	4709634	DEL	60	YES	Novel	intergenic_variant	-	-	-	-	-	-	0/0	0/0	0/0	0/0	0/0
chr1	4717022	4717082	DEL	60	NO	Novel	intergenic_variant	-	-	-	-	-	-	0/0	0/0	0/0	0/0	0/1
chr1	4717630	4717770	INS	140	NO	Novel	intergenic_variant	-	-	-	-	-	-	./.	./.	./.	./.	./.
chr1	4718138	4718238	DEL	100	NO	Novel	intergenic_variant	-	-	-	-	-	-	0/0	0/0	0/0	0/0	0/0
chr1	4721037	4721187	DEL	150	NO	Novel	intergenic_variant	-	-	-	-	-	-	0/0	0/0	0/0	0/0	0/0
chr1	4723034	4723362	INS	328	NO	Novel	intergenic_variant	-	-	-	-	-	-	0/1	0/1	0/1	0/1	0/1
chr1	4774986	4775081	INS	95	NO	Novel	intergenic_variant	-	-	-	-	-	-	./.	./.	./.	./.	./.
chr1	4777957	4778119	INS	162	NO	Novel	intergenic_variant	-	-	-	-	-	-	./.	./.	./.	./.	./.
chr1	4781049	4781166	INS	117	NO	Novel	intergenic_variant	-	-	-	-	-	-	./.	./.	./.	./.	./.
chr1	4783007	4792681	DEL	9674	NO	Novel	intergenic_variant	-	-	-	-	-	-	0/1	0/1	0/1	0/1	0/1
chr1	4800380	4802578	DEL	2198	NO	Novel	intergenic_variant	-	-	-	-	-	-	1/1	1/1	1/1	1/1	1/1
chr1	4835514	4835837	INS	323	NO	Novel	intergenic_variant	-	-	-	-	-	-	0/0	0/0	0/0	0/0	0/0
chr1	4902424	4902756	INS	332	NO	Novel	intergenic_variant	-	-	-	-	-	-	0/1	1/1	0/1	0/0	0/1
chr1	4922932	4922987	INS	55	NO	Novel	intergenic_variant	-	-	-	-	-	-	./.	./.	./.	./.	./.
chr1	4937274	4937456	INS	182	NO	Novel	upstream_gene_variant	-	ENSMMUG00000045327	Transcript	-	-	Reverse	0/0	0/0	0/0	0/0	0/0
chr1	4949668	4949775	DEL	107	NO	Novel	intergenic_variant	-	-	-	-	-	-	./.	./.	./.	./.	./.
chr1	4951981	4952705	INS	724	NO	Novel	intergenic_variant	-	-	-	-	-	-	./.	./.	./.	./.	./.
chr1	4994327	4994674	INS	347	NO	Novel	downstream_gene_variant	NPHP4	ENSMMUG00000022888	protein_coding	-	-	Reverse	0/1	0/1	0/1	0/1	0/1
chr1	5021476	5022095	DEL	619	NO	Novel	intron_variant	NPHP4	ENSMMUG00000022888	protein_coding	13\18	-	Reverse	0/1	0/1	1/1	0/1	0/1
chr1	5104600	5104905	INS	305	NO	Novel	intron_variant	NPHP4	ENSMMUG00000022888	protein_coding	1\5	-	Reverse	0/0	0/0	0/0	0/0	0/0
chr1	5132900	5142185	DEL	9285	YES	Novel	intergenic_variant	-	-	-	-	-	-	0/0	0/0	0/0	0/0	0/0
chr1	5144089	5145459	DEL	1370	NO	Novel	intergenic_variant	-	-	-	-	-	-	0/0	0/1	0/0	0/1	0/0
chr1	5148598	5150811	DEL	2213	NO	Novel	intergenic_variant	-	-	-	-	-	-	0/1	0/1	0/1	0/1	0/1
chr1	5151843	5152017	INS	174	NO	Novel	intergenic_variant	-	-	-	-	-	-	./.	./.	./.	./.	./.
chr1	5153606	5153669	DEL	63	YES	Novel	intergenic_variant	-	-	-	-	-	-	0/0	0/0	0/0	0/0	0/0
chr1	5153628	5153927	DEL	299	YES	Novel	intergenic_variant	-	-	-	-	-	-	0/0	0/0	0/0	0/1	0/0
chr1	5159515	5159566	DEL	51	NO	Novel	upstream_gene_variant	KCNAB2	ENSMMUG00000016837	protein_coding	-	-	Forward	0/1	0/1	0/1	0/1	0/1
chr1	5190035	5190217	DEL	182	NO	Novel	intron_variant	KCNAB2	ENSMMUG00000016837	protein_coding	2\14	-	Forward	0/0	0/0	0/0	0/0	0/0
chr1	5300667	5300731	INS	64	NO	Novel	upstream_gene_variant	CHD5	ENSMMUG00000016838	protein_coding	-	-	Reverse	./.	./.	./.	./.	./.
chr1	5328126	5333340	DEL	5214	YES	Novel	upstream_gene_variant	RPL22	ENSMMUG00000018347	protein_coding	-	-	Reverse	1/1	1/1	1/1	1/1	1/1
chr1	5423371	5424447	DEL	1076	YES	Known	intron_variant	ACOT7	ENSMMUG00000004094	protein_coding	7\8	-	Reverse	0/0	0/1	0/0	0/0	0/0
chr1	5433085	5433404	INS	319	NO	Novel	intron_variant	ACOT7	ENSMMUG00000004094	protein_coding	6\8	-	Reverse	0/1	0/1	0/1	0/1	0/1
chr1	5436259	5436373	INS	114	NO	Novel	intron_variant	ACOT7	ENSMMUG00000004094	protein_coding	6\8	-	Reverse	./.	./.	./.	./.	./.
chr1	5455610	5455954	DEL	344	NO	Novel	intron_variant	ACOT7	ENSMMUG00000004094	protein_coding	5\8	-	Reverse	1/1	1/1	0/1	1/1	1/1
chr1	5477431	5477768	DEL	337	NO	Novel	intron_variant	ACOT7	ENSMMUG00000004094	protein_coding	2\8	-	Reverse	0/1	0/1	0/1	0/1	0/1
chr1	5488943	5489256	INS	313	NO	Novel	intron_variant	ACOT7	ENSMMUG00000004094	protein_coding	1\8	-	Reverse	0/1	0/0	0/1	0/0	0/0
chr1	5490443	5490747	DEL	304	YES	Novel	intron_variant	ACOT7	ENSMMUG00000004094	protein_coding	1\8	-	Reverse	0/0	0/0	0/0	1/1	1/1
chr1	5505052	5505187	INS	135	NO	Novel	intron_variant	ACOT7	ENSMMUG00000004094	protein_coding	1\10	-	Reverse	./.	./.	./.	./.	./.
chr1	5509369	5509671	INS	302	NO	Novel	intron_variant	ACOT7	ENSMMUG00000004094	protein_coding	1\10	-	Reverse	./.	./.	./.	./.	./.
chr1	5515583	5515932	INS	349	NO	Novel	intron_variant	ACOT7	ENSMMUG00000004094	protein_coding	1\10	-	Reverse	0/0	0/0	0/0	0/0	0/0
chr1	5522864	5523156	INS	292	NO	Novel	intron_variant	ACOT7	ENSMMUG00000004094	protein_coding	1\10	-	Reverse	0/0	0/0	0/0	0/0	0/0
chr1	5538035	5538286	INS	251	NO	Novel	upstream_gene_variant	ACOT7	ENSMMUG00000004094	protein_coding	-	-	Reverse	0/0	0/0	0/0	0/0	0/0
chr1	5549044	5549203	DEL	159	NO	Novel	downstream_gene_variant	HES2	ENSMMUG00000022882	protein_coding	-	-	Reverse	0/0	0/0	0/0	0/0	./.
chr1	5561682	5561984	INS	302	NO	Novel	upstream_gene_variant	HES2	ENSMMUG00000022882	protein_coding	-	-	Reverse	0/0	0/0	0/0	0/0	0/0
chr1	5584347	5584544	DEL	197	NO	Novel	intron_variant	ESPN	ENSMMUG00000023676	protein_coding	5\11	-	Forward	1/1	1/1	./.	0/0	0/0
chr1	5658628	5658744	INS	116	NO	Novel	intron_variant	PLEKHG5	ENSMMUG00000023678	protein_coding	2\22	-	Reverse	0/0	0/0	0/0	0/0	0/0
chr1	5675373	5675693	INS	320	NO	Novel	intron_variant	NOL9	ENSMMUG00000023681	protein_coding	9\10	-	Reverse	1/1	1/1	1/1	1/1	1/1
chr1	5685495	5685818	INS	323	NO	Novel	intron_variant	NOL9	ENSMMUG00000023681	protein_coding	5\10	-	Reverse	./.	./.	./.	./.	./.
chr1	5701165	5701458	INS	293	NO	Novel	intron_variant	TAS1R1	ENSMMUG00000018183	protein_coding	1\4	-	Forward	./.	./.	./.	./.	./.
chr1	5731360	5731675	DEL	315	YES	Known	downstream_gene_variant	ZBTB48	ENSMMUG00000032281	protein_coding	-	-	Forward	./.	./.	0/1	0/1	0/1
chr1	5750570	5750643	INS	73	NO	Novel	intergenic_variant	-	-	-	-	-	-	./.	./.	./.	./.	./.
chr1	5798816	5798871	INS	55	NO	Novel	intron_variant	DNAJC11	ENSMMUG00000004686	protein_coding	3\10	-	Reverse	0/0	0/0	0/0	0/0	0/0
chr1	5824071	5824384	DEL	313	YES	Novel	intron_variant	DNAJC11	ENSMMUG00000004686	protein_coding	1\10	-	Reverse	1/1	1/1	0/1	0/1	0/1
chr1	5933716	5934436	INV	720	YES	Novel	upstream_gene_variant	-	ENSMMUG00000043877	Transcript	-	-	Forward	0/0	0/0	0/0	0/0	0/0
chr1	5999011	5999257	INS	246	NO	Novel	intron_variant	-	ENSMMUG00000043877	Transcript	4\4	-	Forward	0/0	0/0	0/0	0/0	0/0
chr1	6027034	6027091	INS	57	NO	Novel	intron_variant	-	ENSMMUG00000043877	Transcript	4\4	-	Forward	./.	./.	./.	./.	./.
chr1	6179445	6179517	INS	72	NO	Novel	intergenic_variant	-	-	-	-	-	-	./.	./.	./.	./.	./.
chr1	6278646	6278711	INS	65	NO	Novel	intergenic_variant	-	-	-	-	-	-	./.	./.	./.	./.	./.
chr1	6295417	6296364	DEL	947	NO	Novel	intergenic_variant	-	-	-	-	-	-	0/0	0/0	0/0	0/0	0/0
chr1	6305901	6305958	DEL	57	NO	Novel	intergenic_variant	-	-	-	-	-	-	./.	./.	./.	./.	./.
chr1	6307047	6307112	DEL	65	YES	Novel	intergenic_variant	-	-	-	-	-	-	0/0	0/0	0/0	0/0	0/0
chr1	6318154	6319309	DEL	1155	YES	Novel	intergenic_variant	-	-	-	-	-	-	0/1	0/1	1/1	0/1	0/1
chr1	6360205	6360523	DEL	318	YES	Novel	intergenic_variant	-	-	-	-	-	-	./.	./.	0/1	0/1	0/0
chr1	6496216	6496306	INS	90	NO	Novel	intergenic_variant	-	-	-	-	-	-	./.	./.	./.	./.	./.
chr1	6532901	6533216	DEL	315	YES	Novel	intergenic_variant	-	-	-	-	-	-	0/0	0/0	0/1	0/1	0/1
chr1	6561144	6561256	INS	112	NO	Novel	intergenic_variant	-	-	-	-	-	-	0/0	0/0	0/0	0/0	0/0
chr1	6573810	6574065	DEL	255	NO	Novel	intergenic_variant	-	-	-	-	-	-	0/0	0/0	0/0	0/0	0/0
chr1	6634133	6634935	DEL	802	NO	Novel	intergenic_variant	-	-	-	-	-	-	0/0	0/0	0/0	0/0	0/1
chr1	6635005	6635306	DEL	301	NO	Novel	intergenic_variant	-	-	-	-	-	-	0/0	0/0	0/0	0/0	0/0
chr1	6663229	6663552	INS	323	NO	Novel	intergenic_variant	-	-	-	-	-	-	0/0	0/0	0/0	0/0	0/0
chr1	6685215	6685901	DEL	686	NO	Novel	intergenic_variant	-	-	-	-	-	-	./.	./.	0/0	./.	./.
chr1	6694595	6694701	INS	106	NO	Novel	intergenic_variant	-	-	-	-	-	-	./.	./.	./.	./.	./.
chr1	6706923	6707537	DEL	614	NO	Novel	intergenic_variant	-	-	-	-	-	-	1/1	1/1	1/1	1/1	1/1
chr1	6712533	6713917	DEL	1384	YES	Novel	intergenic_variant	-	-	-	-	-	-	1/1	1/1	1/1	1/1	1/1
chr1	6841172	6841496	DEL	324	NO	Novel	intergenic_variant	-	-	-	-	-	-	0/1	0/0	0/1	0/1	0/1
chr1	6855559	6856695	DEL	1136	NO	Novel	intergenic_variant	-	-	-	-	-	-	0/0	0/0	0/0	0/0	0/0
chr1	6859235	6859530	DEL	295	YES	Novel	intergenic_variant	-	-	-	-	-	-	0/0	0/0	0/0	0/0	0/0
chr1	6874067	6874377	INS	310	NO	Novel	intergenic_variant	-	-	-	-	-	-	0/0	0/0	0/0	0/0	0/0
chr1	6948722	6949035	DEL	313	YES	Novel	intron_variant	PER3	ENSMMUG00000018562	protein_coding	13\21	-	Forward	./.	./.	0/1	0/1	0/1
chr1	7050086	7050402	DEL	316	YES	Novel	intron_variant	TNFRSF9	ENSMMUG00000016546	protein_coding	7\7	-	Reverse	0/1	1/1	0/1	0/1	0/1
chr1	7083909	7084185	INS	276	NO	Novel	intergenic_variant	-	-	-	-	-	-	0/0	0/0	0/0	0/0	0/0
chr1	7086174	7086299	DEL	125	NO	Novel	upstream_gene_variant	-	ENSMMUG00000038181	Transcript	-	-	Forward	0/0	0/0	1/1	0/0	0/0
chr1	7090930	7091016	DEL	86	NO	Novel	upstream_gene_variant	-	ENSMMUG00000038181	Transcript	-	-	Forward	0/0	0/0	0/0	0/0	0/0
chr1	7109406	7109729	INS	323	NO	Novel	intron_variant	-	ENSMMUG00000038181	Transcript	4\4	-	Forward	0/1	0/0	0/1	0/0	0/1
chr1	7125323	7125607	INS	284	NO	Novel	intergenic_variant	-	-	-	-	-	-	./.	./.	./.	./.	./.
chr1	7211349	7211399	INS	50	NO	Novel	intergenic_variant	-	-	-	-	-	-	./.	./.	./.	./.	./.
chr1	7299048	7299149	INS	101	NO	Novel	intergenic_variant	-	-	-	-	-	-	./.	./.	./.	./.	./.
chr1	7449434	7449770	DEL	336	YES	Novel	upstream_gene_variant	RF00026	ENSMMUG00000036290	snRNA	-	-	Reverse	0/0	0/0	0/1	0/1	0/1
chr1	7487152	7487352	DEL	200	NO	Novel	intron_variant	SLC45A1	ENSMMUG00000021398	protein_coding	5\8	-	Forward	0/0	0/0	0/0	0/0	0/0
chr1	7627777	7628095	INS	318	NO	Novel	intron_variant	RERE	ENSMMUG00000021399	protein_coding	4\17	-	Reverse	1/1	0/1	1/1	0/1	0/1
chr1	7637059	7637495	DEL	436	NO	Novel	intron_variant	RERE	ENSMMUG00000021399	protein_coding	4\17	-	Reverse	0/1	0/1	0/1	0/1	0/1
chr1	7915571	7915989	DEL	418	NO	Novel	intron_variant	RERE	ENSMMUG00000021399	protein_coding	1\22	-	Reverse	1/1	1/1	1/1	1/1	0/1
chr1	7917410	7917699	DEL	289	YES	Novel	intron_variant	RERE	ENSMMUG00000021399	protein_coding	1\22	-	Reverse	./.	0/1	0/1	1/1	./.
chr1	7930235	7930341	INS	106	NO	Novel	intron_variant	RERE	ENSMMUG00000021399	protein_coding	1\22	-	Reverse	./.	./.	./.	./.	./.
chr1	7980587	7980676	INS	89	NO	Novel	intergenic_variant	-	-	-	-	-	-	./.	./.	./.	./.	./.
chr1	7998936	8000519	DEL	1583	YES	Novel	intergenic_variant	-	-	-	-	-	-	1/1	1/1	1/1	1/1	1/1
chr1	8003299	8003363	INS	64	NO	Novel	intergenic_variant	-	-	-	-	-	-	./.	./.	./.	./.	./.
chr1	8006956	8007631	DEL	675	YES	Novel	intergenic_variant	-	-	-	-	-	-	0/1	0/1	0/1	0/1	0/1
chr1	8018321	8018431	INS	110	NO	Novel	intergenic_variant	-	-	-	-	-	-	0/0	0/0	0/0	0/1	0/0
chr1	8044783	8045067	DEL	284	NO	Novel	intergenic_variant	-	-	-	-	-	-	0/0	0/0	0/0	0/0	0/0
chr1	8045735	8046059	INS	324	NO	Novel	intergenic_variant	-	-	-	-	-	-	1/1	0/1	0/1	0/0	0/1
chr1	8046336	8046830	DEL	494	YES	Novel	intergenic_variant	-	-	-	-	-	-	1/1	1/1	1/1	1/1	1/1
chr1	8050868	8051507	INS	639	NO	Novel	intergenic_variant	-	-	-	-	-	-	0/0	0/0	0/0	0/0	0/0
chr1	8053897	8054213	INS	316	NO	Novel	intergenic_variant	-	-	-	-	-	-	0/0	0/0	0/0	0/0	0/0
chr1	8075035	8075333	INS	298	NO	Novel	intergenic_variant	-	-	-	-	-	-	0/0	0/0	0/1	0/1	0/0
chr1	8135944	8136222	DEL	278	NO	Novel	intron_variant	CA6	ENSMMUG00000019687	protein_coding	5\6	-	Forward	0/0	0/0	0/0	0/0	0/0
chr1	8162485	8162761	INS	276	NO	Novel	intergenic_variant	-	-	-	-	-	-	0/0	0/0	0/0	0/0	0/0
chr1	8254565	8254872	DEL	307	YES	Novel	downstream_gene_variant	RF00424	ENSMMUG00000037423	scaRNA	-	-	Forward	0/0	0/0	0/1	0/1	0/1
chr1	8256330	8256381	INS	51	NO	Novel	downstream_gene_variant	RF00424	ENSMMUG00000037423	scaRNA	-	-	Forward	./.	./.	./.	./.	./.
chr1	8264544	8264604	DEL	60	YES	Novel	intergenic_variant	-	-	-	-	-	-	0/0	0/0	./.	0/0	./.
chr1	8270727	8271044	INS	317	NO	Novel	intergenic_variant	-	-	-	-	-	-	1/1	1/1	1/1	1/1	1/1
chr1	8271081	8271403	DEL	322	NO	Novel	intergenic_variant	-	-	-	-	-	-	0/0	0/0	0/0	0/0	0/0
chr1	8502584	8503296	DEL	712	NO	Novel	intergenic_variant	-	-	-	-	-	-	1/1	1/1	1/1	1/1	1/1
chr1	8505861	8505921	INS	60	NO	Novel	intergenic_variant	-	-	-	-	-	-	./.	./.	./.	./.	./.
chr1	8523522	8524290	INS	768	NO	Novel	upstream_gene_variant	SPSB1	ENSMMUG00000002052	protein_coding	-	-	Forward	./.	./.	./.	./.	./.
chr1	8528367	8528881	INS	514	NO	Novel	downstream_gene_variant	SPSB1	ENSMMUG00000002052	protein_coding	-	-	Forward	./.	./.	./.	./.	./.
chr1	8534234	8534338	INS	104	NO	Novel	intron_variant	SPSB1	ENSMMUG00000002052	protein_coding	1\1	-	Forward	0/0	0/0	0/0	0/0	0/0
chr1	8573142	8573244	INS	102	NO	Novel	intergenic_variant	-	-	-	-	-	-	./.	./.	./.	./.	./.
chr1	8591157	8591338	DEL	181	NO	Novel	intergenic_variant	-	-	-	-	-	-	0/0	0/0	./.	./.	./.
chr1	8610369	8610791	DEL	422	NO	Known	intergenic_variant	-	-	-	-	-	-	1/1	0/1	1/1	0/1	0/1
chr1	8624228	8624329	INS	101	NO	Novel	intergenic_variant	-	-	-	-	-	-	./.	./.	./.	./.	./.
chr1	8652737	8653058	DEL	321	YES	Novel	intron_variant&non_coding_transcript_variant	-	ENSMMUG00000040019	Transcript	1\1	-	Reverse	0/1	0/1	0/1	0/1	0/1
chr1	8671084	8671366	DEL	282	NO	Novel	upstream_gene_variant	-	ENSMMUG00000040019	Transcript	-	-	Reverse	1/1	1/1	1/1	1/1	1/1
chr1	8714263	8714581	DEL	318	YES	Novel	intron_variant	SLC25A33	ENSMMUG00000043999	protein_coding	1\6	-	Forward	1/1	1/1	0/1	0/1	0/1
chr1	8721299	8721724	DEL	425	NO	Novel	intron_variant	SLC25A33	ENSMMUG00000043999	protein_coding	2\6	-	Forward	0/1	0/1	0/1	0/1	0/1
chr1	8731121	8731522	INS	401	NO	Novel	intron_variant	SLC25A33	ENSMMUG00000043999	protein_coding	2\6	-	Forward	0/0	0/0	0/0	0/0	0/0
chr1	8754829	8754921	DEL	92	NO	Novel	downstream_gene_variant	SLC25A33	ENSMMUG00000043999	protein_coding	-	-	Forward	1/1	1/1	1/1	1/1	1/1
chr1	8792101	8792249	DEL	148	YES	Novel	intergenic_variant	-	-	-	-	-	-	1/1	1/1	1/1	1/1	1/1
chr1	8801378	8801710	INS	332	NO	Novel	intergenic_variant	-	-	-	-	-	-	0/0	0/0	0/0	0/0	0/0
chr1	8814816	8815136	DEL	320	YES	Novel	intergenic_variant	-	-	-	-	-	-	./.	0/1	0/1	0/1	0/1
chr1	8834324	8834397	INS	73	NO	Novel	intron_variant	PIK3CD	ENSMMUG00000006224	protein_coding	1\23	-	Forward	./.	./.	./.	./.	./.
chr1	8848591	8848923	INS	332	NO	Novel	intron_variant	PIK3CD	ENSMMUG00000006224	protein_coding	1\23	-	Forward	1/1	0/1	1/1	1/1	0/1
chr1	8850283	8850620	DEL	337	YES	Novel	intron_variant	PIK3CD	ENSMMUG00000006224	protein_coding	1\23	-	Forward	0/1	0/1	0/1	0/1	0/1
chr1	8867480	8867620	INS	140	NO	Novel	intron_variant	PIK3CD	ENSMMUG00000006224	protein_coding	2\23	-	Forward	0/0	0/0	0/0	0/0	0/0
chr1	8870102	8871343	DEL	1241	NO	Novel	intron_variant	PIK3CD	ENSMMUG00000006224	protein_coding	2\23	-	Forward	0/0	0/0	0/0	0/0	0/0
chr1	8884410	8884716	DEL	306	NO	Novel	intron_variant	PIK3CD	ENSMMUG00000006224	protein_coding	2\23	-	Forward	0/0	0/0	0/1	0/0	0/1
chr1	8898541	8898629	INS	88	NO	Novel	intron_variant	PIK3CD	ENSMMUG00000006224	protein_coding	13\23	-	Forward	./.	./.	./.	./.	./.
chr1	8969700	8969856	INS	156	NO	Novel	intron_variant	CTNNBIP1	ENSMMUG00000006225	protein_coding	1\17	-	Reverse	0/0	0/0	0/0	0/0	0/0
chr1	8973533	8973763	DEL	230	NO	Novel	intron_variant	CTNNBIP1	ENSMMUG00000006225	protein_coding	1\17	-	Reverse	0/1	0/1	0/0	./.	0/0
chr1	8984704	8985019	INS	315	NO	Novel	intron_variant	CTNNBIP1	ENSMMUG00000006225	protein_coding	1\17	-	Reverse	0/0	0/0	0/0	0/0	0/1
chr1	9036224	9040272	DEL	4048	YES	Novel	intron_variant	CTNNBIP1	ENSMMUG00000006225	protein_coding	3\20	-	Reverse	1/1	1/1	1/1	1/1	1/1
chr1	9047887	9048792	DEL	905	YES	Novel	intron_variant	CTNNBIP1	ENSMMUG00000006225	protein_coding	3\20	-	Reverse	0/0	0/0	0/1	0/0	0/0
chr1	9061705	9061998	DEL	293	YES	Novel	upstream_gene_variant	CTNNBIP1	ENSMMUG00000006225	protein_coding	-	-	Reverse	0/0	0/0	0/0	./.	0/0
chr1	9066927	9067238	DEL	311	YES	Novel	intron_variant	CTNNBIP1	ENSMMUG00000006225	protein_coding	1\4	-	Reverse	1/1	1/1	0/1	0/1	0/1
chr1	9082992	9083323	DEL	331	YES	Novel	intron_variant	CTNNBIP1	ENSMMUG00000006225	protein_coding	1\4	-	Reverse	0/1	0/1	0/1	0/1	0/1
chr1	9099096	9099599	DEL	503	NO	Novel	upstream_gene_variant	CTNNBIP1	ENSMMUG00000006225	protein_coding	-	-	Reverse	1/1	1/1	1/1	1/1	1/1
chr1	9145070	9145708	INS	638	NO	Novel	upstream_gene_variant	RF00100	ENSMMUG00000044807	misc_RNA	-	-	Forward	./.	./.	./.	./.	./.
chr1	9188765	9188819	INS	54	NO	Novel	downstream_gene_variant	NMNAT1	ENSMMUG00000005863	protein_coding	-	-	Forward	./.	./.	./.	./.	./.
chr1	9194692	9195019	DEL	327	YES	Novel	intergenic_variant	-	-	-	-	-	-	0/0	0/0	0/0	0/1	0/0
chr1	9195927	9196257	INS	330	NO	Novel	intergenic_variant	-	-	-	-	-	-	0/0	0/0	0/0	0/0	0/0
chr1	9207075	9207383	INS	308	NO	Novel	intron_variant	RBP7	ENSMMUG00000002219	protein_coding	1\3	-	Forward	0/1	0/1	0/1	0/1	0/1
chr1	9295988	9296168	INS	180	NO	Novel	intron_variant	UBE4B	ENSMMUG00000016296	protein_coding	2\26	-	Forward	0/0	0/0	0/0	0/0	0/0
chr1	9302065	9302260	INS	195	NO	Novel	intron_variant	UBE4B	ENSMMUG00000016296	protein_coding	3\26	-	Forward	./.	./.	./.	./.	./.
chr1	9304452	9304568	INS	116	NO	Novel	intron_variant	UBE4B	ENSMMUG00000016296	protein_coding	4\26	-	Forward	./.	./.	./.	./.	./.
chr1	9312657	9313220	DEL	563	YES	Novel	intron_variant	UBE4B	ENSMMUG00000016296	protein_coding	6\26	-	Forward	1/1	1/1	1/1	1/1	1/1
chr1	9329311	9330424	INS	1113	NO	Novel	intron_variant	UBE4B	ENSMMUG00000016296	protein_coding	10\26	-	Forward	0/0	0/0	0/0	0/0	0/0
chr1	9344517	9344816	DEL	299	YES	Novel	intron_variant	UBE4B	ENSMMUG00000016296	protein_coding	16\26	-	Forward	1/1	1/1	0/1	1/1	1/1
chr1	9361775	9361956	DEL	181	YES	Novel	intron_variant	UBE4B	ENSMMUG00000016296	protein_coding	20\26	-	Forward	1/1	1/1	1/1	1/1	1/1
chr1	9401778	9402075	DEL	297	YES	Novel	intergenic_variant	-	-	-	-	-	-	1/1	1/1	1/1	1/1	1/1
chr1	9407862	9408181	INS	319	NO	Novel	intergenic_variant	-	-	-	-	-	-	0/1	1/1	1/1	1/1	1/1
chr1	9410001	9410060	DEL	59	NO	Novel	intergenic_variant	-	-	-	-	-	-	0/0	0/0	0/0	0/0	0/0
chr1	9431070	9431369	DEL	299	NO	Novel	intron_variant	-	ENSMMUG00000040221	Transcript	1\48	-	Forward	1/1	1/1	1/1	1/1	1/1
chr1	9432452	9432762	DEL	310	YES	Novel	intron_variant	-	ENSMMUG00000040221	Transcript	1\48	-	Forward	0/0	0/0	0/1	0/0	0/0
chr1	9439002	9439321	DEL	319	YES	Novel	upstream_gene_variant	KIF1B	ENSMMUG00000002171	protein_coding	-	-	Forward	0/0	0/0	0/1	0/0	0/0
chr1	9441895	9441969	INS	74	NO	Novel	upstream_gene_variant	KIF1B	ENSMMUG00000002171	protein_coding	-	-	Forward	0/0	0/0	0/0	0/0	0/0
chr1	9458670	9461561	DEL	2891	YES	Novel	intron_variant	KIF1B	ENSMMUG00000002171	protein_coding	1\47	-	Forward	0/1	0/1	0/1	0/1	0/1
chr1	9465901	9466064	DEL	163	NO	Novel	intron_variant	KIF1B	ENSMMUG00000002171	protein_coding	1\47	-	Forward	./.	0/0	./.	./.	./.
chr1	9501616	9501939	DEL	323	YES	Novel	intron_variant	KIF1B	ENSMMUG00000002171	protein_coding	14\47	-	Forward	0/1	0/1	0/1	0/1	0/1
chr1	9552230	9573284	DEL	21054	YES	Novel	intron_variant	KIF1B	ENSMMUG00000002171	protein_coding	26\47	-	Forward	0/1	0/1	1/1	1/1	1/1
chr1	9559072	9559149	DEL	77	YES	Novel	intron_variant	KIF1B	ENSMMUG00000002171	protein_coding	26\47	-	Forward	0/0	0/0	0/0	0/0	0/0
chr1	9570661	9570964	DEL	303	YES	Novel	intron_variant	KIF1B	ENSMMUG00000002171	protein_coding	26\47	-	Forward	0/0	0/0	0/1	0/0	0/0
chr1	9622959	9623104	DEL	145	YES	Novel	downstream_gene_variant	KIF1B	ENSMMUG00000002171	protein_coding	-	-	Forward	0/0	0/0	0/0	0/0	0/0
chr1	9635878	9642237	DEL	6359	YES	Novel	upstream_gene_variant	PGD	ENSMMUG00000023029	protein_coding	-	-	Forward	1/1	1/1	1/1	1/1	1/1
chr1	9651884	9651948	INS	64	NO	Novel	intron_variant	PGD	ENSMMUG00000023029	protein_coding	5\12	-	Forward	0/0	0/0	0/0	0/0	0/0
chr1	9660983	9661444	INS	461	NO	Novel	intron_variant	PGD	ENSMMUG00000023029	protein_coding	8\12	-	Forward	./.	./.	./.	./.	./.
chr1	9709313	9709607	DEL	294	NO	Novel	intron_variant	DFFA	ENSMMUG00000032254	protein_coding	3\5	-	Reverse	./.	./.	0/0	./.	./.
chr1	9711320	9711626	INS	306	NO	Novel	intron_variant	DFFA	ENSMMUG00000032254	protein_coding	2\5	-	Reverse	0/0	0/0	0/0	0/0	0/0
chr1	9808506	9808820	DEL	314	YES	Novel	intron_variant	PEX14	ENSMMUG00000019979	protein_coding	3\8	-	Forward	0/0	0/1	0/0	0/0	0/1
chr1	9809821	9809895	DEL	74	NO	Novel	intron_variant	PEX14	ENSMMUG00000019979	protein_coding	3\8	-	Forward	0/1	0/1	0/1	0/1	0/0
chr1	9819105	9819755	DEL	650	YES	Novel	intron_variant	PEX14	ENSMMUG00000019979	protein_coding	3\8	-	Forward	0/1	0/1	0/1	0/1	0/1
chr1	9919337	9919618	INS	281	NO	Novel	intron_variant&non_coding_transcript_variant	-	ENSMMUG00000042194	Transcript	2\2	-	Reverse	./.	./.	./.	./.	./.
chr1	9920583	9921227	DEL	644	NO	Known	intron_variant&non_coding_transcript_variant	-	ENSMMUG00000042194	Transcript	2\2	-	Reverse	1/1	1/1	1/1	1/1	1/1
chr1	9989542	9989878	INS	336	NO	Novel	intergenic_variant	-	-	-	-	-	-	0/1	1/1	1/1	0/1	1/1
chr1	10051149	10051457	DEL	308	NO	Novel	intergenic_variant	-	-	-	-	-	-	./.	0/0	0/1	0/1	0/1
chr1	10105269	10106149	DEL	880	YES	Novel	intergenic_variant	-	-	-	-	-	-	1/1	1/1	1/1	1/1	1/1
chr1	10184606	10184959	INS	353	NO	Novel	intergenic_variant	-	-	-	-	-	-	./.	./.	./.	./.	./.
chr1	10201517	10201690	INS	173	NO	Novel	intron_variant	C1orf127	ENSMMUG00000021834	protein_coding	9\10	-	Reverse	./.	./.	./.	./.	./.
chr1	10216701	10217004	DEL	303	YES	Novel	intron_variant	C1orf127	ENSMMUG00000021834	protein_coding	2\10	-	Reverse	0/0	0/0	0/1	0/0	0/0
chr1	10219134	10220061	DEL	927	YES	Novel	intron_variant	C1orf127	ENSMMUG00000021834	protein_coding	2\10	-	Reverse	1/1	1/1	1/1	1/1	1/1
chr1	10251696	10251766	INS	70	NO	Novel	upstream_gene_variant	RF00019	ENSMMUG00000027880	misc_RNA	-	-	Reverse	./.	./.	./.	./.	./.
chr1	10306580	10306651	DEL	71	YES	Novel	intron_variant	MASP2	ENSMMUG00000007459	protein_coding	6\10	-	Reverse	0/0	0/0	0/0	0/0	0/0
chr1	10358069	10358415	INS	346	NO	Novel	intron_variant	EXOSC10	ENSMMUG00000019322	protein_coding	6\24	-	Reverse	0/0	0/0	0/1	0/0	0/1
chr1	10364064	10364377	INS	313	NO	Novel	intron_variant	EXOSC10	ENSMMUG00000019322	protein_coding	3\24	-	Reverse	./.	./.	./.	./.	./.
chr1	10386831	10387608	DEL	777	YES	Novel	intron_variant	MTOR	ENSMMUG00000019325	protein_coding	49\57	-	Reverse	1/1	1/1	1/1	1/1	1/1
chr1	10588473	10588582	DEL	109	NO	Novel	intergenic_variant	-	-	-	-	-	-	0/0	0/0	0/0	0/0	0/0
chr1	10589178	10589236	DEL	58	YES	Novel	intergenic_variant	-	-	-	-	-	-	0/0	0/0	0/0	0/0	0/0
chr1	10682718	10683043	INS	325	NO	Novel	intergenic_variant	-	-	-	-	-	-	0/1	0/0	0/0	0/1	0/0
chr1	10703130	10703665	INS	535	NO	Novel	intergenic_variant	-	-	-	-	-	-	./.	./.	./.	./.	./.
chr1	10708608	10708970	INS	362	NO	Novel	intergenic_variant	-	-	-	-	-	-	./.	./.	./.	./.	./.
chr1	10718023	10718198	DEL	175	YES	Novel	intergenic_variant	-	-	-	-	-	-	0/1	0/1	0/1	0/1	0/1
chr1	10786552	10786660	DEL	108	NO	Novel	upstream_gene_variant	-	ENSMMUG00000039979	Transcript	-	-	Forward	0/0	0/0	0/0	0/0	0/0
chr1	10790287	10790459	DEL	172	NO	Novel	downstream_gene_variant	-	ENSMMUG00000039979	Transcript	-	-	Forward	./.	./.	./.	./.	./.
chr1	10838328	10838859	DEL	531	NO	Novel	intergenic_variant	-	-	-	-	-	-	1/1	1/1	1/1	1/1	1/1
chr1	10872917	10872992	INS	75	NO	Novel	intergenic_variant	-	-	-	-	-	-	./.	./.	./.	./.	./.
chr1	10927482	10928650	DEL	1168	NO	Novel	upstream_gene_variant	FBXO6	ENSMMUG00000023668	protein_coding	-	-	Forward	0/0	0/0	0/0	0/0	0/0
chr1	10943986	10944303	INS	317	NO	Novel	upstream_gene_variant	MAD2L2	ENSMMUG00000023669	protein_coding	-	-	Reverse	0/0	0/0	0/0	0/0	0/0
chr1	10948719	10949059	INS	340	NO	Novel	intergenic_variant	-	-	-	-	-	-	./.	./.	./.	./.	./.
chr1	10950344	10950792	DEL	448	NO	Novel	intergenic_variant	-	-	-	-	-	-	0/0	0/0	0/0	0/1	0/0
chr1	10952287	10952348	DEL	61	YES	Novel	intergenic_variant	-	-	-	-	-	-	0/0	0/0	0/0	0/0	0/0
chr1	10982515	10982662	INS	147	NO	Novel	intergenic_variant	-	-	-	-	-	-	0/0	0/0	0/0	0/0	0/0
chr1	10994350	10994674	DEL	324	YES	Novel	upstream_gene_variant	AGTRAP	ENSMMUG00000004677	protein_coding	-	-	Forward	0/1	0/1	0/1	0/1	0/1
chr1	11045919	11046234	DEL	315	YES	Novel	intron_variant	C1orf167	ENSMMUG00000020063	protein_coding	16\22	-	Forward	./.	0/0	0/0	0/1	0/1
chr1	11083940	11085254	DEL	1314	NO	Known	intron_variant	CLCN6	ENSMMUG00000007829	protein_coding	4\22	-	Forward	0/0	0/0	0/0	0/0	0/0
chr1	11140774	11141121	INS	347	NO	Novel	intergenic_variant	-	-	-	-	-	-	0/0	0/0	0/0	0/0	0/0
chr1	11164402	11164718	INS	316	NO	Novel	intergenic_variant	-	-	-	-	-	-	1/1	1/1	1/1	0/1	1/1
chr1	11196881	11197208	INS	327	NO	Novel	intron_variant	KIAA2013	ENSMMUG00000012469	protein_coding	1\2	-	Reverse	0/1	1/1	1/1	0/1	1/1
chr1	11237133	11237795	INS	662	NO	Novel	intron_variant	PLOD1	ENSMMUG00000032249	protein_coding	6\18	-	Forward	0/0	0/0	0/0	0/0	0/0
chr1	11281545	11282015	DEL	470	NO	Novel	intron_variant	MFN2	ENSMMUG00000023449	protein_coding	6\18	-	Forward	0/1	1/1	0/1	0/1	0/1
chr1	11287874	11288784	DEL	910	NO	Novel	intron_variant	MFN2	ENSMMUG00000023449	protein_coding	11\18	-	Forward	1/1	1/1	1/1	1/1	0/1
chr1	11301178	11301480	DEL	302	NO	Novel	upstream_gene_variant	MIIP	ENSMMUG00000032248	protein_coding	-	-	Forward	./.	./.	0/0	./.	./.
chr1	11309119	11309170	INS	51	NO	Novel	intron_variant	MIIP	ENSMMUG00000032248	protein_coding	4\9	-	Forward	./.	./.	./.	./.	./.
chr1	11310016	11310323	DEL	307	YES	Novel	intron_variant	MIIP	ENSMMUG00000032248	protein_coding	4\9	-	Forward	0/1	1/1	0/1	0/1	0/1
chr1	11311286	11311782	INS	496	NO	Novel	intron_variant	MIIP	ENSMMUG00000032248	protein_coding	4\9	-	Forward	0/0	0/0	0/1	0/1	0/0
chr1	11312868	11313214	DEL	346	NO	Novel	intron_variant	MIIP	ENSMMUG00000032248	protein_coding	4\9	-	Forward	0/1	1/1	1/1	0/1	1/1
chr1	11331538	11336318	DEL	4780	YES	Novel	intergenic_variant	-	-	-	-	-	-	0/0	0/0	0/0	0/0	0/0
chr1	11363613	11363949	DEL	336	YES	Novel	intron_variant	TNFRSF8	ENSMMUG00000008340	protein_coding	1\14	-	Forward	0/1	0/1	0/1	0/1	0/1
chr1	11385477	11389948	DEL	4471	YES	Novel	intron_variant	TNFRSF8	ENSMMUG00000008340	protein_coding	2\14	-	Forward	1/1	1/1	1/1	1/1	1/1
chr1	11401425	11402607	INS	1182	NO	Novel	intron_variant	TNFRSF8	ENSMMUG00000008340	protein_coding	4\14	-	Forward	0/0	0/0	0/0	0/0	0/0
chr1	11503468	11504935	DEL	1467	YES	Novel	intron_variant	TNFRSF1B	ENSMMUG00000021447	protein_coding	9\9	-	Forward	0/0	0/0	0/0	0/0	0/0
chr1	11527696	11528012	DEL	316	YES	Novel	intron_variant	VPS13D	ENSMMUG00000021449	protein_coding	1\69	-	Forward	0/0	0/0	0/0	0/0	0/0
chr1	11659397	11659723	DEL	326	YES	Novel	intron_variant	VPS13D	ENSMMUG00000021449	protein_coding	50\69	-	Forward	0/0	0/0	0/0	0/0	0/1
chr1	11678129	11678208	INS	79	NO	Novel	intron_variant	VPS13D	ENSMMUG00000021449	protein_coding	55\69	-	Forward	0/0	0/0	0/0	0/0	0/0
chr1	11682083	11682205	INS	122	NO	Novel	intron_variant	VPS13D	ENSMMUG00000021449	protein_coding	57\69	-	Forward	./.	./.	./.	./.	./.
chr1	11730903	11731143	INS	240	NO	Novel	intron_variant	VPS13D	ENSMMUG00000021449	protein_coding	65\69	-	Forward	0/1	0/1	1/1	0/1	0/1
chr1	11827635	11828539	DEL	904	YES	Novel	intergenic_variant	-	-	-	-	-	-	0/0	0/0	0/0	0/1	0/1
chr1	11889511	11889827	DEL	316	YES	Novel	intron_variant	DHRS3	ENSMMUG00000005681	protein_coding	1\5	-	Reverse	0/0	0/0	0/0	0/0	0/0
chr1	11978276	11978352	INS	76	NO	Novel	downstream_gene_variant	AADACL4	ENSMMUG00000011137	protein_coding	-	-	Forward	./.	./.	./.	./.	./.
chr1	12077511	12077816	DEL	305	YES	Novel	intergenic_variant	-	-	-	-	-	-	0/0	0/0	0/0	0/0	0/0
chr1	12145587	12145893	DEL	306	YES	Novel	intergenic_variant	-	-	-	-	-	-	0/0	0/0	0/0	0/0	0/0
chr1	12159976	12160578	DEL	602	YES	Novel	intergenic_variant	-	-	-	-	-	-	1/1	1/1	1/1	1/1	1/1
chr1	12184201	12184529	INS	328	NO	Novel	intergenic_variant	-	-	-	-	-	-	0/0	1/1	0/0	1/1	0/1
chr1	12191048	12191324	INS	276	NO	Novel	intergenic_variant	-	-	-	-	-	-	0/0	0/0	0/0	0/0	0/0
chr1	12194141	12194445	INS	304	NO	Novel	intergenic_variant	-	-	-	-	-	-	0/1	0/1	0/0	0/1	1/1
chr1	12208528	12208594	INS	66	NO	Novel	intergenic_variant	-	-	-	-	-	-	./.	./.	./.	./.	./.
chr1	12217046	12217220	INS	174	NO	Novel	intergenic_variant	-	-	-	-	-	-	0/0	0/0	0/0	0/0	0/0
chr1	12219039	12219357	DEL	318	YES	Novel	intergenic_variant	-	-	-	-	-	-	./.	./.	0/1	0/1	0/1
chr1	12339285	12339391	INS	106	NO	Novel	intergenic_variant	-	-	-	-	-	-	./.	./.	./.	./.	./.
chr1	12536683	12537232	DUP	549	YES	Novel	intron_variant	PRDM2	ENSMMUG00000017040	protein_coding	1\7	-	Forward	0/0	0/0	0/0	0/0	0/0
chr1	12597965	12598026	INS	61	NO	Novel	intron_variant	PRDM2	ENSMMUG00000017040	protein_coding	6\7	-	Forward	./.	./.	./.	./.	./.
chr1	12631295	12631761	DEL	466	NO	Novel	intron_variant	PRDM2	ENSMMUG00000017040	protein_coding	6\7	-	Forward	1/1	1/1	1/1	0/1	1/1
chr1	12698164	12698973	DEL	809	YES	Novel	intergenic_variant	-	-	-	-	-	-	0/1	0/1	0/0	0/0	0/1
chr1	12801932	12802911	DEL	979	NO	Novel	intergenic_variant	-	-	-	-	-	-	0/0	0/0	0/0	0/0	0/0
chr1	12869836	12870925	INS	1089	NO	Novel	intergenic_variant	-	-	-	-	-	-	0/0	0/0	0/0	0/0	0/0
chr1	12969411	12980295	DEL	10884	YES	Novel	intergenic_variant	-	-	-	-	-	-	1/1	0/1	0/1	0/1	0/1
chr1	13014790	13015091	DEL	301	YES	Novel	intergenic_variant	-	-	-	-	-	-	./.	./.	0/1	./.	0/0
chr1	13026853	13026949	DEL	96	YES	Novel	intergenic_variant	-	-	-	-	-	-	0/0	0/0	0/0	0/0	0/0
chr1	13095377	13096349	DEL	972	YES	Novel	intergenic_variant	-	-	-	-	-	-	0/1	0/1	0/0	0/1	0/1
chr1	13124272	13124449	DEL	177	NO	Novel	intergenic_variant	-	-	-	-	-	-	0/1	0/1	0/1	0/1	0/1
chr1	13360537	13360848	INS	311	NO	Novel	intergenic_variant	-	-	-	-	-	-	./.	./.	./.	./.	./.
chr1	13429462	13429749	INS	287	NO	Novel	upstream_gene_variant	KAZN	ENSMMUG00000023070	protein_coding	-	-	Forward	0/0	0/0	0/0	0/0	0/0
chr1	13444286	13444406	INS	120	NO	Novel	intron_variant	KAZN	ENSMMUG00000023070	protein_coding	1\7	-	Forward	0/0	0/0	0/0	0/0	0/0
chr1	13459443	13459780	INS	337	NO	Novel	intron_variant	KAZN	ENSMMUG00000023070	protein_coding	1\7	-	Forward	1/1	0/1	1/1	0/1	1/1
chr1	13546185	13546514	INS	329	NO	Novel	intron_variant	KAZN	ENSMMUG00000023070	protein_coding	1\7	-	Forward	0/0	0/0	0/0	0/0	0/0
chr1	13560769	13560821	INS	52	NO	Novel	intron_variant	KAZN	ENSMMUG00000023070	protein_coding	1\7	-	Forward	./.	./.	./.	./.	./.
chr1	13665378	13665673	DEL	295	YES	Novel	intron_variant	KAZN	ENSMMUG00000023070	protein_coding	1\7	-	Forward	1/1	1/1	1/1	1/1	1/1
chr1	13701504	13701596	DEL	92	NO	Novel	intron_variant	KAZN	ENSMMUG00000023070	protein_coding	1\7	-	Forward	0/0	0/0	0/0	0/0	0/0
chr1	13706788	13708785	DEL	1997	NO	Novel	intron_variant	KAZN	ENSMMUG00000023070	protein_coding	1\7	-	Forward	1/1	1/1	1/1	1/1	1/1
chr1	13724494	13724798	DEL	304	YES	Novel	intron_variant	KAZN	ENSMMUG00000023070	protein_coding	1\7	-	Forward	1/1	1/1	0/1	1/1	1/1
chr1	13725193	13725272	INS	79	NO	Novel	intron_variant	KAZN	ENSMMUG00000023070	protein_coding	1\7	-	Forward	0/0	0/0	0/0	0/0	0/0
chr1	13752731	13752918	INS	187	NO	Novel	intron_variant	KAZN	ENSMMUG00000023070	protein_coding	1\7	-	Forward	0/0	0/0	0/0	0/0	0/0
chr1	13819007	13819072	INS	65	NO	Novel	intron_variant	KAZN	ENSMMUG00000023070	protein_coding	2\14	-	Forward	./.	./.	./.	./.	./.
chr1	13875265	13875318	INS	53	NO	Novel	intron_variant	KAZN	ENSMMUG00000023070	protein_coding	3\14	-	Forward	./.	./.	./.	./.	./.
chr1	13911436	13911490	INS	54	NO	Novel	intron_variant	KAZN	ENSMMUG00000023070	protein_coding	8\14	-	Forward	./.	./.	./.	./.	./.
chr1	13925934	13925986	INS	52	NO	Novel	intron_variant	KAZN	ENSMMUG00000023070	protein_coding	10\14	-	Forward	./.	./.	./.	./.	./.
chr1	13942005	13942707	DEL	702	YES	Novel	intron_variant	KAZN	ENSMMUG00000023070	protein_coding	13\14	-	Forward	0/1	0/1	0/1	0/1	0/1
chr1	14001791	14002112	INS	321	NO	Novel	upstream_gene_variant	-	ENSMMUG00000043916	Transcript	-	-	Reverse	0/0	0/0	0/0	0/0	0/0
chr1	14010998	14011076	INS	78	NO	Novel	intergenic_variant	-	-	-	-	-	-	./.	./.	./.	./.	./.
chr1	14019825	14020140	DEL	315	YES	Novel	intergenic_variant	-	-	-	-	-	-	0/0	0/0	0/1	0/0	0/0
chr1	14030915	14031060	INS	145	NO	Novel	intergenic_variant	-	-	-	-	-	-	./.	./.	./.	./.	./.
chr1	14036926	14037246	INS	320	NO	Novel	intergenic_variant	-	-	-	-	-	-	0/1	0/1	0/1	0/1	0/1
chr1	14065963	14066098	INS	135	NO	Novel	intergenic_variant	-	-	-	-	-	-	0/0	0/0	0/0	0/0	0/0
chr1	14095843	14096248	DEL	405	YES	Novel	intron_variant	FHAD1	ENSMMUG00000003987	protein_coding	2\33	-	Forward	0/1	0/1	0/1	0/1	0/1
chr1	14163691	14167329	DEL	3638	NO	Novel	intron_variant	FHAD1	ENSMMUG00000003987	protein_coding	14\33	-	Forward	1/1	1/1	1/1	1/1	1/1
chr1	14182971	14183052	INS	81	NO	Novel	intron_variant	FHAD1	ENSMMUG00000003987	protein_coding	2\15	-	Forward	./.	./.	./.	./.	./.
chr1	14221084	14221395	INS	311	NO	Novel	intron_variant	FHAD1	ENSMMUG00000003987	protein_coding	14\15	-	Forward	1/1	1/1	0/1	0/0	1/1
chr1	14223363	14223416	DEL	53	NO	Novel	intron_variant	FHAD1	ENSMMUG00000003987	protein_coding	14\15	-	Forward	0/0	0/0	0/0	0/0	0/0
chr1	14277212	14277279	DEL	67	YES	Novel	intergenic_variant	-	-	-	-	-	-	0/0	0/0	0/0	0/0	0/0
chr1	14288958	14289128	DEL	170	YES	Novel	upstream_gene_variant	CTRC	ENSMMUG00000002188	protein_coding	-	-	Forward	0/0	0/0	0/0	0/0	0/0
chr1	14300767	14300833	DEL	66	NO	Novel	intron_variant	CTRC	ENSMMUG00000002188	protein_coding	9\9	-	Forward	0/0	0/0	0/0	0/0	0/0
chr1	14318797	14341479	DUP	22682	YES	Novel	intergenic_variant	-	-	-	-	-	-	0/1	0/1	0/1	0/0	0/0
chr1	14329472	14329550	DEL	78	YES	Novel	intergenic_variant	-	-	-	-	-	-	0/0	0/0	0/0	0/0	0/0
chr1	14339031	14339190	INS	159	NO	Novel	intergenic_variant	-	-	-	-	-	-	0/0	0/0	0/0	0/0	0/0
chr1	14343020	14343526	DEL	506	YES	Novel	intergenic_variant	-	-	-	-	-	-	0/1	0/1	0/0	0/0	0/0
chr1	14358950	14359258	INS	308	NO	Novel	intergenic_variant	-	-	-	-	-	-	0/0	0/0	0/0	0/0	0/0
chr1	14413762	14414064	DEL	302	YES	Novel	intron_variant	DNAJC16	ENSMMUG00000032244	protein_coding	2\14	-	Forward	0/0	0/0	0/1	0/0	0/0
chr1	14427415	14427727	DEL	312	YES	Novel	intron_variant	DNAJC16	ENSMMUG00000032244	protein_coding	5\14	-	Forward	1/1	1/1	0/1	0/1	0/1
chr1	14434128	14434594	INS	466	NO	Novel	intron_variant	DNAJC16	ENSMMUG00000032244	protein_coding	7\14	-	Forward	./.	./.	./.	./.	./.
chr1	14435856	14437379	DEL	1523	NO	Novel	intron_variant	DNAJC16	ENSMMUG00000032244	protein_coding	7\14	-	Forward	0/0	0/0	0/0	0/0	0/0
chr1	14469335	14470881	DEL	1546	YES	Novel	intron_variant	AGMAT	ENSMMUG00000002802	protein_coding	1\6	-	Reverse	0/1	0/1	0/1	0/1	0/1
chr1	14520560	14520704	DEL	144	NO	Novel	intron_variant	-	ENSMMUG00000019912	Transcript	4\8	-	Forward	0/0	1/1	1/1	0/0	1/1
chr1	14592897	14592976	DEL	79	YES	Novel	intron_variant	PLEKHM2	ENSMMUG00000016281	protein_coding	1\19	-	Forward	1/1	1/1	1/1	1/1	1/1
chr1	14631303	14632219	INS	916	NO	Novel	downstream_gene_variant	SLC25A34	ENSMMUG00000037608	protein_coding	-	-	Forward	0/0	0/0	0/0	0/0	0/0
chr1	14645068	14645345	DEL	277	NO	Novel	intron_variant	FBLIM1	ENSMMUG00000032243	protein_coding	2\8	-	Forward	1/1	1/1	1/1	1/1	1/1
chr1	14683046	14683357	INS	311	NO	Novel	intergenic_variant	-	-	-	-	-	-	./.	./.	./.	./.	./.
chr1	14707427	14707898	INS	471	NO	Novel	intergenic_variant	-	-	-	-	-	-	0/0	0/0	0/0	0/0	0/0
chr1	14776442	14776615	DEL	173	YES	Novel	intron_variant	SPEN	ENSMMUG00000008026	protein_coding	1\14	-	Forward	0/0	0/0	0/0	0/0	0/0
chr1	14791190	14792338	DEL	1148	YES	Novel	intron_variant	SPEN	ENSMMUG00000008026	protein_coding	1\14	-	Forward	0/1	0/1	0/1	1/1	0/1
chr1	14880986	14881306	DEL	320	YES	Novel	intron_variant	ZBTB17	ENSMMUG00000008031	protein_coding	2\15	-	Reverse	1/1	0/1	0/1	0/1	0/1
chr1	14908935	14909241	DEL	306	YES	Novel	intergenic_variant	-	-	-	-	-	-	./.	./.	0/1	0/0	0/0
chr1	14910718	14911035	DEL	317	YES	Novel	intergenic_variant	-	-	-	-	-	-	./.	./.	0/1	0/1	0/0
chr1	14915571	14916464	DEL	893	YES	Novel	intergenic_variant	-	-	-	-	-	-	1/1	1/1	1/1	1/1	1/1
chr1	14920978	14921871	DEL	893	YES	Novel	intergenic_variant	-	-	-	-	-	-	1/1	1/1	1/1	1/1	1/1
chr1	14926074	14926132	DEL	58	YES	Novel	intergenic_variant	-	-	-	-	-	-	1/1	1/1	1/1	1/1	1/1
chr1	14939185	14939486	DEL	301	NO	Novel	downstream_gene_variant	SRARP	ENSMMUG00000001911	protein_coding	-	-	Forward	0/1	1/1	0/1	0/1	0/0
chr1	14954290	14976873	DUP	22583	YES	Novel	coding_sequence_variant&3_prime_UTR_variant&intron_variant	CLCNKA	ENSMMUG00000018235	protein_coding	-	1-16\16	Forward	0/1	0/1	0/1	0/1	0/1
chr1	14963499	14963634	DEL	135	YES	Novel	intron_variant	CLCNKA	ENSMMUG00000018235	protein_coding	16\16	-	Forward	1/1	1/1	1/1	1/1	1/1
chr1	14970855	14971166	DEL	311	YES	Novel	upstream_gene_variant	CLCNKA	ENSMMUG00000018235	protein_coding	-	-	Forward	0/1	0/0	0/1	0/0	0/1
chr1	15020911	15021139	INS	228	NO	Novel	intergenic_variant	-	-	-	-	-	-	./.	./.	./.	./.	./.
chr1	15200984	15201208	INS	224	NO	Novel	intron_variant	FBXO42	ENSMMUG00000012733	protein_coding	4\9	-	Reverse	0/0	0/0	0/0	0/0	0/0
chr1	15208823	15208901	DEL	78	NO	Novel	intron_variant	FBXO42	ENSMMUG00000012733	protein_coding	4\9	-	Reverse	1/1	1/1	1/1	1/1	1/1
chr1	15210860	15211169	DEL	309	NO	Novel	intron_variant	FBXO42	ENSMMUG00000012733	protein_coding	4\9	-	Reverse	0/0	0/0	0/1	0/1	0/1
chr1	15238682	15238968	DEL	286	YES	Novel	intron_variant	FBXO42	ENSMMUG00000012733	protein_coding	2\9	-	Reverse	./.	./.	./.	./.	./.
chr1	15325945	15327869	DEL	1924	NO	Novel	intron_variant	SPATA21	ENSMMUG00000015898	protein_coding	6\8	-	Reverse	1/1	1/1	1/1	1/1	1/1
chr1	15330695	15330773	INS	78	NO	Novel	intron_variant	SPATA21	ENSMMUG00000015898	protein_coding	6\8	-	Reverse	./.	./.	./.	./.	./.
chr1	15352941	15353253	INS	312	NO	Novel	intron_variant	SPATA21	ENSMMUG00000015898	protein_coding	2\12	-	Reverse	1/1	1/1	1/1	1/1	1/1
chr1	15401527	15401578	DEL	51	YES	Novel	intergenic_variant	-	-	-	-	-	-	1/1	0/1	0/1	0/1	1/1
chr1	15406885	15648918	DUP	242033	YES	Novel	coding_sequence_variant&5_prime_UTR_variant&intron_variant	CROCC	ENSMMUG00000007315	protein_coding	-	1-25\36	Forward	1/1	1/1	1/1	1/1	1/1
chr1	15408965	15409059	DEL	94	NO	Novel	intron_variant&non_coding_transcript_variant	-	ENSMMUG00000047409	Transcript	1\1	-	Forward	0/1	0/1	0/1	0/1	0/1
chr1	15433423	15438850	DEL	5427	NO	Novel	downstream_gene_variant	-	ENSMMUG00000040574	Transcript	-	-	Reverse	0/1	0/1	0/1	0/1	0/1
chr1	15440341	15440723	DEL	382	YES	Novel	upstream_gene_variant	-	ENSMMUG00000040574	Transcript	-	-	Reverse	0/1	0/1	0/1	0/1	0/1
chr1	15440700	15441030	INS	330	NO	Novel	upstream_gene_variant	-	ENSMMUG00000040574	Transcript	-	-	Reverse	0/1	0/1	1/1	0/1	0/1
chr1	15443794	15444085	DEL	291	NO	Novel	upstream_gene_variant	-	ENSMMUG00000040574	Transcript	-	-	Reverse	0/0	0/0	0/1	0/1	0/1
chr1	15449089	15449914	DEL	825	NO	Novel	intron_variant&non_coding_transcript_variant	-	ENSMMUG00000044637	Transcript	1\1	-	Reverse	0/1	0/0	0/0	0/0	0/0
chr1	15487957	15488292	INS	335	NO	Novel	intergenic_variant	-	-	-	-	-	-	1/1	1/1	1/1	1/1	1/1
chr1	15512555	15586486	INV	73931	YES	Novel	non_coding_transcript_exon_variant	RF00003	ENSMMUG00000037922	snRNA	1\1	-	Reverse	0/1	0/1	0/1	0/1	0/1
chr1	15537228	15537536	INS	308	NO	Novel	upstream_gene_variant	RF00003	ENSMMUG00000037922	snRNA	-	-	Reverse	0/0	0/0	0/0	0/0	0/0
chr1	15538784	15539101	DEL	317	YES	Novel	downstream_gene_variant	-	ENSMMUG00000038839	Transcript	-	-	Forward	0/0	0/0	0/1	0/0	0/1
chr1	15625229	15628091	DEL	2862	NO	Novel	intron_variant	CROCC	ENSMMUG00000007315	protein_coding	8\36	-	Forward	0/0	0/1	0/0	0/0	0/0
chr1	15644426	15644731	INS	305	NO	Novel	intron_variant	CROCC	ENSMMUG00000007315	protein_coding	20\36	-	Forward	0/0	0/0	0/0	0/0	0/0
chr1	15653047	15653363	INS	316	NO	Novel	intron_variant	CROCC	ENSMMUG00000007315	protein_coding	26\36	-	Forward	./.	./.	./.	./.	./.
chr1	15680689	15680987	DEL	298	YES	Novel	upstream_gene_variant	MFAP2	ENSMMUG00000001420	protein_coding	-	-	Reverse	1/1	1/1	1/1	1/1	1/1
chr1	15703280	15703797	DEL	517	NO	Novel	upstream_gene_variant	ATP13A2	ENSMMUG00000001610	protein_coding	-	-	Reverse	0/1	0/1	0/1	0/1	0/1
chr1	15723113	15723461	INS	348	NO	Novel	intron_variant	SDHB	ENSMMUG00000001614	protein_coding	5\7	-	Reverse	1/1	0/1	1/1	1/1	0/1
chr1	15732874	15733440	DEL	566	NO	Novel	intron_variant	SDHB	ENSMMUG00000001614	protein_coding	2\7	-	Reverse	1/1	0/1	0/1	0/0	0/1
chr1	15736927	15737230	DEL	303	YES	Novel	intron_variant	SDHB	ENSMMUG00000001614	protein_coding	2\7	-	Reverse	1/1	0/1	0/1	0/0	0/1
chr1	15747029	15747341	INS	312	NO	Novel	intron_variant	SDHB	ENSMMUG00000001614	protein_coding	1\7	-	Reverse	0/0	0/1	0/0	1/1	0/1
chr1	15758984	15759312	DEL	328	YES	Novel	downstream_gene_variant	PADI2	ENSMMUG00000001616	protein_coding	-	-	Reverse	1/1	0/1	1/1	1/1	1/1
chr1	15781043	15781128	INS	85	NO	Novel	intron_variant	PADI2	ENSMMUG00000001616	protein_coding	8\15	-	Reverse	./.	./.	./.	./.	./.
chr1	15845679	15846019	DEL	340	NO	Novel	intergenic_variant	-	-	-	-	-	-	0/1	0/1	0/1	0/1	0/1
chr1	15967332	15967413	DEL	81	NO	Novel	intergenic_variant	-	-	-	-	-	-	0/0	0/0	0/0	0/0	0/0
chr1	16021163	16021382	INS	219	NO	Novel	intron_variant	PADI4	ENSMMUG00000032238	protein_coding	1\15	-	Forward	0/0	0/0	0/0	0/0	0/0
chr1	16076136	16076237	DEL	101	NO	Novel	upstream_gene_variant	PADI6	ENSMMUG00000022437	protein_coding	-	-	Forward	0/0	0/0	0/0	0/0	0/0
chr1	16094815	16094908	INS	93	NO	Novel	intron_variant	PADI6	ENSMMUG00000022437	protein_coding	6\15	-	Forward	./.	./.	./.	./.	./.
chr1	16126585	16126887	DEL	302	YES	Novel	upstream_gene_variant	-	ENSMMUG00000048915	Transcript	-	-	Reverse	0/0	0/0	0/1	1/1	0/0
chr1	16128347	16130913	DEL	2566	YES	Novel	intron_variant	RCC2	ENSMMUG00000047630	protein_coding	7\12	-	Reverse	0/0	0/0	0/0	0/0	0/0
chr1	16151741	16152414	DEL	673	YES	Novel	intron_variant	RCC2	ENSMMUG00000047630	protein_coding	1\12	-	Reverse	1/1	1/1	1/1	1/1	1/1
chr1	16166379	16166676	DEL	297	YES	Novel	intergenic_variant	-	-	-	-	-	-	0/1	0/1	0/1	0/1	0/1
chr1	16182448	16182733	DEL	285	NO	Novel	intergenic_variant	-	-	-	-	-	-	1/1	1/1	1/1	1/1	1/1
chr1	16183833	16184157	INS	324	NO	Novel	intergenic_variant	-	-	-	-	-	-	0/0	0/0	0/0	0/0	0/0
chr1	16189022	16189078	DEL	56	YES	Novel	intergenic_variant	-	-	-	-	-	-	0/1	0/0	0/0	0/0	0/0
chr1	16195253	16197473	DEL	2220	NO	Novel	intergenic_variant	-	-	-	-	-	-	0/0	0/0	0/0	0/0	0/0
chr1	16209873	16210208	INS	335	NO	Novel	intergenic_variant	-	-	-	-	-	-	0/1	0/1	0/0	0/1	0/0
chr1	16218727	16219032	DEL	305	YES	Novel	intergenic_variant	-	-	-	-	-	-	0/0	0/1	0/0	0/1	1/1
chr1	16309726	16310644	INS	918	NO	Novel	intron_variant	ARHGEF10L	ENSMMUG00000010849	protein_coding	1\27	-	Forward	./.	./.	./.	./.	./.
chr1	16333007	16333090	INS	83	NO	Novel	intron_variant	ARHGEF10L	ENSMMUG00000010849	protein_coding	5\27	-	Forward	./.	./.	./.	./.	./.
chr1	16357018	16357120	DEL	102	YES	Novel	intron_variant	ARHGEF10L	ENSMMUG00000010849	protein_coding	14\27	-	Forward	0/0	0/0	0/0	0/0	0/0
chr1	16383251	16383314	INS	63	NO	Novel	intron_variant	ARHGEF10L	ENSMMUG00000010849	protein_coding	23\27	-	Forward	./.	./.	./.	./.	./.
chr1	16529165	16529481	INS	316	NO	Novel	intron_variant	ACTL8	ENSMMUG00000010852	protein_coding	1\2	-	Forward	0/1	0/1	1/1	1/1	0/1
chr1	16530531	16530845	DEL	314	NO	Known	intron_variant	ACTL8	ENSMMUG00000010852	protein_coding	1\2	-	Forward	1/1	0/0	0/1	0/1	0/1
chr1	16587199	16587317	INS	118	NO	Novel	intergenic_variant	-	-	-	-	-	-	0/0	0/0	0/0	0/0	0/0
chr1	16613740	16613920	INS	180	NO	Novel	intergenic_variant	-	-	-	-	-	-	0/0	0/0	0/0	0/0	0/0
chr1	16676229	16676672	DEL	443	NO	Novel	intergenic_variant	-	-	-	-	-	-	1/1	1/1	0/1	1/1	1/1
chr1	16682881	16700245	DEL	17364	NO	Novel	coding_sequence_variant&5_prime_UTR_variant&3_prime_UTR_variant&intron_variant	-	ENSMMUG00000009685	Transcript	-	1-3\3	Reverse	0/0	0/0	0/0	0/1	0/1
chr1	16692389	16692644	INS	255	NO	Novel	downstream_gene_variant	-	ENSMMUG00000009685	Transcript	-	-	Reverse	0/0	0/0	0/0	0/0	0/0
chr1	16744684	16744987	DEL	303	NO	Novel	intergenic_variant	-	-	-	-	-	-	0/1	1/1	0/1	1/1	1/1
chr1	16904269	16904571	INS	302	NO	Novel	intergenic_variant	-	-	-	-	-	-	0/0	0/0	0/0	0/0	0/0
chr1	17051804	17051873	INS	69	NO	Novel	intron_variant	IGSF21	ENSMMUG00000023517	protein_coding	3\7	-	Forward	./.	./.	./.	./.	./.
chr1	17118468	17118712	DEL	244	NO	Novel	intron_variant	IGSF21	ENSMMUG00000023517	protein_coding	5\7	-	Forward	0/0	0/0	0/1	0/1	0/0
chr1	17127558	17127616	INS	58	NO	Novel	intron_variant	IGSF21	ENSMMUG00000023517	protein_coding	6\7	-	Forward	./.	./.	./.	./.	./.
chr1	17223815	17225209	INS	1394	NO	Novel	intergenic_variant	-	-	-	-	-	-	0/0	0/0	./.	0/0	0/0
chr1	17282840	17283160	DEL	320	YES	Novel	intergenic_variant	-	-	-	-	-	-	0/1	0/0	0/0	0/0	0/1
chr1	17286839	17287671	DEL	832	YES	Novel	downstream_gene_variant	-	ENSMMUG00000046001	Transcript	-	-	Reverse	0/1	0/1	0/1	0/1	0/1
chr1	17312339	17312397	DEL	58	NO	Novel	intergenic_variant	-	-	-	-	-	-	0/0	0/0	0/0	0/0	0/0
chr1	17346406	17347397	DEL	991	NO	Novel	intergenic_variant	-	-	-	-	-	-	0/0	0/0	0/0	0/0	0/0
chr1	17413202	17413531	INS	329	NO	Novel	intron_variant	PAX7	ENSMMUG00000017444	protein_coding	4\8	-	Forward	0/1	0/1	0/1	0/1	0/1
chr1	17432406	17432703	INS	297	NO	Novel	intron_variant	PAX7	ENSMMUG00000017444	protein_coding	4\8	-	Forward	./.	./.	./.	./.	./.
chr1	17449725	17449846	INS	121	NO	Novel	intron_variant	PAX7	ENSMMUG00000017444	protein_coding	4\8	-	Forward	./.	./.	./.	./.	./.
chr1	17562919	17567637	DEL	4718	YES	Novel	intergenic_variant	-	-	-	-	-	-	0/0	0/1	0/1	0/1	0/1
chr1	17621605	17621742	INS	137	NO	Novel	intron_variant	TAS1R2	ENSMMUG00000002981	protein_coding	2\5	-	Reverse	./.	./.	./.	./.	./.
chr1	17630675	17632769	DEL	2094	NO	Novel	upstream_gene_variant	TAS1R2	ENSMMUG00000002981	protein_coding	-	-	Reverse	0/0	0/1	0/1	0/0	0/1
chr1	17826447	17826823	DEL	376	NO	Novel	intergenic_variant	-	-	-	-	-	-	1/1	1/1	1/1	1/1	1/1
chr1	17914062	17914419	DEL	357	YES	Known	intron_variant	UBR4	ENSMMUG00000006669	protein_coding	60\105	-	Reverse	0/1	0/1	1/1	1/1	0/1
chr1	18003616	18003931	INS	315	NO	Novel	downstream_gene_variant	EMC1	ENSMMUG00000006688	protein_coding	-	-	Reverse	0/0	0/0	0/0	0/0	0/0
chr1	18045704	18046029	INS	325	NO	Novel	intron_variant	AKR7A3	ENSMMUG00000006891	protein_coding	3\6	-	Reverse	0/1	0/1	0/1	0/1	0/1
chr1	18048615	18048928	DEL	313	YES	Novel	intron_variant	AKR7A3	ENSMMUG00000006891	protein_coding	3\6	-	Reverse	0/0	0/0	0/0	0/0	0/1
chr1	18071741	18072063	DEL	322	YES	Novel	upstream_gene_variant	AKR7A3	ENSMMUG00000006891	protein_coding	-	-	Reverse	0/1	0/1	0/1	0/1	0/1
chr1	18078144	18078410	DEL	266	NO	Novel	intergenic_variant	-	-	-	-	-	-	0/0	0/1	0/0	0/0	0/0
chr1	18101175	18101480	INS	305	NO	Novel	intron_variant	PQLC2	ENSMMUG00000006892	protein_coding	3\8	-	Forward	0/0	0/0	0/0	0/0	0/0
chr1	18119666	18119747	INS	81	NO	Novel	downstream_gene_variant	CAPZB	ENSMMUG00000006894	protein_coding	-	-	Reverse	./.	./.	./.	./.	./.
chr1	18334750	18334922	DEL	172	NO	Novel	intergenic_variant	-	-	-	-	-	-	1/1	1/1	1/1	1/1	1/1
chr1	18337205	18337532	INS	327	NO	Novel	intergenic_variant	-	-	-	-	-	-	./.	./.	./.	./.	./.
chr1	18377569	18378123	DEL	554	NO	Novel	intron_variant	MINOS1	ENSMMUG00000005855	protein_coding	1\3	-	Forward	0/0	0/1	0/1	0/1	0/1
chr1	18382378	18385583	DEL	3205	NO	Novel	upstream_gene_variant	-	ENSMMUG00000003234	Transcript	-	-	Forward	0/0	0/0	0/0	0/0	0/0
chr1	18420399	18421139	INS	740	NO	Novel	upstream_gene_variant	NBL1	ENSMMUG00000032231	protein_coding	-	-	Forward	0/0	0/0	0/0	0/0	0/0
chr1	18446594	18446898	DEL	304	YES	Novel	downstream_gene_variant	NBL1	ENSMMUG00000032231	protein_coding	-	-	Forward	1/1	1/1	0/1	0/1	0/1
chr1	18575704	18576036	DEL	332	YES	Novel	intron_variant	TMCO4	ENSMMUG00000002492	protein_coding	1\14	-	Reverse	0/1	0/1	0/1	0/1	0/1
chr1	18592151	18592457	DEL	306	NO	Novel	intron_variant&non_coding_transcript_variant	-	ENSMMUG00000040251	Transcript	1\1	-	Forward	./.	1/1	0/1	0/0	0/0
chr1	18680274	18680340	INS	66	NO	Novel	intron_variant	-	ENSMMUG00000010764	Transcript	4\7	-	Forward	./.	./.	./.	./.	./.
chr1	18698982	18699198	DEL	216	NO	Novel	intergenic_variant	-	-	-	-	-	-	1/1	1/1	1/1	1/1	1/1
chr1	18702227	18702509	DEL	282	YES	Novel	intergenic_variant	-	-	-	-	-	-	1/1	1/1	1/1	1/1	0/0
chr1	18749877	18750192	INS	315	NO	Novel	intergenic_variant	-	-	-	-	-	-	./.	./.	./.	./.	./.
chr1	18750794	18757343	DEL	6549	YES	Novel	intergenic_variant	-	-	-	-	-	-	1/1	1/1	1/1	1/1	1/1
chr1	18772453	18772518	INS	65	NO	Novel	downstream_gene_variant	PLA2G2A	ENSMMUG00000021862	protein_coding	-	-	Reverse	0/0	0/0	0/0	0/0	0/0
chr1	18796225	18796288	DEL	63	YES	Novel	intergenic_variant	-	-	-	-	-	-	1/1	1/1	1/1	1/1	1/1
chr1	18831419	18831659	DEL	240	NO	Novel	intergenic_variant	-	-	-	-	-	-	./.	./.	./.	./.	./.
chr1	18855362	18855679	DEL	317	NO	Novel	intergenic_variant	-	-	-	-	-	-	1/1	1/1	0/1	0/1	0/1
chr1	18881250	18881394	INS	144	NO	Novel	intergenic_variant	-	-	-	-	-	-	./.	./.	./.	./.	./.
chr1	18959563	18959668	INS	105	NO	Novel	intron_variant	PLA2G2C	ENSMMUG00000004136	protein_coding	2\2	-	Reverse	./.	./.	./.	./.	./.
chr1	19167379	19167702	DEL	323	YES	Novel	intergenic_variant	-	-	-	-	-	-	0/1	0/1	0/1	0/1	0/1
chr1	19170288	19170610	INS	322	NO	Novel	intergenic_variant	-	-	-	-	-	-	0/1	0/0	0/1	0/0	0/0
chr1	19172336	19172952	DEL	616	YES	Novel	intergenic_variant	-	-	-	-	-	-	1/1	1/1	1/1	1/1	1/1
chr1	19227336	19227528	INS	192	NO	Novel	intergenic_variant	-	-	-	-	-	-	./.	./.	./.	./.	./.
chr1	19238813	19238885	INS	72	NO	Novel	intergenic_variant	-	-	-	-	-	-	./.	./.	./.	./.	./.
chr1	19250550	19250753	DEL	203	NO	Novel	intergenic_variant	-	-	-	-	-	-	1/1	1/1	1/1	1/1	1/1
chr1	19253523	19254557	DEL	1034	YES	Novel	intergenic_variant	-	-	-	-	-	-	1/1	1/1	1/1	1/1	1/1
chr1	19257127	19257187	DEL	60	NO	Novel	intergenic_variant	-	-	-	-	-	-	0/0	0/0	0/0	0/0	0/0
chr1	19258309	19258409	DEL	100	NO	Novel	intergenic_variant	-	-	-	-	-	-	1/1	1/1	1/1	1/1	1/1
chr1	19297308	19298182	DEL	874	YES	Novel	intron_variant	MUL1	ENSMMUG00000038859	protein_coding	2\3	-	Reverse	1/1	0/1	0/1	0/1	1/1
chr1	19302146	19302470	INS	324	NO	Novel	intron_variant	MUL1	ENSMMUG00000038859	protein_coding	1\3	-	Reverse	1/1	1/1	1/1	1/1	1/1
chr1	19339156	19339456	DEL	300	YES	Novel	intergenic_variant	-	-	-	-	-	-	0/1	1/1	0/1	0/1	0/1
chr1	19372002	19372076	DEL	74	YES	Novel	intergenic_variant	-	-	-	-	-	-	0/1	0/1	0/1	0/1	1/1
chr1	19414340	19414464	DEL	124	NO	Novel	intron_variant	CDA	ENSMMUG00000043488	protein_coding	2\3	-	Forward	0/0	0/0	0/0	0/0	0/0
chr1	19418268	19418491	DEL	223	NO	Novel	intron_variant	CDA	ENSMMUG00000043488	protein_coding	2\3	-	Forward	0/0	0/0	0/0	0/0	0/0
chr1	19431047	19431385	INS	338	NO	Novel	downstream_gene_variant	CDA	ENSMMUG00000043488	protein_coding	-	-	Forward	1/1	1/1	0/1	0/1	0/1
chr1	19437536	19437746	INS	210	NO	Novel	upstream_gene_variant	PINK1	ENSMMUG00000008835	protein_coding	-	-	Forward	0/0	0/0	0/0	0/0	0/0
chr1	19462090	19462406	INS	316	NO	Novel	downstream_gene_variant	PINK1	ENSMMUG00000008835	protein_coding	-	-	Forward	./.	./.	./.	./.	./.
chr1	19465807	19465954	INS	147	NO	Novel	intron_variant	DDOST	ENSMMUG00000008836	protein_coding	3\11	-	Reverse	0/0	0/0	0/0	0/0	0/0
chr1	19490887	19491196	DEL	309	YES	Novel	intron_variant	KIF17	ENSMMUG00000008837	protein_coding	11\14	-	Reverse	0/0	./.	0/0	0/1	0/1
chr1	19570373	19570688	DEL	315	YES	Novel	intron_variant	HP1BP3	ENSMMUG00000008852	protein_coding	4\6	-	Reverse	1/1	0/1	0/1	0/1	0/1
chr1	19586735	19586875	INS	140	NO	Novel	downstream_gene_variant	HP1BP3	ENSMMUG00000008852	protein_coding	-	-	Reverse	0/0	0/0	0/0	0/0	0/0
chr1	19603452	19603769	DEL	317	YES	Novel	upstream_gene_variant	HP1BP3	ENSMMUG00000008852	protein_coding	-	-	Reverse	./.	./.	0/1	0/1	0/1
chr1	19713511	19713597	INS	86	NO	Novel	intron_variant	EIF4G3	ENSMMUG00000004149	protein_coding	12\34	-	Reverse	./.	./.	./.	./.	./.
chr1	19727963	19728263	INS	300	NO	Novel	intron_variant	EIF4G3	ENSMMUG00000004149	protein_coding	12\34	-	Reverse	0/0	0/0	0/0	0/0	0/0
chr1	19732626	19733499	INS	873	NO	Novel	intron_variant	EIF4G3	ENSMMUG00000004149	protein_coding	12\34	-	Reverse	./.	./.	./.	./.	./.
chr1	19749821	19749923	INS	102	NO	Novel	intron_variant	EIF4G3	ENSMMUG00000004149	protein_coding	7\8	-	Reverse	./.	./.	./.	./.	./.
chr1	19754959	19755110	DEL	151	NO	Novel	intron_variant	EIF4G3	ENSMMUG00000004149	protein_coding	7\8	-	Reverse	./.	./.	./.	./.	./.
chr1	19849752	19849838	INS	86	NO	Novel	intron_variant	EIF4G3	ENSMMUG00000004149	protein_coding	4\34	-	Reverse	./.	./.	./.	./.	./.
chr1	19895040	19895347	DEL	307	YES	Novel	intron_variant	EIF4G3	ENSMMUG00000004149	protein_coding	3\34	-	Reverse	1/1	1/1	0/1	0/1	0/1
chr1	19985792	19986479	DEL	687	NO	Novel	intron_variant	EIF4G3	ENSMMUG00000004149	protein_coding	2\34	-	Reverse	1/1	./.	1/1	1/1	1/1
chr1	20001175	20006304	DEL	5129	YES	Novel	intergenic_variant	-	-	-	-	-	-	0/1	0/1	0/1	0/1	0/1
chr1	20053227	20053545	DEL	318	YES	Novel	intron_variant	ECE1	ENSMMUG00000010942	protein_coding	14\18	-	Reverse	1/1	1/1	0/1	0/1	0/1
chr1	20059119	20059464	INS	345	NO	Novel	intron_variant	ECE1	ENSMMUG00000010942	protein_coding	13\18	-	Reverse	0/0	0/0	0/0	0/0	0/0
chr1	20074989	20075122	INS	133	NO	Novel	intron_variant	ECE1	ENSMMUG00000010942	protein_coding	8\18	-	Reverse	./.	./.	./.	./.	./.
chr1	20097001	20097318	INS	317	NO	Novel	intron_variant	ECE1	ENSMMUG00000010942	protein_coding	4\18	-	Reverse	./.	./.	./.	./.	./.
chr1	20169007	20169303	INS	296	NO	Novel	intron_variant	ECE1	ENSMMUG00000010942	protein_coding	1\18	-	Reverse	1/1	0/1	1/1	1/1	0/1
chr1	20225914	20229438	DEL	3524	NO	Novel	intergenic_variant	-	-	-	-	-	-	0/1	1/1	0/1	0/0	1/1
chr1	20236067	20236381	DEL	314	YES	Novel	upstream_gene_variant	-	ENSMMUG00000043695	Transcript	-	-	Forward	0/0	0/1	0/1	0/1	0/1
chr1	20244760	20245072	INS	312	NO	Novel	intergenic_variant	-	-	-	-	-	-	0/0	0/0	0/0	0/0	0/0
chr1	20300856	20301573	DEL	717	NO	Novel	intron_variant	ALPL	ENSMMUG00000002217	protein_coding	1\11	-	Forward	1/1	1/1	1/1	1/1	1/1
chr1	20302424	20302704	INS	280	NO	Novel	intron_variant	ALPL	ENSMMUG00000002217	protein_coding	1\11	-	Forward	0/0	0/1	0/0	0/1	0/0
chr1	20426716	20429397	DEL	2681	NO	Novel	upstream_gene_variant	RAP1GAP	ENSMMUG00000002218	protein_coding	-	-	Reverse	0/1	0/1	1/1	0/1	0/1
chr1	20431925	20432255	INS	330	NO	Novel	intergenic_variant	-	-	-	-	-	-	./.	./.	./.	./.	./.
chr1	20509263	20510250	DEL	987	NO	Novel	intron_variant	USP48	ENSMMUG00000017344	protein_coding	9\26	-	Reverse	0/0	0/0	0/0	0/0	0/0
chr1	20544227	20544548	INS	321	NO	Novel	intron_variant	USP48	ENSMMUG00000017344	protein_coding	1\26	-	Reverse	0/1	0/0	0/0	0/1	0/0
chr1	20557111	20559059	DEL	1948	NO	Novel	intron_variant	USP48	ENSMMUG00000017344	protein_coding	1\26	-	Reverse	0/1	0/1	0/1	0/1	0/1
chr1	20568551	20569479	DEL	928	YES	Novel	intergenic_variant	-	-	-	-	-	-	1/1	0/1	1/1	1/1	0/1
chr1	20572966	20573678	INS	712	NO	Novel	intergenic_variant	-	-	-	-	-	-	0/0	0/1	0/0	0/0	0/0
chr1	20611784	20612101	DEL	317	YES	Novel	downstream_gene_variant	LDLRAD2	ENSMMUG00000014826	protein_coding	-	-	Forward	1/1	1/1	0/1	0/0	0/1
chr1	20613506	20613794	INS	288	NO	Novel	downstream_gene_variant	LDLRAD2	ENSMMUG00000014826	protein_coding	-	-	Forward	0/0	0/0	0/0	0/1	0/0
chr1	20634469	20634798	INS	329	NO	Known	intron_variant	HSPG2	ENSMMUG00000014828	protein_coding	61\96	-	Reverse	1/1	0/1	1/1	1/1	0/1
chr1	20694529	20694585	INS	56	NO	Known	intron_variant	HSPG2	ENSMMUG00000014828	protein_coding	1\96	-	Reverse	./.	./.	./.	./.	./.
chr1	20761677	20761837	INS	160	NO	Novel	intergenic_variant	-	-	-	-	-	-	0/0	0/0	0/0	0/0	0/0
chr1	20769419	20769756	INS	337	NO	Novel	intergenic_variant	-	-	-	-	-	-	0/0	0/0	0/0	0/0	0/0
chr1	20797841	20799068	DEL	1227	YES	Novel	intergenic_variant	-	-	-	-	-	-	0/1	0/1	0/0	0/1	0/0
chr1	20806875	20807168	DEL	293	NO	Novel	intergenic_variant	-	-	-	-	-	-	./.	0/0	0/0	0/0	./.
chr1	20816047	20816172	INS	125	NO	Novel	intergenic_variant	-	-	-	-	-	-	./.	./.	./.	./.	./.
chr1	20817868	20818587	INS	719	NO	Novel	upstream_gene_variant	CDC42	ENSMMUG00000022009	protein_coding	-	-	Forward	0/0	0/0	0/0	0/0	0/0
chr1	20905698	20905888	INS	190	NO	Novel	upstream_gene_variant	-	ENSMMUG00000042519	Transcript	-	-	Reverse	./.	./.	./.	./.	./.
chr1	20925501	20925552	DEL	51	YES	Novel	intergenic_variant	-	-	-	-	-	-	0/0	0/0	0/0	0/0	0/0
chr1	21001644	21002394	DEL	750	YES	Novel	intergenic_variant	-	-	-	-	-	-	1/1	1/1	1/1	1/1	1/1
chr1	21054333	21054391	INS	58	NO	Novel	intergenic_variant	-	-	-	-	-	-	./.	./.	./.	./.	./.
chr1	21065337	21066062	DEL	725	NO	Novel	upstream_gene_variant	-	ENSMMUG00000046184	Transcript	-	-	Reverse	1/1	1/1	0/0	1/1	1/1
chr1	21076350	21076684	DEL	334	YES	Novel	intergenic_variant	-	-	-	-	-	-	0/0	0/1	0/1	0/0	0/1
chr1	21089055	21089944	DEL	889	YES	Novel	intergenic_variant	-	-	-	-	-	-	1/1	1/1	1/1	0/1	0/1
chr1	21144317	21145007	INS	690	NO	Novel	intergenic_variant	-	-	-	-	-	-	./.	./.	./.	./.	./.
chr1	21177918	21178103	DEL	185	YES	Novel	intergenic_variant	-	-	-	-	-	-	0/1	1/1	0/1	1/1	1/1
chr1	21313713	21314034	DEL	321	YES	Novel	intergenic_variant	-	-	-	-	-	-	0/1	0/1	0/1	0/1	0/1
chr1	21359425	21360238	DEL	813	YES	Novel	intron_variant	EPHA8	ENSMMUG00000020754	protein_coding	4\16	-	Forward	1/1	1/1	1/1	1/1	1/1
chr1	21362533	21362591	INS	58	NO	Novel	intron_variant	EPHA8	ENSMMUG00000020754	protein_coding	5\16	-	Forward	0/0	0/0	0/0	0/0	0/0
chr1	21449640	21449922	INS	282	NO	Novel	intergenic_variant	-	-	-	-	-	-	./.	./.	./.	./.	./.
chr1	21452068	21452815	INS	747	NO	Novel	intergenic_variant	-	-	-	-	-	-	./.	./.	./.	./.	./.
chr1	21499527	21499826	INS	299	NO	Novel	intron_variant	-	ENSMMUG00000023382	Transcript	1\15	-	Forward	0/1	0/1	0/0	0/1	0/1
chr1	21504318	21504408	INS	90	NO	Novel	intron_variant	-	ENSMMUG00000023382	Transcript	1\15	-	Forward	0/0	0/0	0/0	0/0	0/0
chr1	21507924	21508238	DEL	314	YES	Novel	intron_variant	-	ENSMMUG00000023382	Transcript	1\15	-	Forward	./.	0/0	0/1	0/1	0/1
chr1	21689220	21689539	DEL	319	YES	Novel	downstream_gene_variant	-	ENSMMUG00000023382	Transcript	-	3_prime_UTR_variant	Forward	./.	0/0	0/1	0/1	0/1
chr1	21690535	21690612	INS	77	NO	Novel	downstream_gene_variant	-	ENSMMUG00000023382	Transcript	-	-	Forward	0/0	0/0	0/0	0/0	0/0
chr1	21714983	21715126	INS	143	NO	Novel	intergenic_variant	-	-	-	-	-	-	0/0	0/0	0/0	0/0	0/0
chr1	21719887	21719992	INS	105	NO	Novel	downstream_gene_variant	LACTBL1	ENSMMUG00000041482	protein_coding	-	-	Reverse	./.	./.	./.	./.	./.
chr1	21763388	21763556	INS	168	NO	Novel	intergenic_variant	-	-	-	-	-	-	0/0	0/0	0/0	0/0	0/0
chr1	21881107	21881477	DEL	370	NO	Novel	intron_variant	LUZP1	ENSMMUG00000045584	protein_coding	1\3	-	Reverse	0/1	0/1	0/1	0/1	0/1
chr1	21915204	21915535	INS	331	NO	Novel	intron_variant	LUZP1	ENSMMUG00000045584	protein_coding	1\3	-	Reverse	0/1	0/1	0/0	0/1	0/0
chr1	21930766	21931912	DEL	1146	YES	Novel	upstream_gene_variant	RF00026	ENSMMUG00000036025	snRNA	-	-	Forward	0/1	0/1	0/1	0/1	0/1
chr1	21977014	21977320	INS	306	NO	Novel	intergenic_variant	-	-	-	-	-	-	0/1	0/0	0/0	0/0	0/0
chr1	22012277	22012582	INS	305	NO	Novel	intergenic_variant	-	-	-	-	-	-	1/1	0/1	0/0	0/1	0/1
chr1	22013141	22013323	INS	182	NO	Novel	intergenic_variant	-	-	-	-	-	-	0/0	0/0	0/0	0/0	0/0
chr1	22050369	22056179	DEL	5810	NO	Novel	intergenic_variant	-	-	-	-	-	-	0/0	0/0	0/0	0/0	0/0
chr1	22083060	22083121	INS	61	NO	Novel	intergenic_variant	-	-	-	-	-	-	./.	./.	./.	./.	./.
chr1	22115412	22116249	DEL	837	YES	Novel	intron_variant	HNRNPR	ENSMMUG00000010970	protein_coding	5\10	-	Reverse	0/1	1/1	1/1	1/1	1/1
chr1	22200180	22201182	DEL	1002	NO	Novel	intron_variant	TCEA3	ENSMMUG00000010977	protein_coding	3\8	-	Reverse	1/1	1/1	1/1	1/1	1/1
chr1	22204800	22204876	INS	76	NO	Novel	intron_variant	TCEA3	ENSMMUG00000010977	protein_coding	3\8	-	Reverse	0/0	0/0	0/0	0/0	0/0
chr1	22253556	22254152	INS	596	NO	Novel	intron_variant	ASAP3	ENSMMUG00000042021	protein_coding	1\6	-	Reverse	0/0	0/0	0/0	0/0	0/0
chr1	22273147	22273659	DEL	512	YES	Novel	intron_variant	ASAP3	ENSMMUG00000042021	protein_coding	1\6	-	Reverse	1/1	1/1	1/1	1/1	1/1
chr1	22273899	22273996	INS	97	NO	Novel	upstream_gene_variant	ASAP3	ENSMMUG00000042021	protein_coding	-	-	Reverse	./.	./.	./.	./.	./.
chr1	22288854	22288921	INS	67	NO	Novel	intergenic_variant	-	-	-	-	-	-	./.	./.	./.	./.	./.
chr1	22291046	22293259	DEL	2213	NO	Novel	intergenic_variant	-	-	-	-	-	-	1/1	1/1	1/1	1/1	0/1
chr1	22297214	22297529	DEL	315	YES	Novel	downstream_gene_variant	E2F2	ENSMMUG00000011832	protein_coding	-	-	Reverse	0/1	0/1	0/1	0/1	0/1
chr1	22308285	22308596	DEL	311	YES	Novel	intron_variant	E2F2	ENSMMUG00000011832	protein_coding	6\6	-	Reverse	./.	0/0	0/1	0/0	0/0
chr1	22358979	22359287	DEL	308	YES	Novel	intergenic_variant	-	-	-	-	-	-	1/1	1/1	0/1	0/1	0/1
chr1	22400445	22400538	DEL	93	NO	Novel	intergenic_variant	-	-	-	-	-	-	1/1	1/1	1/1	1/1	1/1
chr1	22401865	22408516	DEL	6651	YES	Novel	intergenic_variant	-	-	-	-	-	-	0/0	0/0	0/0	0/0	0/0
chr1	22458790	22459110	INS	320	NO	Novel	intergenic_variant	-	-	-	-	-	-	0/1	1/1	0/1	0/0	0/1
chr1	22500038	22500237	INS	199	NO	Novel	intergenic_variant	-	-	-	-	-	-	0/0	./.	0/0	./.	0/0
chr1	22530824	22531642	INS	818	NO	Novel	downstream_gene_variant	RF00017	ENSMMUG00000046275	misc_RNA	-	-	Reverse	0/0	0/0	0/0	0/0	0/0
chr1	22578252	22578846	DEL	594	YES	Novel	intron_variant	PITHD1	ENSMMUG00000019554	protein_coding	3\5	-	Forward	1/1	1/1	1/1	1/1	1/1
chr1	22605832	22606141	DEL	309	YES	Novel	intron_variant	HMGCL	ENSMMUG00000019548	protein_coding	5\8	-	Reverse	0/0	./.	0/0	0/1	0/1
chr1	22647957	22648963	INS	1006	NO	Novel	intron_variant	FUCA1	ENSMMUG00000004216	protein_coding	5\7	-	Reverse	0/0	0/0	0/0	0/0	0/0
chr1	22656078	22656399	INS	321	NO	Novel	intron_variant	FUCA1	ENSMMUG00000004216	protein_coding	3\7	-	Reverse	0/0	0/0	0/0	0/0	0/0
chr1	22687050	22687254	DEL	204	YES	Novel	intron_variant	CNR2	ENSMMUG00000004217	protein_coding	1\1	-	Reverse	0/0	0/0	0/0	0/0	1/1
chr1	22692002	22692296	DEL	294	YES	Novel	intron_variant	CNR2	ENSMMUG00000004217	protein_coding	1\1	-	Reverse	0/0	0/0	./.	./.	./.
chr1	22719725	22720146	DEL	421	NO	Novel	upstream_gene_variant	CNR2	ENSMMUG00000004217	protein_coding	-	-	Reverse	0/0	0/0	0/1	0/0	0/0
chr1	22777446	22777748	DEL	302	YES	Novel	intron_variant	-	ENSMMUG00000038562	Transcript	3\4	-	Reverse	0/0	./.	0/1	./.	./.
chr1	22855927	22861848	DEL	5921	NO	Novel	intergenic_variant	-	-	-	-	-	-	1/1	1/1	0/0	1/1	0/1
chr1	22871909	22872881	DEL	972	YES	Novel	intergenic_variant	-	-	-	-	-	-	0/1	0/1	0/1	0/1	0/1
chr1	22873944	22874091	INS	147	NO	Novel	intergenic_variant	-	-	-	-	-	-	./.	./.	./.	./.	./.
chr1	22905205	22905512	INS	307	NO	Novel	intron_variant	MYOM3	ENSMMUG00000023052	protein_coding	18\34	-	Reverse	0/1	0/1	0/1	1/1	0/1
chr1	23008192	23008736	DEL	544	NO	Novel	intron_variant	IFNLR1	ENSMMUG00000023057	protein_coding	1\5	-	Reverse	1/1	1/1	1/1	1/1	1/1
chr1	23036131	23037493	INS	1362	NO	Novel	intergenic_variant	-	-	-	-	-	-	./.	./.	./.	./.	./.
chr1	23049958	23050275	INS	317	NO	Novel	intergenic_variant	-	-	-	-	-	-	0/0	0/0	0/0	0/0	0/0
chr1	23063981	23064799	DEL	818	YES	Novel	intergenic_variant	-	-	-	-	-	-	1/1	1/1	1/1	1/1	1/1
chr1	23167210	23167744	DUP	534	NO	Novel	intron_variant	GRHL3	ENSMMUG00000004463	protein_coding	12\15	-	Forward	0/0	0/0	0/0	0/1	0/0
chr1	23243947	23244443	DEL	496	NO	Novel	intron_variant	NIPAL3	ENSMMUG00000004466	protein_coding	2\11	-	Forward	0/1	0/0	0/1	0/0	0/0
chr1	23287252	23287358	INS	106	NO	Novel	intron_variant	NIPAL3	ENSMMUG00000004466	protein_coding	11\11	-	Forward	0/0	0/0	0/0	0/0	0/0
chr1	23303044	23303652	DEL	608	NO	Novel	intron_variant	NIPAL3	ENSMMUG00000004466	protein_coding	11\11	-	Forward	1/1	1/1	1/1	1/1	1/1
chr1	23304940	23305018	INS	78	NO	Novel	intron_variant	NIPAL3	ENSMMUG00000004466	protein_coding	11\11	-	Forward	0/0	0/0	0/0	0/0	0/0
chr1	23310521	23310852	INS	331	NO	Novel	intron_variant	NIPAL3	ENSMMUG00000004466	protein_coding	11\11	-	Forward	0/0	0/0	0/0	0/0	0/0
chr1	23312999	23313573	DEL	574	NO	Novel	intron_variant	NIPAL3	ENSMMUG00000004466	protein_coding	11\11	-	Forward	0/1	1/1	1/1	1/1	1/1
chr1	23329765	23329915	DEL	150	NO	Novel	intron_variant	NIPAL3	ENSMMUG00000004466	protein_coding	11\11	-	Forward	0/0	0/0	0/0	0/0	0/0
chr1	23340831	23341146	DEL	315	YES	Novel	intron_variant	RCAN3	ENSMMUG00000022927	protein_coding	1\1	-	Forward	0/0	./.	0/1	0/1	0/1
chr1	23361563	23361872	DEL	309	YES	Novel	downstream_gene_variant	RCAN3	ENSMMUG00000022927	protein_coding	-	-	Forward	0/0	0/0	0/0	0/1	0/0
chr1	23405419	23405492	INS	73	NO	Novel	intergenic_variant	-	-	-	-	-	-	0/0	0/0	0/0	0/0	0/0
chr1	23506245	23506506	DEL	261	NO	Novel	downstream_gene_variant	SRRM1	ENSMMUG00000006645	protein_coding	-	-	Forward	0/0	0/0	0/0	0/0	0/0
chr1	23518331	23518801	DEL	470	NO	Novel	intergenic_variant	-	-	-	-	-	-	1/1	1/1	1/1	1/1	1/1
chr1	23566840	23566980	INS	140	NO	Novel	upstream_gene_variant	CLIC4	ENSMMUG00000002416	protein_coding	-	-	Forward	0/0	0/0	0/0	0/0	0/0
chr1	23570572	23570730	INS	158	NO	Novel	upstream_gene_variant	CLIC4	ENSMMUG00000002416	protein_coding	-	-	Forward	./.	./.	./.	./.	./.
chr1	23649590	23649903	INS	313	NO	Novel	intron_variant	CLIC4	ENSMMUG00000002416	protein_coding	3\5	-	Forward	0/0	1/1	0/1	0/1	0/1
chr1	23718944	23719141	DEL	197	NO	Novel	downstream_gene_variant	RUNX3	ENSMMUG00000002420	protein_coding	-	-	Reverse	1/1	1/1	1/1	1/1	1/1
chr1	23729342	23730261	DUP	919	NO	Novel	intron_variant	RUNX3	ENSMMUG00000002420	protein_coding	4\5	-	Reverse	1/1	0/1	1/1	0/1	0/1
chr1	23794813	23795240	DUP	427	NO	Novel	intergenic_variant	-	-	-	-	-	-	0/0	0/0	0/0	0/0	0/0
chr1	23795105	23795168	INS	63	NO	Novel	intergenic_variant	-	-	-	-	-	-	./.	./.	./.	./.	./.
chr1	23804585	23804650	INS	65	NO	Novel	intergenic_variant	-	-	-	-	-	-	./.	./.	./.	./.	./.
chr1	23899991	23902181	DEL	2190	NO	Novel	intergenic_variant	-	-	-	-	-	-	1/1	1/1	1/1	1/1	1/1
chr1	23911108	23912078	DUP	970	YES	Novel	intergenic_variant	-	-	-	-	-	-	0/1	0/1	0/1	0/1	0/1
chr1	23912942	23914475	DEL	1533	YES	Novel	intergenic_variant	-	-	-	-	-	-	0/0	0/0	0/0	0/1	0/1
chr1	23939859	23940899	DEL	1040	NO	Novel	intergenic_variant	-	-	-	-	-	-	1/1	1/1	1/1	1/1	1/1
chr1	23960616	23960934	INS	318	NO	Novel	intergenic_variant	-	-	-	-	-	-	0/0	0/0	0/1	1/1	0/1
chr1	23979006	23979064	DEL	58	NO	Novel	intergenic_variant	-	-	-	-	-	-	./.	./.	./.	./.	./.
chr1	23983734	23984073	INS	339	NO	Novel	intergenic_variant	-	-	-	-	-	-	0/0	0/0	0/0	0/0	0/0
chr1	23984786	23985097	DEL	311	NO	Novel	intergenic_variant	-	-	-	-	-	-	1/1	1/1	1/1	1/1	0/1
chr1	24002217	24003410	DEL	1193	YES	Novel	intergenic_variant	-	-	-	-	-	-	0/1	0/0	0/1	0/1	0/0
chr1	24013414	24013678	INS	264	NO	Novel	intergenic_variant	-	-	-	-	-	-	0/0	0/0	0/0	0/0	0/0
chr1	24016085	24019186	DEL	3101	YES	Novel	intergenic_variant	-	-	-	-	-	-	1/1	0/1	1/1	1/1	1/1
chr1	24095810	24096138	INS	328	NO	Novel	upstream_gene_variant	TMEM50A	ENSMMUG00000032217	protein_coding	-	-	Forward	0/1	0/1	0/0	0/1	0/1
chr1	24102081	24102404	INS	323	NO	Novel	intron_variant	TMEM50A	ENSMMUG00000032217	protein_coding	2\6	-	Forward	0/0	0/1	0/0	0/1	0/1
chr1	24284923	24285623	DEL	700	YES	Novel	intergenic_variant	-	-	-	-	-	-	1/1	0/1	0/1	0/1	0/1
chr1	24285988	24286092	DEL	104	YES	Novel	intergenic_variant	-	-	-	-	-	-	1/1	1/1	1/1	1/1	1/1
chr1	24289711	24290033	DEL	322	YES	Novel	intergenic_variant	-	-	-	-	-	-	0/1	0/1	0/1	0/1	0/0
chr1	24291135	24291368	INS	233	NO	Novel	intergenic_variant	-	-	-	-	-	-	./.	./.	./.	./.	./.
chr1	24347758	24348275	DEL	517	NO	Novel	intergenic_variant	-	-	-	-	-	-	0/0	0/0	0/0	0/0	0/0
chr1	24629048	24629367	INS	319	NO	Novel	downstream_gene_variant	MTFR1L	ENSMMUG00000007854	protein_coding	-	-	Forward	0/0	0/0	0/0	0/0	0/0
chr1	24653748	24654200	DEL	452	NO	Novel	intron_variant	AUNIP	ENSMMUG00000007856	protein_coding	1\2	-	Reverse	0/1	1/1	1/1	1/1	1/1
chr1	24725549	24726273	DEL	724	YES	Novel	intergenic_variant	-	-	-	-	-	-	1/1	1/1	1/1	1/1	1/1
chr1	24728393	24728452	INS	59	NO	Novel	intergenic_variant	-	-	-	-	-	-	./.	./.	./.	./.	./.
chr1	24731839	24731937	DEL	98	NO	Novel	intergenic_variant	-	-	-	-	-	-	0/0	./.	0/0	./.	./.
chr1	24739420	24739742	INS	322	NO	Novel	intergenic_variant	-	-	-	-	-	-	0/1	0/0	0/0	0/1	0/1
chr1	24758311	24758361	INS	50	NO	Novel	downstream_gene_variant	PAFAH2	ENSMMUG00000000655	protein_coding	-	-	Reverse	./.	./.	./.	./.	./.
chr1	24810861	24811137	INS	276	NO	Novel	downstream_gene_variant	RF00283	ENSMMUG00000035687	scaRNA	-	-	Forward	./.	0/0	0/0	./.	./.
chr1	24829629	24829957	DEL	328	YES	Novel	downstream_gene_variant	-	ENSMMUG00000048548	Transcript	-	-	Reverse	0/1	0/1	0/1	0/1	0/1
chr1	24840346	24840672	DEL	326	YES	Novel	downstream_gene_variant	SLC30A2	ENSMMUG00000012328	protein_coding	-	-	Reverse	0/1	0/1	0/1	0/1	0/1
chr1	24860114	24860208	INS	94	NO	Novel	intron_variant	TRIM63	ENSMMUG00000009452	protein_coding	7\8	-	Reverse	./.	./.	./.	./.	./.
chr1	24874560	24875342	DEL	782	NO	Novel	upstream_gene_variant	TRIM63	ENSMMUG00000009452	protein_coding	-	-	Reverse	1/1	./.	1/1	./.	./.
chr1	24874764	24894842	DUP	20078	YES	Novel	upstream_gene_variant	TRIM63	ENSMMUG00000009452	protein_coding	-	-	Reverse	1/1	1/1	1/1	1/1	1/1
chr1	24875210	24895695	DEL	20485	YES	Novel	upstream_gene_variant	TRIM63	ENSMMUG00000009452	protein_coding	-	-	Reverse	0/1	0/1	0/1	0/1	0/1
chr1	24888013	24888461	DEL	448	YES	Novel	intergenic_variant	-	-	-	-	-	-	1/1	1/1	1/1	1/1	0/1
chr1	24923828	24924134	INS	306	NO	Novel	intron_variant	PDIK1L	ENSMMUG00000016874	protein_coding	2\2	-	Forward	./.	./.	./.	./.	./.
chr1	24962755	24963082	DEL	327	YES	Novel	intergenic_variant	-	-	-	-	-	-	0/0	0/0	0/1	0/1	0/1
chr1	25019621	25019746	DEL	125	NO	Novel	intergenic_variant	-	-	-	-	-	-	0/0	0/0	0/0	0/0	0/0
chr1	25036506	25036856	DEL	350	YES	Novel	intergenic_variant	-	-	-	-	-	-	0/1	0/1	0/1	0/1	1/1
chr1	25039593	25039886	DEL	293	NO	Novel	intergenic_variant	-	-	-	-	-	-	1/1	1/1	0/1	0/1	1/1
chr1	25058704	25060131	DEL	1427	YES	Novel	intron_variant	CEP85	ENSMMUG00000000644	protein_coding	2\13	-	Forward	0/0	0/0	0/0	0/0	0/0
chr1	25116332	25116492	DEL	160	NO	Novel	upstream_gene_variant	UBXN11	ENSMMUG00000000649	protein_coding	-	-	Reverse	./.	./.	./.	./.	0/0
chr1	25117257	25117309	INS	52	NO	Novel	upstream_gene_variant	UBXN11	ENSMMUG00000000649	protein_coding	-	-	Reverse	0/0	0/0	0/0	0/0	0/0
chr1	25166751	25167065	INS	314	NO	Novel	intron_variant	CRYBG2	ENSMMUG00000010241	protein_coding	4\22	-	Reverse	0/0	0/0	0/0	0/0	0/0
chr1	25188182	25188305	DEL	123	YES	Novel	upstream_gene_variant	ZNF683	ENSMMUG00000003420	protein_coding	-	-	Reverse	0/0	1/1	0/0	0/1	0/0
chr1	25193382	25193708	INS	326	NO	Novel	upstream_gene_variant	ZNF683	ENSMMUG00000003420	protein_coding	-	-	Reverse	1/1	1/1	0/1	1/1	0/1
chr1	25204879	25204951	INS	72	NO	Novel	intergenic_variant	-	-	-	-	-	-	0/0	0/0	0/0	0/0	0/0
chr1	25245372	25245719	INS	347	NO	Novel	coding_sequence_variant&intron_variant	LIN28A	ENSMMUG00000044953	protein_coding	-	2\3	-	0/0	0/0	0/0	0/0	0/0
chr1	25257517	25257627	INS	110	NO	Novel	intron_variant	DHDDS	ENSMMUG00000022426	protein_coding	1\6	-	Forward	0/0	0/0	0/0	0/0	0/0
chr1	25355517	25356149	DEL	632	YES	Novel	upstream_gene_variant	RPS6KA1	ENSMMUG00000022111	protein_coding	-	-	Forward	1/1	1/1	1/1	1/1	1/1
chr1	25380875	25381001	INS	126	NO	Novel	intron_variant	RPS6KA1	ENSMMUG00000022111	protein_coding	3\20	-	Forward	0/0	0/0	0/0	0/0	0/0
chr1	25383419	25383620	INS	201	NO	Novel	intron_variant	RPS6KA1	ENSMMUG00000022111	protein_coding	5\20	-	Forward	./.	./.	./.	./.	./.
chr1	25476592	25476917	INS	325	NO	Novel	intergenic_variant	-	-	-	-	-	-	0/0	0/0	0/0	0/0	0/1
chr1	25479832	25480137	DEL	305	NO	Novel	intergenic_variant	-	-	-	-	-	-	0/0	0/0	0/1	0/0	0/0
chr1	25483560	25483638	INS	78	NO	Novel	intergenic_variant	-	-	-	-	-	-	./.	./.	./.	./.	./.
chr1	25541133	25541455	DEL	322	YES	Novel	intron_variant	ARID1A	ENSMMUG00000012697	protein_coding	1\19	-	Forward	0/1	0/1	0/0	0/0	0/1
chr1	25544405	25544523	INS	118	NO	Novel	intron_variant	ARID1A	ENSMMUG00000012697	protein_coding	1\19	-	Forward	./.	./.	./.	./.	./.
chr1	25645426	25645490	DEL	64	YES	Novel	upstream_gene_variant	RF00017	ENSMMUG00000042737	misc_RNA	-	-	Forward	0/0	0/0	0/0	0/0	0/0
chr1	25647869	25648056	INS	187	NO	Novel	upstream_gene_variant	RF00017	ENSMMUG00000042737	misc_RNA	-	-	Forward	0/0	0/0	0/0	0/0	0/0
chr1	25658600	25660116	INS	1516	NO	Novel	upstream_gene_variant	ZDHHC18	ENSMMUG00000041160	protein_coding	-	-	Forward	0/0	0/0	0/0	0/0	0/0
chr1	25692394	25693125	DEL	731	NO	Novel	upstream_gene_variant	SFN	ENSMMUG00000013855	protein_coding	-	-	Forward	0/1	0/1	0/1	0/1	0/1
chr1	25712206	25713726	DEL	1520	YES	Novel	3_prime_UTR_variant	GPN2	ENSMMUG00000018721	protein_coding	-	-	Reverse	0/1	0/1	1/1	1/1	1/1
chr1	25723289	25723603	INS	314	NO	Novel	intron_variant	GPN2	ENSMMUG00000018721	protein_coding	2\4	-	Reverse	0/1	1/1	0/1	0/1	0/1
chr1	25735825	25736442	DEL	617	YES	Novel	intron_variant	GPATCH3	ENSMMUG00000018723	protein_coding	1\6	-	Reverse	0/1	0/1	0/1	0/0	0/0
chr1	25746955	25747268	INS	313	NO	Novel	downstream_gene_variant	NR0B2	ENSMMUG00000010291	protein_coding	-	-	Reverse	0/0	0/0	0/0	0/0	0/0
chr1	25791177	25791275	DEL	98	NO	Novel	upstream_gene_variant	KDF1	ENSMMUG00000002555	protein_coding	-	-	Reverse	./.	./.	./.	./.	./.
chr1	25801979	25803091	DEL	1112	NO	Novel	intergenic_variant	-	-	-	-	-	-	0/0	0/1	0/1	0/0	0/0
chr1	25866509	25866847	INS	338	NO	Novel	intergenic_variant	-	-	-	-	-	-	0/0	0/0	0/0	0/0	0/0
chr1	25867838	25868157	DEL	319	YES	Novel	intergenic_variant	-	-	-	-	-	-	0/0	0/0	0/0	0/1	0/1
chr1	25872040	25872239	INS	199	NO	Novel	upstream_gene_variant	-	ENSMMUG00000044808	Transcript	-	-	Forward	./.	./.	./.	./.	./.
chr1	25876576	25876888	DEL	312	YES	Novel	intron_variant&non_coding_transcript_variant	-	ENSMMUG00000044808	Transcript	1\1	-	Forward	./.	./.	0/1	0/1	0/1
chr1	25908457	25908788	INS	331	NO	Novel	intergenic_variant	-	-	-	-	-	-	0/0	0/0	0/1	0/1	0/1
chr1	25915144	25915445	INS	301	NO	Novel	intergenic_variant	-	-	-	-	-	-	1/1	1/1	0/1	1/1	1/1
chr1	25929513	25930335	INS	822	NO	Novel	intergenic_variant	-	-	-	-	-	-	0/0	0/0	0/0	0/0	0/0
chr1	26019633	26019696	INS	63	NO	Novel	intergenic_variant	-	-	-	-	-	-	./.	./.	./.	./.	./.
chr1	26024405	26025569	DEL	1164	NO	Novel	intergenic_variant	-	-	-	-	-	-	1/1	1/1	1/1	1/1	1/1
chr1	26030157	26030518	INS	361	NO	Novel	intergenic_variant	-	-	-	-	-	-	0/0	0/0	0/0	0/0	0/0
chr1	26036424	26037101	DEL	677	NO	Novel	intergenic_variant	-	-	-	-	-	-	0/0	0/0	0/0	0/0	0/0
chr1	26077311	26077861	DEL	550	NO	Novel	intergenic_variant	-	-	-	-	-	-	1/1	1/1	1/1	1/1	1/1
chr1	26080609	26080703	INS	94	NO	Novel	intergenic_variant	-	-	-	-	-	-	./.	./.	./.	./.	./.
chr1	26115859	26117207	DEL	1348	YES	Novel	intron_variant	WDTC1	ENSMMUG00000004762	protein_coding	1\15	-	Forward	1/1	1/1	1/1	1/1	1/1
chr1	26143609	26143931	DEL	322	YES	Novel	intron_variant	WDTC1	ENSMMUG00000004762	protein_coding	3\15	-	Forward	0/1	0/1	0/1	0/1	0/1
chr1	26177617	26177931	INS	314	NO	Novel	downstream_gene_variant	WDTC1	ENSMMUG00000004762	protein_coding	-	-	Forward	0/0	0/0	0/0	0/0	0/0
chr1	26183228	26183717	INS	489	NO	Novel	intergenic_variant	-	-	-	-	-	-	0/0	0/0	0/0	0/0	0/0
chr1	26209702	26209842	INS	140	NO	Novel	upstream_gene_variant	SYTL1	ENSMMUG00000004768	protein_coding	-	-	Forward	0/0	0/0	0/0	0/0	0/0
chr1	26251799	26251864	INS	65	YES	Novel	upstream_gene_variant	CD164L2	ENSMMUG00000018323	protein_coding	-	-	Reverse	./.	./.	./.	./.	./.
chr1	26265188	26266190	DEL	1002	NO	Novel	intergenic_variant	-	-	-	-	-	-	0/0	0/0	0/0	0/0	0/0
chr1	26300585	26300984	DEL	399	YES	Novel	intergenic_variant	-	-	-	-	-	-	1/1	1/1	0/1	1/1	1/1
chr1	26305984	26306303	DEL	319	YES	Novel	intergenic_variant	-	-	-	-	-	-	0/0	./.	0/1	0/1	0/1
chr1	26311716	26312025	DEL	309	YES	Novel	intergenic_variant	-	-	-	-	-	-	1/1	1/1	0/1	0/1	0/1
chr1	26386422	26386749	INS	327	NO	Novel	intergenic_variant	-	-	-	-	-	-	0/0	0/0	0/0	0/0	0/0
chr1	26387783	26388079	INS	296	NO	Novel	intergenic_variant	-	-	-	-	-	-	0/0	0/0	0/0	0/0	0/0
chr1	26432647	26434306	DEL	1659	YES	Novel	upstream_gene_variant	AHDC1	ENSMMUG00000009868	protein_coding	-	-	Reverse	1/1	1/1	1/1	1/1	1/1
chr1	26500637	26500731	INS	94	NO	Novel	intron_variant	FGR	ENSMMUG00000014434	protein_coding	4\12	-	Reverse	0/0	0/0	0/0	0/0	0/0
chr1	26523969	26524289	DEL	320	YES	Novel	intergenic_variant	-	-	-	-	-	-	./.	0/1	0/1	0/1	0/1
chr1	26540352	26540664	DEL	312	YES	Novel	downstream_gene_variant	IFI6	ENSMMUG00000011454	protein_coding	-	-	Reverse	1/1	1/1	0/1	0/1	0/1
chr1	26571409	26571950	DEL	541	NO	Novel	upstream_gene_variant	RF00026	ENSMMUG00000024325	snRNA	-	-	Forward	1/1	1/1	1/1	0/0	1/1
chr1	26574177	26574510	DEL	333	YES	Novel	upstream_gene_variant	RF00026	ENSMMUG00000024325	snRNA	-	-	Forward	1/1	1/1	1/1	1/1	1/1
chr1	26575789	26576109	INS	320	NO	Novel	downstream_gene_variant	RF00026	ENSMMUG00000024325	snRNA	-	-	Forward	0/0	0/0	0/0	0/0	0/0
chr1	26578089	26579138	DEL	1049	YES	Novel	downstream_gene_variant	RF00026	ENSMMUG00000024325	snRNA	-	-	Forward	0/1	0/1	0/1	0/1	0/1
chr1	26589978	26590642	DEL	664	NO	Novel	intergenic_variant	-	-	-	-	-	-	0/0	./.	./.	./.	./.
chr1	26602430	26602746	INS	316	NO	Novel	upstream_gene_variant	FAM76A	ENSMMUG00000012243	protein_coding	-	-	Forward	0/0	0/0	0/0	0/0	0/0
chr1	26664730	26665418	DEL	688	NO	Novel	intron_variant	PPP1R8	ENSMMUG00000012252	protein_coding	1\7	-	Forward	1/1	1/1	1/1	1/1	1/1
chr1	26673727	26673808	DEL	81	NO	Novel	intron_variant	PPP1R8	ENSMMUG00000012252	protein_coding	2\7	-	Forward	1/1	1/1	1/1	1/1	1/1
chr1	26693229	26693323	INS	94	NO	Novel	intron_variant	PPP1R8	ENSMMUG00000012252	protein_coding	4\7	-	Forward	./.	./.	./.	./.	./.
chr1	26749163	26749460	INS	297	NO	Novel	intergenic_variant	-	-	-	-	-	-	0/0	0/0	0/0	0/0	0/0
chr1	26749770	26750494	DEL	724	NO	Novel	intergenic_variant	-	-	-	-	-	-	0/0	1/1	1/1	0/0	0/0
chr1	26817608	26817931	DEL	323	YES	Novel	intron_variant	SMPDL3B	ENSMMUG00000018175	protein_coding	2\11	-	Forward	0/1	0/1	0/1	0/1	0/1
chr1	26830598	26830668	INS	70	NO	Novel	downstream_gene_variant	SMPDL3B	ENSMMUG00000018175	protein_coding	-	-	Forward	./.	./.	./.	./.	./.
chr1	26871640	26871785	DEL	145	NO	Novel	intron_variant	EYA3	ENSMMUG00000012965	protein_coding	10\16	-	Reverse	1/1	1/1	1/1	0/0	1/1
chr1	26882945	26883105	INS	160	NO	Novel	intron_variant	EYA3	ENSMMUG00000012965	protein_coding	8\16	-	Reverse	0/0	0/0	0/0	0/0	0/0
chr1	27005320	27005673	INS	353	NO	Novel	intergenic_variant	-	-	-	-	-	-	0/0	0/0	0/0	0/0	0/0
chr1	27019080	27019143	INS	63	NO	Novel	downstream_gene_variant	RF00026	ENSMMUG00000036573	snRNA	-	-	Reverse	./.	./.	./.	./.	./.
chr1	27083824	27084385	DEL	561	NO	Novel	downstream_gene_variant	DNAJC8	ENSMMUG00000017080	protein_coding	-	-	Reverse	1/1	1/1	1/1	1/1	1/1
chr1	27102631	27103656	DUP	1025	YES	Novel	intron_variant	DNAJC8	ENSMMUG00000017080	protein_coding	2\8	-	Reverse	0/0	0/0	0/0	0/0	0/0
chr1	27144238	27144578	DEL	340	NO	Novel	upstream_gene_variant	SESN2	ENSMMUG00000019993	protein_coding	-	-	Forward	0/1	0/1	0/1	0/1	0/1
chr1	27165488	27166588	DEL	1100	YES	Novel	intron_variant	SESN2	ENSMMUG00000019993	protein_coding	8\9	-	Forward	0/1	0/1	0/1	0/1	0/0
chr1	27172059	27172191	DEL	132	NO	Novel	downstream_gene_variant	SESN2	ENSMMUG00000019993	protein_coding	-	-	Forward	0/0	0/0	0/0	0/0	0/0
chr1	27222157	27222813	DEL	656	NO	Novel	intergenic_variant	-	-	-	-	-	-	1/1	1/1	1/1	1/1	1/1
chr1	27253985	27255076	DEL	1091	NO	Novel	downstream_gene_variant	MED18	ENSMMUG00000010353	protein_coding	-	-	Forward	0/0	0/0	0/0	0/0	0/1
chr1	27281691	27282011	INS	320	NO	Novel	intergenic_variant	-	-	-	-	-	-	0/0	0/0	0/0	0/0	0/0
chr1	27284800	27285422	INS	622	NO	Novel	intergenic_variant	-	-	-	-	-	-	0/0	0/0	0/0	0/0	0/0
chr1	27285743	27286185	DEL	442	NO	Novel	intergenic_variant	-	-	-	-	-	-	0/1	1/1	1/1	0/1	0/1
chr1	27408631	27409353	DEL	722	NO	Novel	intron_variant	PHACTR4	ENSMMUG00000019216	protein_coding	7\13	-	Forward	0/0	0/0	0/0	0/1	0/1
chr1	27413025	27413805	INS	780	NO	Novel	intron_variant	PHACTR4	ENSMMUG00000019216	protein_coding	8\13	-	Forward	0/0	0/0	0/0	0/0	0/0
chr1	27415045	27415291	INS	246	NO	Novel	intron_variant	PHACTR4	ENSMMUG00000019216	protein_coding	9\13	-	Forward	./.	./.	./.	./.	./.
chr1	27477240	27477725	INS	485	NO	Novel	upstream_gene_variant	RCC1	ENSMMUG00000018338	protein_coding	-	-	Forward	0/0	0/0	0/0	0/0	0/0
chr1	27478692	27479031	INS	339	NO	Novel	upstream_gene_variant	RCC1	ENSMMUG00000018338	protein_coding	-	-	Forward	0/0	0/0	0/0	0/0	0/0
chr1	27482326	27482645	INS	319	NO	Novel	intron_variant	RCC1	ENSMMUG00000018338	protein_coding	4\9	-	Forward	0/0	0/0	0/0	0/0	0/0
chr1	27519580	27519668	INS	88	NO	Novel	intron_variant	TRNAU1AP	ENSMMUG00000006561	protein_coding	5\7	-	Forward	0/0	0/0	0/0	0/0	0/0
chr1	27537629	27537945	DEL	316	YES	Novel	upstream_gene_variant	RAB42	ENSMMUG00000006559	protein_coding	-	-	Forward	0/0	./.	0/1	0/1	0/1
chr1	27543949	27544257	DEL	308	NO	Novel	3_prime_UTR_variant	RAB42	ENSMMUG00000006559	protein_coding	-	-	Forward	0/0	0/0	0/0	0/1	0/1
chr1	27548966	27549620	DEL	654	NO	Novel	downstream_gene_variant	RAB42	ENSMMUG00000006559	protein_coding	-	-	Forward	1/1	0/1	1/1	1/1	1/1
chr1	27550141	27550259	DEL	118	NO	Novel	downstream_gene_variant	TAF12	ENSMMUG00000042992	protein_coding	-	-	Reverse	0/0	0/0	0/0	0/0	0/0
chr1	27575509	27575601	INS	92	NO	Novel	intron_variant	TAF12	ENSMMUG00000042992	protein_coding	1\6	-	Reverse	./.	./.	./.	./.	./.
chr1	27610853	27611202	DEL	349	YES	Novel	intergenic_variant	-	-	-	-	-	-	0/1	1/1	1/1	0/1	0/1
chr1	27647796	27648129	INS	333	NO	Novel	intron_variant	GMEB1	ENSMMUG00000011390	protein_coding	4\8	-	Forward	0/0	0/0	0/0	0/0	0/0
chr1	27652094	27652975	DEL	881	YES	Novel	intron_variant	GMEB1	ENSMMUG00000011390	protein_coding	5\8	-	Forward	0/1	0/1	0/1	0/1	0/1
chr1	27662024	27662143	DEL	119	NO	Novel	intron_variant	GMEB1	ENSMMUG00000011390	protein_coding	8\8	-	Forward	0/0	0/0	0/0	0/0	0/0
chr1	27674964	27675372	DEL	408	NO	Novel	intergenic_variant	-	-	-	-	-	-	1/1	0/1	1/1	1/1	0/0
chr1	27748121	27751628	DEL	3507	NO	Novel	intergenic_variant	-	-	-	-	-	-	0/0	0/1	0/1	0/0	0/0
chr1	27752566	27758752	DEL	6186	NO	Novel	intergenic_variant	-	-	-	-	-	-	0/0	0/0	0/0	0/0	0/0
chr1	27814951	27815564	DEL	613	YES	Novel	intron_variant	OPRD1	ENSMMUG00000009389	protein_coding	1\3	-	Forward	0/0	0/0	0/1	0/1	0/1
chr1	27825483	27825801	INS	318	NO	Novel	intron_variant	OPRD1	ENSMMUG00000009389	protein_coding	1\3	-	Forward	0/1	0/0	0/0	0/1	0/1
chr1	27875604	27875925	DEL	321	YES	Novel	intergenic_variant	-	-	-	-	-	-	0/1	0/1	0/1	0/1	0/1
chr1	27877678	27877979	INS	301	NO	Novel	intergenic_variant	-	-	-	-	-	-	0/1	0/1	0/1	0/0	0/0
chr1	27914716	27915553	DEL	837	YES	Novel	intergenic_variant	-	-	-	-	-	-	1/1	0/1	0/1	1/1	0/1
chr1	27930491	27931330	DEL	839	YES	Novel	intergenic_variant	-	-	-	-	-	-	1/1	1/1	1/1	1/1	1/1
chr1	27987166	27987478	DEL	312	YES	Novel	intron_variant	EPB41	ENSMMUG00000011377	protein_coding	7\22	-	Forward	./.	./.	0/1	0/1	0/1
chr1	28052583	28052661	INS	78	NO	Novel	intron_variant	EPB41	ENSMMUG00000011377	protein_coding	19\22	-	Forward	./.	./.	./.	./.	./.
chr1	28065475	28065729	INS	254	NO	Novel	intron_variant	EPB41	ENSMMUG00000011377	protein_coding	19\22	-	Forward	0/0	0/0	0/0	0/0	0/0
chr1	28123062	28123323	DEL	261	YES	Novel	intergenic_variant	-	-	-	-	-	-	./.	./.	0/0	./.	./.
chr1	28125179	28125598	INS	419	NO	Novel	intergenic_variant	-	-	-	-	-	-	./.	./.	./.	./.	./.
chr1	28126465	28127518	DEL	1053	NO	Novel	intergenic_variant	-	-	-	-	-	-	1/1	1/1	1/1	1/1	1/1
chr1	28128324	28128442	DEL	118	NO	Novel	intergenic_variant	-	-	-	-	-	-	0/0	./.	./.	0/0	0/0
chr1	28270094	28270529	DEL	435	NO	Novel	intron_variant	PTPRU	ENSMMUG00000015661	protein_coding	11\30	-	Forward	1/1	1/1	1/1	1/1	1/1
chr1	28285007	28285344	DEL	337	YES	Novel	intron_variant	PTPRU	ENSMMUG00000015661	protein_coding	16\30	-	Forward	0/1	0/1	0/1	0/1	0/1
chr1	28327416	28328075	DEL	659	YES	Novel	intergenic_variant	-	-	-	-	-	-	0/0	0/0	0/0	0/0	0/0
chr1	28338201	28338672	INS	471	NO	Novel	intergenic_variant	-	-	-	-	-	-	0/0	0/0	0/0	0/0	0/0
chr1	28339685	28340053	DEL	368	YES	Novel	intergenic_variant	-	-	-	-	-	-	0/1	0/1	0/1	0/1	0/1
chr1	28373583	28373883	INS	300	NO	Novel	intergenic_variant	-	-	-	-	-	-	1/1	0/1	1/1	1/1	0/1
chr1	28400653	28400989	INS	336	NO	Novel	intergenic_variant	-	-	-	-	-	-	0/0	0/0	0/0	0/0	0/0
chr1	28418584	28418893	DEL	309	YES	Novel	intergenic_variant	-	-	-	-	-	-	0/0	0/0	0/0	0/0	0/1
chr1	28422837	28423517	DEL	680	YES	Novel	intergenic_variant	-	-	-	-	-	-	0/1	0/1	0/1	0/1	0/1
chr1	28493571	28493691	INS	120	NO	Novel	intergenic_variant	-	-	-	-	-	-	./.	./.	./.	./.	./.
chr1	28496517	28496589	INS	72	NO	Novel	intergenic_variant	-	-	-	-	-	-	./.	./.	./.	./.	./.
chr1	28586166	28586490	INS	324	NO	Novel	intergenic_variant	-	-	-	-	-	-	0/0	0/0	0/0	0/0	0/0
chr1	28614721	28615074	INS	353	NO	Novel	intergenic_variant	-	-	-	-	-	-	1/1	0/1	0/1	0/1	0/1
chr1	28677005	28678475	DEL	1470	YES	Novel	intergenic_variant	-	-	-	-	-	-	0/1	0/1	0/1	0/1	0/1
chr1	28787093	28787176	INS	83	NO	Novel	intergenic_variant	-	-	-	-	-	-	./.	./.	./.	./.	./.
chr1	28892358	28892420	DEL	62	YES	Novel	intergenic_variant	-	-	-	-	-	-	0/1	0/1	0/0	0/1	0/0
chr1	28900534	28900648	INS	114	NO	Novel	intergenic_variant	-	-	-	-	-	-	0/0	0/0	0/0	0/0	0/0
chr1	28908615	28908750	INS	135	NO	Novel	intergenic_variant	-	-	-	-	-	-	./.	./.	./.	./.	./.
chr1	28947128	28947182	DEL	54	YES	Novel	intergenic_variant	-	-	-	-	-	-	1/1	1/1	1/1	1/1	1/1
chr1	28975685	28976476	DEL	791	NO	Novel	intergenic_variant	-	-	-	-	-	-	0/1	0/0	0/0	0/1	0/1
chr1	29075548	29075718	INS	170	NO	Novel	intergenic_variant	-	-	-	-	-	-	0/0	0/0	0/0	0/0	0/0
chr1	29254847	29254979	DEL	132	YES	Novel	intergenic_variant	-	-	-	-	-	-	0/0	0/0	0/0	0/0	0/0
chr1	29301752	29302109	DEL	357	YES	Novel	intergenic_variant	-	-	-	-	-	-	0/1	0/1	0/1	0/1	0/1
chr1	29441150	29442223	INS	1073	NO	Novel	intergenic_variant	-	-	-	-	-	-	./.	0/0	./.	0/0	0/0
chr1	29481877	29481928	DEL	51	YES	Novel	intergenic_variant	-	-	-	-	-	-	0/0	0/0	0/0	0/0	0/0
chr1	29515237	29515630	DEL	393	YES	Novel	intergenic_variant	-	-	-	-	-	-	0/0	0/0	0/0	0/0	0/1
chr1	29686084	29686278	DEL	194	YES	Novel	intergenic_variant	-	-	-	-	-	-	0/0	0/0	0/0	0/0	0/0
chr1	29756919	29757114	INS	195	NO	Novel	intergenic_variant	-	-	-	-	-	-	./.	./.	./.	./.	./.
chr1	29760958	29761263	INS	305	NO	Novel	intergenic_variant	-	-	-	-	-	-	./.	./.	./.	./.	./.
chr1	29958145	29958219	INS	74	NO	Novel	intron_variant	SDC3	ENSMMUG00000013519	protein_coding	2\5	-	Reverse	0/1	0/0	0/0	1/1	0/1
chr1	30104129	30104870	DEL	741	YES	Novel	intron_variant	PUM1	ENSMMUG00000013520	protein_coding	2\21	-	Reverse	0/1	1/1	1/1	0/1	1/1
chr1	30109833	30110098	DEL	265	NO	Novel	intron_variant	PUM1	ENSMMUG00000013520	protein_coding	2\21	-	Reverse	1/1	1/1	1/1	1/1	1/1
chr1	30134112	30134464	DEL	352	NO	Novel	upstream_gene_variant	PUM1	ENSMMUG00000013520	protein_coding	-	-	Reverse	0/0	0/0	0/1	0/1	0/1
chr1	30138686	30138753	INS	67	NO	Novel	intergenic_variant	-	-	-	-	-	-	0/0	0/0	0/0	0/0	0/0
chr1	30140358	30141205	INS	847	NO	Novel	intergenic_variant	-	-	-	-	-	-	0/0	0/0	0/0	0/0	0/0
chr1	30142382	30142716	DEL	334	NO	Novel	intergenic_variant	-	-	-	-	-	-	0/1	0/1	1/1	0/1	0/0
chr1	30241151	30241466	DEL	315	YES	Novel	intergenic_variant	-	-	-	-	-	-	0/1	0/0	0/1	0/1	0/1
chr1	30243241	30243307	INS	66	NO	Novel	downstream_gene_variant	NKAIN1	ENSMMUG00000019884	protein_coding	-	-	Reverse	./.	./.	./.	./.	./.
chr1	30316272	30318883	DEL	2611	NO	Novel	intergenic_variant	-	-	-	-	-	-	1/1	1/1	1/1	1/1	1/1
chr1	30367508	30367856	DEL	348	NO	Novel	upstream_gene_variant	ZCCHC17	ENSMMUG00000012156	protein_coding	-	-	Forward	0/1	0/1	0/1	0/1	0/1
chr1	30450821	30451163	INS	342	NO	Novel	upstream_gene_variant	FABP3	ENSMMUG00000020987	protein_coding	-	-	Reverse	0/0	0/0	0/0	0/0	0/0
chr1	30479245	30479759	DEL	514	YES	Novel	intergenic_variant	-	-	-	-	-	-	0/1	0/1	0/1	0/1	0/1
chr1	30526022	30526331	DEL	309	YES	Novel	intergenic_variant	-	-	-	-	-	-	0/0	0/0	0/1	0/1	0/1
chr1	30651686	30652034	DEL	348	YES	Novel	upstream_gene_variant	-	ENSMMUG00000023395	Transcript	-	-	Reverse	0/1	0/1	0/1	0/1	0/1
chr1	30675205	30675520	DEL	315	YES	Novel	intron_variant	HCRTR1	ENSMMUG00000023396	protein_coding	4\6	-	Forward	0/0	0/0	0/1	1/1	0/0
chr1	30781398	30781499	DEL	101	NO	Novel	intron_variant	ADGRB2	ENSMMUG00000023401	protein_coding	26\28	-	Reverse	0/0	0/0	0/0	0/0	0/0
chr1	30900838	30901142	INS	304	NO	Novel	intergenic_variant	-	-	-	-	-	-	0/0	0/0	0/0	0/0	0/0
chr1	30924219	30924354	DEL	135	NO	Novel	intergenic_variant	-	-	-	-	-	-	0/0	0/0	0/0	0/0	0/0
chr1	31000519	31000615	DEL	96	NO	Novel	intergenic_variant	-	-	-	-	-	-	1/1	./.	./.	1/1	1/1
chr1	31049761	31050365	DEL	604	NO	Novel	intergenic_variant	-	-	-	-	-	-	./.	./.	./.	./.	./.
chr1	31136115	31136422	INS	307	NO	Novel	intron_variant	TMEM39B	ENSMMUG00000015650	protein_coding	5\8	-	Forward	0/0	0/1	0/1	0/1	0/1
chr1	31146969	31147097	INS	128	NO	Novel	intron_variant	TMEM39B	ENSMMUG00000015650	protein_coding	7\8	-	Forward	0/0	0/0	0/0	0/0	0/0
chr1	31152216	31152536	DEL	320	YES	Novel	downstream_gene_variant	TMEM39B	ENSMMUG00000015650	protein_coding	-	-	Forward	1/1	0/1	0/1	0/1	0/1
chr1	31167556	31167855	DEL	299	YES	Novel	intron_variant	KPNA6	ENSMMUG00000008455	protein_coding	1\13	-	Forward	1/1	1/1	0/1	1/1	1/1
chr1	31189659	31189972	INS	313	NO	Novel	upstream_gene_variant	KPNA6	ENSMMUG00000008455	protein_coding	-	-	Forward	1/1	1/1	1/1	1/1	1/1
chr1	31211077	31211175	INS	98	NO	Novel	intron_variant	KPNA6	ENSMMUG00000008455	protein_coding	7\13	-	Forward	0/0	0/0	0/0	0/0	0/0
chr1	31213602	31213915	DEL	313	YES	Novel	intron_variant	KPNA6	ENSMMUG00000008455	protein_coding	10\13	-	Forward	1/1	1/1	0/1	0/1	0/1
chr1	31216498	31216814	INS	316	NO	Novel	intron_variant	KPNA6	ENSMMUG00000008455	protein_coding	11\13	-	Forward	0/0	0/0	0/0	0/0	0/0
chr1	31267867	31270115	DEL	2248	NO	Novel	upstream_gene_variant	EIF3I	ENSMMUG00000006119	protein_coding	-	-	Forward	0/1	0/1	0/1	0/1	0/1
chr1	31276648	31277475	INS	827	NO	Novel	intron_variant	EIF3I	ENSMMUG00000006119	protein_coding	2\9	-	Forward	0/0	0/0	0/0	0/0	0/0
chr1	31278321	31279046	DEL	725	YES	Novel	coding_sequence_variant&intron_variant	EIF3I	ENSMMUG00000006119	protein_coding	-	2-3\9	Forward	1/1	1/1	1/1	1/1	1/1
chr1	31301868	31301950	INS	82	NO	Novel	upstream_gene_variant	FAM167B	ENSMMUG00000043124	protein_coding	-	-	Forward	./.	./.	./.	./.	./.
chr1	31313303	31313603	DEL	300	NO	Novel	intron_variant	LCK	ENSMMUG00000040694	protein_coding	1\12	-	Forward	1/1	1/1	0/1	0/1	1/1
chr1	31332620	31332688	INS	68	NO	Novel	downstream_gene_variant	LCK	ENSMMUG00000040694	protein_coding	-	-	Forward	./.	./.	./.	./.	./.
chr1	31341517	31341735	DEL	218	YES	Novel	downstream_gene_variant	RF00019	ENSMMUG00000036221	misc_RNA	-	-	Reverse	1/1	1/1	1/1	1/1	1/1
chr1	31377477	31377528	INS	51	NO	Novel	intron_variant	HDAC1	ENSMMUG00000009948	protein_coding	3\13	-	Forward	./.	./.	./.	./.	./.
chr1	31381375	31381486	DEL	111	NO	Novel	intron_variant	HDAC1	ENSMMUG00000009948	protein_coding	3\13	-	Forward	./.	0/0	./.	0/0	./.
chr1	31400226	31400467	DEL	241	YES	Novel	upstream_gene_variant	MARCKSL1	ENSMMUG00000009951	protein_coding	-	-	Reverse	1/1	1/1	1/1	1/1	1/1
chr1	31462109	31464221	DEL	2112	YES	Novel	upstream_gene_variant	BSDC1	ENSMMUG00000001264	protein_coding	-	-	Reverse	1/1	1/1	1/1	1/1	1/1
chr1	31485864	31486162	DEL	298	NO	Novel	intergenic_variant	-	-	-	-	-	-	0/1	0/0	0/1	0/0	./.
chr1	31496542	31497028	INS	486	NO	Novel	intergenic_variant	-	-	-	-	-	-	./.	./.	./.	./.	./.
chr1	31498903	31499224	INS	321	NO	Novel	upstream_gene_variant	RF00017	ENSMMUG00000041086	misc_RNA	-	-	Forward	0/0	0/0	0/1	0/1	0/0
chr1	31501964	31502065	INS	101	NO	Novel	upstream_gene_variant	RF00017	ENSMMUG00000041086	misc_RNA	-	-	Forward	./.	./.	./.	./.	./.
chr1	31512616	31512936	INS	320	NO	Novel	intergenic_variant	-	-	-	-	-	-	0/1	0/0	0/1	0/0	0/0
chr1	31521483	31521798	INS	315	NO	Novel	intergenic_variant	-	-	-	-	-	-	0/0	0/0	0/0	0/0	0/0
chr1	31544864	31544990	INS	126	NO	Novel	intergenic_variant	-	-	-	-	-	-	./.	./.	./.	./.	./.
chr1	31560101	31566042	DEL	5941	NO	Novel	intergenic_variant	-	-	-	-	-	-	1/1	1/1	1/1	1/1	1/1
chr1	31612769	31613454	DEL	685	YES	Novel	intergenic_variant	-	-	-	-	-	-	1/1	1/1	1/1	1/1	1/1
chr1	31618136	31618552	INS	416	NO	Novel	intergenic_variant	-	-	-	-	-	-	0/1	0/1	0/1	0/1	0/1
chr1	31620414	31620709	INS	295	NO	Novel	intergenic_variant	-	-	-	-	-	-	./.	./.	./.	./.	./.
chr1	31632583	31633089	DEL	506	NO	Novel	intergenic_variant	-	-	-	-	-	-	1/1	1/1	1/1	1/1	1/1
chr1	31633507	31633931	INS	424	NO	Novel	intergenic_variant	-	-	-	-	-	-	0/0	0/0	0/0	0/0	0/0
chr1	31641102	31641181	INS	79	NO	Novel	intergenic_variant	-	-	-	-	-	-	./.	./.	./.	./.	./.
chr1	31644573	31645307	DEL	734	YES	Novel	intergenic_variant	-	-	-	-	-	-	0/1	0/1	0/1	0/1	0/1
chr1	31646749	31647289	INS	540	NO	Novel	intergenic_variant	-	-	-	-	-	-	0/0	0/0	0/0	0/0	0/0
chr1	31661427	31661525	DEL	98	NO	Novel	downstream_gene_variant	ZBTB8OS	ENSMMUG00000009939	protein_coding	-	-	Reverse	0/0	./.	./.	./.	./.
chr1	31695009	31695327	DEL	318	YES	Novel	intron_variant	ZBTB8OS	ENSMMUG00000009939	protein_coding	5\6	-	Reverse	1/1	1/1	0/1	0/1	0/1
chr1	31749747	31750080	INS	333	NO	Novel	intron_variant	RBBP4	ENSMMUG00000009940	protein_coding	11\11	-	Forward	0/1	1/1	1/1	1/1	1/1
chr1	31769394	31770007	INS	613	NO	Novel	upstream_gene_variant	SYNC	ENSMMUG00000047454	protein_coding	-	-	Reverse	0/1	0/1	1/1	0/1	1/1
chr1	31771247	31771608	DEL	361	YES	Novel	upstream_gene_variant	SYNC	ENSMMUG00000047454	protein_coding	-	-	Reverse	0/1	0/1	0/1	0/1	0/1
chr1	31800206	31800517	INS	311	NO	Novel	intergenic_variant	-	-	-	-	-	-	0/0	0/0	0/0	0/0	0/0
chr1	31801991	31802323	INS	332	NO	Novel	intergenic_variant	-	-	-	-	-	-	0/1	1/1	1/1	0/0	1/1
chr1	31843877	31844894	DEL	1017	NO	Novel	intron_variant	KIAA1522	ENSMMUG00000019743	protein_coding	1\6	-	Forward	./.	./.	./.	./.	./.
chr1	31858272	31858581	DEL	309	NO	Novel	downstream_gene_variant	KIAA1522	ENSMMUG00000019743	protein_coding	-	-	Forward	./.	0/0	0/1	0/1	0/1
chr1	31884477	31884609	INS	132	NO	Novel	intron_variant	YARS	ENSMMUG00000019746	protein_coding	4\12	-	Reverse	./.	./.	./.	./.	./.
chr1	31891813	31892142	INS	329	NO	Novel	intron_variant	YARS	ENSMMUG00000019746	protein_coding	3\12	-	Reverse	0/0	0/0	0/0	0/0	0/0
chr1	31922680	31922995	INS	315	NO	Novel	intron_variant	S100PBP	ENSMMUG00000000308	protein_coding	5\6	-	Forward	0/0	0/0	0/0	0/0	0/0
chr1	31924922	31925666	INS	744	NO	Novel	intron_variant	S100PBP	ENSMMUG00000000308	protein_coding	5\6	-	Forward	0/0	0/0	0/0	0/0	0/0
chr1	31984916	31985586	DEL	670	NO	Novel	coding_sequence_variant&intron_variant	TMEM54	ENSMMUG00000017301	protein_coding	-	2\4	-	0/0	0/0	0/0	0/0	0/0
chr1	32010940	32011004	INS	64	NO	Novel	intergenic_variant	-	-	-	-	-	-	1/1	1/1	1/1	1/1	1/1
chr1	32011181	32011269	DEL	88	YES	Novel	intergenic_variant	-	-	-	-	-	-	./.	0/0	0/0	./.	0/0
chr1	32061144	32061732	DEL	588	NO	Novel	intergenic_variant	-	-	-	-	-	-	0/1	0/1	0/1	0/1	0/1
chr1	32208358	32262258	DEL	53900	YES	Novel	downstream_gene_variant	AZIN2	ENSMMUG00000006285	protein_coding	-	-	Forward	1/1	1/1	1/1	1/1	1/1
chr1	32213591	32262680	DEL	49089	YES	Novel	intergenic_variant	-	-	-	-	-	-	0/1	0/1	0/1	0/1	1/1
chr1	32321652	32321997	INS	345	NO	Novel	intergenic_variant	-	-	-	-	-	-	0/0	0/0	0/0	0/0	0/0
chr1	32387365	32388226	INS	861	NO	Novel	intergenic_variant	-	-	-	-	-	-	./.	./.	./.	./.	./.
chr1	32498501	32498559	INS	58	NO	Novel	intron_variant	PHC2	ENSMMUG00000003269	protein_coding	3\14	-	Reverse	./.	./.	./.	./.	./.
chr1	32501528	32501660	DEL	132	YES	Novel	intron_variant	PHC2	ENSMMUG00000003269	protein_coding	2\14	-	Reverse	1/1	1/1	1/1	0/1	1/1
chr1	32503886	32503944	DEL	58	YES	Novel	intron_variant	PHC2	ENSMMUG00000003269	protein_coding	1\14	-	Reverse	0/0	0/0	0/1	0/0	0/1
chr1	32531723	32532919	DEL	1196	NO	Novel	intron_variant	PHC2	ENSMMUG00000003269	protein_coding	1\13	-	Reverse	0/0	0/0	0/0	0/0	0/0
chr1	32661643	32661751	DEL	108	NO	Novel	downstream_gene_variant	CSMD2	ENSMMUG00000002741	protein_coding	-	-	Reverse	1/1	1/1	1/1	1/1	1/1
chr1	32725902	32726231	DEL	329	YES	Novel	intron_variant	CSMD2	ENSMMUG00000002741	protein_coding	48\69	-	Reverse	0/1	0/1	0/0	0/0	0/1
chr1	32756201	32758764	DEL	2563	YES	Novel	intron_variant	CSMD2	ENSMMUG00000002741	protein_coding	41\69	-	Reverse	0/1	1/1	1/1	0/1	0/1
chr1	32837139	32837747	DEL	608	YES	Novel	intron_variant	CSMD2	ENSMMUG00000002741	protein_coding	25\69	-	Reverse	1/1	1/1	1/1	1/1	1/1
chr1	32921598	32921922	INS	324	NO	Novel	intron_variant	CSMD2	ENSMMUG00000002741	protein_coding	12\69	-	Reverse	./.	./.	./.	./.	./.
chr1	33003238	33003390	INS	152	NO	Novel	intron_variant	CSMD2	ENSMMUG00000002741	protein_coding	5\69	-	Reverse	./.	./.	./.	./.	./.
chr1	33054460	33055763	DEL	1303	YES	Novel	intron_variant	CSMD2	ENSMMUG00000002741	protein_coding	5\69	-	Reverse	1/1	1/1	1/1	1/1	1/1
chr1	33103369	33103419	DEL	50	NO	Novel	intron_variant	CSMD2	ENSMMUG00000002741	protein_coding	3\69	-	Reverse	./.	0/0	0/0	0/0	0/0
chr1	33195353	33196052	DEL	699	YES	Novel	intron_variant	CSMD2	ENSMMUG00000002741	protein_coding	2\69	-	Reverse	0/1	0/1	0/0	0/0	0/0
chr1	33205088	33205218	INS	130	NO	Novel	intron_variant	CSMD2	ENSMMUG00000002741	protein_coding	2\69	-	Reverse	./.	./.	./.	./.	./.
chr1	33234568	33234659	DEL	91	NO	Novel	intron_variant	CSMD2	ENSMMUG00000002741	protein_coding	2\69	-	Reverse	1/1	1/1	1/1	1/1	1/1
chr1	33254370	33254448	INS	78	NO	Novel	intron_variant	CSMD2	ENSMMUG00000002741	protein_coding	1\69	-	Reverse	./.	./.	./.	./.	./.
chr1	33344844	33345034	DEL	190	NO	Novel	intron_variant	C1orf94	ENSMMUG00000000952	protein_coding	1\6	-	Forward	0/0	0/0	0/0	0/0	0/0
chr1	33352731	33352967	DEL	236	NO	Novel	intron_variant	C1orf94	ENSMMUG00000000952	protein_coding	4\6	-	Forward	1/1	1/1	1/1	1/1	1/1
chr1	33412391	33413199	DEL	808	NO	Novel	intergenic_variant	-	-	-	-	-	-	1/1	1/1	1/1	1/1	1/1
chr1	33537148	33537463	INS	315	NO	Novel	intergenic_variant	-	-	-	-	-	-	0/0	0/0	0/0	0/0	0/0
chr1	33668950	33669285	DEL	335	YES	Novel	intergenic_variant	-	-	-	-	-	-	0/1	0/0	0/0	0/0	0/0
chr1	33699271	33699578	DEL	307	YES	Novel	intergenic_variant	-	-	-	-	-	-	./.	./.	0/1	0/1	0/1
chr1	33716992	33717308	DEL	316	NO	Novel	intergenic_variant	-	-	-	-	-	-	0/0	0/0	0/1	0/1	0/1
chr1	33832112	33832438	DEL	326	YES	Novel	intergenic_variant	-	-	-	-	-	-	0/0	0/0	0/0	0/0	0/0
chr1	33951060	33951110	INS	50	NO	Novel	intergenic_variant	-	-	-	-	-	-	./.	./.	./.	./.	./.
chr1	33994602	33994920	DEL	318	YES	Novel	intergenic_variant	-	-	-	-	-	-	./.	0/0	0/1	0/1	0/1
chr1	34110690	34110999	DEL	309	YES	Novel	intergenic_variant	-	-	-	-	-	-	0/0	1/1	0/1	0/1	0/1
chr1	34167017	34167331	DEL	314	YES	Novel	intron_variant	ZMYM6	ENSMMUG00000005000	protein_coding	1\14	-	Reverse	1/1	1/1	0/1	0/1	0/1
chr1	34173841	34174631	DEL	790	NO	Novel	intron_variant	ZMYM6	ENSMMUG00000005000	protein_coding	1\14	-	Reverse	0/0	1/1	1/1	1/1	1/1
chr1	34176165	34176232	DEL	67	NO	Novel	intron_variant	ZMYM6	ENSMMUG00000005000	protein_coding	1\14	-	Reverse	0/0	./.	./.	0/0	./.
chr1	34189389	34189466	INS	77	NO	Novel	intergenic_variant	-	-	-	-	-	-	./.	./.	./.	./.	./.
chr1	34222641	34222696	INS	55	NO	Novel	intergenic_variant	-	-	-	-	-	-	./.	./.	./.	./.	./.
chr1	34283896	34284027	INS	131	NO	Novel	downstream_gene_variant	ZMYM1	ENSMMUG00000016479	protein_coding	-	-	Forward	0/0	0/0	0/0	0/0	0/0
chr1	34358218	34358528	DEL	310	YES	Novel	intergenic_variant	-	-	-	-	-	-	1/1	1/1	0/1	0/1	0/1
chr1	34381831	34382632	INS	801	NO	Novel	intergenic_variant	-	-	-	-	-	-	0/0	0/1	0/0	0/0	0/0
chr1	34537444	34537812	INS	368	NO	Novel	coding_sequence_variant&intron_variant	ZMYM4	ENSMMUG00000019793	protein_coding	-	13-14\29	Forward	1/1	1/1	1/1	1/1	1/1
chr1	34575683	34575734	DEL	51	NO	Novel	intergenic_variant	-	-	-	-	-	-	0/0	0/0	0/0	0/0	0/0
chr1	34667370	34667449	INS	79	NO	Novel	intron_variant	KIAA0319L	ENSMMUG00000019806	protein_coding	1\19	-	Reverse	./.	./.	./.	./.	./.
chr1	34701776	34701871	DEL	95	YES	Novel	intron_variant	KIAA0319L	ENSMMUG00000019806	protein_coding	1\19	-	Reverse	./.	./.	0/0	0/0	0/0
chr1	34735168	34737601	DEL	2433	NO	Novel	intron_variant	TFAP2E	ENSMMUG00000019815	protein_coding	3\6	-	Forward	./.	./.	./.	./.	0/0
chr1	34740860	34740921	DEL	61	NO	Novel	intron_variant	TFAP2E	ENSMMUG00000019815	protein_coding	3\6	-	Forward	0/0	0/0	0/0	0/0	0/0
chr1	34749646	34749801	INS	155	NO	Novel	intron_variant	TFAP2E	ENSMMUG00000019815	protein_coding	6\6	-	Forward	0/0	0/0	0/0	0/0	0/0
chr1	34757959	34758071	DEL	112	YES	Novel	downstream_gene_variant	PSMB2	ENSMMUG00000013090	protein_coding	-	-	Reverse	0/0	0/0	0/0	0/0	0/0
chr1	34758577	34758888	INS	311	NO	Novel	downstream_gene_variant	PSMB2	ENSMMUG00000013090	protein_coding	-	-	Reverse	0/1	0/0	0/0	0/1	0/1
chr1	34759430	34759863	DEL	433	YES	Novel	downstream_gene_variant	PSMB2	ENSMMUG00000013090	protein_coding	-	-	Reverse	0/0	0/1	0/1	0/0	0/1
chr1	34813657	34814207	DEL	550	YES	Novel	intergenic_variant	-	-	-	-	-	-	1/1	1/1	0/1	0/1	0/1
chr1	34821356	34821675	DEL	319	YES	Novel	intergenic_variant	-	-	-	-	-	-	./.	./.	0/1	0/0	0/1
chr1	34830201	34830538	INS	337	NO	Novel	intergenic_variant	-	-	-	-	-	-	1/1	0/1	0/1	1/1	1/1
chr1	34853114	34853527	INS	413	NO	Novel	intergenic_variant	-	-	-	-	-	-	0/0	0/0	0/0	0/0	0/0
chr1	34866378	34867822	DEL	1444	NO	Novel	intergenic_variant	-	-	-	-	-	-	0/0	0/0	0/0	0/0	0/0
chr1	34871963	34872073	INS	110	NO	Novel	intergenic_variant	-	-	-	-	-	-	./.	./.	./.	./.	./.
chr1	34914604	34914922	INS	318	NO	Novel	intron_variant	CLSPN	ENSMMUG00000010961	protein_coding	17\23	-	Reverse	0/0	0/0	0/0	0/0	0/1
chr1	34946964	34947556	INS	592	NO	Novel	upstream_gene_variant	CLSPN	ENSMMUG00000010961	protein_coding	-	-	Reverse	0/0	0/0	0/0	0/0	0/0
chr1	34951747	34952051	INS	304	NO	Novel	intergenic_variant	-	-	-	-	-	-	0/0	0/0	0/0	0/0	0/0
chr1	34955897	34956228	INS	331	NO	Novel	intergenic_variant	-	-	-	-	-	-	0/0	0/0	0/0	0/0	0/0
chr1	34959434	34959745	DEL	311	YES	Novel	intergenic_variant	-	-	-	-	-	-	0/1	0/0	0/0	0/1	0/0
chr1	34980741	34980809	INS	68	NO	Novel	intergenic_variant	-	-	-	-	-	-	./.	./.	./.	./.	./.
chr1	35050634	35050944	DEL	310	YES	Novel	intergenic_variant	-	-	-	-	-	-	0/0	0/0	0/1	0/1	0/1
chr1	35063682	35063995	DEL	313	YES	Novel	upstream_gene_variant	-	ENSMMUG00000033630	Transcript	-	-	Reverse	1/1	1/1	0/1	0/1	0/1
chr1	35087899	35087951	INS	52	NO	Novel	intron_variant	AGO1	ENSMMUG00000006251	protein_coding	8\18	-	Forward	0/0	0/0	0/0	0/0	0/0
chr1	35088414	35088562	INS	148	NO	Novel	intron_variant	AGO1	ENSMMUG00000006251	protein_coding	8\18	-	Forward	./.	./.	./.	./.	./.
chr1	35166676	35167018	INS	342	NO	Novel	intron_variant	AGO3	ENSMMUG00000006252	protein_coding	5\18	-	Forward	0/0	0/0	0/0	0/0	0/0
chr1	35180472	35180526	INS	54	NO	Novel	intron_variant	AGO3	ENSMMUG00000006252	protein_coding	5\18	-	Forward	./.	./.	./.	./.	./.
chr1	35237276	35237987	DEL	711	NO	Novel	intron_variant	AGO3	ENSMMUG00000006252	protein_coding	17\18	-	Forward	0/1	0/0	0/1	0/0	0/1
chr1	35380961	35381277	DEL	316	YES	Novel	intergenic_variant	-	-	-	-	-	-	./.	./.	0/1	0/1	0/1
chr1	35384899	35385214	DEL	315	YES	Novel	intergenic_variant	-	-	-	-	-	-	0/0	0/0	0/1	0/1	0/1
chr1	35391106	35391417	DEL	311	YES	Novel	intergenic_variant	-	-	-	-	-	-	1/1	0/0	0/1	0/1	0/1
chr1	35391929	35392260	INS	331	NO	Novel	intergenic_variant	-	-	-	-	-	-	0/1	0/1	0/1	0/1	0/1
chr1	35397780	35397842	DEL	62	NO	Novel	intergenic_variant	-	-	-	-	-	-	0/1	0/0	0/0	0/1	0/1
chr1	35410244	35410757	DEL	513	NO	Novel	intergenic_variant	-	-	-	-	-	-	1/1	1/1	0/0	1/1	1/1
chr1	35414239	35414831	INS	592	NO	Novel	intergenic_variant	-	-	-	-	-	-	./.	./.	./.	./.	./.
chr1	35421781	35422091	DEL	310	NO	Novel	intergenic_variant	-	-	-	-	-	-	0/0	0/0	0/1	0/1	0/1
chr1	35518972	35519267	INS	295	NO	Known	intron_variant	SH3D21	ENSMMUG00000011688	protein_coding	10\15	-	Forward	0/0	0/0	0/0	0/0	0/0
chr1	35537978	35539044	DEL	1066	NO	Known	downstream_gene_variant	STK40	ENSMMUG00000016212	protein_coding	-	-	Reverse	1/1	1/1	1/1	1/1	1/1
chr1	35623105	35623241	INS	136	NO	Novel	downstream_gene_variant	OSCP1	ENSMMUG00000020432	protein_coding	-	-	Reverse	./.	./.	./.	./.	./.
chr1	35632249	35632567	INS	318	NO	Novel	intron_variant	OSCP1	ENSMMUG00000020432	protein_coding	4\7	-	Reverse	1/1	1/1	1/1	1/1	1/1
chr1	35641629	35641847	DEL	218	NO	Novel	intron_variant	OSCP1	ENSMMUG00000020432	protein_coding	2\7	-	Reverse	1/1	1/1	1/1	1/1	1/1
chr1	35702428	35702866	INS	438	NO	Novel	intergenic_variant	-	-	-	-	-	-	0/0	0/0	0/0	0/0	0/0
chr1	35738169	35738497	DEL	328	YES	Novel	upstream_gene_variant	-	ENSMMUG00000042845	Transcript	-	-	Forward	0/0	0/0	0/0	0/0	0/0
chr1	35741656	35741919	DEL	263	YES	Novel	upstream_gene_variant	-	ENSMMUG00000042845	Transcript	-	-	Forward	0/0	1/1	0/0	./.	1/1
chr1	35770231	35770569	DEL	338	YES	Novel	intergenic_variant	-	-	-	-	-	-	0/1	0/1	0/1	0/1	0/1
chr1	35846736	35847044	DEL	308	YES	Novel	intergenic_variant	-	-	-	-	-	-	0/0	0/0	0/1	0/1	0/1
chr1	35900649	35900732	DEL	83	NO	Novel	intergenic_variant	-	-	-	-	-	-	0/0	0/0	0/0	0/0	0/0
chr1	35909813	35910655	DEL	842	YES	Novel	intergenic_variant	-	-	-	-	-	-	0/1	0/0	0/0	0/0	0/0
chr1	35925773	35926097	INS	324	NO	Novel	intergenic_variant	-	-	-	-	-	-	0/0	0/1	0/0	0/0	0/0
chr1	35961106	35961289	INS	183	NO	Novel	intergenic_variant	-	-	-	-	-	-	./.	./.	./.	./.	./.
chr1	36055906	36056233	INS	327	NO	Novel	intron_variant	GRIK3	ENSMMUG00000009679	protein_coding	8\16	-	Reverse	0/0	0/1	0/1	0/1	0/0
chr1	36100548	36100798	DEL	250	NO	Novel	intergenic_variant	-	-	-	-	-	-	1/1	1/1	1/1	1/1	1/1
chr1	36197440	36197751	INS	311	NO	Novel	intergenic_variant	-	-	-	-	-	-	0/0	0/0	0/0	0/1	0/1
chr1	36211323	36211373	INS	50	NO	Novel	intergenic_variant	-	-	-	-	-	-	./.	./.	./.	./.	./.
chr1	36390853	36390933	INS	80	NO	Novel	intergenic_variant	-	-	-	-	-	-	./.	./.	./.	./.	./.
chr1	36577219	36577278	INS	59	NO	Novel	intergenic_variant	-	-	-	-	-	-	./.	./.	./.	./.	./.
chr1	36744025	36744161	INS	136	NO	Novel	upstream_gene_variant	-	ENSMMUG00000044160	Transcript	-	-	Forward	./.	./.	./.	./.	./.
chr1	36863127	36863290	DEL	163	NO	Novel	intergenic_variant	-	-	-	-	-	-	1/1	1/1	1/1	1/1	1/1
chr1	36863818	36864156	DEL	338	NO	Novel	intergenic_variant	-	-	-	-	-	-	1/1	1/1	1/1	1/1	1/1
chr1	36952936	36953250	INS	314	NO	Novel	intron_variant	EPHA10	ENSMMUG00000022038	protein_coding	6\17	-	Reverse	0/0	0/0	0/0	0/0	0/0
chr1	36953841	36953991	DEL	150	NO	Novel	intron_variant	EPHA10	ENSMMUG00000022038	protein_coding	6\17	-	Reverse	0/0	0/0	0/0	0/0	0/0
chr1	36955931	36956248	DEL	317	YES	Novel	intron_variant	EPHA10	ENSMMUG00000022038	protein_coding	3\17	-	Reverse	./.	0/0	0/1	0/1	0/1
chr1	37044154	37044222	INS	68	NO	Novel	intron_variant	MTF1	ENSMMUG00000023275	protein_coding	2\7	-	Reverse	0/0	0/0	0/0	0/0	0/0
chr1	37102146	37102201	INS	55	YES	Novel	intron_variant	INPP5B	ENSMMUG00000023277	protein_coding	6\22	-	Reverse	./.	./.	./.	./.	./.
chr1	37103502	37104000	DEL	498	YES	Novel	intron_variant	INPP5B	ENSMMUG00000023277	protein_coding	6\22	-	Reverse	1/1	1/1	1/1	1/1	1/1
chr1	37110433	37115425	DEL	4992	NO	Novel	intron_variant	INPP5B	ENSMMUG00000023277	protein_coding	6\22	-	Reverse	0/0	0/0	0/0	0/0	0/0
chr1	37151135	37151347	DEL	212	NO	Novel	upstream_gene_variant	INPP5B	ENSMMUG00000023277	protein_coding	-	-	Reverse	1/1	1/1	1/1	1/1	1/1
chr1	37180298	37180576	INS	278	NO	Novel	intron_variant	SF3A3	ENSMMUG00000023199	protein_coding	11\16	-	Reverse	0/0	0/0	0/0	0/0	0/0
chr1	37199719	37200492	DEL	773	YES	Novel	downstream_gene_variant	FHL3	ENSMMUG00000023200	protein_coding	-	-	Reverse	1/1	1/1	1/1	1/1	1/1
chr1	37200662	37201244	INS	582	NO	Novel	downstream_gene_variant	FHL3	ENSMMUG00000023200	protein_coding	-	-	Reverse	0/0	0/0	0/0	0/0	0/0
chr1	37258633	37259560	DEL	927	YES	Novel	intergenic_variant	-	-	-	-	-	-	1/1	1/1	1/1	1/1	1/1
chr1	37259603	37259714	INS	111	NO	Novel	intergenic_variant	-	-	-	-	-	-	./.	./.	./.	./.	./.
chr1	37266360	37266676	INS	316	NO	Novel	intergenic_variant	-	-	-	-	-	-	0/0	0/0	0/0	0/0	0/1
chr1	37357334	37357546	INS	212	NO	Novel	intergenic_variant	-	-	-	-	-	-	./.	./.	./.	./.	./.
chr1	37501769	37502065	DEL	296	YES	Novel	intergenic_variant	-	-	-	-	-	-	1/1	0/1	0/1	0/1	1/1
chr1	37558471	37558621	DEL	150	YES	Novel	intergenic_variant	-	-	-	-	-	-	1/1	1/1	1/1	1/1	1/1
chr1	37713525	37713604	INS	79	NO	Novel	intergenic_variant	-	-	-	-	-	-	./.	./.	./.	./.	./.
chr1	37756189	37756657	DEL	468	NO	Novel	intergenic_variant	-	-	-	-	-	-	1/1	1/1	1/1	1/1	1/1
chr1	37756772	37757047	INS	275	NO	Novel	intergenic_variant	-	-	-	-	-	-	0/0	0/0	0/0	0/0	0/0
chr1	37964636	37964946	DEL	310	YES	Novel	intergenic_variant	-	-	-	-	-	-	1/1	1/1	0/1	0/1	0/1
chr1	37979733	37980041	INS	308	NO	Novel	intergenic_variant	-	-	-	-	-	-	0/1	0/0	0/1	0/1	0/1
chr1	38068413	38068484	DEL	71	NO	Novel	intron_variant	GJA9	ENSMMUG00000010135	protein_coding	1\1	-	Reverse	1/1	1/1	1/1	1/1	1/1
chr1	38093128	38093197	INS	69	NO	Novel	intron_variant	RHBDL2	ENSMMUG00000032188	protein_coding	4\7	-	Reverse	./.	./.	./.	./.	./.
chr1	38099980	38100258	INS	278	NO	Novel	intron_variant	RHBDL2	ENSMMUG00000032188	protein_coding	4\7	-	Reverse	./.	./.	./.	./.	./.
chr1	38102233	38102521	DEL	288	NO	Novel	intron_variant	RHBDL2	ENSMMUG00000032188	protein_coding	3\7	-	Reverse	0/0	0/0	0/0	0/0	0/0
chr1	38111712	38112166	DEL	454	YES	Novel	intron_variant	RHBDL2	ENSMMUG00000032188	protein_coding	1\7	-	Reverse	1/1	0/1	1/1	0/1	1/1
chr1	38122280	38122594	DEL	314	NO	Novel	intron_variant	RHBDL2	ENSMMUG00000032188	protein_coding	1\7	-	Reverse	1/1	1/1	0/1	0/1	1/1
chr1	38198412	38198734	DEL	322	NO	Novel	intron_variant	AKIRIN1	ENSMMUG00000009373	protein_coding	2\5	-	Forward	0/1	0/1	0/0	0/0	0/1
chr1	38223479	38223797	DEL	318	YES	Novel	intergenic_variant	-	-	-	-	-	-	0/0	0/0	0/1	0/1	0/1
chr1	38228430	38228722	DEL	292	NO	Novel	upstream_gene_variant	-	ENSMMUG00000021561	Transcript	-	-	Forward	1/1	1/1	1/1	1/1	1/1
chr1	38302422	38302705	DEL	283	NO	Novel	intergenic_variant	-	-	-	-	-	-	1/1	1/1	1/1	1/1	1/1
chr1	38366167	38366747	INS	580	NO	Novel	intron_variant	MACF1	ENSMMUG00000009562	protein_coding	1\92	-	Forward	0/0	0/0	0/0	0/0	0/0
chr1	38370443	38370912	INS	469	NO	Novel	intron_variant	MACF1	ENSMMUG00000009562	protein_coding	1\92	-	Forward	0/0	0/0	0/0	0/0	0/0
chr1	38415232	38415438	INS	206	NO	Novel	intron_variant	MACF1	ENSMMUG00000009562	protein_coding	1\92	-	Forward	./.	./.	./.	./.	./.
chr1	38472679	38472912	INS	233	NO	Novel	intron_variant	MACF1	ENSMMUG00000009562	protein_coding	1\92	-	Forward	0/0	0/0	0/0	0/0	0/0
chr1	38480306	38480609	INS	303	NO	Novel	intron_variant	MACF1	ENSMMUG00000009562	protein_coding	1\92	-	Forward	./.	./.	./.	./.	./.
chr1	38484374	38485270	DEL	896	YES	Novel	upstream_gene_variant	MACF1	ENSMMUG00000009562	protein_coding	-	-	Forward	0/1	0/1	0/1	0/1	0/1
chr1	38574970	38575104	INS	134	NO	Novel	intron_variant	MACF1	ENSMMUG00000009562	protein_coding	17\17	-	Forward	0/0	0/0	0/0	0/0	0/0
chr1	38665388	38665618	DEL	230	NO	Novel	intron_variant	MACF1	ENSMMUG00000009562	protein_coding	48\90	-	Forward	1/1	1/1	1/1	1/1	1/1
chr1	38768383	38768704	DEL	321	YES	Novel	intron_variant	-	ENSMMUG00000007493	Transcript	1\5	-	Forward	0/1	0/1	0/1	0/1	0/1
chr1	38781174	38781482	DEL	308	YES	Novel	intron_variant	-	ENSMMUG00000007493	Transcript	1\5	-	Forward	1/1	0/1	0/1	0/1	0/1
chr1	38783462	38783871	DEL	409	NO	Novel	intron_variant	-	ENSMMUG00000007493	Transcript	2\5	-	Forward	0/1	0/1	1/1	1/1	0/1
chr1	38806298	38806925	DEL	627	NO	Novel	intergenic_variant	-	-	-	-	-	-	./.	./.	./.	0/0	0/0
chr1	38815721	38817275	DEL	1554	NO	Novel	intergenic_variant	-	-	-	-	-	-	0/0	0/0	0/0	0/0	0/0
chr1	38816758	38817586	DEL	828	NO	Novel	intergenic_variant	-	-	-	-	-	-	0/0	0/0	0/0	0/0	0/0
chr1	38865844	38865928	DEL	84	YES	Novel	intergenic_variant	-	-	-	-	-	-	0/0	0/0	0/0	0/0	0/0
chr1	38882324	38882654	INS	330	NO	Novel	intergenic_variant	-	-	-	-	-	-	0/0	0/0	0/0	0/0	0/0
chr1	38889877	38889935	INS	58	NO	Novel	intergenic_variant	-	-	-	-	-	-	./.	./.	./.	./.	./.
chr1	38983625	38983973	INS	348	NO	Novel	intergenic_variant	-	-	-	-	-	-	1/1	1/1	0/1	1/1	0/1
chr1	38986765	38986836	INS	71	NO	Novel	intergenic_variant	-	-	-	-	-	-	./.	./.	./.	./.	./.
chr1	38990736	38991248	INS	512	NO	Novel	intergenic_variant	-	-	-	-	-	-	0/0	0/0	0/0	0/0	0/0
chr1	38991779	38992095	INS	316	NO	Novel	intergenic_variant	-	-	-	-	-	-	0/1	1/1	0/1	0/1	1/1
chr1	38993794	38994004	DEL	210	YES	Novel	upstream_gene_variant	-	ENSMMUG00000045881	Transcript	-	-	Forward	1/1	1/1	1/1	1/1	1/1
chr1	38994158	38994355	INS	197	NO	Novel	upstream_gene_variant	-	ENSMMUG00000045881	Transcript	-	-	Forward	./.	./.	./.	./.	./.
chr1	39131964	39133691	DEL	1727	NO	Novel	intron_variant	TRIT1	ENSMMUG00000016220	protein_coding	1\10	-	Reverse	1/1	1/1	1/1	0/1	1/1
chr1	39276675	39276991	DEL	316	YES	Novel	intergenic_variant	-	-	-	-	-	-	./.	./.	0/1	0/1	0/1
chr1	39282164	39282613	INS	449	NO	Novel	intergenic_variant	-	-	-	-	-	-	0/0	0/0	0/0	0/0	0/0
chr1	39308247	39308378	DEL	131	NO	Novel	intergenic_variant	-	-	-	-	-	-	./.	./.	./.	./.	./.
chr1	39311841	39312168	DEL	327	YES	Novel	intergenic_variant	-	-	-	-	-	-	0/1	0/1	0/1	0/1	0/1
chr1	39340641	39340759	DEL	118	NO	Novel	intron_variant	-	ENSMMUG00000009188	Transcript	1\12	-	Forward	./.	./.	./.	./.	./.
chr1	39408313	39408650	DEL	337	YES	Novel	intergenic_variant	-	-	-	-	-	-	0/1	0/1	0/1	0/1	0/1
chr1	39473827	39474155	DEL	328	YES	Novel	intron_variant	RLF	ENSMMUG00000032180	protein_coding	1\7	-	Forward	0/1	0/1	0/1	0/1	0/1
chr1	39537969	39538283	DEL	314	YES	Novel	upstream_gene_variant	RF00019	ENSMMUG00000024679	misc_RNA	-	-	Forward	0/0	0/0	0/1	0/1	0/1
chr1	39564996	39565297	DEL	301	YES	Novel	upstream_gene_variant	ZMPSTE24	ENSMMUG00000005992	protein_coding	-	-	Forward	1/1	1/1	0/1	1/1	1/1
chr1	39573153	39573512	DEL	359	YES	Novel	intron_variant	ZMPSTE24	ENSMMUG00000005992	protein_coding	2\10	-	Forward	0/1	0/1	0/1	0/1	0/1
chr1	39582879	39582964	INS	85	NO	Novel	intron_variant	ZMPSTE24	ENSMMUG00000005992	protein_coding	5\10	-	Forward	./.	./.	./.	./.	./.
chr1	39617512	39617810	INS	298	NO	Novel	downstream_gene_variant	ZMPSTE24	ENSMMUG00000005992	protein_coding	-	-	Forward	./.	./.	./.	./.	./.
chr1	39649887	39650206	DEL	319	YES	Novel	upstream_gene_variant	-	ENSMMUG00000048861	Transcript	-	-	Reverse	0/0	0/0	0/1	0/1	0/1
chr1	39697466	39697635	DEL	169	YES	Novel	intron_variant	SMAP2	ENSMMUG00000013839	protein_coding	1\9	-	Forward	1/1	1/1	1/1	0/1	1/1
chr1	39735098	39735412	INS	314	NO	Novel	intergenic_variant	-	-	-	-	-	-	0/1	0/1	0/1	0/1	0/1
chr1	39736967	39737021	INS	54	NO	Novel	intergenic_variant	-	-	-	-	-	-	./.	./.	./.	./.	./.
chr1	39749913	39750276	DEL	363	NO	Novel	downstream_gene_variant	-	ENSMMUG00000044820	Transcript	-	-	Reverse	0/1	0/1	1/1	1/1	0/1
chr1	39781384	39781533	DEL	149	YES	Novel	upstream_gene_variant	ZFP69	ENSMMUG00000016199	protein_coding	-	-	Forward	0/0	0/0	0/0	0/0	0/0
chr1	39878052	39878209	DEL	157	YES	Novel	intergenic_variant	-	-	-	-	-	-	0/0	0/0	0/0	0/0	0/0
chr1	39887939	39888266	INS	327	NO	Novel	intergenic_variant	-	-	-	-	-	-	0/0	0/0	0/1	0/0	0/0
chr1	39905940	39906050	INS	110	NO	Novel	intergenic_variant	-	-	-	-	-	-	./.	./.	./.	./.	./.
chr1	39974808	39975394	INS	586	NO	Novel	upstream_gene_variant	RIMS3	ENSMMUG00000039139	protein_coding	-	-	Reverse	./.	./.	./.	./.	./.
chr1	40054073	40056471	DEL	2398	YES	Novel	intron_variant	NFYC	ENSMMUG00000014970	protein_coding	3\8	-	Forward	0/1	0/1	0/1	0/1	0/1
chr1	40076445	40076642	DEL	197	NO	Novel	downstream_gene_variant	NFYC	ENSMMUG00000014970	protein_coding	-	-	Forward	0/0	0/0	0/0	0/0	0/0
chr1	40182264	40182325	DEL	61	NO	Novel	intergenic_variant	-	-	-	-	-	-	0/0	0/0	0/0	0/0	0/0
chr1	40258134	40258217	INS	83	NO	Novel	intergenic_variant	-	-	-	-	-	-	./.	./.	./.	./.	./.
chr1	40288414	40288471	INS	57	YES	Novel	intergenic_variant	-	-	-	-	-	-	./.	./.	./.	./.	./.
chr1	40507826	40507965	INS	139	NO	Novel	intron_variant	SCMH1	ENSMMUG00000017104	protein_coding	1\13	-	Reverse	./.	./.	./.	./.	./.
chr1	40545630	40546665	INS	1035	NO	Novel	intergenic_variant	-	-	-	-	-	-	0/0	0/0	0/0	0/0	0/0
chr1	40605415	40605689	INS	274	NO	Novel	intergenic_variant	-	-	-	-	-	-	./.	./.	./.	./.	./.
chr1	40666998	40667296	DEL	298	YES	Novel	intergenic_variant	-	-	-	-	-	-	0/0	0/0	0/0	0/0	0/0
chr1	40668740	40676763	DEL	8023	YES	Novel	intergenic_variant	-	-	-	-	-	-	0/1	0/1	0/1	0/1	0/1
chr1	40721346	40721671	DEL	325	YES	Novel	intergenic_variant	-	-	-	-	-	-	0/0	0/0	0/0	0/0	0/0
chr1	40741693	40743389	INV	1696	YES	Novel	intergenic_variant	-	-	-	-	-	-	0/1	0/1	0/1	0/0	0/0
chr1	40755166	40755225	DEL	59	YES	Novel	intergenic_variant	-	-	-	-	-	-	0/0	0/0	0/0	0/0	0/0
chr1	40774854	40775297	DEL	443	YES	Novel	intergenic_variant	-	-	-	-	-	-	1/1	0/1	0/1	1/1	1/1
chr1	40797695	40799193	DEL	1498	NO	Novel	intergenic_variant	-	-	-	-	-	-	0/1	0/1	0/1	0/1	0/1
chr1	40855638	40858823	DEL	3185	NO	Novel	intron_variant	HIVEP3	ENSMMUG00000016215	protein_coding	3\6	-	Reverse	0/0	0/0	0/0	0/0	0/0
chr1	40937877	40938430	DEL	553	NO	Novel	intron_variant	HIVEP3	ENSMMUG00000016215	protein_coding	1\5	-	Reverse	1/1	1/1	1/1	1/1	1/1
chr1	41056964	41057035	INS	71	NO	Novel	intergenic_variant	-	-	-	-	-	-	./.	./.	./.	./.	./.
chr1	41111504	41115105	INS	3601	NO	Novel	intergenic_variant	-	-	-	-	-	-	0/0	0/0	0/0	0/0	0/0
chr1	41126301	41126565	DEL	264	YES	Novel	intergenic_variant	-	-	-	-	-	-	0/0	0/0	0/0	0/0	0/0
chr1	41169072	41169364	INS	292	NO	Novel	intergenic_variant	-	-	-	-	-	-	0/0	0/0	0/0	0/0	0/0
chr1	41237467	41237556	INS	89	NO	Novel	intergenic_variant	-	-	-	-	-	-	./.	./.	./.	./.	./.
chr1	41323013	41324145	INS	1132	NO	Novel	intergenic_variant	-	-	-	-	-	-	0/0	0/0	0/0	0/0	0/0
chr1	41654649	41654983	DEL	334	YES	Novel	intron_variant	FOXJ3	ENSMMUG00000014138	protein_coding	1\3	-	Reverse	0/1	0/1	0/1	0/1	0/1
chr1	41699604	41699842	DEL	238	NO	Novel	intergenic_variant	-	-	-	-	-	-	./.	./.	./.	0/0	./.
chr1	41783467	41783769	INS	302	NO	Novel	intron_variant	ZMYND12	ENSMMUG00000001034	protein_coding	3\7	-	Reverse	0/0	0/0	0/0	0/0	0/0
chr1	41824460	41824513	INS	53	NO	Novel	intron_variant	CCDC30	ENSMMUG00000013128	protein_coding	2\19	-	Forward	./.	./.	./.	./.	./.
chr1	41916618	41916722	INS	104	NO	Novel	intron_variant	CCDC30	ENSMMUG00000013128	protein_coding	11\19	-	Forward	./.	./.	./.	./.	./.
chr1	41972995	41973287	INS	292	NO	Novel	intron_variant	CCDC30	ENSMMUG00000013128	protein_coding	14\19	-	Forward	0/0	0/0	0/0	0/0	0/0
chr1	42090371	42091252	DEL	881	NO	Novel	intron_variant	P3H1	ENSMMUG00000022381	protein_coding	12\16	-	Reverse	0/1	0/0	0/0	0/0	0/0
chr1	42110891	42111039	INS	148	NO	Novel	intron_variant	C1H1orf50	ENSMMUG00000016111	protein_coding	2\4	-	Forward	./.	./.	./.	./.	./.
chr1	42137998	42138090	INS	92	NO	Novel	intergenic_variant	-	-	-	-	-	-	./.	./.	./.	./.	./.
chr1	42142512	42142868	INS	356	NO	Novel	downstream_gene_variant	SVBP	ENSMMUG00000049095	protein_coding	-	-	Reverse	1/1	1/1	1/1	1/1	1/1
chr1	42254614	42255255	DEL	641	NO	Novel	intron_variant	ZNF691	ENSMMUG00000039460	protein_coding	2\3	-	Forward	1/1	1/1	1/1	1/1	1/1
chr1	42296146	42296464	DEL	318	YES	Novel	intergenic_variant	-	-	-	-	-	-	1/1	1/1	0/1	0/0	0/1
chr1	42347688	42349248	DEL	1560	YES	Novel	intron_variant	SLC2A1	ENSMMUG00000000373	protein_coding	1\9	-	Reverse	0/1	0/1	0/1	0/1	0/1
chr1	42376809	42376920	INS	111	NO	Novel	intergenic_variant	-	-	-	-	-	-	0/0	0/0	0/0	0/0	0/0
chr1	42387325	42387435	INS	110	NO	Novel	upstream_gene_variant	RF00026	ENSMMUG00000040470	snRNA	-	-	Forward	0/0	0/0	0/0	0/0	0/0
chr1	42582741	42582933	DEL	192	YES	Novel	intergenic_variant	-	-	-	-	-	-	0/0	0/1	1/1	0/0	0/1
chr1	42591127	42591339	DEL	212	NO	Novel	intergenic_variant	-	-	-	-	-	-	0/1	0/1	1/1	0/1	1/1
chr1	42604862	42605176	DEL	314	YES	Novel	intergenic_variant	-	-	-	-	-	-	./.	0/0	0/0	0/1	0/1
chr1	42658171	42658456	INS	285	NO	Novel	downstream_gene_variant	EBNA1BP2	ENSMMUG00000002640	protein_coding	-	-	Reverse	0/1	0/1	0/1	0/1	0/1
chr1	42694449	42694586	DEL	137	YES	Novel	intron_variant	CFAP57	ENSMMUG00000002642	protein_coding	7\21	-	Forward	0/0	0/0	./.	0/0	0/0
chr1	42869849	42869915	INS	66	NO	Novel	downstream_gene_variant	MED8	ENSMMUG00000023671	protein_coding	-	-	Reverse	0/0	0/0	0/0	0/0	0/0
chr1	42870622	42871445	DEL	823	YES	Novel	downstream_gene_variant	MED8	ENSMMUG00000023671	protein_coding	-	-	Reverse	1/1	1/1	1/1	1/1	1/1
chr1	42949416	42949744	DEL	328	YES	Novel	intergenic_variant	-	-	-	-	-	-	0/1	0/1	0/1	0/1	0/1
chr1	43021434	43021495	INS	61	NO	Novel	5_prime_UTR_variant	PTPRF	ENSMMUG00000012477	protein_coding	-	-	Forward	./.	./.	./.	./.	./.
chr1	43050340	43050391	DEL	51	NO	Novel	intron_variant	PTPRF	ENSMMUG00000012477	protein_coding	3\30	-	Forward	0/0	0/0	0/0	0/0	0/0
chr1	43065165	43065488	DEL	323	YES	Novel	intron_variant	PTPRF	ENSMMUG00000012477	protein_coding	4\30	-	Forward	0/1	0/1	0/1	0/1	0/1
chr1	43074570	43074688	INS	118	NO	Novel	intron_variant	PTPRF	ENSMMUG00000012477	protein_coding	5\30	-	Forward	./.	./.	./.	./.	./.
chr1	43107401	43107748	DEL	347	YES	Novel	intron_variant	PTPRF	ENSMMUG00000012477	protein_coding	20\30	-	Forward	0/1	0/1	1/1	0/1	0/1
chr1	43127861	43128948	INS	1087	NO	Novel	intergenic_variant	-	-	-	-	-	-	0/1	0/1	0/1	0/1	0/0
chr1	43140544	43140863	INS	319	NO	Novel	upstream_gene_variant	-	ENSMMUG00000012479	Transcript	-	-	Forward	0/0	0/0	0/0	0/0	0/0
chr1	43152619	43152730	INS	111	NO	Novel	intron_variant	-	ENSMMUG00000012479	Transcript	2\20	-	Forward	0/0	0/0	0/0	0/0	0/0
chr1	43170762	43171098	INS	336	NO	Novel	intron_variant	-	ENSMMUG00000012479	Transcript	10\20	-	Forward	0/0	0/0	0/0	0/0	0/0
chr1	43219523	43219621	INS	98	NO	Novel	intergenic_variant	-	-	-	-	-	-	0/0	0/0	0/0	0/0	0/0
chr1	43358462	43359368	DEL	906	NO	Novel	intron_variant	ST3GAL3	ENSMMUG00000015555	protein_coding	3\9	-	Forward	0/0	0/0	0/0	0/0	0/0
chr1	43444613	43444791	DEL	178	NO	Novel	downstream_gene_variant	ARTN	ENSMMUG00000015565	protein_coding	-	-	Forward	./.	./.	./.	./.	./.
chr1	43456094	43456438	INS	344	NO	Novel	upstream_gene_variant	IPO13	ENSMMUG00000015142	protein_coding	-	-	Forward	0/0	0/0	0/0	0/0	0/0
chr1	43486065	43486215	DEL	150	NO	Known	downstream_gene_variant	ATP6V0B	ENSMMUG00000015154	protein_coding	-	-	Forward	0/0	0/0	0/0	0/0	0/0
chr1	43508382	43509644	DEL	1262	YES	Novel	intron_variant	SLC6A9	ENSMMUG00000015158	protein_coding	4\12	-	Reverse	1/1	0/1	0/1	0/1	0/1
chr1	43625194	43625252	INS	58	NO	Novel	intergenic_variant	-	-	-	-	-	-	./.	./.	./.	./.	./.
chr1	43757612	43757982	DEL	370	NO	Novel	intergenic_variant	-	-	-	-	-	-	0/1	0/1	0/1	0/1	0/1
chr1	43791853	43793813	DEL	1960	YES	Novel	intron_variant	ERI3	ENSMMUG00000011651	protein_coding	8\8	-	Reverse	1/1	1/1	0/1	1/1	1/1
chr1	43808177	43808488	DEL	311	YES	Novel	intron_variant	ERI3	ENSMMUG00000011651	protein_coding	7\8	-	Reverse	0/0	0/0	0/1	0/1	0/1
chr1	44030911	44031213	INS	302	NO	Novel	intron_variant	RNF220	ENSMMUG00000023784	protein_coding	1\13	-	Forward	0/0	0/0	0/0	0/0	0/0
chr1	44046948	44047269	DEL	321	YES	Novel	intron_variant	RNF220	ENSMMUG00000023784	protein_coding	1\13	-	Forward	0/1	0/1	0/1	0/1	0/1
chr1	44079934	44080042	INS	108	NO	Novel	intron_variant	RNF220	ENSMMUG00000023784	protein_coding	1\13	-	Forward	0/0	0/0	0/0	0/0	0/0
chr1	44108964	44109117	DEL	153	YES	Novel	intron_variant	RNF220	ENSMMUG00000023784	protein_coding	1\13	-	Forward	0/0	./.	./.	./.	0/0
chr1	44111378	44111698	DEL	320	YES	Novel	intron_variant	RNF220	ENSMMUG00000023784	protein_coding	1\13	-	Forward	0/1	0/1	0/1	0/1	0/1
chr1	44155953	44156143	INS	190	NO	Novel	intron_variant	RNF220	ENSMMUG00000023784	protein_coding	1\13	-	Forward	./.	./.	./.	./.	./.
chr1	44165138	44166222	DEL	1084	YES	Novel	intron_variant	RNF220	ENSMMUG00000023784	protein_coding	1\13	-	Forward	1/1	1/1	1/1	1/1	1/1
chr1	44252182	44252479	DEL	297	YES	Novel	upstream_gene_variant	ARMH1	ENSMMUG00000013341	protein_coding	-	-	Forward	1/1	1/1	1/1	0/1	1/1
chr1	44338838	44338910	DEL	72	YES	Novel	upstream_gene_variant	-	ENSMMUG00000015270	Transcript	-	-	Forward	0/0	./.	./.	./.	./.
chr1	44431871	44431942	INS	71	NO	Novel	intron_variant	EIF2B3	ENSMMUG00000005342	protein_coding	9\9	-	Reverse	./.	./.	./.	./.	./.
chr1	44457756	44458078	INS	322	NO	Novel	intron_variant	EIF2B3	ENSMMUG00000005342	protein_coding	5\9	-	Reverse	0/1	1/1	1/1	0/1	1/1
chr1	44470477	44470615	DEL	138	YES	Novel	intron_variant	EIF2B3	ENSMMUG00000005342	protein_coding	4\9	-	Reverse	0/0	0/0	0/0	0/0	0/0
chr1	44560398	44560701	INS	303	NO	Novel	upstream_gene_variant	EIF2B3	ENSMMUG00000005342	protein_coding	-	-	Reverse	1/1	0/1	1/1	1/1	0/1
chr1	44566008	44566317	DEL	309	YES	Novel	downstream_gene_variant	-	ENSMMUG00000041709	Transcript	-	-	Reverse	0/1	0/0	0/0	0/0	0/1
chr1	44629073	44629385	INS	312	NO	Novel	intron_variant	ZSWIM5	ENSMMUG00000013001	protein_coding	4\13	-	Reverse	0/0	0/0	0/1	0/0	0/0
chr1	44636436	44636526	INS	90	NO	Novel	intron_variant	ZSWIM5	ENSMMUG00000013001	protein_coding	2\13	-	Reverse	./.	./.	./.	./.	./.
chr1	44654952	44655255	DEL	303	YES	Novel	intron_variant	ZSWIM5	ENSMMUG00000013001	protein_coding	2\13	-	Reverse	1/1	1/1	1/1	1/1	1/1
chr1	44744101	44744209	INS	108	NO	Novel	intron_variant	ZSWIM5	ENSMMUG00000013001	protein_coding	1\13	-	Reverse	./.	./.	./.	./.	./.
chr1	44809638	44809960	DEL	322	YES	Novel	upstream_gene_variant	-	ENSMMUG00000032799	Transcript	-	-	Reverse	0/1	0/1	0/1	0/1	0/1
chr1	44822387	44822714	INS	327	NO	Novel	intergenic_variant	-	-	-	-	-	-	1/1	1/1	1/1	1/1	1/1
chr1	44825572	44825624	INS	52	NO	Novel	intergenic_variant	-	-	-	-	-	-	./.	./.	./.	./.	./.
chr1	44881747	44882078	DEL	331	YES	Novel	intergenic_variant	-	-	-	-	-	-	0/1	0/0	0/0	0/1	0/1
chr1	44909002	44909303	DEL	301	YES	Novel	downstream_gene_variant	HPDL	ENSMMUG00000020078	protein_coding	-	-	Forward	0/1	0/0	0/0	0/1	0/1
chr1	44917688	44918003	INS	315	NO	Novel	intron_variant	MUTYH	ENSMMUG00000020079	protein_coding	1\15	-	Reverse	./.	./.	./.	./.	./.
chr1	44932875	44932942	DEL	67	YES	Novel	intron_variant	TESK2	ENSMMUG00000020083	protein_coding	4\8	-	Reverse	0/1	0/0	0/1	0/1	0/1
chr1	44945907	44946316	DEL	409	YES	Novel	intron_variant	TESK2	ENSMMUG00000020083	protein_coding	3\8	-	Reverse	0/1	0/1	0/1	0/1	0/1
chr1	45026735	45027071	INS	336	NO	Novel	intron_variant	TESK2	ENSMMUG00000020083	protein_coding	1\8	-	Reverse	1/1	0/1	1/1	0/1	1/1
chr1	45029416	45030062	DEL	646	YES	Novel	intron_variant	TESK2	ENSMMUG00000020083	protein_coding	1\8	-	Reverse	1/1	1/1	0/0	1/1	1/1
chr1	45089911	45090186	DEL	275	YES	Novel	downstream_gene_variant	PRDX1	ENSMMUG00000006221	protein_coding	-	-	Reverse	1/1	1/1	1/1	1/1	1/1
chr1	45127077	45127833	DEL	756	YES	Novel	upstream_gene_variant	AKR1A1	ENSMMUG00000023431	protein_coding	-	-	Forward	1/1	./.	1/1	1/1	1/1
chr1	45128980	45129289	DEL	309	YES	Novel	upstream_gene_variant	AKR1A1	ENSMMUG00000023431	protein_coding	-	-	Forward	0/0	./.	0/0	0/1	0/0
chr1	45131617	45131942	INS	325	NO	Novel	intron_variant	AKR1A1	ENSMMUG00000023431	protein_coding	1\8	-	Forward	0/0	0/0	0/0	0/0	0/0
chr1	45133136	45133437	INS	301	NO	Novel	intron_variant	AKR1A1	ENSMMUG00000023431	protein_coding	1\8	-	Forward	0/0	0/0	0/0	0/0	0/0
chr1	45134754	45135064	INS	310	NO	Novel	intron_variant	AKR1A1	ENSMMUG00000023431	protein_coding	1\8	-	Forward	0/0	0/0	0/0	0/0	0/0
chr1	45153049	45153108	DEL	59	YES	Novel	downstream_gene_variant	AKR1A1	ENSMMUG00000023431	protein_coding	-	-	Forward	0/0	0/0	0/0	0/0	0/0
chr1	45215524	45215575	INS	51	NO	Novel	intron_variant	GPBP1L1	ENSMMUG00000001960	protein_coding	9\11	-	Reverse	./.	./.	./.	./.	./.
chr1	45222429	45222749	INS	320	NO	Novel	intron_variant	GPBP1L1	ENSMMUG00000001960	protein_coding	7\11	-	Reverse	0/0	0/0	0/0	0/0	0/0
chr1	45249461	45249773	INS	312	NO	Novel	intron_variant	IPP	ENSMMUG00000001831	protein_coding	8\8	-	Reverse	0/0	0/0	0/0	0/0	0/0
chr1	45250213	45250910	INS	697	NO	Novel	intron_variant	IPP	ENSMMUG00000001831	protein_coding	8\8	-	Reverse	0/0	0/0	0/0	0/0	0/0
chr1	45266166	45266484	DEL	318	YES	Known	intron_variant	IPP	ENSMMUG00000001831	protein_coding	8\8	-	Reverse	1/1	1/1	0/1	0/1	0/1
chr1	45315893	45316241	DEL	348	YES	Novel	intron_variant	IPP	ENSMMUG00000001831	protein_coding	2\8	-	Reverse	0/1	0/1	0/1	0/1	0/1
chr1	45351477	45351595	DEL	118	YES	Novel	intergenic_variant	-	-	-	-	-	-	0/0	0/0	0/0	0/0	0/0
chr1	45391223	45392991	DEL	1768	YES	Novel	intron_variant	MAST2	ENSMMUG00000015371	protein_coding	1\29	-	Forward	0/1	0/1	0/1	1/1	1/1
chr1	45555599	45555896	INS	297	NO	Novel	intron_variant	MAST2	ENSMMUG00000015371	protein_coding	4\29	-	Forward	./.	./.	./.	./.	./.
chr1	45695850	45696158	DEL	308	YES	Novel	intron_variant	PIK3R3	ENSMMUG00000015080	protein_coding	1\10	-	Reverse	0/0	1/1	0/1	0/1	0/1
chr1	45857895	45858481	INS	586	NO	Novel	5_prime_UTR_variant	RAD54L	ENSMMUG00000011568	protein_coding	-	-	Forward	./.	./.	./.	./.	./.
chr1	45858827	45859142	DEL	315	YES	Novel	intron_variant	RAD54L	ENSMMUG00000011568	protein_coding	2\17	-	Forward	./.	./.	0/1	0/1	0/1
chr1	45943081	45943796	INS	715	NO	Novel	intron_variant	NSUN4	ENSMMUG00000002717	protein_coding	3\8	-	Forward	0/0	0/0	0/0	0/0	0/0
chr1	46005097	46005251	INS	154	NO	Novel	intron_variant	FAAH	ENSMMUG00000002714	protein_coding	2\14	-	Forward	./.	./.	./.	./.	./.
chr1	46019096	46019307	DEL	211	YES	Novel	3_prime_UTR_variant	FAAH	ENSMMUG00000002714	protein_coding	-	-	Forward	./.	./.	./.	1/1	./.
chr1	46020662	46021010	INS	348	NO	Novel	downstream_gene_variant	FAAH	ENSMMUG00000002714	protein_coding	-	-	Forward	0/1	1/1	1/1	1/1	0/1
chr1	46027055	46027145	INS	90	NO	Novel	intergenic_variant	-	-	-	-	-	-	./.	./.	./.	./.	./.
chr1	46190689	46191010	DEL	321	YES	Novel	intron_variant	MKNK1	ENSMMUG00000020162	protein_coding	2\12	-	Reverse	0/1	0/1	0/0	0/1	0/1
chr1	46266528	46266723	INS	195	NO	Novel	intron_variant	-	ENSMMUG00000004863	Transcript	2\8	-	Reverse	./.	./.	./.	./.	./.
chr1	46281258	46281599	INS	341	NO	Novel	intron_variant	-	ENSMMUG00000004863	Transcript	10\11	-	Reverse	./.	./.	./.	./.	./.
chr1	46335166	46335546	INS	380	NO	Novel	intergenic_variant	-	-	-	-	-	-	0/0	0/0	0/0	0/1	0/0
chr1	46403629	46405132	DEL	1503	YES	Novel	downstream_gene_variant	-	ENSMMUG00000019871	Transcript	-	-	Reverse	0/1	0/0	0/0	0/0	0/0
chr1	46467694	46468005	DEL	311	YES	Novel	intergenic_variant	-	-	-	-	-	-	1/1	0/0	0/1	0/1	0/0
chr1	46510872	46511174	DEL	302	YES	Novel	upstream_gene_variant	CYP4X1	ENSMMUG00000018867	protein_coding	-	-	Reverse	0/0	0/0	0/1	0/0	0/1
chr1	46664878	46664964	INS	86	NO	Novel	intron_variant&non_coding_transcript_variant	-	ENSMMUG00000041285	Transcript	1\1	-	Forward	./.	./.	./.	./.	./.
chr1	46679526	46679633	INS	107	NO	Novel	downstream_gene_variant	PDZK1IP1	ENSMMUG00000043348	protein_coding	-	-	Reverse	./.	./.	./.	./.	./.
chr1	46742786	46742836	DEL	50	NO	Novel	intergenic_variant	-	-	-	-	-	-	0/0	1/1	0/0	0/0	0/0
chr1	46809363	46809433	DEL	70	NO	Novel	intron_variant	STIL	ENSMMUG00000020389	protein_coding	1\16	-	Reverse	./.	./.	./.	./.	./.
chr1	46841362	46841510	INS	148	NO	Novel	intron_variant	CMPK1	ENSMMUG00000017375	protein_coding	1\5	-	Forward	./.	./.	./.	./.	./.
chr1	46918828	46919407	INS	579	NO	Novel	intergenic_variant	-	-	-	-	-	-	0/0	0/0	0/0	0/0	0/0
chr1	46924767	46924817	INS	50	NO	Novel	intergenic_variant	-	-	-	-	-	-	./.	./.	./.	./.	./.
chr1	46994600	46994896	DEL	296	YES	Novel	intergenic_variant	-	-	-	-	-	-	0/0	0/0	0/1	0/1	0/1
chr1	47121752	47121841	INS	89	NO	Novel	intergenic_variant	-	-	-	-	-	-	0/0	0/0	0/0	0/0	0/0
chr1	47247892	47248543	DEL	651	YES	Novel	intergenic_variant	-	-	-	-	-	-	1/1	1/1	1/1	1/1	1/1
chr1	47364702	47364757	DEL	55	NO	Novel	intron_variant	TRABD2B	ENSMMUG00000032139	protein_coding	2\6	-	Reverse	0/0	0/0	0/0	0/0	0/0
chr1	47486180	47486244	INS	64	NO	Novel	intron_variant	TRABD2B	ENSMMUG00000032139	protein_coding	2\6	-	Reverse	./.	./.	./.	./.	./.
chr1	47490422	47490760	INS	338	NO	Novel	intron_variant	TRABD2B	ENSMMUG00000032139	protein_coding	2\6	-	Reverse	0/0	1/1	0/1	1/1	0/1
chr1	47502847	47502905	INS	58	NO	Novel	intergenic_variant	-	-	-	-	-	-	0/0	1/1	0/1	0/0	0/1
chr1	47579773	47580573	INS	800	NO	Novel	intergenic_variant	-	-	-	-	-	-	0/0	0/0	0/0	0/0	0/0
chr1	47611798	47612125	INS	327	NO	Novel	intergenic_variant	-	-	-	-	-	-	./.	./.	./.	./.	./.
chr1	47620383	47620698	DEL	315	YES	Novel	intergenic_variant	-	-	-	-	-	-	./.	0/0	0/0	0/1	0/1
chr1	47652070	47652168	DEL	98	NO	Known	intergenic_variant	-	-	-	-	-	-	0/0	0/0	0/0	0/0	0/0
chr1	47683801	47683912	INS	111	NO	Novel	intergenic_variant	-	-	-	-	-	-	./.	./.	./.	./.	./.
chr1	47690098	47690211	INS	113	NO	Novel	intergenic_variant	-	-	-	-	-	-	./.	./.	./.	./.	./.
chr1	47739001	47743669	INS	4668	NO	Novel	intergenic_variant	-	-	-	-	-	-	0/0	0/0	0/0	0/1	0/0
chr1	47866515	47866838	INS	323	NO	Novel	downstream_gene_variant	SPATA6	ENSMMUG00000009282	protein_coding	-	-	Reverse	0/0	0/0	0/0	0/0	0/0
chr1	47970122	47970227	INS	105	NO	Known	intron_variant	SPATA6	ENSMMUG00000009282	protein_coding	6\12	-	Reverse	./.	./.	./.	./.	./.
chr1	48031211	48031263	INS	52	NO	Known	intron_variant	SPATA6	ENSMMUG00000009282	protein_coding	1\12	-	Reverse	./.	./.	./.	./.	./.
chr1	48056270	48056759	DEL	489	NO	Novel	intergenic_variant	-	-	-	-	-	-	1/1	1/1	1/1	1/1	0/1
chr1	48112595	48112916	INS	321	NO	Novel	intron_variant	AGBL4	ENSMMUG00000008828	protein_coding	5\6	-	Reverse	1/1	1/1	1/1	1/1	1/1
chr1	48558345	48561749	DEL	3404	NO	Novel	intron_variant	AGBL4	ENSMMUG00000008828	protein_coding	5\13	-	Reverse	0/0	0/0	0/0	0/0	0/0
chr1	48705578	48706565	INS	987	NO	Novel	intron_variant	AGBL4	ENSMMUG00000008828	protein_coding	4\13	-	Reverse	0/1	0/1	0/1	0/1	0/1
chr1	48926725	48926823	INS	98	NO	Novel	intron_variant	AGBL4	ENSMMUG00000008828	protein_coding	3\13	-	Reverse	./.	./.	./.	./.	./.
chr1	49242711	49243517	DEL	806	YES	Known	intron_variant	AGBL4	ENSMMUG00000008828	protein_coding	2\13	-	Reverse	0/1	0/1	0/0	1/1	0/1
chr1	49250538	49250673	INS	135	NO	Novel	intron_variant	AGBL4	ENSMMUG00000008828	protein_coding	2\13	-	Reverse	./.	./.	./.	./.	./.
chr1	49657207	49657676	DEL	469	NO	Novel	intron_variant	ELAVL4	ENSMMUG00000021933	protein_coding	1\6	-	Forward	0/0	0/1	0/0	0/0	0/0
chr1	49730692	49731011	INS	319	NO	Known	intergenic_variant	-	-	-	-	-	-	0/1	0/1	0/1	0/1	0/1
chr1	49762146	49762572	DEL	426	YES	Novel	intron_variant&non_coding_transcript_variant	-	ENSMMUG00000046091	Transcript	1\1	-	Reverse	0/1	0/1	0/1	0/1	0/0
chr1	49783915	49783988	INS	73	NO	Novel	intergenic_variant	-	-	-	-	-	-	./.	./.	./.	./.	./.
chr1	49805378	49805643	DEL	265	NO	Novel	intergenic_variant	-	-	-	-	-	-	./.	./.	./.	./.	./.
chr1	49891993	49892115	DEL	122	NO	Novel	intergenic_variant	-	-	-	-	-	-	1/1	0/0	./.	0/0	1/1
chr1	49893560	49937604	DEL	44044	NO	Novel	intergenic_variant	-	-	-	-	-	-	1/1	1/1	1/1	1/1	1/1
chr1	50076862	50077173	DEL	311	YES	Novel	intron_variant	FAF1	ENSMMUG00000019056	protein_coding	14\17	-	Reverse	0/1	1/1	0/1	0/1	0/1
chr1	50084115	50085107	DEL	992	YES	Novel	intron_variant	FAF1	ENSMMUG00000019056	protein_coding	14\17	-	Reverse	1/1	1/1	1/1	1/1	0/1
chr1	50120916	50121116	INS	200	NO	Novel	intron_variant	FAF1	ENSMMUG00000019056	protein_coding	12\17	-	Reverse	0/0	0/0	0/0	0/0	0/0
chr1	50136841	50136932	INS	91	NO	Novel	intron_variant	FAF1	ENSMMUG00000019056	protein_coding	11\17	-	Reverse	./.	./.	./.	./.	./.
chr1	50343270	50343354	INS	84	NO	Novel	intron_variant	FAF1	ENSMMUG00000019056	protein_coding	2\17	-	Reverse	./.	./.	./.	./.	./.
chr1	50378028	50378166	INS	138	NO	Novel	intron_variant	FAF1	ENSMMUG00000019056	protein_coding	1\17	-	Reverse	0/0	0/0	0/0	0/0	0/0
chr1	50444533	50445185	DEL	652	NO	Novel	intergenic_variant	-	-	-	-	-	-	0/1	1/1	0/1	0/1	0/1
chr1	50509741	50513516	INS	3775	NO	Novel	intergenic_variant	-	-	-	-	-	-	./.	./.	./.	./.	./.
chr1	50513685	50522112	DEL	8427	YES	Novel	upstream_gene_variant	CDKN2C	ENSMMUG00000019057	protein_coding	-	-	Forward	1/1	1/1	1/1	1/1	1/1
chr1	50552663	50553609	DEL	946	YES	Novel	upstream_gene_variant	-	ENSMMUG00000044018	Transcript	-	-	Reverse	0/1	0/1	0/1	0/1	0/1
chr1	50759288	50759564	INS	276	NO	Novel	intergenic_variant	-	-	-	-	-	-	0/0	0/0	0/0	0/0	0/0
chr1	50760978	50761293	DEL	315	NO	Novel	intergenic_variant	-	-	-	-	-	-	0/1	1/1	0/1	0/1	0/1
chr1	50801172	50801486	DEL	314	YES	Known	intron_variant	RNF11	ENSMMUG00000012112	protein_coding	1\2	-	Forward	1/1	1/1	0/1	0/1	0/1
chr1	50843391	50843485	INS	94	NO	Novel	intergenic_variant	-	-	-	-	-	-	./.	./.	./.	./.	./.
chr1	50864095	50864417	DEL	322	YES	Novel	intron_variant	TTC39A	ENSMMUG00000004564	protein_coding	13\13	-	Reverse	0/1	0/1	0/0	0/1	0/0
chr1	50880588	50880681	INS	93	NO	Novel	intron_variant	TTC39A	ENSMMUG00000004564	protein_coding	2\13	-	Reverse	./.	./.	./.	./.	./.
chr1	51047604	51047919	DEL	315	YES	Known	intron_variant	EPS15	ENSMMUG00000012055	protein_coding	1\23	-	Reverse	1/1	1/1	0/1	0/1	0/1
chr1	51073446	51073765	DEL	319	YES	Novel	intron_variant	EPS15	ENSMMUG00000012055	protein_coding	1\23	-	Reverse	./.	0/0	0/1	0/1	0/1
chr1	51080256	51080425	INS	169	NO	Novel	intron_variant	EPS15	ENSMMUG00000012055	protein_coding	1\23	-	Reverse	0/0	0/0	0/0	0/0	0/0
chr1	51116143	51119196	DEL	3053	NO	Novel	intergenic_variant	-	-	-	-	-	-	0/1	0/1	0/1	0/1	0/1
chr1	51143845	51143971	INS	126	NO	Novel	intergenic_variant	-	-	-	-	-	-	0/0	0/0	./.	./.	0/0
chr1	51169567	51170747	DEL	1180	YES	Novel	intergenic_variant	-	-	-	-	-	-	1/1	1/1	1/1	1/1	1/1
chr1	51171977	51172418	DEL	441	YES	Novel	intergenic_variant	-	-	-	-	-	-	1/1	1/1	1/1	1/1	1/1
chr1	51188779	51188866	INS	87	NO	Novel	intron_variant	-	ENSMMUG00000004735	Transcript	1\23	-	Forward	0/0	0/0	0/0	0/0	0/0
chr1	51192094	51192622	DEL	528	YES	Novel	intron_variant	-	ENSMMUG00000004735	Transcript	1\23	-	Forward	1/1	1/1	1/1	1/1	1/1
chr1	51240788	51240909	INS	121	NO	Novel	intron_variant	-	ENSMMUG00000004735	Transcript	3\23	-	Forward	0/0	0/0	0/0	0/0	0/0
chr1	51302751	51302957	INS	206	NO	Novel	intron_variant	-	ENSMMUG00000004735	Transcript	5\23	-	Forward	./.	./.	./.	./.	./.
chr1	51318528	51323724	DEL	5196	NO	Novel	intron_variant	-	ENSMMUG00000004735	Transcript	9\23	-	Forward	1/1	1/1	1/1	1/1	1/1
chr1	51432463	51432526	INS	63	NO	Novel	intron_variant	NRDC	ENSMMUG00000004738	protein_coding	1\31	-	Reverse	./.	./.	./.	./.	./.
chr1	51438148	51438586	INS	438	NO	Novel	intron_variant	NRDC	ENSMMUG00000004738	protein_coding	1\31	-	Reverse	./.	./.	./.	./.	./.
chr1	51497999	51498320	INS	321	NO	Novel	downstream_gene_variant	RAB3B	ENSMMUG00000014035	protein_coding	-	-	Reverse	0/0	0/1	0/0	0/1	0/0
chr1	51548333	51548393	INS	60	NO	Novel	intron_variant	RAB3B	ENSMMUG00000014035	protein_coding	2\4	-	Reverse	./.	./.	./.	./.	./.
chr1	51550352	51550432	INS	80	NO	Novel	intron_variant	RAB3B	ENSMMUG00000014035	protein_coding	2\4	-	Reverse	./.	./.	./.	./.	./.
chr1	51593241	51593544	DEL	303	YES	Novel	intergenic_variant	-	-	-	-	-	-	0/0	0/0	0/1	0/0	0/0
chr1	51598995	51599128	INS	133	NO	Novel	intergenic_variant	-	-	-	-	-	-	0/0	0/0	0/0	0/0	0/0
chr1	51662394	51662570	INS	176	NO	Novel	intron_variant	BTF3L4	ENSMMUG00000003636	protein_coding	3\5	-	Forward	./.	./.	./.	./.	./.
chr1	51675268	51675394	INS	126	NO	Novel	downstream_gene_variant	BTF3L4	ENSMMUG00000003636	protein_coding	-	-	Forward	./.	./.	./.	./.	./.
chr1	51678195	51678273	INS	78	NO	Novel	downstream_gene_variant	BTF3L4	ENSMMUG00000003636	protein_coding	-	-	Forward	0/0	0/0	0/0	0/0	0/0
chr1	51716883	51716941	INS	58	NO	Novel	intergenic_variant	-	-	-	-	-	-	./.	./.	./.	./.	./.
chr1	51826499	51826633	INS	134	NO	Novel	intron_variant	ZFYVE9	ENSMMUG00000014327	protein_coding	4\15	-	Forward	./.	./.	./.	./.	./.
chr1	51972794	51972877	INS	83	NO	Novel	intron_variant	TUT4	ENSMMUG00000017023	protein_coding	34\44	-	Reverse	./.	./.	./.	./.	./.
chr1	51995460	51995592	DEL	132	NO	Novel	intron_variant	TUT4	ENSMMUG00000017023	protein_coding	29\44	-	Reverse	0/0	0/0	0/0	0/0	0/0
chr1	52214427	52214740	DEL	313	YES	Novel	intergenic_variant	-	-	-	-	-	-	./.	0/0	0/1	0/1	0/1
chr1	52232648	52232978	INS	330	NO	Novel	intergenic_variant	-	-	-	-	-	-	0/0	0/1	0/0	0/1	0/0
chr1	52319315	52319466	INS	151	NO	Novel	downstream_gene_variant	RF00017	ENSMMUG00000045444	misc_RNA	-	-	Forward	0/0	0/0	0/0	0/0	0/0
chr1	52363598	52363937	INS	339	NO	Novel	intron_variant	ZYG11B	ENSMMUG00000001434	protein_coding	2\15	-	Forward	1/1	0/1	0/1	0/1	0/1
chr1	52400652	52400869	INS	217	NO	Novel	intron_variant	ZYG11B	ENSMMUG00000001434	protein_coding	3\10	-	Forward	0/0	0/0	0/0	0/0	0/0
chr1	52400743	52401267	DEL	524	NO	Novel	intron_variant	ZYG11B	ENSMMUG00000001434	protein_coding	3\10	-	Forward	0/1	0/1	0/0	0/1	0/0
chr1	52413289	52413630	DEL	341	YES	Novel	intron_variant	ZYG11B	ENSMMUG00000001434	protein_coding	7\10	-	Forward	0/1	0/1	1/1	0/1	0/1
chr1	52451090	52451225	INS	135	NO	Novel	upstream_gene_variant	ZYG11A	ENSMMUG00000032121	protein_coding	-	-	Forward	./.	./.	./.	./.	./.
chr1	52457699	52458020	INS	321	NO	Novel	intron_variant	ZYG11A	ENSMMUG00000032121	protein_coding	1\13	-	Forward	0/1	0/1	1/1	0/1	1/1
chr1	52467507	52467576	INS	69	NO	Novel	intron_variant	ZYG11A	ENSMMUG00000032121	protein_coding	2\13	-	Forward	./.	./.	./.	./.	./.
chr1	52478993	52479315	INS	322	NO	Novel	coding_sequence_variant&intron_variant	ZYG11A	ENSMMUG00000032121	protein_coding	-	3\13	-	1/1	0/1	0/1	1/1	0/1
chr1	52485157	52485937	DEL	780	NO	Novel	intron_variant	ZYG11A	ENSMMUG00000032121	protein_coding	5\13	-	Forward	1/1	1/1	1/1	1/1	1/1
chr1	52486869	52487192	DEL	323	YES	Novel	intron_variant	ZYG11A	ENSMMUG00000032121	protein_coding	5\13	-	Forward	0/1	0/1	0/1	0/1	0/1
chr1	52487849	52487899	INS	50	NO	Novel	intron_variant	ZYG11A	ENSMMUG00000032121	protein_coding	6\13	-	Forward	0/0	0/0	0/0	0/0	0/0
chr1	52548090	52548396	INS	306	NO	Novel	upstream_gene_variant	ECHDC2	ENSMMUG00000004951	protein_coding	-	-	Reverse	0/0	0/0	0/0	0/0	0/0
chr1	52560295	52560369	INS	74	NO	Novel	intergenic_variant	-	-	-	-	-	-	./.	./.	./.	./.	./.
chr1	52676948	52677097	INS	149	NO	Novel	intron_variant	SCP2	ENSMMUG00000004952	protein_coding	13\15	-	Forward	./.	./.	./.	./.	./.
chr1	52697739	52698049	INS	310	NO	Novel	downstream_gene_variant	SCP2	ENSMMUG00000004952	protein_coding	-	-	Forward	0/1	0/1	0/0	0/1	0/0
chr1	52712678	52712780	INS	102	NO	Novel	intron_variant	PODN	ENSMMUG00000007604	protein_coding	1\9	-	Forward	./.	./.	./.	./.	./.
chr1	52778223	52778513	DEL	290	NO	Novel	intron_variant	SLC1A7	ENSMMUG00000007605	protein_coding	1\9	-	Reverse	1/1	1/1	1/1	1/1	1/1
chr1	52787847	52788170	INS	323	NO	Novel	upstream_gene_variant	SLC1A7	ENSMMUG00000007605	protein_coding	-	-	Reverse	./.	./.	./.	./.	./.
chr1	52853356	52854247	DEL	891	YES	Novel	intron_variant	CPT2	ENSMMUG00000007606	protein_coding	4\4	-	Forward	1/1	0/1	0/1	0/1	1/1
chr1	52958988	52959339	DEL	351	NO	Novel	intron_variant	LRP8	ENSMMUG00000007612	protein_coding	2\16	-	Reverse	1/1	1/1	1/1	1/1	1/1
chr1	52973768	52974317	INS	549	NO	Novel	upstream_gene_variant	LRP8	ENSMMUG00000007612	protein_coding	-	-	Reverse	0/0	0/0	0/0	0/0	0/0
chr1	53008255	53008329	DEL	74	NO	Novel	intergenic_variant	-	-	-	-	-	-	0/1	0/1	0/0	0/1	0/0
chr1	53013864	53014040	INS	176	NO	Novel	intergenic_variant	-	-	-	-	-	-	./.	./.	./.	./.	./.
chr1	53108170	53108830	DEL	660	NO	Novel	intergenic_variant	-	-	-	-	-	-	0/0	0/1	0/0	0/0	0/0
chr1	53139634	53139686	DEL	52	NO	Novel	downstream_gene_variant	GLIS1	ENSMMUG00000011608	protein_coding	-	-	Reverse	1/1	1/1	1/1	1/1	1/1
chr1	53284859	53285427	DEL	568	NO	Novel	intron_variant	GLIS1	ENSMMUG00000011608	protein_coding	1\9	-	Reverse	1/1	0/1	1/1	1/1	1/1
chr1	53294010	53294327	DEL	317	YES	Novel	intron_variant	GLIS1	ENSMMUG00000011608	protein_coding	1\9	-	Reverse	1/1	1/1	0/1	0/1	0/1
chr1	53336507	53336815	INS	308	NO	Novel	intron_variant	GLIS1	ENSMMUG00000011608	protein_coding	1\9	-	Reverse	0/1	0/0	1/1	0/1	0/1
chr1	53363301	53363510	DEL	209	YES	Novel	intron_variant	GLIS1	ENSMMUG00000011608	protein_coding	1\9	-	Reverse	./.	./.	./.	./.	./.
chr1	53369478	53369683	DEL	205	NO	Novel	intron_variant	GLIS1	ENSMMUG00000011608	protein_coding	1\9	-	Reverse	./.	./.	./.	./.	./.
chr1	53410700	53411206	DEL	506	NO	Novel	intron_variant	NDC1	ENSMMUG00000003546	protein_coding	17\17	-	Reverse	0/1	0/1	0/1	0/1	0/1
chr1	53418359	53418717	INS	358	NO	Novel	intron_variant	NDC1	ENSMMUG00000003546	protein_coding	16\17	-	Reverse	1/1	0/1	1/1	0/1	0/1
chr1	53435606	53469867	DEL	34261	YES	Novel	intron_variant	NDC1	ENSMMUG00000003546	protein_coding	13\17	-	Reverse	1/1	1/1	1/1	1/1	1/1
chr1	53514774	53516031	DEL	1257	NO	Novel	intron_variant	NDC1	ENSMMUG00000003546	protein_coding	1\17	-	Reverse	0/0	0/0	0/0	0/0	0/0
chr1	53552323	53552612	DEL	289	YES	Novel	intron_variant	NDC1	ENSMMUG00000003546	protein_coding	1\7	-	Reverse	0/0	0/0	0/0	0/0	0/0
chr1	53592786	53593092	INS	306	NO	Novel	intergenic_variant	-	-	-	-	-	-	0/0	0/0	0/0	0/0	0/0
chr1	53596828	53597167	INS	339	NO	Novel	intergenic_variant	-	-	-	-	-	-	0/1	0/1	0/1	0/0	0/0
chr1	53600951	53602054	DEL	1103	NO	Novel	intergenic_variant	-	-	-	-	-	-	0/0	0/0	0/0	0/0	0/0
chr1	53636468	53636785	DEL	317	YES	Novel	intron_variant	LRRC42	ENSMMUG00000007182	protein_coding	4\7	-	Forward	1/1	1/1	0/1	0/1	0/1
chr1	53739179	53739265	INS	86	NO	Novel	intron_variant	TCEANC2	ENSMMUG00000014218	protein_coding	2\4	-	Forward	./.	./.	./.	./.	./.
chr1	53994925	53996846	DEL	1921	NO	Novel	intron_variant	SSBP3	ENSMMUG00000020976	protein_coding	4\16	-	Reverse	0/0	0/0	0/0	0/0	0/0
chr1	54071530	54072179	DEL	649	NO	Novel	intron_variant	SSBP3	ENSMMUG00000020976	protein_coding	4\16	-	Reverse	0/1	0/1	0/1	0/1	0/1
chr1	54082217	54082528	DEL	311	YES	Novel	intron_variant	SSBP3	ENSMMUG00000020976	protein_coding	4\16	-	Reverse	./.	./.	0/1	0/1	0/1
chr1	54083281	54083592	DEL	311	YES	Novel	intron_variant	SSBP3	ENSMMUG00000020976	protein_coding	4\16	-	Reverse	1/1	1/1	0/1	0/1	0/1
chr1	54083646	54083721	DEL	75	YES	Novel	intron_variant	SSBP3	ENSMMUG00000020976	protein_coding	4\16	-	Reverse	1/1	1/1	1/1	0/1	1/1
chr1	54100638	54100788	INS	150	NO	Novel	intergenic_variant	-	-	-	-	-	-	0/0	0/0	0/0	0/0	0/0
chr1	54112729	54113053	INS	324	NO	Novel	intergenic_variant	-	-	-	-	-	-	0/0	0/0	0/1	0/1	0/1
chr1	54152033	54152367	INS	334	NO	Novel	intergenic_variant	-	-	-	-	-	-	0/1	1/1	1/1	1/1	1/1
chr1	54265188	54265393	INS	205	NO	Novel	intron_variant	ACOT11	ENSMMUG00000013679	protein_coding	3\15	-	Forward	0/0	0/0	0/0	0/0	0/0
chr1	54355654	54356283	INS	629	NO	Novel	coding_sequence_variant&intron_variant	-	ENSMMUG00000009114	Transcript	-	11-12\16	Forward	0/0	0/0	0/0	0/0	0/0
chr1	54433340	54433665	DEL	325	YES	Novel	intron_variant	PARS2	ENSMMUG00000032084	protein_coding	1\1	-	Reverse	0/1	0/1	0/1	0/1	0/1
chr1	54499017	54500091	DEL	1074	NO	Novel	intron_variant	LEXM	ENSMMUG00000021575	protein_coding	9\9	-	Forward	0/0	0/0	0/0	0/0	0/0
chr1	54548647	54549220	INS	573	NO	Novel	intron_variant	DHCR24	ENSMMUG00000021577	protein_coding	2\8	-	Reverse	0/0	0/0	0/0	0/0	0/0
chr1	54566722	54567036	INS	314	NO	Novel	intergenic_variant	-	-	-	-	-	-	0/0	0/0	0/0	0/0	0/0
chr1	54585561	54585872	INS	311	NO	Novel	intergenic_variant	-	-	-	-	-	-	./.	./.	./.	./.	./.
chr1	54590243	54590523	INS	280	NO	Novel	intergenic_variant	-	-	-	-	-	-	./.	./.	./.	./.	./.
chr1	54592273	54592360	DEL	87	YES	Novel	intergenic_variant	-	-	-	-	-	-	0/0	0/0	0/0	0/0	0/0
chr1	54656176	54656327	INS	151	NO	Novel	intron_variant	BSND	ENSMMUG00000005735	protein_coding	1\3	-	Forward	./.	./.	./.	./.	./.
chr1	54660460	54660541	DEL	81	NO	Novel	intron_variant	BSND	ENSMMUG00000005735	protein_coding	1\3	-	Forward	0/0	0/0	0/0	0/0	0/0
chr1	54660856	54660960	INS	104	NO	Novel	intron_variant	BSND	ENSMMUG00000005735	protein_coding	1\3	-	Forward	./.	./.	./.	./.	./.
chr1	54731399	54731464	INS	65	NO	Novel	intron_variant	USP24	ENSMMUG00000005740	protein_coding	59\67	-	Reverse	./.	./.	./.	./.	./.
chr1	54792271	54792775	INS	504	NO	Novel	intron_variant	USP24	ENSMMUG00000005740	protein_coding	24\67	-	Reverse	0/1	0/0	0/1	0/1	0/0
chr1	54823285	54823602	INS	317	NO	Novel	intron_variant	USP24	ENSMMUG00000005740	protein_coding	3\67	-	Reverse	0/0	0/0	0/0	0/0	0/0
chr1	54836839	54837580	DEL	741	NO	Novel	intron_variant	USP24	ENSMMUG00000005740	protein_coding	1\67	-	Reverse	1/1	1/1	0/0	1/1	0/1
chr1	54890287	54890484	INS	197	NO	Novel	intergenic_variant	-	-	-	-	-	-	0/0	0/0	0/0	0/0	0/0
chr1	55007890	55008213	DEL	323	YES	Known	intergenic_variant	-	-	-	-	-	-	0/1	0/1	0/1	0/1	0/1
chr1	55010250	55011291	INS	1041	NO	Novel	intergenic_variant	-	-	-	-	-	-	0/0	0/0	0/0	0/0	0/1
chr1	55259807	55259925	INS	118	NO	Novel	intergenic_variant	-	-	-	-	-	-	./.	./.	./.	./.	./.
chr1	55355823	55356094	INS	271	NO	Novel	intergenic_variant	-	-	-	-	-	-	0/1	0/1	0/1	0/0	0/1
chr1	55389671	55389777	INS	106	NO	Novel	intergenic_variant	-	-	-	-	-	-	./.	./.	./.	./.	./.
chr1	55402427	55402740	DEL	313	YES	Novel	intergenic_variant	-	-	-	-	-	-	1/1	1/1	0/1	0/1	0/1
chr1	55452680	55460251	DEL	7571	YES	Novel	intergenic_variant	-	-	-	-	-	-	1/1	1/1	1/1	1/1	1/1
chr1	55613208	55613395	INS	187	NO	Novel	intergenic_variant	-	-	-	-	-	-	1/1	0/1	1/1	0/1	1/1
chr1	55648294	55648388	DEL	94	NO	Novel	intergenic_variant	-	-	-	-	-	-	0/0	0/0	0/0	0/0	0/0
chr1	55731795	55732069	DEL	274	NO	Novel	intergenic_variant	-	-	-	-	-	-	1/1	1/1	1/1	1/1	1/1
chr1	55819213	55820433	DEL	1220	NO	Novel	intergenic_variant	-	-	-	-	-	-	0/0	0/0	0/0	0/0	0/0
chr1	55892441	55892519	INS	78	NO	Novel	intron_variant&non_coding_transcript_variant	-	ENSMMUG00000044948	Transcript	1\1	-	Reverse	./.	./.	./.	./.	./.
chr1	55907499	55907627	DEL	128	NO	Novel	intron_variant&non_coding_transcript_variant	-	ENSMMUG00000044948	Transcript	1\1	-	Reverse	./.	./.	./.	./.	./.
chr1	55928992	55929615	INS	623	NO	Novel	intergenic_variant	-	-	-	-	-	-	0/0	0/0	0/0	0/0	0/0
chr1	55977291	55977613	INS	322	NO	Novel	intergenic_variant	-	-	-	-	-	-	./.	./.	./.	./.	./.
chr1	56052696	56053910	DEL	1214	YES	Novel	intergenic_variant	-	-	-	-	-	-	0/1	0/1	0/1	0/1	0/1
chr1	56057554	56057745	INS	191	NO	Novel	intergenic_variant	-	-	-	-	-	-	0/0	0/0	0/0	0/0	0/0
chr1	56070143	56070229	DEL	86	YES	Novel	downstream_gene_variant	-	ENSMMUG00000045221	Transcript	-	-	Reverse	1/1	1/1	1/1	1/1	1/1
chr1	56085412	56085866	DEL	454	NO	Novel	upstream_gene_variant	-	ENSMMUG00000045221	Transcript	-	-	Reverse	1/1	0/1	0/1	1/1	1/1
chr1	56284739	56287687	INS	2948	NO	Novel	intergenic_variant	-	-	-	-	-	-	0/0	0/0	0/0	0/0	0/0
chr1	56371744	56372065	DEL	321	YES	Novel	intron_variant	PRKAA2	ENSMMUG00000010406	protein_coding	6\8	-	Forward	0/1	0/1	0/0	0/1	0/1
chr1	56443132	56445632	INS	2500	NO	Novel	intron_variant	FYB2	ENSMMUG00000010408	protein_coding	3\18	-	Reverse	0/0	0/0	0/0	0/0	0/0
chr1	56494628	56494952	INS	324	NO	Novel	intergenic_variant	-	-	-	-	-	-	0/0	0/0	0/0	0/0	0/0
chr1	56614097	56614165	DEL	68	YES	Novel	intron_variant	C8B	ENSMMUG00000022993	protein_coding	8\11	-	Reverse	0/0	0/0	0/0	0/0	0/0
chr1	56645885	56645969	DEL	84	NO	Novel	intergenic_variant	-	-	-	-	-	-	0/0	0/0	0/0	0/0	0/0
chr1	56823619	56823949	INS	330	NO	Novel	intron_variant	DAB1	ENSMMUG00000022995	protein_coding	1\14	-	Reverse	0/0	0/0	0/0	./.	./.
chr1	56910051	56910389	INS	338	NO	Novel	intron_variant	DAB1	ENSMMUG00000022995	protein_coding	1\14	-	Reverse	0/1	0/1	0/1	0/1	0/0
chr1	56912316	56912371	INS	55	NO	Novel	intron_variant	DAB1	ENSMMUG00000022995	protein_coding	1\14	-	Reverse	./.	./.	./.	./.	./.
chr1	56933630	56933937	DEL	307	YES	Novel	intron_variant	DAB1	ENSMMUG00000022995	protein_coding	1\14	-	Reverse	0/1	0/1	0/0	0/1	0/0
chr1	57080855	57081176	DEL	321	YES	Novel	intron_variant	DAB1	ENSMMUG00000022995	protein_coding	1\14	-	Reverse	0/1	0/1	0/1	0/0	0/0
chr1	57083194	57083650	INS	456	NO	Novel	intron_variant	DAB1	ENSMMUG00000022995	protein_coding	1\14	-	Reverse	./.	./.	./.	./.	./.
chr1	57092315	57092627	DEL	312	YES	Novel	intron_variant	DAB1	ENSMMUG00000022995	protein_coding	1\14	-	Reverse	1/1	1/1	0/1	0/1	0/1
chr1	57202647	57202972	INS	325	NO	Novel	intergenic_variant	-	-	-	-	-	-	0/0	0/0	0/0	0/0	0/1
chr1	57256959	57257060	INS	101	NO	Novel	intergenic_variant	-	-	-	-	-	-	0/0	0/0	0/0	0/0	0/0
chr1	57282639	57282701	DEL	62	NO	Novel	intergenic_variant	-	-	-	-	-	-	0/0	0/0	0/0	0/0	0/0
chr1	57282885	57283010	DEL	125	NO	Novel	intergenic_variant	-	-	-	-	-	-	0/0	0/0	0/0	0/0	0/0
chr1	57295593	57295997	DEL	404	NO	Novel	intergenic_variant	-	-	-	-	-	-	0/1	0/1	0/1	1/1	0/1
chr1	57314245	57314362	INS	117	NO	Novel	intergenic_variant	-	-	-	-	-	-	0/0	0/0	0/0	0/0	0/0
chr1	57330118	57330463	INS	345	NO	Novel	intergenic_variant	-	-	-	-	-	-	0/0	0/1	0/0	0/1	0/0
chr1	57350209	57350924	DEL	715	NO	Novel	intergenic_variant	-	-	-	-	-	-	0/1	0/1	1/1	0/1	1/1
chr1	57389360	57390078	DEL	718	YES	Novel	intergenic_variant	-	-	-	-	-	-	1/1	0/1	1/1	0/1	1/1
chr1	57559351	57559667	INS	316	NO	Novel	intergenic_variant	-	-	-	-	-	-	./.	./.	./.	./.	./.
chr1	57631888	57632213	INS	325	NO	Novel	intergenic_variant	-	-	-	-	-	-	0/0	0/0	0/0	0/0	0/0
chr1	57667323	57672414	DEL	5091	YES	Novel	intergenic_variant	-	-	-	-	-	-	1/1	1/1	0/1	0/1	0/1
chr1	57680110	57680439	INS	329	NO	Novel	intergenic_variant	-	-	-	-	-	-	./.	./.	./.	./.	./.
chr1	57707323	57707861	INS	538	NO	Novel	intergenic_variant	-	-	-	-	-	-	0/0	0/0	0/0	0/0	0/0
chr1	57788260	57788314	INS	54	NO	Novel	intergenic_variant	-	-	-	-	-	-	./.	./.	./.	./.	./.
chr1	57831945	57832313	DEL	368	NO	Novel	intergenic_variant	-	-	-	-	-	-	0/1	1/1	1/1	0/1	1/1
chr1	57837339	57837405	INS	66	NO	Novel	intergenic_variant	-	-	-	-	-	-	./.	./.	./.	./.	./.
chr1	57929506	57929817	INS	311	NO	Novel	intergenic_variant	-	-	-	-	-	-	0/1	0/1	0/1	0/0	0/1
chr1	58010545	58010856	DEL	311	YES	Novel	intergenic_variant	-	-	-	-	-	-	0/1	1/1	0/1	0/1	0/1
chr1	58388039	58388693	DEL	654	NO	Novel	downstream_gene_variant	RF00019	ENSMMUG00000037288	misc_RNA	-	-	Forward	0/0	0/1	0/1	0/1	0/1
chr1	58589537	58589850	DEL	313	YES	Novel	intergenic_variant	-	-	-	-	-	-	1/1	1/1	1/1	1/1	1/1
chr1	58589915	58590180	INS	265	NO	Novel	intergenic_variant	-	-	-	-	-	-	./.	./.	./.	./.	./.
chr1	58677327	58677646	DEL	319	YES	Novel	intergenic_variant	-	-	-	-	-	-	./.	./.	0/1	0/1	0/1
chr1	58712015	58712272	DEL	257	NO	Novel	intergenic_variant	-	-	-	-	-	-	./.	./.	./.	./.	./.
chr1	58753425	58753576	INS	151	NO	Novel	intergenic_variant	-	-	-	-	-	-	./.	./.	./.	./.	./.
chr1	58779976	58780194	DEL	218	YES	Novel	intergenic_variant	-	-	-	-	-	-	0/0	0/0	./.	0/0	0/0
chr1	58814164	58814883	INS	719	NO	Novel	intergenic_variant	-	-	-	-	-	-	0/0	0/0	0/0	0/0	0/0
chr1	59109070	59109382	INS	312	NO	Novel	intron_variant	FGGY	ENSMMUG00000002387	protein_coding	5\15	-	Forward	1/1	0/1	1/1	1/1	0/1
chr1	59109812	59109876	DEL	64	YES	Novel	intron_variant	FGGY	ENSMMUG00000002387	protein_coding	5\15	-	Forward	0/0	0/1	0/0	0/0	0/0
chr1	59132704	59133279	DEL	575	NO	Novel	intron_variant	FGGY	ENSMMUG00000002387	protein_coding	6\15	-	Forward	0/0	0/0	0/0	0/0	0/0
chr1	59150889	59151213	DEL	324	NO	Novel	intron_variant	FGGY	ENSMMUG00000002387	protein_coding	6\15	-	Forward	0/0	1/1	0/0	0/1	0/0
chr1	59338842	59339147	INS	305	NO	Novel	intron_variant	FGGY	ENSMMUG00000002387	protein_coding	14\15	-	Forward	0/0	0/0	0/0	0/0	0/0
chr1	59348506	59348582	INS	76	NO	Novel	intron_variant	FGGY	ENSMMUG00000002387	protein_coding	14\15	-	Forward	./.	./.	./.	./.	./.
chr1	59407617	59407670	INS	53	NO	Novel	intron_variant	FGGY	ENSMMUG00000002387	protein_coding	14\15	-	Forward	0/0	0/0	0/0	0/0	0/0
chr1	59480937	59481254	DEL	317	YES	Novel	intron_variant	HOOK1	ENSMMUG00000012850	protein_coding	2\17	-	Forward	0/0	0/0	0/1	0/1	0/1
chr1	59484088	59484419	INS	331	NO	Novel	coding_sequence_variant&intron_variant	HOOK1	ENSMMUG00000012850	protein_coding	-	2-3\17	Forward	0/1	0/1	1/1	1/1	1/1
chr1	59660959	59661178	DUP	219	NO	Novel	intron_variant	C1orf87	ENSMMUG00000006756	protein_coding	10\10	-	Reverse	0/0	0/0	0/0	0/0	0/0
chr1	59663789	59664122	INS	333	NO	Novel	intron_variant	C1orf87	ENSMMUG00000006756	protein_coding	8\10	-	Reverse	0/0	0/0	0/0	0/0	0/0
chr1	59734983	59735059	INS	76	NO	Novel	upstream_gene_variant	C1orf87	ENSMMUG00000006756	protein_coding	-	-	Reverse	./.	./.	./.	./.	./.
chr1	59847765	59896491	DEL	48726	YES	Novel	intergenic_variant	-	-	-	-	-	-	1/1	1/1	1/1	1/1	1/1
chr1	59987600	59988821	INS	1221	NO	Novel	intergenic_variant	-	-	-	-	-	-	0/0	0/0	0/1	0/0	0/1
chr1	60011777	60012099	DEL	322	YES	Novel	intergenic_variant	-	-	-	-	-	-	0/1	0/0	0/0	0/0	0/0
chr1	60167830	60168146	DEL	316	YES	Novel	intergenic_variant	-	-	-	-	-	-	./.	./.	0/1	0/1	0/1
chr1	60250788	60251106	DEL	318	NO	Novel	intron_variant&non_coding_transcript_variant	-	ENSMMUG00000041030	Transcript	1\2	-	Reverse	1/1	1/1	0/1	0/1	0/1
chr1	60252760	60252955	INS	195	NO	Novel	intron_variant&non_coding_transcript_variant	-	ENSMMUG00000041030	Transcript	1\2	-	Reverse	./.	./.	./.	./.	./.
chr1	60276444	60276500	INS	56	NO	Novel	intron_variant&non_coding_transcript_variant	-	ENSMMUG00000041030	Transcript	1\2	-	Reverse	./.	./.	./.	./.	./.
chr1	60311515	60311567	DEL	52	NO	Novel	intergenic_variant	-	-	-	-	-	-	./.	./.	./.	./.	./.
chr1	60527578	60527686	INS	108	NO	Novel	intergenic_variant	-	-	-	-	-	-	./.	./.	./.	./.	./.
chr1	60650270	60650586	DEL	316	NO	Novel	intron_variant	NFIA	ENSMMUG00000013840	protein_coding	1\10	-	Forward	0/0	0/0	0/1	0/1	0/1
chr1	60678824	60680634	DEL	1810	NO	Novel	intron_variant	NFIA	ENSMMUG00000013840	protein_coding	1\10	-	Forward	0/0	0/0	0/0	0/0	0/0
chr1	60786794	60786845	INS	51	NO	Novel	intron_variant	NFIA	ENSMMUG00000013840	protein_coding	2\10	-	Forward	./.	./.	./.	./.	./.
chr1	61225655	61226579	DEL	924	YES	Novel	intergenic_variant	-	-	-	-	-	-	0/1	0/1	0/0	0/0	0/0
chr1	61355735	61356069	INS	334	NO	Novel	intergenic_variant	-	-	-	-	-	-	./.	./.	./.	./.	./.
chr1	61365697	61366000	INS	303	NO	Novel	downstream_gene_variant	TM2D1	ENSMMUG00000010931	protein_coding	-	-	Reverse	0/0	0/0	0/0	0/0	0/0
chr1	61444216	61444535	INS	319	NO	Novel	intron_variant	PATJ	ENSMMUG00000003113	protein_coding	1\27	-	Forward	./.	./.	./.	./.	./.
chr1	61458340	61458652	INS	312	NO	Novel	intron_variant	PATJ	ENSMMUG00000003113	protein_coding	6\27	-	Forward	0/0	0/0	0/0	0/0	0/0
chr1	61468198	61468539	INS	341	NO	Novel	intron_variant	PATJ	ENSMMUG00000003113	protein_coding	7\27	-	Forward	0/0	0/0	0/0	0/1	0/0
chr1	61597011	61597330	DEL	319	YES	Novel	intron_variant	PATJ	ENSMMUG00000003113	protein_coding	25\27	-	Forward	0/0	0/0	0/0	0/1	0/0
chr1	61679346	61679619	DEL	273	YES	Novel	intron_variant	PATJ	ENSMMUG00000003113	protein_coding	2\16	-	Forward	0/0	0/0	0/0	./.	0/0
chr1	61766848	61767171	INS	323	NO	Novel	intron_variant	PATJ	ENSMMUG00000003113	protein_coding	6\16	-	Forward	1/1	1/1	0/1	1/1	1/1
chr1	61822832	61822886	INS	54	YES	Novel	intron_variant	PATJ	ENSMMUG00000003113	protein_coding	15\16	-	Forward	./.	./.	./.	./.	./.
chr1	61837136	61837418	INS	282	NO	Novel	coding_sequence_variant&intron_variant	PATJ	ENSMMUG00000003113	protein_coding	-	15-16\16	Forward	0/0	0/0	0/1	0/1	0/1
chr1	61850599	61850920	INS	321	NO	Novel	downstream_gene_variant	PATJ	ENSMMUG00000003113	protein_coding	-	-	Forward	0/0	0/0	0/0	0/0	0/0
chr1	61882030	61882374	INS	344	NO	Novel	intergenic_variant	-	-	-	-	-	-	./.	./.	./.	./.	./.
chr1	61883242	61883561	DEL	319	YES	Novel	intergenic_variant	-	-	-	-	-	-	1/1	1/1	0/1	0/1	0/1
chr1	61909778	61910121	INS	343	NO	Novel	intergenic_variant	-	-	-	-	-	-	0/0	0/0	0/0	0/0	0/0
chr1	61914682	61914757	INS	75	NO	Novel	intergenic_variant	-	-	-	-	-	-	./.	./.	./.	./.	./.
chr1	61917680	61917994	DEL	314	NO	Novel	intergenic_variant	-	-	-	-	-	-	./.	./.	0/1	0/1	0/1
chr1	61962224	61962560	DEL	336	YES	Novel	intron_variant	-	ENSMMUG00000010351	Transcript	5\8	-	Reverse	0/0	0/0	0/0	0/0	0/0
chr1	62003422	62003599	DEL	177	NO	Novel	upstream_gene_variant	RF00026	ENSMMUG00000024818	snRNA	-	-	Reverse	0/0	0/0	./.	0/0	0/0
chr1	62051859	62052318	INS	459	NO	Novel	intergenic_variant	-	-	-	-	-	-	./.	./.	./.	./.	./.
chr1	62073307	62073618	DEL	311	YES	Novel	intergenic_variant	-	-	-	-	-	-	./.	./.	0/1	0/1	0/1
chr1	62134636	62135555	DEL	919	NO	Novel	intergenic_variant	-	-	-	-	-	-	0/0	0/0	0/0	0/0	0/0
chr1	62167426	62167791	DEL	365	NO	Novel	intron_variant	DOCK7	ENSMMUG00000002340	protein_coding	48\49	-	Reverse	1/1	1/1	1/1	1/1	1/1
chr1	62227683	62228206	DEL	523	YES	Novel	intron_variant	DOCK7	ENSMMUG00000002340	protein_coding	30\47	-	Reverse	1/1	1/1	1/1	1/1	1/1
chr1	62231129	62231208	DEL	79	YES	Novel	intron_variant	DOCK7	ENSMMUG00000002340	protein_coding	30\47	-	Reverse	1/1	1/1	1/1	1/1	1/1
chr1	62413925	62414249	DEL	324	YES	Novel	intergenic_variant	-	-	-	-	-	-	0/1	0/1	0/1	0/1	0/1
chr1	62425744	62425865	INS	121	NO	Novel	intergenic_variant	-	-	-	-	-	-	0/0	0/0	0/0	0/0	0/0
chr1	62430285	62430336	INS	51	NO	Novel	intergenic_variant	-	-	-	-	-	-	./.	./.	./.	./.	./.
chr1	62501168	62501376	DEL	208	NO	Novel	intron_variant	ATG4C	ENSMMUG00000000386	protein_coding	3\9	-	Forward	./.	0/0	0/0	./.	0/0
chr1	62524896	62525058	INS	162	NO	Novel	intron_variant	ATG4C	ENSMMUG00000000386	protein_coding	8\9	-	Forward	./.	./.	./.	./.	./.
chr1	62525284	62525589	DEL	305	YES	Novel	intron_variant	ATG4C	ENSMMUG00000000386	protein_coding	8\9	-	Forward	1/1	1/1	0/1	1/1	1/1
chr1	62546710	62546834	INS	124	NO	Novel	intron_variant	ATG4C	ENSMMUG00000000386	protein_coding	9\9	-	Forward	./.	./.	./.	./.	./.
chr1	62552497	62552598	DEL	101	NO	Novel	downstream_gene_variant	ATG4C	ENSMMUG00000000386	protein_coding	-	-	Forward	1/1	1/1	1/1	1/1	1/1
chr1	62788687	62788909	INS	222	NO	Novel	intergenic_variant	-	-	-	-	-	-	0/0	0/0	0/0	0/0	0/0
chr1	62816223	62817699	DEL	1476	NO	Novel	intergenic_variant	-	-	-	-	-	-	0/1	0/1	0/1	0/1	0/1
chr1	62860180	62860250	DEL	70	YES	Novel	intergenic_variant	-	-	-	-	-	-	0/1	0/1	0/1	1/1	0/1
chr1	62971536	62971860	INS	324	NO	Novel	downstream_gene_variant	RF00066	ENSMMUG00000037471	snRNA	-	-	Reverse	./.	./.	0/0	0/0	0/0
chr1	62977491	62977808	DEL	317	YES	Novel	upstream_gene_variant	RF00066	ENSMMUG00000037471	snRNA	-	-	Reverse	./.	0/0	0/1	0/0	0/1
chr1	62980219	62980616	INS	397	NO	Novel	intergenic_variant	-	-	-	-	-	-	0/0	0/0	0/0	0/0	0/0
chr1	63003031	63003281	DEL	250	NO	Known	intergenic_variant	-	-	-	-	-	-	./.	./.	./.	./.	./.
chr1	63179649	63179702	INS	53	NO	Novel	intron_variant	ITGB3BP	ENSMMUG00000020047	protein_coding	1\8	-	Reverse	./.	./.	./.	./.	./.
chr1	63258841	63258897	INS	56	YES	Novel	intergenic_variant	-	-	-	-	-	-	./.	./.	./.	./.	./.
chr1	63442318	63442387	INS	69	NO	Novel	upstream_gene_variant	ROR1	ENSMMUG00000004668	protein_coding	-	-	Forward	./.	./.	./.	./.	./.
chr1	63459885	63459939	INS	54	NO	Novel	intron_variant	ROR1	ENSMMUG00000004668	protein_coding	1\8	-	Forward	./.	./.	./.	./.	./.
chr1	63669217	63669541	DEL	324	YES	Novel	intron_variant	ROR1	ENSMMUG00000004668	protein_coding	1\8	-	Forward	0/0	0/1	0/1	0/1	0/0
chr1	63728184	63728491	DEL	307	YES	Novel	intron_variant	ROR1	ENSMMUG00000004668	protein_coding	3\8	-	Forward	0/1	0/1	0/0	0/0	0/0
chr1	63808725	63809320	DEL	595	NO	Novel	intron_variant	ROR1	ENSMMUG00000004668	protein_coding	4\8	-	Forward	1/1	1/1	1/1	1/1	1/1
chr1	63975213	63975426	DEL	213	NO	Known	intergenic_variant	-	-	-	-	-	-	0/0	0/0	0/0	0/0	0/0
chr1	64020707	64021037	INS	330	NO	Novel	intergenic_variant	-	-	-	-	-	-	0/1	0/1	1/1	0/0	1/1
chr1	64042773	64042841	INS	68	NO	Novel	intergenic_variant	-	-	-	-	-	-	./.	./.	./.	./.	./.
chr1	64054368	64054684	INS	316	NO	Novel	intergenic_variant	-	-	-	-	-	-	1/1	1/1	1/1	0/1	1/1
chr1	64070195	64070331	INS	136	NO	Novel	intergenic_variant	-	-	-	-	-	-	./.	./.	./.	./.	./.
chr1	64077307	64077770	INS	463	NO	Novel	intergenic_variant	-	-	-	-	-	-	./.	./.	./.	./.	./.
chr1	64126340	64127361	DEL	1021	YES	Novel	intron_variant&non_coding_transcript_variant	-	ENSMMUG00000041059	Transcript	2\2	-	Reverse	0/0	0/0	0/0	0/0	0/0
chr1	64270254	64270585	DEL	331	NO	Novel	intron_variant	CACHD1	ENSMMUG00000007577	protein_coding	3\26	-	Forward	0/1	0/0	1/1	0/1	0/0
chr1	64424781	64424840	INS	59	NO	Novel	upstream_gene_variant	RAVER2	ENSMMUG00000018565	protein_coding	-	-	Forward	./.	./.	./.	./.	./.
chr1	64540597	64540662	INS	65	NO	Novel	intron_variant	JAK1	ENSMMUG00000018566	protein_coding	9\24	-	Reverse	./.	./.	./.	./.	./.
chr1	64697211	64697266	DEL	55	YES	Novel	intergenic_variant	-	-	-	-	-	-	1/1	0/1	1/1	1/1	0/1
chr1	64711301	64711388	INS	87	NO	Novel	upstream_gene_variant	RF00026	ENSMMUG00000035355	snRNA	-	-	Reverse	./.	./.	./.	./.	./.
chr1	64712965	64713986	DEL	1021	YES	Novel	upstream_gene_variant	RF00026	ENSMMUG00000035355	snRNA	-	-	Reverse	0/1	0/1	0/1	0/1	0/1
chr1	64714056	64714372	DEL	316	YES	Novel	intergenic_variant	-	-	-	-	-	-	0/0	0/0	0/0	0/0	0/0
chr1	64754232	64754676	INS	444	NO	Novel	upstream_gene_variant	-	ENSMMUG00000046173	Transcript	-	-	Forward	0/0	0/0	0/0	0/0	0/0
chr1	64762720	64763310	DEL	590	NO	Novel	downstream_gene_variant	-	ENSMMUG00000046173	Transcript	-	-	Forward	1/1	1/1	1/1	1/1	1/1
chr1	64789174	64789481	DEL	307	YES	Novel	intergenic_variant	-	-	-	-	-	-	0/0	0/0	0/0	0/1	0/1
chr1	64832811	64833145	INS	334	NO	Novel	intergenic_variant	-	-	-	-	-	-	0/0	0/0	0/0	0/0	0/0
chr1	64843305	64844163	INS	858	NO	Novel	intergenic_variant	-	-	-	-	-	-	0/0	0/0	0/0	0/0	0/0
chr1	64853718	64854049	INS	331	NO	Novel	intergenic_variant	-	-	-	-	-	-	1/1	1/1	1/1	1/1	1/1
chr1	64925025	64925650	DEL	625	NO	Novel	intergenic_variant	-	-	-	-	-	-	1/1	1/1	1/1	1/1	1/1
chr1	64933547	64933870	INS	323	NO	Novel	intergenic_variant	-	-	-	-	-	-	0/0	0/0	0/0	0/0	0/0
chr1	65047149	65047470	INS	321	NO	Novel	intergenic_variant	-	-	-	-	-	-	1/1	1/1	1/1	1/1	1/1
chr1	65058172	65058498	DEL	326	YES	Novel	intergenic_variant	-	-	-	-	-	-	0/1	0/1	0/1	0/1	0/1
chr1	65130383	65130749	INS	366	NO	Novel	intron_variant	DNAJC6	ENSMMUG00000017259	protein_coding	5\18	-	Forward	0/0	0/0	0/0	0/0	0/0
chr1	65160624	65160961	INS	337	NO	Novel	intron_variant	DNAJC6	ENSMMUG00000017259	protein_coding	17\18	-	Forward	0/0	0/0	0/0	0/0	0/0
chr1	65227403	65227723	DEL	320	YES	Novel	intergenic_variant	-	-	-	-	-	-	1/1	0/1	0/1	0/1	0/1
chr1	65321188	65321496	INS	308	NO	Novel	intron_variant	LEPR	ENSMMUG00000003265	protein_coding	3\18	-	Forward	0/0	0/0	0/0	0/0	0/0
chr1	65343215	65343421	INS	206	NO	Novel	intron_variant	LEPR	ENSMMUG00000003265	protein_coding	9\18	-	Forward	./.	./.	./.	./.	./.
chr1	65398203	65398513	INS	310	NO	Novel	intergenic_variant	-	-	-	-	-	-	0/0	0/1	0/0	0/0	0/0
chr1	65402820	65403336	DEL	516	NO	Novel	intergenic_variant	-	-	-	-	-	-	1/1	1/1	1/1	1/1	1/1
chr1	65405559	65405626	DEL	67	NO	Novel	intergenic_variant	-	-	-	-	-	-	0/0	0/1	1/1	1/1	0/1
chr1	65467338	65467523	INS	185	NO	Novel	intergenic_variant	-	-	-	-	-	-	0/0	0/0	0/0	0/0	0/0
chr1	65500687	65506837	DEL	6150	YES	Novel	downstream_gene_variant	RF00017	ENSMMUG00000039950	misc_RNA	-	-	Reverse	0/0	0/0	0/0	0/1	0/0
chr1	65536655	65536804	DEL	149	YES	Novel	intergenic_variant	-	-	-	-	-	-	0/0	0/0	0/0	0/0	0/0
chr1	65618593	65618939	INS	346	NO	Novel	intergenic_variant	-	-	-	-	-	-	0/0	0/1	0/1	0/1	1/1
chr1	65690309	65694486	DEL	4177	NO	Known	intron_variant	PDE4B	ENSMMUG00000007490	protein_coding	2\15	-	Forward	0/0	0/0	1/1	./.	0/0
chr1	65831892	65832735	INS	843	NO	Novel	intron_variant	PDE4B	ENSMMUG00000007490	protein_coding	2\15	-	Forward	0/0	0/0	0/0	0/0	0/0
chr1	66031827	66031947	INS	120	NO	Novel	intron_variant	PDE4B	ENSMMUG00000007490	protein_coding	6\15	-	Forward	0/0	0/0	0/0	0/0	0/0
chr1	66295085	66295287	INS	202	NO	Novel	intergenic_variant	-	-	-	-	-	-	./.	./.	./.	./.	./.
chr1	66504626	66509180	DEL	4554	YES	Novel	intron_variant	SGIP1	ENSMMUG00000000637	protein_coding	18\20	-	Forward	1/1	1/1	1/1	1/1	1/1
chr1	66720693	66720779	INS	86	NO	Novel	intron_variant	MIER1	ENSMMUG00000000643	protein_coding	5\11	-	Forward	./.	./.	./.	./.	./.
chr1	66824858	66825176	DEL	318	YES	Known	intergenic_variant	-	-	-	-	-	-	0/1	1/1	0/1	0/1	0/1
chr1	66826556	66826869	DEL	313	YES	Known	intergenic_variant	-	-	-	-	-	-	1/1	1/1	0/1	0/1	0/1
chr1	66831098	66831391	DEL	293	NO	Known	intergenic_variant	-	-	-	-	-	-	1/1	1/1	1/1	1/1	0/1
chr1	66890052	66890120	INS	68	NO	Novel	intron_variant	C1orf141	ENSMMUG00000000647	protein_coding	2\2	-	Reverse	./.	./.	./.	./.	./.
chr1	66958379	66958756	INS	377	NO	Novel	intron_variant	IL23R	ENSMMUG00000000648	protein_coding	4\10	-	Forward	0/0	0/0	0/0	0/0	0/0
chr1	67021617	67021942	INS	325	NO	Novel	intron_variant	IL23R	ENSMMUG00000000648	protein_coding	10\10	-	Forward	0/0	0/0	0/0	0/0	0/0
chr1	67070616	67070721	DEL	105	YES	Novel	upstream_gene_variant	IL12RB2	ENSMMUG00000000651	protein_coding	-	-	Forward	1/1	1/1	1/1	1/1	1/1
chr1	67100346	67100414	INS	68	NO	Novel	intron_variant	IL12RB2	ENSMMUG00000000651	protein_coding	7\15	-	Forward	0/0	0/0	0/0	0/0	0/0
chr1	67247902	67248219	INS	317	NO	Novel	intron_variant&non_coding_transcript_variant	-	ENSMMUG00000038197	Transcript	1\2	-	Reverse	0/0	0/0	0/0	0/0	0/0
chr1	67271537	67271855	DEL	318	YES	Novel	upstream_gene_variant	-	ENSMMUG00000038197	Transcript	-	-	Reverse	./.	0/0	0/1	0/1	0/1
chr1	67307362	67307488	INS	126	NO	Novel	upstream_gene_variant	RF00026	ENSMMUG00000044471	snRNA	-	-	Forward	0/0	0/0	0/0	0/0	0/0
chr1	67314367	67315753	DEL	1386	YES	Novel	downstream_gene_variant	RF00026	ENSMMUG00000044471	snRNA	-	-	Forward	0/1	0/1	0/1	0/1	0/1
chr1	67320113	67320202	INS	89	NO	Novel	intergenic_variant	-	-	-	-	-	-	0/1	0/0	0/0	0/1	0/0
chr1	67373915	67374423	DEL	508	NO	Novel	intergenic_variant	-	-	-	-	-	-	1/1	1/1	1/1	1/1	1/1
chr1	67673257	67673431	INS	174	NO	Novel	intergenic_variant	-	-	-	-	-	-	0/0	0/0	0/0	0/0	0/0
chr1	67760103	67760486	DEL	383	NO	Novel	intergenic_variant	-	-	-	-	-	-	0/0	1/1	1/1	0/0	0/0
chr1	67771215	67771513	INS	298	NO	Novel	intergenic_variant	-	-	-	-	-	-	0/0	0/0	0/0	0/0	0/0
chr1	67846973	67847064	INS	91	NO	Novel	intergenic_variant	-	-	-	-	-	-	./.	./.	./.	./.	./.
chr1	67889482	67889610	INS	128	NO	Novel	intron_variant	WLS	ENSMMUG00000022908	protein_coding	11\11	-	Reverse	./.	./.	./.	./.	./.
chr1	67911123	67911202	INS	79	NO	Novel	intron_variant	WLS	ENSMMUG00000022908	protein_coding	11\11	-	Reverse	./.	./.	./.	./.	./.
chr1	67960543	67960855	DEL	312	YES	Novel	intron_variant	WLS	ENSMMUG00000022908	protein_coding	2\11	-	Reverse	0/1	1/1	0/1	0/1	0/1
chr1	68023686	68024280	DEL	594	NO	Novel	intergenic_variant	-	-	-	-	-	-	0/1	0/1	0/1	0/1	0/1
chr1	68095944	68096102	INS	158	NO	Novel	intergenic_variant	-	-	-	-	-	-	0/0	0/0	0/0	0/0	0/0
chr1	68098676	68099360	INS	684	NO	Novel	intergenic_variant	-	-	-	-	-	-	0/1	0/1	0/0	0/1	0/1
chr1	68186166	68186486	DEL	320	YES	Novel	intergenic_variant	-	-	-	-	-	-	0/0	0/1	0/1	0/1	0/1
chr1	68226885	68226958	DEL	73	YES	Novel	upstream_gene_variant	RPE65	ENSMMUG00000002752	protein_coding	-	-	Reverse	0/1	0/0	0/0	0/0	0/0
chr1	68325013	68325111	INS	98	NO	Novel	intergenic_variant	-	-	-	-	-	-	./.	./.	./.	./.	./.
chr1	68367147	68367276	INS	129	NO	Novel	intergenic_variant	-	-	-	-	-	-	./.	./.	./.	./.	./.
chr1	68382680	68382961	INS	281	NO	Novel	intergenic_variant	-	-	-	-	-	-	0/0	0/0	0/0	0/1	0/1
chr1	68438704	68438975	INS	271	NO	Novel	intergenic_variant	-	-	-	-	-	-	./.	./.	./.	./.	./.
chr1	68469842	68469895	DEL	53	YES	Novel	intergenic_variant	-	-	-	-	-	-	0/0	0/0	0/0	0/0	0/0
chr1	68640212	68640265	INS	53	NO	Novel	intergenic_variant	-	-	-	-	-	-	./.	./.	./.	./.	./.
chr1	68723999	68724067	INS	68	NO	Novel	intergenic_variant	-	-	-	-	-	-	./.	./.	./.	./.	./.
chr1	68744037	68744357	INS	320	NO	Novel	intergenic_variant	-	-	-	-	-	-	0/0	0/0	0/0	0/0	0/0
chr1	68820798	68821836	DEL	1038	NO	Novel	intergenic_variant	-	-	-	-	-	-	0/1	0/1	0/0	0/1	0/1
chr1	69093662	69094286	DEL	624	YES	Known	intergenic_variant	-	-	-	-	-	-	0/1	0/0	0/1	1/1	0/0
chr1	69130071	69131795	DEL	1724	YES	Novel	intergenic_variant	-	-	-	-	-	-	1/1	1/1	1/1	1/1	1/1
chr1	69144962	69145778	DEL	816	YES	Novel	intergenic_variant	-	-	-	-	-	-	1/1	0/1	1/1	1/1	1/1
chr1	69398898	69399214	DEL	316	YES	Novel	intron_variant	LRRC7	ENSMMUG00000021917	protein_coding	1\26	-	Forward	0/0	0/0	0/1	0/0	0/1
chr1	69461098	69461613	INS	515	NO	Novel	intron_variant	LRRC7	ENSMMUG00000021917	protein_coding	2\26	-	Forward	0/1	0/1	0/1	0/1	0/1
chr1	69507977	69508043	DEL	66	YES	Novel	intron_variant	LRRC7	ENSMMUG00000021917	protein_coding	1\24	-	Forward	0/0	0/0	0/0	1/1	0/0
chr1	69649756	69650770	DEL	1014	YES	Novel	intron_variant	LRRC7	ENSMMUG00000021917	protein_coding	6\24	-	Forward	0/0	0/0	0/0	0/0	0/0
chr1	69681761	69682035	INS	274	NO	Novel	intron_variant	LRRC7	ENSMMUG00000021917	protein_coding	6\24	-	Forward	0/0	./.	0/0	0/0	0/0
chr1	69787406	69787739	DEL	333	YES	Novel	intron_variant	LRRC7	ENSMMUG00000021917	protein_coding	17\24	-	Forward	0/1	0/1	0/1	0/1	0/1
chr1	70084609	70084916	DEL	307	YES	Novel	intron_variant	ANKRD13C	ENSMMUG00000013853	protein_coding	2\12	-	Reverse	./.	./.	0/1	0/1	0/1
chr1	70098259	70098797	DEL	538	NO	Novel	intron_variant	ANKRD13C	ENSMMUG00000013853	protein_coding	1\12	-	Reverse	1/1	1/1	1/1	1/1	1/1
chr1	70207517	70207569	DEL	52	YES	Novel	intergenic_variant	-	-	-	-	-	-	0/0	0/0	0/0	0/0	0/0
chr1	70220990	70221129	INS	139	NO	Novel	intergenic_variant	-	-	-	-	-	-	0/0	0/0	0/0	0/0	0/0
chr1	70249646	70249958	INS	312	NO	Novel	intron_variant	CTH	ENSMMUG00000019326	protein_coding	7\9	-	Forward	0/0	0/0	0/0	0/0	0/0
chr1	70276024	70276588	DEL	564	NO	Novel	intergenic_variant	-	-	-	-	-	-	1/1	1/1	1/1	1/1	0/1
chr1	70396819	70397163	DEL	344	NO	Novel	intergenic_variant	-	-	-	-	-	-	0/1	1/1	1/1	1/1	0/1
chr1	70402078	70404623	DEL	2545	NO	Novel	intergenic_variant	-	-	-	-	-	-	1/1	1/1	1/1	1/1	1/1
chr1	70546070	70546170	INS	100	YES	Novel	intergenic_variant	-	-	-	-	-	-	./.	./.	./.	./.	./.
chr1	70591478	70591658	INS	180	NO	Novel	intergenic_variant	-	-	-	-	-	-	./.	./.	./.	./.	./.
chr1	70603408	70603725	INS	317	NO	Novel	intergenic_variant	-	-	-	-	-	-	0/1	0/1	0/1	0/1	0/1
chr1	70611810	70612128	DEL	318	YES	Novel	intergenic_variant	-	-	-	-	-	-	./.	0/0	0/1	0/1	0/1
chr1	70626213	70626416	DEL	203	YES	Novel	intergenic_variant	-	-	-	-	-	-	0/0	0/1	0/0	0/0	0/0
chr1	70665716	70665777	INS	61	NO	Novel	intergenic_variant	-	-	-	-	-	-	./.	./.	./.	./.	./.
chr1	70692138	70694030	DEL	1892	YES	Novel	intergenic_variant	-	-	-	-	-	-	0/1	1/1	1/1	0/0	1/1
chr1	70748333	70748387	DEL	54	NO	Novel	intron_variant	PTGER3	ENSMMUG00000017309	protein_coding	2\2	-	Reverse	0/0	0/0	0/0	0/0	0/0
chr1	70828831	70829146	DEL	315	YES	Novel	intron_variant	PTGER3	ENSMMUG00000017309	protein_coding	2\4	-	Reverse	0/0	0/0	0/1	0/1	0/1
chr1	70837287	70837593	INS	306	NO	Novel	intron_variant	PTGER3	ENSMMUG00000017309	protein_coding	2\4	-	Reverse	./.	./.	./.	./.	./.
chr1	70843060	70843379	DEL	319	YES	Novel	intron_variant	PTGER3	ENSMMUG00000017309	protein_coding	2\4	-	Reverse	./.	0/0	0/1	0/1	0/1
chr1	70907363	70907696	INS	333	NO	Novel	intron_variant	PTGER3	ENSMMUG00000017309	protein_coding	1\4	-	Reverse	./.	./.	./.	./.	./.
chr1	71028549	71028657	DEL	108	YES	Novel	intergenic_variant	-	-	-	-	-	-	0/1	0/0	0/1	0/0	0/1
chr1	71045740	71046233	INS	493	NO	Novel	intergenic_variant	-	-	-	-	-	-	0/0	0/0	0/0	0/0	0/0
chr1	71233901	71233998	INS	97	NO	Novel	intergenic_variant	-	-	-	-	-	-	./.	./.	./.	./.	./.
chr1	71322921	71323251	DEL	330	YES	Novel	intron_variant	NEGR1	ENSMMUG00000017314	protein_coding	6\6	-	Reverse	0/0	0/1	0/1	0/1	0/1
chr1	71335252	71335559	INS	307	NO	Novel	intron_variant	NEGR1	ENSMMUG00000017314	protein_coding	6\6	-	Reverse	0/1	0/1	0/1	0/1	0/1
chr1	71338163	71338222	INS	59	YES	Novel	intron_variant	NEGR1	ENSMMUG00000017314	protein_coding	6\6	-	Reverse	./.	./.	./.	./.	./.
chr1	71486839	71487016	DEL	177	NO	Novel	intron_variant	NEGR1	ENSMMUG00000017314	protein_coding	4\6	-	Reverse	./.	./.	0/0	0/0	./.
chr1	71500933	71501013	INS	80	NO	Novel	intron_variant	NEGR1	ENSMMUG00000017314	protein_coding	4\6	-	Reverse	./.	./.	./.	./.	./.
chr1	71635031	71635345	DEL	314	YES	Known	intron_variant	NEGR1	ENSMMUG00000017314	protein_coding	3\6	-	Reverse	0/0	./.	0/1	0/0	0/1
chr1	71658033	71658123	DEL	90	YES	Novel	intron_variant	NEGR1	ENSMMUG00000017314	protein_coding	3\6	-	Reverse	0/0	0/1	0/0	0/0	0/0
chr1	71724897	71725222	INS	325	NO	Novel	intron_variant	NEGR1	ENSMMUG00000017314	protein_coding	2\6	-	Reverse	0/1	0/1	0/0	0/0	0/0
chr1	71863380	71863684	DEL	304	YES	Novel	intron_variant	NEGR1	ENSMMUG00000017314	protein_coding	1\6	-	Reverse	./.	0/0	0/1	0/0	./.
chr1	71949543	71951259	DEL	1716	NO	Novel	intron_variant	NEGR1	ENSMMUG00000017314	protein_coding	1\6	-	Reverse	0/0	0/0	0/0	0/0	0/0
chr1	72079505	72079560	INS	55	NO	Novel	intron_variant	NEGR1	ENSMMUG00000017314	protein_coding	1\6	-	Reverse	./.	./.	./.	./.	./.
chr1	72130871	72130921	INS	50	NO	Novel	intron_variant	NEGR1	ENSMMUG00000017314	protein_coding	1\6	-	Reverse	./.	./.	./.	./.	./.
chr1	72132592	72132925	DEL	333	YES	Novel	intron_variant	NEGR1	ENSMMUG00000017314	protein_coding	1\6	-	Reverse	0/1	0/1	0/1	0/1	0/1
chr1	72157968	72158029	INS	61	NO	Novel	intron_variant	NEGR1	ENSMMUG00000017314	protein_coding	1\6	-	Reverse	./.	./.	./.	./.	./.
chr1	72190344	72190402	DEL	58	NO	Novel	intergenic_variant	-	-	-	-	-	-	./.	./.	./.	./.	./.
chr1	72382133	72382234	INS	101	NO	Novel	intergenic_variant	-	-	-	-	-	-	0/0	0/0	0/0	0/0	0/0
chr1	72384128	72384233	DEL	105	YES	Novel	intergenic_variant	-	-	-	-	-	-	0/1	0/0	0/0	0/0	0/0
chr1	72393575	72393739	INS	164	NO	Novel	intergenic_variant	-	-	-	-	-	-	./.	./.	./.	./.	./.
chr1	72406783	72407128	DEL	345	NO	Novel	intergenic_variant	-	-	-	-	-	-	0/1	0/1	0/1	0/1	0/1
chr1	72444119	72444428	INS	309	NO	Novel	intergenic_variant	-	-	-	-	-	-	1/1	0/1	1/1	1/1	1/1
chr1	72519641	72519934	INS	293	NO	Novel	intergenic_variant	-	-	-	-	-	-	0/1	0/1	0/1	1/1	1/1
chr1	72527016	72527104	INS	88	NO	Novel	intergenic_variant	-	-	-	-	-	-	0/0	0/0	0/0	0/0	0/0
chr1	72527350	72528783	INS	1433	NO	Novel	intergenic_variant	-	-	-	-	-	-	./.	./.	./.	./.	./.
chr1	72553150	72556683	INS	3533	NO	Novel	intergenic_variant	-	-	-	-	-	-	./.	./.	./.	./.	./.
chr1	72669456	72674930	DEL	5474	NO	Novel	intergenic_variant	-	-	-	-	-	-	1/1	1/1	1/1	1/1	1/1
chr1	72734884	72735044	DEL	160	NO	Novel	intergenic_variant	-	-	-	-	-	-	1/1	1/1	1/1	1/1	1/1
chr1	72736060	72736696	DEL	636	YES	Novel	intergenic_variant	-	-	-	-	-	-	1/1	1/1	1/1	1/1	1/1
chr1	72761803	72762154	DEL	351	YES	Novel	intergenic_variant	-	-	-	-	-	-	0/1	0/0	0/1	0/1	1/1
chr1	72769268	72769391	INS	123	NO	Novel	intergenic_variant	-	-	-	-	-	-	./.	./.	./.	./.	./.
chr1	72783182	72783324	INS	142	NO	Novel	intergenic_variant	-	-	-	-	-	-	./.	./.	./.	./.	./.
chr1	72803851	72804410	DEL	559	NO	Novel	intergenic_variant	-	-	-	-	-	-	1/1	0/0	0/1	1/1	0/1
chr1	72807572	72808516	INS	944	NO	Novel	intergenic_variant	-	-	-	-	-	-	0/0	0/0	0/0	0/0	0/0
chr1	72807633	72808276	DEL	643	NO	Novel	intergenic_variant	-	-	-	-	-	-	1/1	1/1	1/1	1/1	1/1
chr1	72812952	72813003	INS	51	NO	Novel	intergenic_variant	-	-	-	-	-	-	./.	./.	./.	./.	./.
chr1	72957845	72957909	INS	64	NO	Novel	intergenic_variant	-	-	-	-	-	-	0/0	0/0	0/0	0/0	0/0
chr1	73038935	73039861	DEL	926	NO	Novel	intergenic_variant	-	-	-	-	-	-	0/0	0/0	0/0	0/0	0/0
chr1	73054975	73055094	INS	119	NO	Novel	intergenic_variant	-	-	-	-	-	-	0/0	0/0	0/0	0/0	0/0
chr1	73077529	73078042	DEL	513	NO	Novel	intergenic_variant	-	-	-	-	-	-	1/1	0/1	0/1	1/1	1/1
chr1	73199653	73199736	INS	83	NO	Novel	intergenic_variant	-	-	-	-	-	-	./.	./.	./.	./.	./.
chr1	73218810	73219135	INS	325	NO	Novel	intergenic_variant	-	-	-	-	-	-	0/0	0/0	0/0	0/0	0/0
chr1	73237077	73237347	DEL	270	NO	Novel	intergenic_variant	-	-	-	-	-	-	./.	0/0	0/0	0/0	./.
chr1	73238643	73238757	INS	114	NO	Novel	intergenic_variant	-	-	-	-	-	-	0/0	0/0	0/0	0/0	0/0
chr1	73301127	73301705	INS	578	NO	Novel	intergenic_variant	-	-	-	-	-	-	0/0	0/0	0/0	0/0	0/0
chr1	73553073	73553390	DEL	317	YES	Novel	intergenic_variant	-	-	-	-	-	-	1/1	1/1	0/1	0/1	0/1
chr1	73879818	73879878	INS	60	NO	Novel	intergenic_variant	-	-	-	-	-	-	./.	./.	./.	./.	./.
chr1	73895059	73895212	INS	153	NO	Novel	intergenic_variant	-	-	-	-	-	-	./.	./.	./.	./.	./.
chr1	74006730	74006915	DEL	185	YES	Novel	intron_variant	LRRIQ3	ENSMMUG00000012465	protein_coding	1\1	-	Reverse	0/0	0/0	0/0	0/0	0/0
chr1	74131389	74132074	INS	685	NO	Novel	intron_variant	LRRIQ3	ENSMMUG00000012465	protein_coding	1\2	-	Reverse	0/0	0/0	0/0	0/0	0/0
chr1	74367684	74374852	DEL	7168	YES	Novel	intron_variant	TNNI3K	ENSMMUG00000019488	protein_coding	19\26	-	Forward	1/1	1/1	1/1	1/1	1/1
chr1	74441989	74478737	DEL	36748	NO	Novel	intron_variant	TNNI3K	ENSMMUG00000019488	protein_coding	23\26	-	Forward	1/1	1/1	1/1	1/1	1/1
chr1	74519280	74519762	DEL	482	NO	Novel	intron_variant	TNNI3K	ENSMMUG00000019488	protein_coding	25\26	-	Forward	1/1	1/1	1/1	1/1	1/1
chr1	74879898	74879998	INS	100	NO	Novel	intergenic_variant	-	-	-	-	-	-	./.	./.	./.	./.	./.
chr1	74924409	74924479	INS	70	NO	Novel	intergenic_variant	-	-	-	-	-	-	./.	./.	./.	./.	./.
chr1	74938819	74938946	INS	127	NO	Novel	intergenic_variant	-	-	-	-	-	-	./.	./.	./.	./.	./.
chr1	74954473	74955134	INS	661	NO	Novel	intergenic_variant	-	-	-	-	-	-	0/0	0/0	0/0	0/0	0/0
chr1	75016302	75017066	INS	764	NO	Novel	intergenic_variant	-	-	-	-	-	-	./.	./.	./.	./.	./.
chr1	75093483	75093905	DEL	422	NO	Novel	intergenic_variant	-	-	-	-	-	-	1/1	1/1	1/1	1/1	1/1
chr1	75282140	75282229	DEL	89	YES	Novel	intron_variant	SLC44A5	ENSMMUG00000017907	protein_coding	5\24	-	Reverse	0/0	0/0	0/1	0/1	0/0
chr1	75352851	75354957	INS	2106	NO	Novel	intron_variant	SLC44A5	ENSMMUG00000017907	protein_coding	4\24	-	Reverse	0/1	0/1	0/0	0/1	0/1
chr1	75388468	75388810	DEL	342	NO	Novel	intron_variant	SLC44A5	ENSMMUG00000017907	protein_coding	3\24	-	Reverse	1/1	0/0	1/1	1/1	0/1
chr1	75394966	75395234	DEL	268	YES	Novel	intron_variant	SLC44A5	ENSMMUG00000017907	protein_coding	3\24	-	Reverse	./.	./.	0/0	./.	./.
chr1	75551666	75553826	INS	2160	NO	Novel	intron_variant	SLC44A5	ENSMMUG00000017907	protein_coding	2\24	-	Reverse	0/0	0/0	0/0	0/0	0/0
chr1	75579880	75580231	DEL	351	NO	Novel	intron_variant	SLC44A5	ENSMMUG00000017907	protein_coding	2\24	-	Reverse	0/1	0/1	1/1	1/1	0/1
chr1	75636620	75636945	INS	325	NO	Novel	intergenic_variant	-	-	-	-	-	-	./.	./.	./.	./.	./.
chr1	75668165	75668467	INS	302	NO	Novel	intergenic_variant	-	-	-	-	-	-	0/1	0/1	0/0	0/0	0/1
chr1	75681466	75681798	DEL	332	YES	Novel	intergenic_variant	-	-	-	-	-	-	0/1	0/1	0/1	0/1	1/1
chr1	75688130	75689014	DEL	884	YES	Novel	intergenic_variant	-	-	-	-	-	-	0/1	0/1	0/1	0/1	0/1
chr1	75707388	75707686	INS	298	NO	Novel	intron_variant	ACADM	ENSMMUG00000007220	protein_coding	2\12	-	Forward	1/1	0/1	1/1	1/1	1/1
chr1	75729626	75729960	INS	334	NO	Novel	coding_sequence_variant&intron_variant	ACADM	ENSMMUG00000007220	protein_coding	-	10-11\12	Forward	0/1	0/1	1/1	0/0	0/0
chr1	75737732	75738437	DEL	705	NO	Novel	intron_variant	ACADM	ENSMMUG00000007220	protein_coding	11\12	-	Forward	0/1	0/0	0/0	0/0	0/0
chr1	75856126	75856423	DEL	297	YES	Novel	intron_variant	MSH4	ENSMMUG00000000875	protein_coding	9\18	-	Forward	./.	0/0	0/0	0/0	0/0
chr1	75940911	75941010	INS	99	NO	Novel	intergenic_variant	-	-	-	-	-	-	./.	./.	./.	./.	./.
chr1	75957893	75957972	INS	79	NO	Novel	intergenic_variant	-	-	-	-	-	-	./.	./.	./.	./.	./.
chr1	76020790	76021258	DEL	468	YES	Novel	intergenic_variant	-	-	-	-	-	-	1/1	1/1	1/1	1/1	1/1
chr1	76030621	76030732	INS	111	NO	Novel	intergenic_variant	-	-	-	-	-	-	./.	./.	./.	./.	./.
chr1	76041884	76042110	INS	226	NO	Novel	intergenic_variant	-	-	-	-	-	-	0/1	0/1	1/1	0/1	0/1
chr1	76339275	76339592	INS	317	NO	Novel	intron_variant	ST6GALNAC3	ENSMMUG00000005990	protein_coding	2\4	-	Forward	0/1	0/0	0/1	0/1	0/1
chr1	76340237	76340293	INS	56	NO	Novel	intron_variant	ST6GALNAC3	ENSMMUG00000005990	protein_coding	2\4	-	Forward	./.	./.	./.	./.	./.
chr1	76384137	76384269	INS	132	NO	Novel	intron_variant	ST6GALNAC3	ENSMMUG00000005990	protein_coding	2\4	-	Forward	0/0	0/0	0/0	0/0	0/0
chr1	76675092	76675421	INS	329	NO	Novel	intergenic_variant	-	-	-	-	-	-	./.	./.	./.	./.	./.
chr1	76974855	76979946	DEL	5091	YES	Novel	intron_variant	ST6GALNAC5	ENSMMUG00000005994	protein_coding	2\4	-	Forward	1/1	1/1	1/1	1/1	1/1
chr1	77083617	77083923	INS	306	NO	Novel	intron_variant	ST6GALNAC5	ENSMMUG00000005994	protein_coding	2\4	-	Forward	0/1	0/1	1/1	0/1	1/1
chr1	77138598	77138886	INS	288	NO	Novel	intergenic_variant	-	-	-	-	-	-	0/0	0/0	0/0	0/0	0/0
chr1	77229565	77229645	INS	80	NO	Novel	intron_variant	PIGK	ENSMMUG00000020217	protein_coding	3\10	-	Reverse	./.	./.	./.	./.	./.
chr1	77352422	77352483	DEL	61	YES	Novel	intron_variant	AK5	ENSMMUG00000020218	protein_coding	4\10	-	Forward	./.	0/0	./.	1/1	0/0
chr1	77379655	77379973	DEL	318	YES	Novel	intron_variant	AK5	ENSMMUG00000020218	protein_coding	4\10	-	Forward	0/1	0/1	0/1	0/1	0/0
chr1	77395796	77396116	INS	320	NO	Novel	intron_variant	AK5	ENSMMUG00000020218	protein_coding	5\10	-	Forward	0/0	0/0	0/0	0/0	0/0
chr1	77492941	77496496	DEL	3555	YES	Known	coding_sequence_variant&5_prime_UTR_variant&3_prime_UTR_variant&intron_variant	-	ENSMMUG00000020200	Transcript	-	1\1	Reverse	1/1	1/1	1/1	1/1	1/1
chr1	77616119	77616343	INS	224	NO	Novel	intron_variant	AK5	ENSMMUG00000020218	protein_coding	10\10	-	Forward	0/0	0/0	0/0	0/0	0/0
chr1	77629445	77629766	DEL	321	NO	Novel	intron_variant	-	ENSMMUG00000042828	Transcript	2\3	-	Reverse	0/1	0/1	0/1	0/1	0/1
chr1	77647874	77647975	DEL	101	YES	Novel	intron_variant	-	ENSMMUG00000042828	Transcript	1\3	-	Reverse	1/1	1/1	./.	0/1	1/1
chr1	77706091	77706311	DEL	220	YES	Novel	upstream_gene_variant	RF00017	ENSMMUG00000044790	misc_RNA	-	-	Forward	1/1	1/1	1/1	1/1	1/1
chr1	77715509	77715571	INS	62	NO	Novel	intergenic_variant	-	-	-	-	-	-	./.	./.	./.	./.	./.
chr1	77726743	77727070	DEL	327	YES	Novel	intergenic_variant	-	-	-	-	-	-	0/1	0/1	0/1	0/1	0/1
chr1	77781506	77781601	INS	95	NO	Novel	intron_variant	USP33	ENSMMUG00000018326	protein_coding	17\23	-	Reverse	./.	./.	./.	./.	./.
chr1	77807245	77807548	INS	303	NO	Novel	coding_sequence_variant&intron_variant	USP33	ENSMMUG00000018326	protein_coding	-	3\23	-	./.	./.	./.	./.	./.
chr1	77929088	77929246	INS	158	NO	Novel	downstream_gene_variant	MIGA1	ENSMMUG00000011987	protein_coding	-	-	Forward	./.	./.	./.	./.	./.
chr1	77949166	77949501	INS	335	NO	Novel	intron_variant	NEXN	ENSMMUG00000010352	protein_coding	1\12	-	Forward	0/1	1/1	0/1	1/1	0/1
chr1	78066295	78066427	INS	132	NO	Novel	intron_variant	DNAJB4	ENSMMUG00000038395	protein_coding	3\4	-	Forward	./.	./.	./.	./.	./.
chr1	78373410	78373465	DEL	55	YES	Novel	intergenic_variant	-	-	-	-	-	-	0/1	0/0	0/0	0/0	0/1
chr1	78392173	78392491	DEL	318	YES	Novel	intergenic_variant	-	-	-	-	-	-	0/1	0/1	0/1	0/1	0/1
chr1	78441861	78441944	DEL	83	YES	Novel	intergenic_variant	-	-	-	-	-	-	0/0	./.	./.	./.	./.
chr1	78594403	78594613	INS	210	NO	Novel	intergenic_variant	-	-	-	-	-	-	./.	./.	./.	./.	./.
chr1	78610412	78610733	DEL	321	YES	Novel	intergenic_variant	-	-	-	-	-	-	0/1	0/1	0/1	0/1	0/1
chr1	78613745	78614071	INS	326	NO	Novel	intergenic_variant	-	-	-	-	-	-	0/0	0/0	0/0	0/0	0/0
chr1	78647857	78648159	DEL	302	YES	Novel	intergenic_variant	-	-	-	-	-	-	./.	./.	0/1	./.	./.
chr1	78827619	78832032	INS	4413	NO	Novel	intergenic_variant	-	-	-	-	-	-	0/0	0/0	0/0	0/0	0/0
chr1	78842400	78887258	DEL	44858	NO	Novel	intergenic_variant	-	-	-	-	-	-	0/0	0/0	0/0	0/0	0/0
chr1	78918737	78918831	INS	94	NO	Novel	intergenic_variant	-	-	-	-	-	-	0/0	0/0	0/0	0/0	0/0
chr1	78992420	78992717	INS	297	NO	Novel	intron_variant	ADGRL4	ENSMMUG00000023345	protein_coding	15\17	-	Reverse	0/0	0/0	0/0	0/1	0/0
chr1	79038685	79038743	INS	58	NO	Novel	intron_variant	ADGRL4	ENSMMUG00000023345	protein_coding	2\17	-	Reverse	./.	./.	./.	./.	./.
chr1	79055655	79055885	DEL	230	NO	Known	intron_variant	ADGRL4	ENSMMUG00000023345	protein_coding	2\17	-	Reverse	1/1	0/0	1/1	0/0	0/0
chr1	79135071	79135206	INS	135	NO	Novel	intergenic_variant	-	-	-	-	-	-	./.	./.	./.	./.	./.
chr1	79291357	79291505	INS	148	NO	Novel	intergenic_variant	-	-	-	-	-	-	./.	./.	./.	./.	./.
chr1	79384215	79384516	DEL	301	YES	Novel	intergenic_variant	-	-	-	-	-	-	0/1	0/1	0/0	0/1	0/1
chr1	79388930	79389250	DEL	320	YES	Novel	intergenic_variant	-	-	-	-	-	-	0/0	0/0	0/0	0/1	0/1
chr1	79514538	79514804	DEL	266	YES	Novel	downstream_gene_variant	-	ENSMMUG00000039921	Transcript	-	-	Forward	0/1	0/1	0/1	0/1	0/1
chr1	79524716	79524872	INS	156	NO	Novel	intergenic_variant	-	-	-	-	-	-	./.	./.	./.	./.	./.
chr1	79577842	79577940	INS	98	NO	Novel	intergenic_variant	-	-	-	-	-	-	./.	./.	./.	./.	./.
chr1	79605785	79605980	INS	195	NO	Novel	intergenic_variant	-	-	-	-	-	-	./.	./.	./.	./.	./.
chr1	79667077	79667230	INS	153	NO	Novel	intergenic_variant	-	-	-	-	-	-	./.	./.	./.	./.	./.
chr1	79668912	79668970	INS	58	NO	Novel	intergenic_variant	-	-	-	-	-	-	./.	./.	./.	./.	./.
chr1	79705573	79705865	DEL	292	YES	Novel	intergenic_variant	-	-	-	-	-	-	0/0	0/0	0/0	0/0	0/0
chr1	79821546	79821869	INS	323	NO	Novel	intergenic_variant	-	-	-	-	-	-	0/0	0/0	0/0	0/0	0/0
chr1	79857502	79858881	DEL	1379	NO	Novel	intergenic_variant	-	-	-	-	-	-	0/0	0/0	0/0	0/0	0/0
chr1	79896969	79897281	DEL	312	YES	Novel	intergenic_variant	-	-	-	-	-	-	1/1	1/1	0/1	0/1	0/1
chr1	79913443	79913784	INS	341	NO	Novel	intergenic_variant	-	-	-	-	-	-	0/0	0/1	0/0	0/0	0/0
chr1	79957430	79957567	INS	137	NO	Novel	intergenic_variant	-	-	-	-	-	-	0/0	0/0	0/0	0/0	0/0
chr1	80032923	80033219	DEL	296	YES	Novel	intergenic_variant	-	-	-	-	-	-	1/1	0/1	1/1	0/1	0/0
chr1	80177265	80177350	INS	85	NO	Novel	intergenic_variant	-	-	-	-	-	-	./.	./.	./.	./.	./.
chr1	80258734	80259062	INS	328	NO	Novel	intergenic_variant	-	-	-	-	-	-	0/0	0/1	0/1	0/1	0/1
chr1	80438213	80438507	DEL	294	YES	Novel	intergenic_variant	-	-	-	-	-	-	./.	./.	0/0	./.	0/0
chr1	80439375	80440032	DEL	657	NO	Novel	intergenic_variant	-	-	-	-	-	-	0/0	0/1	0/0	0/0	0/0
chr1	80526227	80526550	INS	323	NO	Novel	intergenic_variant	-	-	-	-	-	-	0/0	0/0	0/0	0/0	0/1
chr1	80540542	80540866	DEL	324	YES	Novel	intergenic_variant	-	-	-	-	-	-	0/1	0/1	0/1	0/1	0/0
chr1	80543833	80544170	INS	337	NO	Novel	intergenic_variant	-	-	-	-	-	-	0/1	0/0	0/1	0/1	0/1
chr1	80555498	80555828	DEL	330	YES	Novel	intergenic_variant	-	-	-	-	-	-	0/0	0/1	0/1	0/1	0/1
chr1	80573784	80575374	DEL	1590	YES	Novel	intergenic_variant	-	-	-	-	-	-	1/1	1/1	1/1	1/1	1/1
chr1	80577566	80577684	INS	118	NO	Novel	intergenic_variant	-	-	-	-	-	-	./.	./.	./.	./.	./.
chr1	80645861	80645913	DEL	52	NO	Novel	intergenic_variant	-	-	-	-	-	-	0/0	0/0	0/0	0/1	0/1
chr1	80668741	80669049	INS	308	NO	Novel	intergenic_variant	-	-	-	-	-	-	./.	./.	./.	./.	./.
chr1	80672315	80672629	INS	314	NO	Novel	intergenic_variant	-	-	-	-	-	-	1/1	0/1	0/1	0/0	0/1
chr1	81051992	81052047	DEL	55	YES	Novel	intergenic_variant	-	-	-	-	-	-	0/0	0/0	0/1	0/0	0/0
chr1	81082322	81082990	DEL	668	NO	Novel	intergenic_variant	-	-	-	-	-	-	0/0	0/0	0/0	0/0	0/1
chr1	81197063	81197257	INS	194	NO	Novel	intergenic_variant	-	-	-	-	-	-	./.	./.	./.	./.	./.
chr1	81230895	81230945	DEL	50	NO	Novel	intergenic_variant	-	-	-	-	-	-	0/0	0/0	0/0	0/1	0/0
chr1	81260078	81260152	INS	74	YES	Novel	intergenic_variant	-	-	-	-	-	-	./.	./.	./.	./.	./.
chr1	81528550	81528861	INS	311	NO	Novel	intergenic_variant	-	-	-	-	-	-	0/0	0/0	0/0	0/0	0/0
chr1	81529942	81530265	INS	323	NO	Novel	intergenic_variant	-	-	-	-	-	-	0/0	0/0	0/0	0/0	0/0
chr1	81649470	81649784	INS	314	NO	Novel	intergenic_variant	-	-	-	-	-	-	1/1	0/1	0/0	0/1	0/1
chr1	81659691	81659892	DEL	201	YES	Known	intergenic_variant	-	-	-	-	-	-	0/0	0/1	0/0	0/0	0/1
chr1	81731058	81731379	INS	321	NO	Novel	intergenic_variant	-	-	-	-	-	-	1/1	0/1	1/1	1/1	1/1
chr1	81864478	81864571	INS	93	NO	Novel	intergenic_variant	-	-	-	-	-	-	./.	./.	./.	./.	./.
chr1	81935132	81936280	INS	1148	NO	Novel	intergenic_variant	-	-	-	-	-	-	0/0	0/0	0/0	0/0	0/0
chr1	81962271	81962442	DEL	171	NO	Novel	intergenic_variant	-	-	-	-	-	-	./.	./.	./.	./.	./.
chr1	81993003	81993303	DEL	300	YES	Novel	intron_variant	ADGRL2	ENSMMUG00000002516	protein_coding	1\18	-	Forward	1/1	1/1	0/1	1/1	1/1
chr1	82195084	82195144	INS	60	YES	Novel	intergenic_variant	-	-	-	-	-	-	./.	./.	./.	./.	./.
chr1	82261899	82262219	INS	320	NO	Novel	intergenic_variant	-	-	-	-	-	-	0/0	0/0	0/0	0/0	0/0
chr1	82311818	82312017	DEL	199	NO	Novel	intergenic_variant	-	-	-	-	-	-	0/1	0/1	0/1	0/1	0/1
chr1	82460987	82461140	INS	153	NO	Novel	intergenic_variant	-	-	-	-	-	-	./.	./.	./.	./.	./.
chr1	82536395	82537293	INS	898	NO	Novel	intergenic_variant	-	-	-	-	-	-	0/0	0/0	0/0	0/0	0/0
chr1	82554159	82555308	DEL	1149	YES	Novel	intergenic_variant	-	-	-	-	-	-	0/1	0/1	0/1	0/1	0/1
chr1	82561668	82561733	INS	65	YES	Novel	intergenic_variant	-	-	-	-	-	-	./.	./.	./.	./.	./.
chr1	82689484	82689569	INS	85	NO	Novel	intergenic_variant	-	-	-	-	-	-	./.	./.	./.	./.	./.
chr1	82962307	82962382	INS	75	NO	Novel	downstream_gene_variant	-	ENSMMUG00000019592	Transcript	-	-	Forward	./.	./.	./.	./.	./.
chr1	83152683	83152802	DEL	119	NO	Novel	intergenic_variant	-	-	-	-	-	-	0/0	0/0	0/0	0/1	0/0
chr1	83175060	83177934	DEL	2874	NO	Novel	intergenic_variant	-	-	-	-	-	-	0/0	0/0	0/0	0/0	0/0
chr1	83284721	83284836	DEL	115	YES	Known	intergenic_variant	-	-	-	-	-	-	0/1	0/1	0/1	1/1	1/1
chr1	83288537	83288592	DEL	55	YES	Known	intergenic_variant	-	-	-	-	-	-	0/0	0/0	0/0	0/0	0/0
chr1	83317337	83319831	INS	2494	NO	Known	upstream_gene_variant	-	ENSMMUG00000009554	Transcript	-	-	Reverse	0/0	0/0	0/0	0/0	0/0
chr1	83348771	83348854	DEL	83	NO	Known	intergenic_variant	-	-	-	-	-	-	0/0	0/0	0/0	0/0	0/0
chr1	83499198	83543810	DEL	44612	NO	Novel	intergenic_variant	-	-	-	-	-	-	0/0	0/0	0/0	0/0	0/0
chr1	83563623	83564525	INS	902	NO	Novel	intergenic_variant	-	-	-	-	-	-	1/1	0/0	0/1	0/1	0/1
chr1	83683933	83685080	DEL	1147	YES	Novel	intergenic_variant	-	-	-	-	-	-	1/1	1/1	1/1	1/1	1/1
chr1	83763823	83764080	DEL	257	YES	Novel	intergenic_variant	-	-	-	-	-	-	1/1	1/1	1/1	1/1	1/1
chr1	83802845	83802925	INS	80	NO	Novel	intergenic_variant	-	-	-	-	-	-	./.	./.	./.	./.	./.
chr1	84023155	84025786	INS	2631	NO	Novel	intergenic_variant	-	-	-	-	-	-	0/0	0/0	0/0	0/0	0/0
chr1	84035224	84035534	DEL	310	YES	Novel	intergenic_variant	-	-	-	-	-	-	0/1	0/1	0/1	0/0	0/1
chr1	84150752	84150885	INS	133	NO	Novel	intron_variant	TTLL7	ENSMMUG00000016591	protein_coding	9\20	-	Reverse	./.	./.	./.	./.	./.
chr1	84153323	84153386	INS	63	NO	Novel	intron_variant	TTLL7	ENSMMUG00000016591	protein_coding	9\20	-	Reverse	./.	./.	./.	./.	./.
chr1	84188843	84188899	DEL	56	NO	Novel	upstream_gene_variant	TTLL7	ENSMMUG00000016591	protein_coding	-	-	Reverse	1/1	1/1	1/1	1/1	1/1
chr1	84217365	84217489	INS	124	NO	Novel	intron_variant	TTLL7	ENSMMUG00000016591	protein_coding	1\20	-	Reverse	0/0	0/0	0/0	0/0	0/0
chr1	84224936	84225192	INS	256	NO	Novel	intron_variant	TTLL7	ENSMMUG00000016591	protein_coding	1\20	-	Reverse	./.	./.	./.	./.	./.
chr1	84224960	84228921	DUP	3961	NO	Novel	intron_variant	TTLL7	ENSMMUG00000016591	protein_coding	1\20	-	Reverse	0/0	0/0	0/0	0/0	0/0
chr1	84228669	84228920	INV	251	YES	Novel	intron_variant	TTLL7	ENSMMUG00000016591	protein_coding	1\20	-	Reverse	0/0	0/0	0/0	0/0	0/0
chr1	84291047	84292702	DEL	1655	YES	Novel	intergenic_variant	-	-	-	-	-	-	1/1	0/1	0/0	0/1	0/1
chr1	84504517	84504576	INS	59	NO	Novel	intergenic_variant	-	-	-	-	-	-	0/0	0/0	0/0	0/0	0/0
chr1	84600506	84600818	DEL	312	YES	Novel	intron_variant	-	ENSMMUG00000000404	Transcript	8\8	-	Reverse	0/0	./.	0/1	0/1	0/1
chr1	84630608	84630683	INS	75	NO	Novel	intron_variant	-	ENSMMUG00000000404	Transcript	1\8	-	Reverse	./.	./.	./.	./.	./.
chr1	84748148	84748461	DEL	313	NO	Novel	upstream_gene_variant	SPATA1	ENSMMUG00000022183	protein_coding	-	-	Forward	0/1	0/1	0/1	0/1	0/1
chr1	84886382	84886506	INS	124	NO	Novel	intron_variant	SSX2IP	ENSMMUG00000006203	protein_coding	9\10	-	Reverse	0/0	0/0	0/0	0/0	0/0
chr1	84901694	84907340	DEL	5646	YES	Novel	intron_variant	SSX2IP	ENSMMUG00000006203	protein_coding	3\10	-	Reverse	1/1	1/1	1/1	1/1	1/1
chr1	85146477	85146527	INS	50	NO	Novel	intergenic_variant	-	-	-	-	-	-	./.	./.	./.	./.	./.
chr1	85480512	85480829	INS	317	NO	Novel	intergenic_variant	-	-	-	-	-	-	./.	./.	./.	./.	./.
chr1	85570114	85570243	INS	129	NO	Novel	intron_variant	DDAH1	ENSMMUG00000014573	protein_coding	4\5	-	Reverse	./.	./.	./.	./.	./.
chr1	85630754	85632281	DEL	1527	YES	Novel	intron_variant	DDAH1	ENSMMUG00000014573	protein_coding	1\5	-	Reverse	1/1	1/1	1/1	1/1	1/1
chr1	85712930	85713096	DEL	166	NO	Novel	intergenic_variant	-	-	-	-	-	-	0/0	0/0	0/0	0/0	1/1
chr1	85713318	85713440	INS	122	NO	Novel	intergenic_variant	-	-	-	-	-	-	0/0	0/0	0/0	0/0	0/0
chr1	85769086	85769417	DEL	331	YES	Known	intergenic_variant	-	-	-	-	-	-	0/1	0/1	0/1	0/1	0/1
chr1	85998058	85998130	INS	72	NO	Novel	intergenic_variant	-	-	-	-	-	-	./.	./.	./.	./.	./.
chr1	86183147	86184284	DEL	1137	NO	Novel	intergenic_variant	-	-	-	-	-	-	0/0	0/0	0/1	0/0	0/0
chr1	86361264	86361393	DEL	129	NO	Novel	intergenic_variant	-	-	-	-	-	-	./.	./.	./.	./.	./.
chr1	86726879	86727058	INS	179	NO	Novel	upstream_gene_variant	CLCA4	ENSMMUG00000010306	protein_coding	-	-	Forward	./.	./.	./.	./.	./.
chr1	86761340	86761407	DEL	67	NO	Novel	downstream_gene_variant	CLCA4	ENSMMUG00000010306	protein_coding	-	-	Forward	0/0	0/0	0/0	0/0	0/0
chr1	86771360	86771692	INS	332	NO	Novel	intergenic_variant	-	-	-	-	-	-	0/0	0/0	0/0	0/0	0/0
chr1	87005924	87006296	DEL	372	YES	Novel	intron_variant	SELENOF	ENSMMUG00000016554	protein_coding	3\3	-	Reverse	1/1	1/1	1/1	0/1	1/1
chr1	87022867	87023210	DEL	343	YES	Novel	intron_variant	SELENOF	ENSMMUG00000016554	protein_coding	5\5	-	Reverse	0/1	0/1	1/1	0/1	0/1
chr1	87026836	87027157	INS	321	NO	Novel	intron_variant	SELENOF	ENSMMUG00000016554	protein_coding	4\5	-	Reverse	1/1	0/1	0/0	1/1	0/1
chr1	87036458	87036792	INS	334	NO	Novel	intron_variant	SELENOF	ENSMMUG00000016554	protein_coding	4\5	-	Reverse	0/1	0/0	0/1	0/1	0/1
chr1	87068441	87068546	INS	105	NO	Novel	upstream_gene_variant	HS2ST1	ENSMMUG00000014056	protein_coding	-	-	Forward	./.	./.	./.	./.	./.
chr1	87128773	87129794	DEL	1021	YES	Novel	intron_variant	HS2ST1	ENSMMUG00000014056	protein_coding	1\6	-	Forward	0/0	0/0	0/0	0/0	0/0
chr1	87161243	87161310	DEL	67	NO	Novel	intron_variant	HS2ST1	ENSMMUG00000014056	protein_coding	1\6	-	Forward	./.	0/0	0/0	0/0	0/0
chr1	87280434	87281134	DEL	700	YES	Known	intron_variant	HS2ST1	ENSMMUG00000014056	protein_coding	6\7	-	Forward	1/1	1/1	1/1	1/1	1/1
chr1	87496175	87496302	INS	127	NO	Novel	intron_variant	LMO4	ENSMMUG00000017383	protein_coding	1\3	-	Forward	./.	./.	./.	./.	./.
chr1	87539481	87539799	INS	318	NO	Novel	intergenic_variant	-	-	-	-	-	-	0/0	0/0	0/0	0/0	0/0
chr1	87775485	87775587	INS	102	NO	Known	intergenic_variant	-	-	-	-	-	-	./.	./.	./.	./.	./.
chr1	87790100	87790155	DEL	55	NO	Known	intergenic_variant	-	-	-	-	-	-	0/0	0/0	0/0	0/0	0/0
chr1	87854765	87855062	DEL	297	YES	Known	intergenic_variant	-	-	-	-	-	-	0/0	0/0	0/0	./.	0/0
chr1	87934162	87934479	INS	317	NO	Novel	intergenic_variant	-	-	-	-	-	-	0/0	0/0	0/0	1/1	0/1
chr1	88017727	88018126	DEL	399	NO	Novel	intergenic_variant	-	-	-	-	-	-	0/1	0/1	0/1	0/1	0/1
chr1	88040062	88041307	DEL	1245	YES	Novel	intergenic_variant	-	-	-	-	-	-	1/1	1/1	1/1	1/1	1/1
chr1	88088503	88089555	DEL	1052	YES	Novel	intron_variant&non_coding_transcript_variant	-	ENSMMUG00000042202	Transcript	1\1	-	Forward	1/1	1/1	1/1	1/1	1/1
chr1	88184529	88184839	INS	310	NO	Novel	intergenic_variant	-	-	-	-	-	-	1/1	0/1	1/1	1/1	1/1
chr1	88310661	88310739	INS	78	NO	Novel	intergenic_variant	-	-	-	-	-	-	./.	./.	./.	./.	./.
chr1	88334325	88334468	INS	143	NO	Known	intergenic_variant	-	-	-	-	-	-	./.	./.	./.	./.	./.
chr1	88386704	88386754	DEL	50	YES	Novel	intergenic_variant	-	-	-	-	-	-	0/0	0/0	0/0	0/0	0/0
chr1	88611509	88611634	DEL	125	NO	Novel	intergenic_variant	-	-	-	-	-	-	1/1	1/1	1/1	1/1	1/1
chr1	88612836	88613848	DEL	1012	NO	Novel	intergenic_variant	-	-	-	-	-	-	1/1	1/1	1/1	1/1	1/1
chr1	88696653	88696834	DEL	181	YES	Novel	intergenic_variant	-	-	-	-	-	-	0/0	0/0	0/0	0/0	0/0
chr1	88850879	88851006	INS	127	NO	Novel	intergenic_variant	-	-	-	-	-	-	0/0	0/0	0/0	0/0	0/0
chr1	88950187	88950506	DEL	319	YES	Novel	intron_variant	PKN2	ENSMMUG00000020588	protein_coding	1\21	-	Forward	./.	./.	0/1	0/1	0/1
chr1	89004448	89004610	DEL	162	NO	Novel	intron_variant	PKN2	ENSMMUG00000020588	protein_coding	8\21	-	Forward	1/1	1/1	1/1	1/1	1/1
chr1	89208610	89211376	DEL	2766	YES	Novel	intron_variant	KYAT3	ENSMMUG00000018795	protein_coding	2\13	-	Reverse	0/0	0/0	0/0	0/0	0/0
chr1	89298569	89298886	DEL	317	YES	Novel	intron_variant	GBP2	ENSMMUG00000000662	protein_coding	7\9	-	Reverse	0/1	0/0	0/1	0/0	0/0
chr1	89323342	89323586	INS	244	NO	Novel	intron_variant	GBP2	ENSMMUG00000000662	protein_coding	7\9	-	Reverse	0/1	0/1	1/1	1/1	0/1
chr1	89394045	89395068	DEL	1023	NO	Novel	intron_variant	GBP7	ENSMMUG00000000665	protein_coding	7\10	-	Reverse	0/1	0/1	0/1	0/1	0/1
chr1	89401041	89401343	DEL	302	YES	Novel	intron_variant	GBP7	ENSMMUG00000000665	protein_coding	6\10	-	Reverse	0/0	0/0	0/1	0/0	0/0
chr1	89655151	89655209	INS	58	NO	Novel	intergenic_variant	-	-	-	-	-	-	./.	./.	./.	./.	./.
chr1	89679630	89679710	INS	80	NO	Novel	intergenic_variant	-	-	-	-	-	-	./.	./.	./.	./.	./.
chr1	89736650	89736974	INS	324	NO	Novel	intron_variant	LRRC8B	ENSMMUG00000017707	protein_coding	2\5	-	Forward	0/0	0/0	0/1	0/0	0/1
chr1	89976841	89977545	DEL	704	NO	Novel	intergenic_variant	-	-	-	-	-	-	0/0	0/0	0/0	0/0	0/0
chr1	89980252	89980312	INS	60	NO	Novel	intergenic_variant	-	-	-	-	-	-	./.	./.	./.	./.	./.
chr1	90036165	90036435	INS	270	NO	Novel	intron_variant	LRRC8D	ENSMMUG00000012828	protein_coding	2\2	-	Forward	0/1	0/0	0/0	0/1	0/1
chr1	90093207	90093411	INS	204	NO	Novel	intron_variant	LRRC8D	ENSMMUG00000012828	protein_coding	2\2	-	Forward	0/1	1/1	0/1	0/1	0/1
chr1	90111310	90111650	INS	340	NO	Novel	intron_variant	LRRC8D	ENSMMUG00000012828	protein_coding	2\2	-	Forward	./.	./.	./.	./.	./.
chr1	90146310	90146623	DEL	313	YES	Novel	intergenic_variant	-	-	-	-	-	-	./.	0/0	0/1	0/0	0/1
chr1	90154084	90154393	INS	309	NO	Novel	intergenic_variant	-	-	-	-	-	-	0/0	0/0	0/0	0/0	0/0
chr1	90170627	90170682	DEL	55	YES	Novel	upstream_gene_variant	RF00100	ENSMMUG00000037171	misc_RNA	-	-	Reverse	1/1	1/1	1/1	1/1	1/1
chr1	90259649	90259964	INS	315	NO	Novel	intergenic_variant	-	-	-	-	-	-	0/1	0/1	1/1	0/0	0/0
chr1	90305259	90305396	INS	137	NO	Novel	intergenic_variant	-	-	-	-	-	-	./.	./.	./.	./.	./.
chr1	90312471	90312603	INS	132	NO	Novel	intergenic_variant	-	-	-	-	-	-	0/0	0/0	0/0	0/0	0/0
chr1	90358963	90359251	INS	288	NO	Novel	intergenic_variant	-	-	-	-	-	-	0/0	0/0	0/0	0/0	0/0
chr1	90381998	90382332	DEL	334	NO	Novel	intergenic_variant	-	-	-	-	-	-	0/1	0/1	0/1	0/1	0/1
chr1	90457753	90460980	DEL	3227	YES	Novel	intergenic_variant	-	-	-	-	-	-	0/1	0/1	0/1	0/1	0/0
chr1	90539012	90541939	DEL	2927	YES	Novel	intergenic_variant	-	-	-	-	-	-	0/0	0/0	0/0	0/0	0/0
chr1	90559696	90560859	INS	1163	NO	Novel	intergenic_variant	-	-	-	-	-	-	0/1	0/1	0/1	0/1	0/1
chr1	90600107	90600445	DEL	338	YES	Novel	intergenic_variant	-	-	-	-	-	-	0/0	0/0	0/0	0/0	0/0
chr1	90616558	90616929	INS	371	NO	Novel	intergenic_variant	-	-	-	-	-	-	0/0	0/1	0/1	0/1	0/1
chr1	90631317	90631639	INS	322	NO	Novel	intergenic_variant	-	-	-	-	-	-	0/0	./.	./.	0/0	0/0
chr1	90701889	90702949	DEL	1060	NO	Novel	intergenic_variant	-	-	-	-	-	-	0/1	0/0	0/0	0/1	0/0
chr1	91241572	91242465	INS	893	NO	Novel	intergenic_variant	-	-	-	-	-	-	0/0	0/0	0/0	0/0	0/0
chr1	91299745	91300050	INS	305	NO	Novel	intergenic_variant	-	-	-	-	-	-	0/0	0/0	0/0	0/0	0/0
chr1	91355618	91355945	INS	327	NO	Novel	intergenic_variant	-	-	-	-	-	-	0/0	0/0	0/0	./.	0/0
chr1	91360756	91360812	DEL	56	NO	Novel	intergenic_variant	-	-	-	-	-	-	0/0	0/1	0/1	0/1	0/1
chr1	91366544	91366865	DEL	321	YES	Novel	intergenic_variant	-	-	-	-	-	-	0/1	0/1	0/1	0/1	0/1
chr1	91421680	91429305	DEL	7625	YES	Novel	intergenic_variant	-	-	-	-	-	-	0/1	0/1	0/1	0/1	0/1
chr1	91431711	91856665	DEL	424954	YES	Novel	coding_sequence_variant&5_prime_UTR_variant&3_prime_UTR_variant&intron_variant	-	ENSMMUG00000009272	Transcript	-	1\1	Reverse	0/1	0/1	0/1	0/1	0/1
chr1	91645246	92019171	DUP	373925	YES	Novel	coding_sequence_variant&5_prime_UTR_variant&3_prime_UTR_variant&intron_variant	-	ENSMMUG00000009272	Transcript	-	1\1	Reverse	0/1	0/1	0/1	0/1	0/1
chr1	91645929	92019771	DEL	373842	YES	Novel	coding_sequence_variant&5_prime_UTR_variant&3_prime_UTR_variant&intron_variant	-	ENSMMUG00000009272	Transcript	-	1\1	Reverse	./.	./.	./.	./.	./.
chr1	91667408	91667474	DEL	66	YES	Novel	intergenic_variant	-	-	-	-	-	-	0/0	0/0	0/0	0/0	0/1
chr1	91681872	91682198	DEL	326	YES	Novel	downstream_gene_variant	-	ENSMMUG00000020717	Transcript	-	-	Reverse	0/0	0/0	0/0	0/0	0/0
chr1	91842799	91843736	DEL	937	YES	Novel	coding_sequence_variant&3_prime_UTR_variant&intron_variant	-	ENSMMUG00000009272	Transcript	-	1\1	-	0/0	0/1	0/1	0/1	0/0
chr1	91859392	91869352	DEL	9960	YES	Novel	intergenic_variant	-	-	-	-	-	-	1/1	1/1	1/1	0/0	0/1
chr1	91940306	91940604	DEL	298	YES	Novel	intron_variant	HFM1	ENSMMUG00000006819	protein_coding	21\38	-	Reverse	./.	./.	./.	./.	./.
chr1	91990827	91990878	INS	51	NO	Novel	intron_variant	HFM1	ENSMMUG00000006819	protein_coding	13\38	-	Reverse	1/1	1/1	1/1	1/1	1/1
chr1	92121503	92126943	DEL	5440	YES	Novel	intergenic_variant	-	-	-	-	-	-	0/1	1/1	0/0	0/1	0/1
chr1	92246724	92247007	INS	283	NO	Novel	intergenic_variant	-	-	-	-	-	-	./.	./.	./.	./.	./.
chr1	92268876	92269201	INS	325	NO	Novel	intron_variant	-	ENSMMUG00000039930	Transcript	1\3	-	Forward	1/1	1/1	1/1	1/1	1/1
chr1	92359394	92359462	DEL	68	NO	Novel	intron_variant	TGFBR3	ENSMMUG00000001742	protein_coding	4\16	-	Reverse	0/1	0/1	0/1	0/1	1/1
chr1	92407794	92408143	DEL	349	YES	Novel	intron_variant	TGFBR3	ENSMMUG00000001742	protein_coding	3\16	-	Reverse	1/1	1/1	0/1	1/1	1/1
chr1	92418423	92418713	DEL	290	YES	Novel	intron_variant	TGFBR3	ENSMMUG00000001742	protein_coding	3\16	-	Reverse	1/1	1/1	0/1	0/1	0/1
chr1	92426173	92426485	DEL	312	YES	Novel	intron_variant	TGFBR3	ENSMMUG00000001742	protein_coding	2\16	-	Reverse	0/1	0/1	0/1	0/1	0/1
chr1	92458818	92459222	DEL	404	NO	Novel	intron_variant	TGFBR3	ENSMMUG00000001742	protein_coding	2\16	-	Reverse	0/0	0/0	0/0	0/0	0/0
chr1	92465061	92465158	INS	97	NO	Novel	intron_variant	TGFBR3	ENSMMUG00000001742	protein_coding	2\16	-	Reverse	0/0	0/0	0/0	0/0	0/0
chr1	92466604	92467060	INS	456	NO	Novel	intron_variant	TGFBR3	ENSMMUG00000001742	protein_coding	2\16	-	Reverse	./.	./.	0/1	0/0	./.
chr1	92488796	92489100	DEL	304	YES	Novel	intron_variant	TGFBR3	ENSMMUG00000001742	protein_coding	1\16	-	Reverse	./.	./.	./.	./.	./.
chr1	92562841	92562962	INS	121	NO	Novel	intergenic_variant	-	-	-	-	-	-	0/0	0/0	0/0	0/0	0/0
chr1	92590170	92595538	DEL	5368	NO	Novel	intron_variant	BRDT	ENSMMUG00000014018	protein_coding	1\16	-	Forward	1/1	1/1	0/1	0/1	0/1
chr1	92685162	92685469	DEL	307	YES	Novel	intron_variant	EPHX4	ENSMMUG00000031975	protein_coding	6\6	-	Forward	0/0	0/1	0/0	0/0	0/0
chr1	92725816	92726144	DEL	328	YES	Novel	intron_variant	BTBD8	ENSMMUG00000007180	protein_coding	2\17	-	Forward	0/1	1/1	0/1	0/1	0/1
chr1	92759434	92759946	DEL	512	NO	Novel	intron_variant	BTBD8	ENSMMUG00000007180	protein_coding	5\17	-	Forward	./.	./.	./.	./.	./.
chr1	92767584	92767898	INS	314	NO	Novel	intron_variant	BTBD8	ENSMMUG00000007180	protein_coding	7\17	-	Forward	0/0	0/0	0/0	0/0	0/0
chr1	92914418	92914475	DEL	57	NO	Novel	intron_variant	GLMN	ENSMMUG00000010095	protein_coding	3\18	-	Reverse	1/1	1/1	1/1	1/1	1/1
chr1	92914898	92915157	DEL	259	NO	Novel	intron_variant	GLMN	ENSMMUG00000010095	protein_coding	3\18	-	Reverse	./.	./.	./.	./.	./.
chr1	93051290	93051418	DEL	128	NO	Novel	intergenic_variant	-	-	-	-	-	-	./.	./.	./.	./.	./.
chr1	93179283	93179395	INS	112	NO	Novel	intron_variant	EVI5	ENSMMUG00000005070	protein_coding	17\17	-	Reverse	0/0	0/0	0/0	0/0	0/0
chr1	93218850	93219016	INS	166	NO	Novel	intron_variant	EVI5	ENSMMUG00000005070	protein_coding	16\17	-	Reverse	0/1	0/1	1/1	1/1	1/1
chr1	93234872	93235640	DEL	768	YES	Novel	intron_variant	EVI5	ENSMMUG00000005070	protein_coding	14\17	-	Reverse	1/1	1/1	0/1	1/1	1/1
chr1	93368489	93368577	DEL	88	YES	Novel	intron_variant	EVI5	ENSMMUG00000005070	protein_coding	1\17	-	Reverse	./.	./.	./.	./.	./.
chr1	93435765	93435842	INS	77	NO	Novel	intergenic_variant	-	-	-	-	-	-	0/0	0/0	0/0	0/0	0/0
chr1	93444458	93444967	INS	509	NO	Known	intergenic_variant	-	-	-	-	-	-	0/0	0/0	0/1	0/0	0/0
chr1	93501991	93502316	DEL	325	YES	Novel	intron_variant	FAM69A	ENSMMUG00000005073	protein_coding	2\4	-	Reverse	0/0	0/0	0/0	0/0	0/0
chr1	93545434	93545492	INS	58	NO	Novel	intron_variant	FAM69A	ENSMMUG00000005073	protein_coding	1\4	-	Reverse	0/1	0/1	0/1	0/1	0/1
chr1	93606815	93607140	DEL	325	YES	Novel	upstream_gene_variant	RF00026	ENSMMUG00000037178	snRNA	-	-	Reverse	1/1	1/1	1/1	1/1	1/1
chr1	93696241	93696845	DEL	604	YES	Novel	intergenic_variant	-	-	-	-	-	-	0/1	0/1	0/1	0/1	0/1
chr1	93863129	93863457	DEL	328	YES	Novel	intron_variant	CCDC18	ENSMMUG00000016812	protein_coding	13\26	-	Forward	1/1	1/1	1/1	1/1	1/1
chr1	93975476	93975531	DEL	55	YES	Novel	intergenic_variant	-	-	-	-	-	-	0/1	1/1	1/1	0/1	0/1
chr1	94086421	94086640	DEL	219	YES	Novel	intron_variant	FNBP1L	ENSMMUG00000015922	protein_coding	2\14	-	Forward	1/1	1/1	1/1	1/1	1/1
[truncated: 51,918 more rows]
