# Supplementary material for: Long-read assembly of the Chinese rhesus macaque genome and identification of ape-specific structural variants
Source: Nat Commun. 2019 Sep 17;10:4233. doi: 10.1038/s41467-019-12174-w (PMC6749001; doi:10.1038/s41467-019-12174-w)
Supplement: Supplementary file 8 — Supplementary Data 4 [file 41467_2019_12174_MOESM8_ESM.xlsx]

## Sheet: Sheet3
Supplementary Data 4. Summary of ASSVs.
My_ID	ASSV_ID	Consequence	Symbol	Ensembl_ID	BioType	Intron	Exon	Strand	Regulation region	Regulation biotype	Bad alignment with marmoset	Tandem-repeat*	V38-RMS									ZF1-RMS									CCP-RMS									GS3-RMS									OSP-RMS
													macaque (RMS)			human (V38)				SV_type	SV_length	macaque (RMS)			human (ZF1)				SV_type	SV_length	macaque (RMS)			chimpanzee (CCP)				SV_type	SV_length	macaque (RMS)			gorilla (GS3)				SV_type	SV_length	macaque (RMS)
													RMS_chr	RMS_start	RMS_end	V38_chr	V38_start	V38_end	V38_strand			RMS_chr	RMS_start	RMS_end	ZF1_chr	ZF1_start	ZF1_end	ZF1_strand			RMS_chr	RMS_start	RMS_end	CCP_chr	CCP_start	CCP_end	CCP_strand			RMS_chr	RMS_start	RMS_end	GS3_chr	GS3_start	GS3_end	GS3_strand			RMS_chr
1	ASSV00001	intron_variant	TTC34	ENSG00000215912	protein_coding	5\8	-	-1	FALSE	-	NO	FALSE	chr1	2012234	2012234	chr1	2784475	2784879	+	insertion	404	chr1	3041135	3041539	chr1	2012234	2012234	insertion	404	+	chr1	2012234	2012234	insertion	158	+	chr1	1366204	1366362	chr1	2012234	2012234	insertion	162	+	chr1	2110764	2110926	chr1
2	ASSV00006	regulatory_region_variant	-	ENSR00000249889	-	-	-	-	TRUE	CTCF_binding_site	YES	FALSE	chr1	2074041	2074041	chr1	2844946	2845264	+	insertion	318	chr1	3101642	3101960	chr1	2074041	2074041	insertion	318	+	chr1	2074041	2074041	insertion	318	+	chr1	1427338	1427656	chr1	2074041	2074041	insertion	313	+	chr1	2169637	2169950	chr1
3	ASSV00013	intergenic_variant	-	-	-	-	-	-	FALSE	-	YES	FALSE	chr1	2119343	2119343	chr1	2889528	2889664	+	insertion	136	chr1	3149491	3149627	chr1	2119343	2119343	insertion	136	+	chr1	2119343	2119343	insertion	136	+	chr1	1473242	1473378	chr1	2119343	2119343	insertion	136	+	chr1	2217096	2217232	chr1
4	ASSV00015	intergenic_variant	-	-	-	-	-	-	FALSE	-	YES	FALSE	chr1	2133592	2133714	chr1	2904608	2904608	+	deletion	122	chr1	3164552	3164552	chr1	2133592	2133714	deletion	122	+	chr1	2133592	2133714	deletion	122	+	chr1	1489228	1489228	chr1	2133592	2133714	deletion	122	+	chr1	2232126	2232126	chr1
5	ASSV00017	intergenic_variant	-	-	-	-	-	-	FALSE	-	NO	FALSE	chr1	2142684	2142793	chr1	2913541	2913541	+	deletion	109	chr1	3173485	3173485	chr1	2142684	2142793	deletion	109	+	chr1	2142684	2142793	deletion	109	+	chr1	1498778	1498778	chr1	2142684	2142793	deletion	109	+	chr1	2240833	2240833	chr1
6	ASSV00024	intergenic_variant	-	-	-	-	-	-	FALSE	-	NO	FALSE	chr1	2204139	2204139	chr1	2974554	2974774	+	insertion	220	chr1	3234302	3234566	chr1	2204139	2204139	insertion	264	+	chr1	2204139	2204139	insertion	400	+	chr1	1559308	1559708	chr1	2204139	2204139	insertion	91	+	chr1	2301493	2301584	chr1
7	ASSV00029	intergenic_variant	-	-	-	-	-	-	FALSE	-	YES	FALSE	chr1	2274347	2274347	chr1	3045250	3045679	+	insertion	429	chr1	3306608	3307037	chr1	2274347	2274347	insertion	429	+	chr1	2274348	2274348	insertion	429	+	chr1	1632832	1633261	chr1	2274348	2274348	insertion	429	+	chr1	2376307	2376736	chr1
8	ASSV00039	intron_variant	PRDM16	ENSG00000142611	protein_coding	1\16	-	1	FALSE	-	YES	FALSE	chr1	2404059	2404059	chr1	3175977	3176045	+	insertion	68	chr1	3437738	3437810	chr1	2404059	2404059	insertion	72	+	chr1	2404059	2404059	insertion	72	+	chr1	1762450	1762522	chr1	2404059	2404059	insertion	52	+	chr1	2506980	2507032	chr1
9	ASSV00042	intron_variant	PRDM16	ENSG00000142611	protein_coding	3\16	-	1	FALSE	-	NO	FALSE	chr1	2482378	2482378	chr1	3256576	3256886	+	insertion	310	chr1	3519648	3519958	chr1	2482378	2482378	insertion	310	+	chr1	2482378	2482378	insertion	310	+	chr1	1846973	1847283	chr1	2482378	2482378	insertion	314	+	chr1	2587165	2587479	chr1
10	ASSV00052	intron_variant	PRDM16	ENSG00000142611	protein_coding	3\16	-	1	TRUE	CTCF_binding_site	NO	FALSE	chr1	2567439	2567439	chr1	3343619	3343950	+	insertion	331	chr1	3607556	3607887	chr1	2567439	2567439	insertion	331	+	chr1	2567440	2567440	insertion	51	+	chr1	1936814	1936865	chr1	2567440	2567440	insertion	52	+	chr1	2675225	2675277	chr1
11	ASSV00056	intron_variant	PRDM16	ENSG00000142611	protein_coding	3\16	-	1	FALSE	-	YES	FALSE	chr1	2608822	2609549	chr1	3383710	3383710	+	deletion	727	chr1	3648307	3648307	chr1	2608822	2609549	deletion	727	+	chr1	2608822	2609549	deletion	727	+	chr1	1977567	1977567	chr1	2608822	2609549	deletion	727	+	chr1	2715605	2715605	chr1
12	ASSV00060	intron_variant	PRDM16	ENSG00000142611	protein_coding	14\16	-	1	FALSE	-	NO	FALSE	chr1	2653202	2653202	chr1	3426745	3426800	+	insertion	55	chr1	3691333	3691388	chr1	2653202	2653202	insertion	55	+	chr1	2653202	2653202	insertion	55	+	chr1	2021008	2021063	chr1	2653202	2653202	insertion	55	+	chr1	2780258	2780313	chr1
13	ASSV00077	intron_variant	MEGF6	ENSG00000162591	protein_coding	2\29	-	-1	FALSE	-	NO	FALSE	chr1	2749133	2749247	chr1	3519730	3519730	+	deletion	114	chr1	3789145	3789145	chr1	2749133	2749247	deletion	114	+	chr1	2749133	2749247	deletion	114	+	chr1	2116966	2116966	chr1	2749133	2749247	deletion	114	+	chr1	2874972	2874972	chr1
14	ASSV00079	intron_variant	MEGF6	ENSG00000162591	protein_coding	4\36	-	-1	FALSE	-	NO	FALSE	chr1	2770850	2771758	chr1	3539052	3539052	+	deletion	908	chr1	3808460	3808460	chr1	2770850	2771758	deletion	908	+	chr1	2770850	2771758	deletion	908	+	chr1	2136314	2136314	chr1	2770850	2771758	deletion	908	+	chr1	2894218	2894218	chr1
15	ASSV00084	intron_variant	WRAP73	ENSG00000116213	protein_coding	10\11	-	-1	TRUE	open_chromatin_region	YES	FALSE	chr1	2860375	2860375	chr1	3631846	3631925	+	insertion	79	chr1	3901882	3901961	chr1	2860375	2860375	insertion	79	+	chr1	2860375	2860375	insertion	83	+	chr1	2228729	2228812	chr1	2860374	2860374	insertion	86	+	chr1	2987265	2987351	chr1
16	ASSV00089	intron_variant	WRAP73	ENSG00000116213	protein_coding	3\11	-	-1	FALSE	-	YES	FALSE	chr1	2870768	2870834	chr1	3639819	3639819	+	deletion	66	chr1	3909855	3909855	chr1	2870768	2870834	deletion	66	+	chr1	2870768	2870834	deletion	66	+	chr1	2236754	2236754	chr1	2870768	2870834	deletion	66	+	chr1	2995304	2995304	chr1
17	ASSV00113	intron_variant&non_coding_transcript_variant	TP73-AS1	ENSG00000227372	processed_transcript	2\5	-	-1	FALSE	-	YES	FALSE	chr1	2986247	2986349	chr1	3743282	3743282	+	deletion	102	chr1	4015740	4015740	chr1	2986247	2986349	deletion	102	+	chr1	2986185	2986543	deletion	358	+	chr1	2340772	2340772	chr1	2986247	2986349	deletion	102	+	chr1	3095716	3095716	chr1
18	ASSV00114	intron_variant&non_coding_transcript_variant	TP73-AS1	ENSG00000227372	processed_transcript	2\5	-	-1	FALSE	-	YES	FALSE	chr1	2986357	2986414	chr1	3743290	3743290	+	deletion	57	chr1	4015748	4015748	chr1	2986357	2986414	deletion	57	+	chr1	2986185	2986543	deletion	358	+	chr1	2340772	2340772	chr1	2986357	2986414	deletion	57	+	chr1	3095724	3095724	chr1
19	ASSV00127	intergenic_variant	-	-	-	-	-	-	FALSE	-	NO	FALSE	chr1	3053291	3053291	chr1	3802808	3802861	+	insertion	53	chr1	4075247	4075300	chr1	3053291	3053291	insertion	53	+	chr1	3053262	3053333	deletion	71	+	chr1	2400483	2400483	chr1	3053291	3053291	insertion	53	+	chr1	3155607	3155660	chr1
20	ASSV00142	intron_variant	CEP104	ENSG00000116198	protein_coding	18\21	-	-1	FALSE	-	NO	FALSE	chr1	3081819	3081819	chr1	3824791	3825148	+	insertion	357	chr1	4097230	4097587	chr1	3081819	3081819	insertion	357	+	chr1	3081819	3081819	insertion	2265	+	chr1	2422511	2424776	chr1	3081819	3081819	insertion	243	+	chr1	3177748	3177991	chr1
21	ASSV00143	intron_variant	CEP104	ENSG00000116198	protein_coding	17\21	-	-1	FALSE	-	YES	FALSE	chr1	3082813	3082947	chr1	3826188	3826188	+	deletion	134	chr1	4098627	4098627	chr1	3082813	3082947	deletion	134	+	chr1	3082813	3082947	deletion	134	+	chr1	2425838	2425838	chr1	3082813	3082947	deletion	134	+	chr1	3179052	3179052	chr1
22	ASSV00146	intron_variant	CEP104	ENSG00000116198	protein_coding	10\21	-	-1	FALSE	-	NO	FALSE	chr1	3093570	3093570	chr1	3836004	3836308	+	insertion	304	chr1	4108301	4108603	chr1	3093570	3093570	insertion	302	+	chr1	3093570	3093570	insertion	300	+	chr1	2435974	2436274	chr1	3093570	3093570	insertion	303	+	chr1	3188523	3188826	chr1
23	ASSV00148	intron_variant	CEP104	ENSG00000116198	protein_coding	4\6	-	-1	FALSE	-	YES	FALSE	chr1	3102836	3102836	chr1	3846462	3846596	+	insertion	134	chr1	4118776	4118910	chr1	3102836	3102836	insertion	134	+	chr1	3102836	3102836	insertion	139	+	chr1	2446446	2446585	chr1	3102836	3102836	insertion	139	+	chr1	3199007	3199146	chr1
24	ASSV00161	downstream_gene_variant	DFFB	ENSG00000169598	protein_coding	-	-	1	FALSE	-	YES	FALSE	chr1	3146543	3146543	chr1	3887252	3887579	+	insertion	327	chr1	4159652	4159979	chr1	3146543	3146543	insertion	327	+	chr1	3146543	3146543	insertion	326	+	chr1	2488458	2488784	chr1	3146543	3146543	insertion	328	+	chr1	3239156	3239484	chr1
25	ASSV00168	downstream_gene_variant	LINC01134	ENSG00000236423	lincRNA	-	-	1	FALSE	-	YES	FALSE	chr1	3180241	3180241	chr1	3921132	3922029	+	insertion	897	chr1	4193357	4194254	chr1	3180241	3180241	insertion	897	+	chr1	3180241	3180241	insertion	898	+	chr1	2523746	2524644	chr1	3180241	3180241	insertion	724	+	chr1	3272693	3273417	chr1
26	ASSV00186	intron_variant&non_coding_transcript_variant	AL805961.1	ENSG00000284668	lincRNA	2\3	-	1	FALSE	-	YES	FALSE	chr1	3255962	3256043	chr1	3993246	3993246	+	deletion	81	chr1	4265469	4265469	chr1	3255962	3256043	deletion	81	+	chr1	3255885	3256051	deletion	166	+	chr1	2596921	2596921	chr1	3255718	3256539	deletion	821	+	chr1	3349640	3349640	chr1
27	ASSV00195	intron_variant&non_coding_transcript_variant	AL805961.1	ENSG00000284668	lincRNA	3\3	-	1	FALSE	-	YES	FALSE	chr1	3259934	3260266	chr1	3997226	3997226	+	deletion	332	chr1	4269449	4269449	chr1	3259934	3260266	deletion	332	+	chr1	3259100	3260538	deletion	1438	+	chr1	2600819	2600819	chr1	3259155	3260538	deletion	1383	+	chr1	3351361	3351361	chr1
28	ASSV00196	intron_variant&non_coding_transcript_variant	AL805961.1	ENSG00000284668	lincRNA	3\3	-	1	FALSE	-	YES	FALSE	chr1	3260282	3260338	chr1	3997242	3997242	+	deletion	56	chr1	4269465	4269465	chr1	3260282	3260338	deletion	56	+	chr1	3259100	3260538	deletion	1438	+	chr1	2600819	2600819	chr1	3259155	3260538	deletion	1383	+	chr1	3351361	3351361	chr1
29	ASSV00201	intergenic_variant	-	-	-	-	-	-	FALSE	-	YES	FALSE	chr1	3290655	3290725	chr1	4025904	4025904	+	deletion	70	chr1	4298199	4298199	chr1	3290637	3290706	deletion	69	+	chr1	3290637	3290706	deletion	69	+	chr1	2631177	2631177	chr1	3290637	3290706	deletion	69	+	chr1	3381263	3381263	chr1
30	ASSV00206	regulatory_region_variant	-	ENSR00000249954	-	-	-	-	TRUE	CTCF_binding_site	YES	FALSE	chr1	3346078	3346078	chr1	4091587	4091748	+	insertion	161	chr1	4363784	4363945	chr1	3346078	3346078	insertion	161	+	chr1	3346078	3346078	insertion	2929	+	chr1	2696452	2699381	chr1	3346078	3346078	insertion	310	+	chr1	3443786	3444096	chr1
31	ASSV00213	intergenic_variant	-	-	-	-	-	-	FALSE	-	NO	FALSE	chr1	3390843	3391101	chr1	4138681	4138681	+	deletion	258	chr1	4411272	4411272	chr1	3390843	3391101	deletion	258	+	chr1	3390860	3391503	deletion	643	+	chr1	2744844	2744844	chr1	3390859	3391201	deletion	342	+	chr1	3489979	3489979	chr1
32	ASSV00214	intergenic_variant	-	-	-	-	-	-	FALSE	-	NO	FALSE	chr1	3391124	3391241	chr1	4138691	4138691	+	deletion	117	chr1	4411282	4411282	chr1	3391124	3391241	deletion	117	+	chr1	3390860	3391503	deletion	643	+	chr1	2744844	2744844	chr1	3390859	3391201	deletion	342	+	chr1	3489979	3489979	chr1
33	ASSV00215	intergenic_variant	-	-	-	-	-	-	FALSE	-	YES	FALSE	chr1	3394642	3394642	chr1	4142163	4142753	+	insertion	590	chr1	4414755	4415489	chr1	3394643	3394643	insertion	734	+	chr1	3394642	3394642	insertion	794	+	chr1	2748704	2749498	chr1	3394642	3394642	insertion	589	+	chr1	3493757	3494346	chr1
34	ASSV00219	intergenic_variant	-	-	-	-	-	-	FALSE	-	YES	FALSE	chr1	3413831	3413831	chr1	4160899	4161213	+	insertion	314	chr1	4434631	4434945	chr1	3413831	3413831	insertion	314	+	chr1	3413831	3413831	insertion	313	+	chr1	2769556	2769869	chr1	3413831	3413831	insertion	309	+	chr1	3512509	3512818	chr1
35	ASSV00222	intergenic_variant	-	-	-	-	-	-	FALSE	-	NO	FALSE	chr1	3435751	3435976	chr1	4189538	4189538	+	deletion	225	chr1	4463572	4463572	chr1	3435751	3435976	deletion	225	+	chr1	3435751	3435976	deletion	225	+	chr1	2798513	2798513	chr1	3435751	3435976	deletion	225	+	chr1	3540851	3540851	chr1
36	ASSV00223	intergenic_variant	-	-	-	-	-	-	FALSE	-	NO	FALSE	chr1	3443485	3443485	chr1	4197292	4198082	+	insertion	790	chr1	4471329	4472119	chr1	3443485	3443485	insertion	790	+	chr1	3443485	3443485	insertion	794	+	chr1	2806262	2807056	chr1	3443485	3443485	insertion	794	+	chr1	3548594	3549388	chr1
37	ASSV00224	intergenic_variant	-	-	-	-	-	-	FALSE	-	NO	FALSE	chr1	3443495	3443495	chr1	4198093	4200882	+	insertion	2789	chr1	4472130	4474919	chr1	3443495	3443495	insertion	2789	+	chr1	3443495	3443495	insertion	2787	+	chr1	2807067	2809854	chr1	3443495	3443495	insertion	2780	+	chr1	3549399	3552179	chr1
38	ASSV00226	intergenic_variant	-	-	-	-	-	-	FALSE	-	YES	FALSE	chr1	3457056	3457431	chr1	4214880	4214880	+	deletion	375	chr1	4488929	4488929	chr1	3457061	3457432	deletion	371	+	chr1	3457061	3457432	deletion	371	+	chr1	2823599	2823599	chr1	3457061	3457432	deletion	371	+	chr1	3565941	3565941	chr1
39	ASSV00240	regulatory_region_ablation&regulatory_region_variant	-	ENSR00000249967	-	-	-	-	TRUE	CTCF_binding_site	YES	FALSE	chr1	3546846	3546846	chr1	4312853	4317560	+	insertion	4707	chr1	4586859	4591566	chr1	3546846	3546846	insertion	4707	+	chr1	3546846	3546846	insertion	4701	+	chr1	2922186	2926887	chr1	3546846	3546846	insertion	4702	+	chr1	3664369	3669071	chr1
40	ASSV00244	intergenic_variant	-	-	-	-	-	-	FALSE	-	NO	FALSE	chr1	3600865	3602000	chr1	4367611	4367611	+	deletion	1135	chr1	4643943	4643943	chr1	3600865	3602000	deletion	1135	+	chr1	3600865	3602000	deletion	1135	+	chr1	2978748	2978748	chr1	3600865	3602000	deletion	1135	+	chr1	3720103	3720103	chr1
41	ASSV00245	intergenic_variant	-	-	-	-	-	-	FALSE	-	YES	FALSE	chr1	3618691	3618691	chr1	4386380	4389707	+	insertion	3327	chr1	4662654	4665980	chr1	3618691	3618691	insertion	3326	+	chr1	3618691	3618691	insertion	3316	+	chr1	2997396	3000712	chr1	3618691	3618691	insertion	3333	+	chr1	3739079	3742412	chr1
42	ASSV00248	downstream_gene_variant	LINC01777	ENSG00000235054	lincRNA	-	-	1	TRUE	open_chromatin_region	YES	FALSE	chr1	3654309	3654381	chr1	4425974	4425974	+	deletion	72	chr1	4702192	4702192	chr1	3654309	3654381	deletion	72	+	chr1	3654336	3654519	deletion	183	+	chr1	3036867	3036867	chr1	3654308	3654377	deletion	69	+	chr1	3778815	3778815	chr1
43	ASSV00257	intergenic_variant	-	-	-	-	-	-	FALSE	-	YES	FALSE	chr1	3748887	3748887	chr1	4511710	4511788	+	insertion	78	chr1	4787956	4788034	chr1	3748887	3748887	insertion	78	+	chr1	3748887	3748887	insertion	77	+	chr1	3122352	3122429	chr1	3748887	3748887	insertion	78	+	chr1	3864022	3864100	chr1
44	ASSV00262	upstream_gene_variant	LINC01646	ENSG00000232596	lincRNA	-	-	1	FALSE	-	NO	FALSE	chr1	3865170	3865170	chr1	4568322	4568395	+	insertion	73	chr1	4844643	4844716	chr1	3865170	3865170	insertion	73	+	chr1	3865170	3865170	insertion	73	+	chr1	3178954	3179027	chr1	3865170	3865170	insertion	73	+	chr1	3973090	3973163	chr1
45	ASSV00267	intergenic_variant	-	-	-	-	-	-	FALSE	-	NO	FALSE	chr1	3897241	3897312	chr1	4601371	4601371	+	deletion	71	chr1	4877739	4877739	chr1	3897241	3897312	deletion	71	+	chr1	3897181	3897324	deletion	143	+	chr1	3211954	3211954	chr1	3897271	3897323	deletion	52	+	chr1	4006151	4006151	chr1
46	ASSV00274	intron_variant	AJAP1	ENSG00000196581	protein_coding	1\5	-	1	FALSE	-	NO	FALSE	chr1	3999272	3999272	chr1	4702481	4702580	+	insertion	99	chr1	4979137	4979236	chr1	3999272	3999272	insertion	99	+	chr1	3999271	3999271	insertion	99	+	chr1	3314198	3314297	chr1	3999271	3999271	insertion	99	+	chr1	4106665	4106764	chr1
47	ASSV00275	intron_variant	AJAP1	ENSG00000196581	protein_coding	2\5	-	1	FALSE	-	NO	FALSE	chr1	4044102	4044241	chr1	4748487	4748487	+	deletion	139	chr1	5025329	5025329	chr1	4044102	4044241	deletion	139	+	chr1	4044102	4044241	deletion	139	+	chr1	3360946	3360946	chr1	4044102	4044241	deletion	139	+	chr1	4153512	4153512	chr1
48	ASSV00283	intergenic_variant	-	-	-	-	-	-	FALSE	-	YES	FALSE	chr1	4126787	4126858	chr1	4830498	4830498	+	deletion	71	chr1	5107345	5107345	chr1	4126787	4126858	deletion	71	+	chr1	4126787	4126858	deletion	71	+	chr1	3443873	3443873	chr1	4126792	4126858	deletion	66	+	chr1	4235488	4235488	chr1
49	ASSV00292	intron_variant&non_coding_transcript_variant	BX005132.1	ENSG00000284674	lincRNA	4\4	-	1	FALSE	-	NO	FALSE	chr1	4267054	4267054	chr1	4979187	4979374	+	insertion	187	chr1	5257954	5258141	chr1	4267054	4267054	insertion	187	+	chr1	4267054	4267054	insertion	187	+	chr1	3594984	3595171	chr1	4267054	4267054	insertion	187	+	chr1	4387411	4387598	chr1
50	ASSV00296	intergenic_variant	-	-	-	-	-	-	FALSE	-	NO	FALSE	chr1	4338434	4338434	chr1	5057065	5057664	+	insertion	599	chr1	5335851	5336450	chr1	4338434	4338434	insertion	599	+	chr1	4338434	4338434	insertion	611	+	chr1	3672474	3673085	chr1	4338435	4338435	insertion	607	+	chr1	4465940	4466547	chr1
51	ASSV00309	intergenic_variant	-	-	-	-	-	-	FALSE	-	NO	FALSE	chr1	4410140	4410140	chr1	5138853	5139496	+	insertion	643	chr1	5418227	5418870	chr1	4410140	4410140	insertion	643	+	chr1	4410140	4410140	insertion	647	+	chr1	3752203	3752850	chr1	4410140	4410140	insertion	649	+	chr1	4550555	4551204	chr1
52	ASSV00310	intergenic_variant	-	-	-	-	-	-	FALSE	-	NO	FALSE	chr1	4411516	4411628	chr1	5141446	5141446	+	deletion	112	chr1	5420821	5420821	chr1	4411516	4411628	deletion	112	+	chr1	4411507	4411619	deletion	112	+	chr1	3754790	3754790	chr1	4411516	4411628	deletion	112	+	chr1	4553110	4553110	chr1
53	ASSV00322	intergenic_variant	-	-	-	-	-	-	FALSE	-	NO	FALSE	chr1	4526072	4526072	chr1	5251673	5251992	+	insertion	319	chr1	5531702	5532021	chr1	4526072	4526072	insertion	319	+	chr1	4526072	4526072	insertion	311	+	chr1	3867075	3867386	chr1	4526072	4526072	insertion	317	+	chr1	4665765	4666082	chr1
54	ASSV00325	intergenic_variant	-	-	-	-	-	-	FALSE	-	YES	FALSE	chr1	4551947	4552106	chr1	5277571	5277571	+	deletion	159	chr1	5557602	5557602	chr1	4551947	4552106	deletion	159	+	chr1	4551944	4552027	deletion	83	+	chr1	3892923	3892923	chr1	4551946	4552143	deletion	197	+	chr1	4691676	4691676	chr1
55	ASSV00326	intergenic_variant	-	-	-	-	-	-	FALSE	-	YES	FALSE	chr1	4552115	4553004	chr1	5277578	5277578	+	deletion	889	chr1	5557609	5557609	chr1	4552115	4553004	deletion	889	+	chr1	4552038	4553004	deletion	966	+	chr1	3892933	3892933	chr1	4552151	4553004	deletion	853	+	chr1	4691684	4691684	chr1
56	ASSV00327	intergenic_variant	-	-	-	-	-	-	FALSE	-	NO	FALSE	chr1	4565437	4565437	chr1	5290339	5291449	+	insertion	1110	chr1	5570386	5571496	chr1	4565437	4565437	insertion	1110	+	chr1	4565437	4565437	insertion	1090	+	chr1	3905269	3906359	chr1	4565437	4565437	insertion	1100	+	chr1	4704022	4705122	chr1
57	ASSV00336	intergenic_variant	-	-	-	-	-	-	FALSE	-	YES	FALSE	chr1	4735355	4735498	chr1	5457430	5457430	+	deletion	143	chr1	5742749	5742749	chr1	4735355	4735498	deletion	143	+	chr1	4735365	4735507	deletion	142	+	chr1	4076232	4076232	chr1	4735355	4735498	deletion	143	+	chr1	4875569	4875569	chr1
58	ASSV00353	intron_variant&non_coding_transcript_variant	AL365255.1	ENSG00000236948	lincRNA	1\1	-	-1	FALSE	-	NO	FALSE	chr1	4874826	4874826	chr1	5596163	5596484	+	insertion	321	chr1	5881505	5881837	chr1	4874826	4874826	insertion	332	+	chr1	4874826	4874826	insertion	311	+	chr1	4259219	4259530	chr1	4874826	4874826	insertion	311	+	chr1	5015200	5015511	chr1
59	ASSV00361	intron_variant&non_coding_transcript_variant	AL365255.1	ENSG00000236948	lincRNA	1\1	-	-1	TRUE	CTCF_binding_site	NO	FALSE	chr1	4936548	4936548	chr1	5654059	5654808	+	insertion	749	chr1	5939432	5940181	chr1	4936548	4936548	insertion	749	+	chr1	4936548	4936548	insertion	747	+	chr1	4316677	4317424	chr1	4936548	4936548	insertion	747	+	chr1	5071959	5072706	chr1
60	ASSV00364	intron_variant&non_coding_transcript_variant	AL365255.1	ENSG00000236948	lincRNA	1\1	-	-1	FALSE	-	YES	FALSE	chr1	4947245	4947245	chr1	5665117	5665623	+	insertion	506	chr1	5950477	5950983	chr1	4947245	4947245	insertion	506	+	chr1	4947245	4947245	insertion	474	+	chr1	4327655	4328129	chr1	4947245	4947245	insertion	506	+	chr1	5082952	5083458	chr1
61	ASSV00367	intergenic_variant	-	-	-	-	-	-	FALSE	-	YES	FALSE	chr1	5013409	5013701	chr1	5732447	5732447	+	deletion	292	chr1	6017599	6017599	chr1	5013421	5013713	deletion	292	+	chr1	5013409	5013701	deletion	292	+	chr1	4397052	4397052	chr1	5013416	5013708	deletion	292	+	chr1	5151227	5151227	chr1
62	ASSV00368	intergenic_variant	-	-	-	-	-	-	FALSE	-	NO	FALSE	chr1	5014787	5014910	chr1	5734597	5734597	+	deletion	123	chr1	6019744	6019744	chr1	5014787	5014910	deletion	123	+	chr1	5014787	5014910	deletion	123	+	chr1	4398176	4398176	chr1	5014787	5014910	deletion	123	+	chr1	5152289	5152289	chr1
63	ASSV00369	intergenic_variant	-	-	-	-	-	-	FALSE	-	NO	FALSE	chr1	5014927	5015127	chr1	5734613	5734613	+	deletion	200	chr1	6019760	6019760	chr1	5014927	5015127	deletion	200	+	chr1	5015016	5015135	deletion	119	+	chr1	4398200	4398200	chr1	5014927	5015127	deletion	200	+	chr1	5152305	5152305	chr1
64	ASSV00372	TFBS_ablation&TF_binding_site_variant	-	MA0093.2	-	-	-	-	FALSE	TFBS_ablation&TF_binding_site_variant	NO	FALSE	chr1	5048015	5048015	chr1	5766866	5767908	+	insertion	1042	chr1	6051887	6052929	chr1	5048015	5048015	insertion	1042	+	chr1	5048015	5048015	insertion	1041	+	chr1	4430550	4431591	chr1	5048015	5048015	insertion	1042	+	chr1	5184420	5185462	chr1
65	ASSV00377	intergenic_variant	-	-	-	-	-	-	FALSE	-	NO	FALSE	chr1	5094478	5094478	chr1	5814857	5815167	+	insertion	310	chr1	6100302	6100612	chr1	5094478	5094478	insertion	310	+	chr1	5094478	5094478	insertion	317	+	chr1	4479753	4480070	chr1	5094478	5094478	insertion	307	+	chr1	5228781	5229088	chr1
66	ASSV00381	regulatory_region_variant	-	ENSR00000000566	-	-	-	-	TRUE	open_chromatin_region	YES	FALSE	chr1	5130141	5130141	chr1	5850290	5850465	+	insertion	175	chr1	6136414	6136589	chr1	5130141	5130141	insertion	175	+	chr1	5130141	5130141	insertion	163	+	chr1	4515714	4515877	chr1	5130141	5130141	insertion	163	+	chr1	5264337	5264500	chr1
67	ASSV00382	downstream_gene_variant	NPHP4	ENSG00000131697	protein_coding	-	-	-1	FALSE	-	YES	FALSE	chr1	5138287	5138287	chr1	5860377	5862548	+	insertion	2171	chr1	6146500	6148671	chr1	5138287	5138287	insertion	2171	+	chr1	5138287	5138287	insertion	1466	+	chr1	4526519	4527985	chr1	5138287	5138287	insertion	2510	+	chr1	5274067	5276577	chr1
68	ASSV00388	intron_variant	NPHP4	ENSG00000131697	protein_coding	16\29	-	-1	FALSE	-	NO	FALSE	chr1	5167141	5167204	chr1	5892284	5892284	+	deletion	63	chr1	6178360	6178360	chr1	5167141	5167204	deletion	63	+	chr1	5167141	5167204	deletion	63	+	chr1	4557514	4557514	chr1	5167141	5167204	deletion	63	+	chr1	5305472	5305472	chr1
69	ASSV00408	intron_variant	KCNAB2	ENSG00000069424	protein_coding	5\15	-	1	FALSE	-	YES	FALSE	chr1	5357049	5357099	chr1	6074285	6074285	+	deletion	50	chr1	6360946	6360946	chr1	5357049	5357099	deletion	50	+	chr1	5357049	5357099	deletion	50	+	chr1	4777419	4777419	chr1	5357049	5357099	deletion	50	+	chr1	5491659	5491659	chr1
70	ASSV00413	intron_variant	CHD5	ENSG00000116254	protein_coding	33\41	-	-1	FALSE	-	NO	FALSE	chr1	5397228	5397228	chr1	6113965	6114273	+	insertion	308	chr1	6400707	6401016	chr1	5397228	5397228	insertion	309	+	chr1	5397228	5397228	insertion	310	+	chr1	4817567	4817877	chr1	5397227	5397227	insertion	312	+	chr1	5531381	5531693	chr1
71	ASSV00426	intron_variant	CHD5	ENSG00000116254	protein_coding	1\41	-	-1	FALSE	-	NO	FALSE	chr1	5459488	5459488	chr1	6173181	6173416	+	insertion	235	chr1	6459744	6459979	chr1	5459488	5459488	insertion	235	+	chr1	5459488	5459488	insertion	235	+	chr1	4877149	4877384	chr1	5459488	5459488	insertion	234	+	chr1	5590648	5590882	chr1
72	ASSV00435	intron_variant	RNF207	ENSG00000158286	protein_coding	12\17	-	1	FALSE	-	NO	FALSE	chr1	5500818	5501126	chr1	6211679	6211679	+	deletion	308	chr1	6498250	6498250	chr1	5500818	5501126	deletion	308	+	chr1	5500818	5501126	deletion	308	+	chr1	4915888	4915888	chr1	5500818	5501126	deletion	308	+	chr1	5629267	5629267	chr1
73	ASSV00443	3_prime_UTR_variant	ICMT	ENSG00000116237	protein_coding	5\5	-	-	TRUE	open_chromatin_region	YES	FALSE	chr1	5511346	5511346	chr1	6222923	6222984	+	insertion	61	chr1	6509497	6509558	chr1	5511346	5511346	insertion	61	+	chr1	5511346	5511346	insertion	61	+	chr1	4926278	4926339	chr1	5511346	5511346	insertion	60	+	chr1	5640518	5640578	chr1
74	ASSV00484	upstream_gene_variant	ACOT7	ENSG00000097021	protein_coding	-	-	-1	FALSE	-	NO	FALSE	chr1	5691071	5691071	chr1	6395075	6396298	+	insertion	1223	chr1	6681685	6682908	chr1	5691071	5691071	insertion	1223	+	chr1	5691071	5691071	insertion	1159	+	chr1	5099701	5100860	chr1	5691071	5691071	insertion	1179	+	chr1	5818544	5819723	chr1
75	ASSV00488	intergenic_variant	-	-	-	-	-	-	FALSE	-	YES	FALSE	chr1	5697368	5697368	chr1	6403388	6403610	+	insertion	222	chr1	6690001	6690223	chr1	5697368	5697368	insertion	222	+	chr1	5697368	5697368	insertion	151	+	chr1	5107938	5108089	chr1	5697368	5697368	insertion	138	+	chr1	5825865	5826003	chr1
76	ASSV00489	intergenic_variant	-	-	-	-	-	-	FALSE	-	YES	FALSE	chr1	5697376	5697376	chr1	6403618	6403680	+	insertion	62	chr1	6690231	6690293	chr1	5697376	5697376	insertion	62	+	chr1	5697376	5697376	insertion	139	+	chr1	5108097	5108236	chr1	5697376	5697376	insertion	1112	+	chr1	5826011	5827123	chr1
77	ASSV00490	intergenic_variant	-	-	-	-	-	-	FALSE	-	YES	FALSE	chr1	5697381	5697381	chr1	6403685	6403851	+	insertion	166	chr1	6690298	6690464	chr1	5697381	5697381	insertion	166	+	chr1	5697381	5697381	insertion	168	+	chr1	5108241	5108409	chr1	5697381	5697381	insertion	167	+	chr1	5827128	5827295	chr1
78	ASSV00498	intron_variant	ESPN	ENSG00000187017	protein_coding	2\12	-	1	FALSE	-	NO	FALSE	chr1	5729080	5729080	chr1	6432975	6433091	+	insertion	116	chr1	6719602	6719718	chr1	5729080	5729080	insertion	116	+	chr1	5729045	5729180	deletion	135	+	chr1	5138630	5138630	chr1	5729080	5729080	insertion	116	+	chr1	5856410	5856526	chr1
79	ASSV00499	intron_variant	ESPN	ENSG00000187017	protein_coding	2\12	-	1	FALSE	-	YES	FALSE	chr1	5729087	5729087	chr1	6433099	6433169	+	insertion	70	chr1	6719726	6719796	chr1	5729087	5729087	insertion	70	+	chr1	5729045	5729180	deletion	135	+	chr1	5138630	5138630	chr1	5729087	5729087	insertion	77	+	chr1	5856534	5856611	chr1
80	ASSV00501	intron_variant	ESPN	ENSG00000187017	protein_coding	2\12	-	1	TRUE	CTCF_binding_site	NO	FALSE	chr1	5735921	5735921	chr1	6438412	6438469	+	insertion	57	chr1	6725039	6725096	chr1	5735921	5735921	insertion	57	+	chr1	5735921	5735921	insertion	57	+	chr1	5144161	5144218	chr1	5735921	5735921	insertion	57	+	chr1	5861742	5861799	chr1
81	ASSV00502	intron_variant	ESPN	ENSG00000187017	protein_coding	2\12	-	1	FALSE	-	NO	FALSE	chr1	5736380	5736782	chr1	6438915	6438915	+	deletion	402	chr1	6725542	6725542	chr1	5736380	5736782	deletion	402	+	chr1	5736379	5736781	deletion	402	+	chr1	5144578	5144578	chr1	5736379	5736781	deletion	402	+	chr1	5862244	5862244	chr1
82	ASSV00516	downstream_gene_variant	NOL9	ENSG00000162408	protein_coding	-	-	-1	FALSE	-	NO	FALSE	chr1	5818869	5818869	chr1	6518259	6518592	+	insertion	333	chr1	6804871	6805204	chr1	5818869	5818869	insertion	333	+	chr1	5818869	5818869	insertion	321	+	chr1	5224538	5224859	chr1	5818869	5818869	insertion	339	+	chr1	5941955	5942294	chr1
83	ASSV00519	intron_variant	NOL9	ENSG00000162408	protein_coding	9\11	-	-1	FALSE	-	YES	FALSE	chr1	5832275	5832589	chr1	6531534	6531534	+	deletion	314	chr1	6818149	6818149	chr1	5832275	5832589	deletion	314	+	chr1	5832275	5832589	deletion	314	+	chr1	5237859	5237859	chr1	5832275	5832589	deletion	314	+	chr1	5955242	5955242	chr1
84	ASSV00552	intron_variant	KLHL21	ENSG00000162413	protein_coding	2\3	-	-1	FALSE	-	NO	FALSE	chr1	5898250	5898437	chr1	6598305	6598305	+	deletion	187	chr1	6884948	6884948	chr1	5898250	5898437	deletion	187	+	chr1	5898246	5898435	deletion	189	+	chr1	5303268	5303268	chr1	5898241	5898430	deletion	189	+	chr1	6022344	6022344	chr1
85	ASSV00568	intron_variant	DNAJC11	ENSG00000007923	protein_coding	2\14	-	-1	FALSE	-	NO	FALSE	chr1	5983675	5984006	chr1	6679112	6679112	+	deletion	331	chr1	6965773	6965773	chr1	5983675	5984006	deletion	331	+	chr1	5983674	5984005	deletion	331	+	chr1	5386528	5386528	chr1	5983674	5984005	deletion	331	+	chr1	6101117	6101117	chr1
86	ASSV00575	regulatory_region_variant	-	ENSR00000250075	-	-	-	-	TRUE	CTCF_binding_site	YES	FALSE	chr1	6017124	6017124	chr1	6712047	6712364	+	insertion	317	chr1	6998718	6999035	chr1	6017124	6017124	insertion	317	+	chr1	6017124	6017124	insertion	317	+	chr1	5419434	5419751	chr1	6017124	6017124	insertion	318	+	chr1	6134098	6134416	chr1
87	ASSV00581	intergenic_variant	-	-	-	-	-	-	FALSE	-	NO	FALSE	chr1	6049847	6049847	chr1	6748010	6748832	+	insertion	822	chr1	7036532	7037345	chr1	6049847	6049847	insertion	813	+	chr1	6049847	6049847	insertion	821	+	chr1	5455650	5456471	chr1	6049847	6049847	insertion	840	+	chr1	6168599	6169439	chr1
88	ASSV00602	intron_variant	CAMTA1	ENSG00000171735	protein_coding	3\22	-	1	FALSE	-	NO	FALSE	chr1	6152546	6152830	chr1	6844958	6844958	+	deletion	284	chr1	7133502	7133502	chr1	6152546	6152830	deletion	284	+	chr1	6152546	6152830	deletion	284	+	chr1	5554733	5554733	chr1	6152546	6152830	deletion	284	+	chr1	6268148	6268148	chr1
89	ASSV00607	intron_variant	CAMTA1	ENSG00000171735	protein_coding	3\22	-	1	FALSE	-	NO	FALSE	chr1	6160170	6160221	chr1	6851554	6851554	+	deletion	51	chr1	7140100	7140100	chr1	6160170	6160221	deletion	51	+	chr1	6160164	6160215	deletion	51	+	chr1	5561324	5561324	chr1	6160164	6160215	deletion	51	+	chr1	6274736	6274736	chr1
90	ASSV00620	intron_variant	CAMTA1	ENSG00000171735	protein_coding	3\22	-	1	TRUE	promoter_flanking_region	NO	FALSE	chr1	6383469	6383469	chr1	7070169	7070248	+	insertion	79	chr1	7359663	7359742	chr1	6383469	6383469	insertion	79	+	chr1	6383469	6383469	insertion	79	+	chr1	5780741	5780820	chr1	6383469	6383469	insertion	79	+	chr1	6494229	6494308	chr1
91	ASSV00626	intron_variant	CAMTA1	ENSG00000171735	protein_coding	4\22	-	1	FALSE	-	NO	FALSE	chr1	6478731	6478731	chr1	7166059	7166370	+	insertion	311	chr1	7456020	7456331	chr1	6478731	6478731	insertion	311	+	chr1	6478731	6478731	insertion	308	+	chr1	5874393	5874701	chr1	6478731	6478731	insertion	319	+	chr1	6590588	6590907	chr1
92	ASSV00628	intron_variant	CAMTA1	ENSG00000171735	protein_coding	4\22	-	1	FALSE	-	NO	FALSE	chr1	6501868	6501926	chr1	7189951	7189951	+	deletion	58	chr1	7479919	7479919	chr1	6501868	6501926	deletion	58	+	chr1	6501863	6501922	deletion	59	+	chr1	5898636	5898636	chr1	6501863	6501922	deletion	59	+	chr1	6614531	6614531	chr1
93	ASSV00629	intron_variant	CAMTA1	ENSG00000171735	protein_coding	4\22	-	1	TRUE	CTCF_binding_site	YES	FALSE	chr1	6524947	6524947	chr1	7214092	7214664	+	insertion	572	chr1	7504067	7504639	chr1	6524947	6524947	insertion	572	+	chr1	6524947	6524947	insertion	575	+	chr1	5922782	5923357	chr1	6524947	6524947	insertion	571	+	chr1	6638643	6639214	chr1
94	ASSV00648	intron_variant	CAMTA1	ENSG00000171735	protein_coding	5\22	-	1	FALSE	-	NO	FALSE	chr1	6735339	6735339	chr1	7435257	7435689	+	insertion	432	chr1	7725287	7725719	chr1	6735339	6735339	insertion	432	+	chr1	6735339	6735339	insertion	432	+	chr1	6144052	6144484	chr1	6735339	6735339	insertion	432	+	chr1	6859187	6859619	chr1
95	ASSV00652	intron_variant	CAMTA1	ENSG00000171735	protein_coding	6\22	-	1	FALSE	-	NO	FALSE	chr1	6784443	6784443	chr1	7484502	7484802	+	insertion	300	chr1	7774535	7774835	chr1	6784443	6784443	insertion	300	+	chr1	6784443	6784443	insertion	299	+	chr1	6192763	6193062	chr1	6784443	6784443	insertion	302	+	chr1	6908800	6909102	chr1
96	ASSV00659	intron_variant	CAMTA1	ENSG00000171735	protein_coding	6\22	-	1	FALSE	-	NO	FALSE	chr1	6819263	6820265	chr1	7520347	7520347	+	deletion	1002	chr1	7811908	7811908	chr1	6819350	6820269	deletion	919	+	chr1	6819263	6820265	deletion	1002	+	chr1	6228854	6228854	chr1	6819263	6820265	deletion	1002	+	chr1	6945324	6945324	chr1
97	ASSV00670	intron_variant	CAMTA1	ENSG00000171735	protein_coding	7\22	-	1	FALSE	-	NO	FALSE	chr1	6944706	6944833	chr1	7650154	7650154	+	deletion	127	chr1	7941549	7941549	chr1	6944706	6944833	deletion	127	+	chr1	6944706	6944833	deletion	127	+	chr1	6357218	6357218	chr1	6944706	6944833	deletion	127	+	chr1	7073975	7073975	chr1
98	ASSV00673	intron_variant	CAMTA1	ENSG00000171735	protein_coding	11\22	-	1	FALSE	-	NO	FALSE	chr1	7015440	7015552	chr1	7721786	7721786	+	deletion	112	chr1	8013197	8013197	chr1	7015440	7015552	deletion	112	+	chr1	7015440	7015552	deletion	112	+	chr1	6428903	6428903	chr1	7015440	7015552	deletion	112	+	chr1	7146928	7146928	chr1
99	ASSV00677	intron_variant	CAMTA1	ENSG00000171735	protein_coding	12\22	-	1	FALSE	-	NO	FALSE	chr1	7029695	7029870	chr1	7735898	7735898	+	deletion	175	chr1	8027310	8027310	chr1	7029695	7029870	deletion	175	+	chr1	7029695	7029870	deletion	175	+	chr1	6443603	6443603	chr1	7029695	7029870	deletion	175	+	chr1	7161477	7161477	chr1
100	ASSV00679	intron_variant	CAMTA1	ENSG00000171735	protein_coding	22\22	-	1	FALSE	-	NO	FALSE	chr1	7051923	7051923	chr1	7758633	7758955	+	insertion	322	chr1	8050046	8050368	chr1	7051923	7051923	insertion	322	+	chr1	7051924	7051924	insertion	316	+	chr1	6466507	6466823	chr1	7051923	7051923	insertion	318	+	chr1	7184278	7184596	chr1
101	ASSV00685	intron_variant	PER3	ENSG00000049246	protein_coding	12\20	-	1	FALSE	-	NO	FALSE	chr1	7105515	7105515	chr1	7812341	7812659	+	insertion	318	chr1	8103765	8104085	chr1	7105515	7105515	insertion	320	+	chr1	7105515	7105515	insertion	320	+	chr1	6520138	6520458	chr1	7105515	7105515	insertion	320	+	chr1	7238017	7238337	chr1
102	ASSV00691	intron_variant	PER3	ENSG00000049246	protein_coding	17\20	-	1	FALSE	-	NO	FALSE	chr1	7122051	7122051	chr1	7828359	7828492	+	insertion	133	chr1	8119789	8119922	chr1	7122051	7122051	insertion	133	+	chr1	7122051	7122051	insertion	133	+	chr1	6536170	6536303	chr1	7122051	7122051	insertion	133	+	chr1	7254053	7254186	chr1
103	ASSV00695	downstream_gene_variant	UTS2	ENSG00000049247	protein_coding	-	-	-1	FALSE	-	NO	FALSE	chr1	7138714	7138890	chr1	7845431	7845431	+	deletion	176	chr1	8136807	8136807	chr1	7138714	7138890	deletion	176	+	chr1	7138714	7138890	deletion	176	+	chr1	6553210	6553210	chr1	7138714	7138890	deletion	176	+	chr1	7271069	7271069	chr1
104	ASSV00696	upstream_gene_variant	UTS2	ENSG00000049247	protein_coding	-	-	-1	FALSE	-	NO	FALSE	chr1	7147265	7147265	chr1	7854062	7854376	+	insertion	314	chr1	8145436	8145751	chr1	7147265	7147265	insertion	315	+	chr1	7147265	7147265	insertion	317	+	chr1	6562057	6562374	chr1	7147265	7147265	insertion	316	+	chr1	7279711	7280027	chr1
105	ASSV00703	intergenic_variant	-	-	-	-	-	-	FALSE	-	YES	FALSE	chr1	7160503	7160824	chr1	7867373	7867373	+	deletion	321	chr1	8158445	8158445	chr1	7160503	7160824	deletion	321	+	chr1	7160503	7160824	deletion	321	+	chr1	6574786	6574786	chr1	7160503	7160824	deletion	321	+	chr1	7292341	7292341	chr1
106	ASSV00712	intergenic_variant	-	-	-	-	-	-	FALSE	-	YES	FALSE	chr1	7183932	7183932	chr1	7889768	7890073	+	insertion	305	chr1	8180833	8181138	chr1	7183932	7183932	insertion	305	+	chr1	7183932	7183932	insertion	305	+	chr1	6597130	6597435	chr1	7183932	7183932	insertion	306	+	chr1	7314900	7315206	chr1
107	ASSV00723	intron_variant	TNFRSF9	ENSG00000049249	protein_coding	5\7	-	-1	FALSE	-	YES	FALSE	chr1	7228191	7228513	chr1	7935529	7935529	+	deletion	322	chr1	8226629	8226629	chr1	7228191	7228513	deletion	322	+	chr1	7228191	7228513	deletion	322	+	chr1	6642525	6642525	chr1	7228191	7228513	deletion	322	+	chr1	7361717	7361717	chr1
108	ASSV00733	downstream_gene_variant	PARK7	ENSG00000116288	protein_coding	-	-	1	FALSE	-	YES	FALSE	chr1	7283557	7283658	chr1	7989285	7989285	+	deletion	101	chr1	8280503	8280503	chr1	7283557	7283658	deletion	101	+	chr1	7283557	7283658	deletion	101	+	chr1	6694673	6694673	chr1	7283557	7283658	deletion	101	+	chr1	7414383	7414383	chr1
109	ASSV00744	intron_variant&non_coding_transcript_variant	AL034417.2	ENSG00000238290	lincRNA	2\2	-	1	FALSE	-	NO	FALSE	chr1	7335147	7335199	chr1	8042194	8042194	+	deletion	52	chr1	8333459	8333459	chr1	7335147	7335199	deletion	52	+	chr1	7332070	7336717	deletion	4647	+	chr1	6743795	6743795	chr1	7335138	7335199	deletion	61	+	chr1	7466006	7466006	chr1
110	ASSV00745	intron_variant&non_coding_transcript_variant	AL034417.2	ENSG00000238290	lincRNA	2\2	-	1	FALSE	-	NO	FALSE	chr1	7335211	7335666	chr1	8042204	8042204	+	deletion	455	chr1	8333469	8333469	chr1	7335211	7335666	deletion	455	+	chr1	7332070	7336717	deletion	4647	+	chr1	6743795	6743795	chr1	7335211	7335666	deletion	455	+	chr1	7466016	7466016	chr1
111	ASSV00749	upstream_gene_variant	AL034417.1	ENSG00000232848	processed_pseudogene	-	-	-1	FALSE	-	YES	FALSE	chr1	7353622	7353622	chr1	8060255	8060348	+	insertion	93	chr1	8351508	8351601	chr1	7353622	7353622	insertion	93	+	chr1	7353622	7353622	insertion	93	+	chr1	6760767	6760860	chr1	7353622	7353622	insertion	93	+	chr1	7484017	7484110	chr1
112	ASSV00757	intron_variant&non_coding_transcript_variant	AL034417.2	ENSG00000238290	lincRNA	2\2	-	1	TRUE	enhancer	YES	FALSE	chr1	7408907	7409183	chr1	8113700	8113700	+	deletion	276	chr1	8404982	8404982	chr1	7408907	7409183	deletion	276	+	chr1	7408907	7409183	deletion	276	+	chr1	6814300	6814300	chr1	7408907	7409183	deletion	276	+	chr1	7537483	7537483	chr1
113	ASSV00770	downstream_gene_variant	AL358876.2	ENSG00000233645	lincRNA	-	-	-1	TRUE	promoter_flanking_region	YES	FALSE	chr1	7514011	7514011	chr1	8217340	8217428	+	insertion	88	chr1	8508631	8508719	chr1	7514011	7514011	insertion	88	+	chr1	7514011	7514011	insertion	88	+	chr1	6918844	6918932	chr1	7514011	7514011	insertion	78	+	chr1	7642197	7642275	chr1
114	ASSV00782	intergenic_variant	-	-	-	-	-	-	FALSE	-	YES	FALSE	chr1	7557841	7557927	chr1	8261408	8261408	+	deletion	86	chr1	8552667	8552667	chr1	7557841	7557927	deletion	86	+	chr1	7557841	7557927	deletion	86	+	chr1	6962095	6962095	chr1	7557758	7557920	deletion	162	+	chr1	7686270	7686270	chr1
115	ASSV00800	intron_variant	RERE	ENSG00000142599	protein_coding	13\23	-	-1	FALSE	-	NO	FALSE	chr1	7667425	7667425	chr1	8369466	8369561	+	insertion	95	chr1	8662595	8662692	chr1	7667425	7667425	insertion	97	+	chr1	7667425	7667425	insertion	99	+	chr1	7069463	7069562	chr1	7667425	7667425	insertion	97	+	chr1	7798000	7798097	chr1
116	ASSV00802	intron_variant	RERE	ENSG00000142599	protein_coding	13\23	-	-1	FALSE	-	NO	FALSE	chr1	7678456	7678535	chr1	8380661	8380661	+	deletion	79	chr1	8673830	8673830	chr1	7678456	7678535	deletion	79	+	chr1	7678456	7678536	deletion	80	+	chr1	7080472	7080472	chr1	7678456	7678535	deletion	79	+	chr1	7809174	7809174	chr1
117	ASSV00810	intron_variant	RERE	ENSG00000142599	protein_coding	12\23	-	-1	FALSE	-	YES	FALSE	chr1	7738762	7738762	chr1	8442078	8442787	+	insertion	709	chr1	8735970	8736680	chr1	7738762	7738762	insertion	710	+	chr1	7738762	7738762	insertion	711	+	chr1	7141273	7141984	chr1	7738762	7738762	insertion	712	+	chr1	7869906	7870618	chr1
118	ASSV00811	intron_variant	RERE	ENSG00000142599	protein_coding	12\23	-	-1	FALSE	-	YES	FALSE	chr1	7738771	7738771	chr1	8442796	8443057	+	insertion	261	chr1	8736689	8736950	chr1	7738771	7738771	insertion	261	+	chr1	7738771	7738771	insertion	261	+	chr1	7141993	7142254	chr1	7738771	7738771	insertion	260	+	chr1	7870627	7870887	chr1
119	ASSV00812	intron_variant	RERE	ENSG00000142599	protein_coding	12\23	-	-1	TRUE	promoter_flanking_region	NO	FALSE	chr1	7744434	7744434	chr1	8448626	8448697	+	insertion	71	chr1	8742506	8742577	chr1	7744434	7744434	insertion	71	+	chr1	7744434	7744434	insertion	71	+	chr1	7147810	7147881	chr1	7744434	7744434	insertion	71	+	chr1	7876452	7876523	chr1
120	ASSV00829	intron_variant	RERE	ENSG00000142599	protein_coding	8\23	-	-1	FALSE	-	NO	FALSE	chr1	7804841	7804935	chr1	8512651	8512651	+	deletion	94	chr1	8807232	8807232	chr1	7804841	7804935	deletion	94	+	chr1	7804841	7804935	deletion	94	+	chr1	7208253	7208253	chr1	7804841	7804935	deletion	94	+	chr1	7937274	7937274	chr1
121	ASSV00833	intron_variant	RERE	ENSG00000142599	protein_coding	8\23	-	-1	FALSE	-	YES	FALSE	chr1	7823347	7823347	chr1	8531003	8531109	+	insertion	106	chr1	8825625	8825727	chr1	7823347	7823347	insertion	102	+	chr1	7823221	7823402	deletion	181	+	chr1	7226366	7226366	chr1	7823221	7823408	deletion	187	+	chr1	7955407	7955407	chr1
122	ASSV00873	intron_variant	RERE	ENSG00000142599	protein_coding	2\23	-	-1	FALSE	-	YES	FALSE	chr1	8031037	8031037	chr1	8724592	8724648	+	insertion	56	chr1	9019244	9019300	chr1	8031037	8031037	insertion	56	+	chr1	8031037	8031037	insertion	56	+	chr1	7422269	7422325	chr1	8031037	8031037	insertion	56	+	chr1	8147289	8147345	chr1
123	ASSV00875	intron_variant	RERE	ENSG00000142599	protein_coding	2\23	-	-1	FALSE	-	YES	FALSE	chr1	8035592	8035712	chr1	8729037	8729037	+	deletion	120	chr1	9023703	9023703	chr1	8035592	8035712	deletion	120	+	chr1	8035592	8035712	deletion	120	+	chr1	7426677	7426677	chr1	8035592	8035712	deletion	120	+	chr1	8151747	8151747	chr1
124	ASSV00911	intergenic_variant	-	-	-	-	-	-	FALSE	-	YES	FALSE	chr1	8154886	8155211	chr1	8839980	8839980	+	deletion	325	chr1	9134729	9134729	chr1	8154886	8155211	deletion	325	+	chr1	8154886	8155211	deletion	325	+	chr1	7539201	7539201	chr1	8154886	8155211	deletion	325	+	chr1	8259742	8259742	chr1
125	ASSV00918	downstream_gene_variant	ENO1	ENSG00000074800	protein_coding	-	-	-1	TRUE	open_chromatin_region	YES	FALSE	chr1	8175472	8175625	chr1	8859523	8859523	+	deletion	153	chr1	9154241	9154241	chr1	8175472	8175625	deletion	153	+	chr1	8175472	8175625	deletion	153	+	chr1	7558618	7558618	chr1	8175472	8175625	deletion	153	+	chr1	8279129	8279129	chr1
126	ASSV00922	intron_variant	ENO1	ENSG00000074800	protein_coding	2\11	-	-1	FALSE	-	YES	FALSE	chr1	8190435	8190435	chr1	8874121	8874211	+	insertion	90	chr1	9168845	9168935	chr1	8190435	8190435	insertion	90	+	chr1	8190435	8190435	insertion	91	+	chr1	7573222	7573313	chr1	8190435	8190435	insertion	91	+	chr1	8293551	8293642	chr1
127	ASSV00923	intron_variant	ENO1	ENSG00000074800	protein_coding	1\11	-	-1	FALSE	-	YES	FALSE	chr1	8192209	8192209	chr1	8875936	8876244	+	insertion	308	chr1	9170662	9170970	chr1	8192209	8192209	insertion	308	+	chr1	8192209	8192209	insertion	306	+	chr1	7575013	7575319	chr1	8192209	8192209	insertion	310	+	chr1	8295356	8295666	chr1
128	ASSV00935	upstream_gene_variant	AL139415.1	ENSG00000232208	processed_pseudogene	-	-	-1	FALSE	-	YES	FALSE	chr1	8233358	8233358	chr1	8909741	8909908	+	insertion	167	chr1	9204144	9204311	chr1	8233358	8233358	insertion	167	+	chr1	8233358	8233358	insertion	167	+	chr1	7608536	7608703	chr1	8233358	8233358	insertion	167	+	chr1	8329211	8329378	chr1
129	ASSV00939	intron_variant	CA6	ENSG00000131686	protein_coding	2\7	-	1	FALSE	-	NO	FALSE	chr1	8277073	8277191	chr1	8955376	8955376	+	deletion	118	chr1	9249817	9249817	chr1	8277073	8277191	deletion	118	+	chr1	8277069	8277457	deletion	388	+	chr1	7653351	7653351	chr1	8277079	8278282	deletion	1203	+	chr1	8374053	8374053	chr1
130	ASSV00950	upstream_gene_variant	RN7SL451P	ENSG00000265141	misc_RNA	-	-	-1	FALSE	-	YES	FALSE	chr1	8305523	8305591	chr1	8980450	8980450	+	deletion	68	chr1	9274898	9274898	chr1	8305523	8305591	deletion	68	+	chr1	8305523	8305591	deletion	68	+	chr1	7678708	7678708	chr1	8305523	8305591	deletion	68	+	chr1	8398382	8398382	chr1
131	ASSV00951	upstream_gene_variant	RN7SL451P	ENSG00000265141	misc_RNA	-	-	-1	FALSE	-	YES	FALSE	chr1	8305599	8305684	chr1	8980459	8980459	+	deletion	85	chr1	9274907	9274907	chr1	8305599	8305684	deletion	85	+	chr1	8305599	8305684	deletion	85	+	chr1	7678717	7678717	chr1	8305599	8305684	deletion	85	+	chr1	8398391	8398391	chr1
132	ASSV00959	3_prime_UTR_variant	SLC2A5	ENSG00000142583	protein_coding	5\5	-	-	FALSE	-	NO	FALSE	chr1	8368022	8368137	chr1	9040679	9040679	+	deletion	115	chr1	9335148	9335148	chr1	8368022	8368137	deletion	115	+	chr1	8368022	8368137	deletion	115	+	chr1	7738906	7738906	chr1	8368022	8368137	deletion	115	+	chr1	8458717	8458717	chr1
133	ASSV00961	intron_variant	SLC2A5	ENSG00000142583	protein_coding	4\4	-	-1	FALSE	-	NO	FALSE	chr1	8371484	8371484	chr1	9043758	9044054	+	insertion	296	chr1	9338227	9338523	chr1	8371484	8371484	insertion	296	+	chr1	8371484	8371484	insertion	446	+	chr1	7741951	7742397	chr1	8371484	8371484	insertion	446	+	chr1	8461774	8462220	chr1
134	ASSV00973	intron_variant	SLC2A5	ENSG00000142583	protein_coding	2\5	-	-1	TRUE	enhancer	NO	FALSE	chr1	8408196	8408261	chr1	9078468	9078468	+	deletion	65	chr1	9373877	9373877	chr1	8408215	8408327	deletion	112	+	chr1	8408265	8408506	deletion	241	+	chr1	7776080	7776080	chr1	8408215	8408327	deletion	112	+	chr1	8491003	8491003	chr1
135	ASSV00974	intron_variant	SLC2A5	ENSG00000142583	protein_coding	2\5	-	-1	TRUE	enhancer	NO	FALSE	chr1	8408265	8408506	chr1	9078472	9078472	+	deletion	241	chr1	9373880	9373880	chr1	8408330	8408524	deletion	194	+	chr1	8408265	8408506	deletion	241	+	chr1	7776080	7776080	chr1	8408330	8408524	deletion	194	+	chr1	8491006	8491006	chr1
136	ASSV00975	intron_variant	SLC2A5	ENSG00000142583	protein_coding	1\5	-	-1	FALSE	-	NO	FALSE	chr1	8417352	8417404	chr1	9087924	9087924	+	deletion	52	chr1	9383318	9383318	chr1	8417352	8417404	deletion	52	+	chr1	8417352	8417404	deletion	52	+	chr1	7785571	7785571	chr1	8417352	8417404	deletion	52	+	chr1	8500435	8500435	chr1
137	ASSV00976	intron_variant	SLC2A5	ENSG00000142583	protein_coding	1\5	-	-1	FALSE	-	NO	FALSE	chr1	8417408	8417634	chr1	9087928	9087928	+	deletion	226	chr1	9383322	9383322	chr1	8417408	8417634	deletion	226	+	chr1	8417408	8417634	deletion	226	+	chr1	7785575	7785575	chr1	8417408	8417634	deletion	226	+	chr1	8500439	8500439	chr1
138	ASSV00984	intron_variant	GPR157	ENSG00000180758	protein_coding	1\3	-	-1	FALSE	-	NO	FALSE	chr1	8454507	8454597	chr1	9123629	9123629	+	deletion	90	chr1	9419355	9419355	chr1	8454509	8454635	deletion	126	+	chr1	8454507	8454598	deletion	91	+	chr1	7821469	7821469	chr1	8454546	8454638	deletion	92	+	chr1	8534851	8534851	chr1
139	ASSV00986	intron_variant	GPR157	ENSG00000180758	protein_coding	1\3	-	-1	FALSE	-	NO	FALSE	chr1	8457380	8457380	chr1	9126998	9127227	+	insertion	229	chr1	9422586	9422815	chr1	8457380	8457380	insertion	229	+	chr1	8457380	8457380	insertion	230	+	chr1	7824801	7825031	chr1	8457380	8457380	insertion	230	+	chr1	8538076	8538306	chr1
140	ASSV00994	intron_variant&non_coding_transcript_variant	MIR34AHG	ENSG00000228526	lincRNA	1\1	-	-1	TRUE	promoter_flanking_region	NO	FALSE	chr1	8491119	8491119	chr1	9163420	9163581	+	insertion	161	chr1	9459069	9459230	chr1	8491119	8491119	insertion	161	+	chr1	8491119	8491119	insertion	144	+	chr1	7862803	7862947	chr1	8491119	8491119	insertion	148	+	chr1	8577593	8577741	chr1
141	ASSV01000	downstream_gene_variant	LINC01759	ENSG00000234546	lincRNA	-	-	1	FALSE	-	YES	FALSE	chr1	8525198	8525268	chr1	9195259	9195259	+	deletion	70	chr1	9490937	9490937	chr1	8525198	8525268	deletion	70	+	chr1	8525195	8525268	deletion	73	+	chr1	7895229	7895229	chr1	8525195	8525268	deletion	73	+	chr1	8609846	8609846	chr1
142	ASSV01002	intergenic_variant	-	-	-	-	-	-	FALSE	-	NO	FALSE	chr1	8535748	8535748	chr1	9205288	9205602	+	insertion	314	chr1	9500990	9501305	chr1	8535748	8535748	insertion	315	+	chr1	8535748	8535748	insertion	311	+	chr1	7905301	7905612	chr1	8535748	8535748	insertion	310	+	chr1	8619916	8620226	chr1
143	ASSV01009	intergenic_variant	-	-	-	-	-	-	FALSE	-	NO	FALSE	chr1	8611578	8611647	chr1	9284426	9284426	+	deletion	69	chr1	9580366	9580366	chr1	8611578	8611647	deletion	69	+	chr1	8611578	8611647	deletion	69	+	chr1	7984560	7984560	chr1	8611578	8611647	deletion	69	+	chr1	8701340	8701340	chr1
144	ASSV01014	intron_variant	SPSB1	ENSG00000171621	protein_coding	1\2	-	1	FALSE	-	NO	FALSE	chr1	8641373	8641459	chr1	9312223	9312223	+	deletion	86	chr1	9608163	9608163	chr1	8641373	8641459	deletion	86	+	chr1	8641373	8641459	deletion	86	+	chr1	8012734	8012734	chr1	8641372	8641457	deletion	85	+	chr1	8728946	8728946	chr1
145	ASSV01027	intergenic_variant	-	-	-	-	-	-	FALSE	-	YES	FALSE	chr1	8801483	8801606	chr1	9474626	9474626	+	deletion	123	chr1	9739478	9739478	chr1	8801483	8801606	deletion	123	+	chr1	8801483	8801775	deletion	292	+	chr1	8180720	8180720	chr1	8801483	8801597	deletion	114	+	chr1	8892958	8892958	chr1
146	ASSV01035	intergenic_variant	-	-	-	-	-	-	FALSE	-	YES	FALSE	chr1	8833370	8833370	chr1	9511869	9512196	+	insertion	327	chr1	9776751	9777078	chr1	8833370	8833370	insertion	327	+	chr1	8833370	8833370	insertion	317	+	chr1	8215698	8216015	chr1	8833370	8833370	insertion	322	+	chr1	8930263	8930585	chr1
147	ASSV01049	intergenic_variant	-	-	-	-	-	-	FALSE	-	NO	FALSE	chr1	8856169	8856255	chr1	9533596	9533596	+	deletion	86	chr1	9798473	9798473	chr1	8856169	8856255	deletion	86	+	chr1	8856169	8856255	deletion	86	+	chr1	8236547	8236547	chr1	8856169	8856254	deletion	85	+	chr1	8951601	8951601	chr1
148	ASSV01050	upstream_gene_variant	SLC25A33	ENSG00000171612	protein_coding	-	-	1	FALSE	-	NO	FALSE	chr1	8858424	8858548	chr1	9536073	9536073	+	deletion	124	chr1	9800953	9800953	chr1	8858424	8858548	deletion	124	+	chr1	8858419	8858511	deletion	92	+	chr1	8239020	8239020	chr1	8858424	8858548	deletion	124	+	chr1	8954079	8954079	chr1
149	ASSV01051	upstream_gene_variant	SLC25A33	ENSG00000171612	protein_coding	-	-	1	FALSE	-	NO	FALSE	chr1	8858584	8858740	chr1	9536084	9536084	+	deletion	156	chr1	9800964	9800964	chr1	8858584	8858740	deletion	156	+	chr1	8858632	8858739	deletion	107	+	chr1	8239036	8239036	chr1	8858584	8858740	deletion	156	+	chr1	8954090	8954090	chr1
150	ASSV01063	intron_variant	SLC25A33	ENSG00000171612	protein_coding	2\6	-	1	FALSE	-	YES	FALSE	chr1	8890245	8890319	chr1	9562942	9562942	+	deletion	74	chr1	9827864	9827864	chr1	8890245	8890319	deletion	74	+	chr1	8890245	8890319	deletion	74	+	chr1	8266012	8266012	chr1	8890245	8890436	deletion	191	+	chr1	8981263	8981263	chr1
151	ASSV01066	intron_variant	SLC25A33	ENSG00000171612	protein_coding	4\6	-	1	FALSE	-	YES	FALSE	chr1	8899775	8899775	chr1	9572376	9572991	+	insertion	615	chr1	9837298	9837914	chr1	8899775	8899775	insertion	616	+	chr1	8899775	8899775	insertion	609	+	chr1	8275434	8276043	chr1	8899775	8899775	insertion	625	+	chr1	8990639	8991264	chr1
152	ASSV01076	intergenic_variant	-	-	-	-	-	-	FALSE	-	YES	FALSE	chr1	8966743	8966877	chr1	9634351	9634351	+	deletion	134	chr1	9905749	9905749	chr1	8966743	8966877	deletion	134	+	chr1	8966743	8966877	deletion	134	+	chr1	8343413	8343413	chr1	8966752	8966886	deletion	134	+	chr1	9059296	9059296	chr1
153	ASSV01089	upstream_gene_variant	PIK3CD-AS1	ENSG00000179840	antisense	-	-	-1	TRUE	enhancer	NO	FALSE	chr1	8996015	8996277	chr1	9659316	9659316	+	deletion	262	chr1	9930745	9930745	chr1	8996015	8996277	deletion	262	+	chr1	8996015	8996277	deletion	262	+	chr1	8368381	8368381	chr1	8996054	8996298	deletion	244	+	chr1	9084493	9084493	chr1
154	ASSV01091	intron_variant	PIK3CD	ENSG00000171608	protein_coding	1\23	-	1	FALSE	-	YES	FALSE	chr1	9002225	9002225	chr1	9665362	9665446	+	insertion	84	chr1	9936793	9936877	chr1	9002225	9002225	insertion	84	+	chr1	9002225	9002225	insertion	84	+	chr1	8374390	8374474	chr1	9002225	9002225	insertion	84	+	chr1	9090514	9090598	chr1
155	ASSV01106	intron_variant	PIK3CD	ENSG00000171608	protein_coding	2\22	-	1	TRUE	TF_binding_site	NO	FALSE	chr1	9049025	9049336	chr1	9714514	9714514	+	deletion	311	chr1	9985946	9985946	chr1	9049025	9049336	deletion	311	+	chr1	9049025	9049336	deletion	311	+	chr1	8423792	8423792	chr1	9049025	9049336	deletion	311	+	chr1	9139437	9139437	chr1
156	ASSV01113	intron_variant	CLSTN1	ENSG00000171603	protein_coding	6\17	-	-1	FALSE	-	NO	FALSE	chr1	9084087	9084087	chr1	9747762	9748053	+	insertion	291	chr1	10019197	10019488	chr1	9084087	9084087	insertion	291	+	chr1	9084087	9084087	insertion	289	+	chr1	8457113	8457402	chr1	9084087	9084087	insertion	288	+	chr1	9172034	9172322	chr1
157	ASSV01119	intron_variant	CLSTN1	ENSG00000171603	protein_coding	2\17	-	-1	FALSE	-	NO	FALSE	chr1	9104319	9104416	chr1	9769180	9769180	+	deletion	97	chr1	10040618	10040618	chr1	9104319	9104416	deletion	97	+	chr1	9104329	9104410	deletion	81	+	chr1	8478624	8478624	chr1	9104313	9104414	deletion	101	+	chr1	9193245	9193245	chr1
158	ASSV01128	intron_variant	CLSTN1	ENSG00000171603	protein_coding	1\17	-	-1	FALSE	-	NO	FALSE	chr1	9119319	9119630	chr1	9782610	9782610	+	deletion	311	chr1	10054058	10054058	chr1	9119319	9119630	deletion	311	+	chr1	9119319	9119630	deletion	311	+	chr1	8492085	8492085	chr1	9119319	9119630	deletion	311	+	chr1	9206740	9206740	chr1
159	ASSV01130	intron_variant	CLSTN1	ENSG00000171603	protein_coding	1\17	-	-1	TRUE	promoter_flanking_region	NO	FALSE	chr1	9124703	9124703	chr1	9787391	9787682	+	insertion	291	chr1	10058842	10059133	chr1	9124703	9124703	insertion	291	+	chr1	9124703	9124703	insertion	490	+	chr1	8496819	8497309	chr1	9124703	9124703	insertion	479	+	chr1	9211511	9211990	chr1
160	ASSV01133	intron_variant	CLSTN1	ENSG00000171603	protein_coding	1\17	-	-1	FALSE	-	YES	FALSE	chr1	9132619	9132619	chr1	9796393	9796714	+	insertion	321	chr1	10067843	10068164	chr1	9132619	9132619	insertion	321	+	chr1	9132619	9132619	insertion	334	+	chr1	8505989	8506323	chr1	9132619	9132619	insertion	333	+	chr1	9220694	9221027	chr1
161	ASSV01136	intron_variant	CLSTN1	ENSG00000171603	protein_coding	1\17	-	-1	FALSE	-	NO	FALSE	chr1	9140631	9140631	chr1	9803846	9804078	+	insertion	232	chr1	10075297	10075529	chr1	9140631	9140631	insertion	232	+	chr1	9140620	9140933	deletion	313	+	chr1	8513458	8513458	chr1	9140631	9140631	insertion	232	+	chr1	9228314	9228546	chr1
162	ASSV01142	upstream_gene_variant	CLSTN1	ENSG00000171603	protein_coding	-	-	-1	FALSE	-	YES	FALSE	chr1	9167381	9167381	chr1	9828856	9829177	+	insertion	321	chr1	10100453	10100774	chr1	9167381	9167381	insertion	321	+	chr1	9167381	9167381	insertion	328	+	chr1	8538581	8538909	chr1	9167381	9167381	insertion	324	+	chr1	9254164	9254488	chr1
163	ASSV01150	intron_variant	CTNNBIP1	ENSG00000178585	protein_coding	4\4	-	-1	FALSE	-	NO	FALSE	chr1	9194332	9194628	chr1	9854522	9854522	+	deletion	296	chr1	10126129	10126129	chr1	9194333	9194629	deletion	296	+	chr1	9194332	9194628	deletion	296	+	chr1	8563710	8563710	chr1	9194333	9194629	deletion	296	+	chr1	9280246	9280246	chr1
164	ASSV01152	intron_variant	CTNNBIP1	ENSG00000178585	protein_coding	4\4	-	-1	FALSE	-	YES	FALSE	chr1	9197700	9197814	chr1	9857547	9857547	+	deletion	114	chr1	10129158	10129158	chr1	9197700	9197814	deletion	114	+	chr1	9197399	9198108	deletion	709	+	chr1	8566531	8566531	chr1	9197693	9197989	deletion	296	+	chr1	9283263	9283263	chr1
165	ASSV01153	intron_variant	CTNNBIP1	ENSG00000178585	protein_coding	4\4	-	-1	FALSE	-	YES	FALSE	chr1	9197819	9197989	chr1	9857551	9857551	+	deletion	170	chr1	10129162	10129162	chr1	9197819	9197989	deletion	170	+	chr1	9197399	9198108	deletion	709	+	chr1	8566531	8566531	chr1	9197693	9197989	deletion	296	+	chr1	9283263	9283263	chr1
166	ASSV01165	intron_variant	CTNNBIP1	ENSG00000178585	protein_coding	1\5	-	-1	TRUE	open_chromatin_region	YES	FALSE	chr1	9242685	9242685	chr1	9899191	9899495	+	insertion	304	chr1	10170804	10171107	chr1	9242685	9242685	insertion	303	+	chr1	9242685	9242685	insertion	303	+	chr1	8608440	8608743	chr1	9242685	9242685	insertion	302	+	chr1	9324882	9325184	chr1
167	ASSV01175	intron_variant	LZIC	ENSG00000162441	protein_coding	4\4	-	-1	FALSE	-	NO	FALSE	chr1	9263958	9264038	chr1	9923053	9923053	+	deletion	80	chr1	10194681	10194681	chr1	9263958	9264038	deletion	80	+	chr1	9263976	9264279	deletion	303	+	chr1	8632502	8632502	chr1	9263958	9264020	deletion	62	+	chr1	9348639	9348639	chr1
168	ASSV01203	intron_variant	NMNAT1	ENSG00000173614	protein_coding	1\4	-	1	FALSE	-	NO	FALSE	chr1	9308784	9309091	chr1	9960362	9960362	+	deletion	307	chr1	10231997	10231997	chr1	9308784	9309091	deletion	307	+	chr1	9308784	9309091	deletion	307	+	chr1	8672176	8672176	chr1	9308784	9309091	deletion	307	+	chr1	9388607	9388607	chr1
169	ASSV01233	intron_variant	RBP7	ENSG00000162444	protein_coding	3\3	-	1	FALSE	-	YES	FALSE	chr1	9367079	9367079	chr1	10011916	10012194	+	insertion	278	chr1	10283709	10283987	chr1	9367079	9367079	insertion	278	+	chr1	9367079	9367079	insertion	278	+	chr1	8724177	8724455	chr1	9367079	9367079	insertion	279	+	chr1	9440307	9440586	chr1
170	ASSV01252	intron_variant	UBE4B	ENSG00000130939	protein_coding	2\26	-	1	FALSE	-	YES	FALSE	chr1	9441356	9441356	chr1	10087800	10093464	+	insertion	5664	chr1	10359605	10365274	chr1	9441356	9441356	insertion	5669	+	chr1	9441356	9441356	insertion	5678	+	chr1	8800231	8805909	chr1	9441356	9441356	insertion	5667	+	chr1	9516351	9522018	chr1
171	ASSV01274	downstream_gene_variant	UBE4B	ENSG00000130939	protein_coding	-	-	1	FALSE	-	YES	FALSE	chr1	9533610	9533826	chr1	10181821	10181821	+	deletion	216	chr1	10453656	10453656	chr1	9533610	9533826	deletion	216	+	chr1	9533580	9534842	deletion	1262	+	chr1	8894519	8894519	chr1	9533681	9533827	deletion	146	+	chr1	9610266	9610266	chr1
172	ASSV01289	intron_variant	KIF1B	ENSG00000054523	protein_coding	1\46	-	1	FALSE	-	NO	FALSE	chr1	9570807	9570807	chr1	10215126	10215474	+	insertion	348	chr1	10487372	10487720	chr1	9570807	9570807	insertion	348	+	chr1	9570807	9570807	insertion	328	+	chr1	8919168	8919496	chr1	9570807	9570807	insertion	334	+	chr1	9643339	9643673	chr1
173	ASSV01305	intron_variant	KIF1B	ENSG00000054523	protein_coding	7\46	-	1	FALSE	-	YES	FALSE	chr1	9626745	9626984	chr1	10269943	10269943	+	deletion	239	chr1	10542206	10542206	chr1	9626745	9626984	deletion	239	+	chr1	9626745	9626984	deletion	239	+	chr1	8973774	8973774	chr1	9626829	9626984	deletion	155	+	chr1	9697957	9697957	chr1
174	ASSV01334	intron_variant	PGD	ENSG00000142657	protein_coding	3\12	-	1	FALSE	-	NO	FALSE	chr1	9759511	9759511	chr1	10401720	10402056	+	insertion	336	chr1	10674019	10674355	chr1	9759511	9759511	insertion	336	+	chr1	9759511	9759511	insertion	339	+	chr1	9106476	9106815	chr1	9759511	9759511	insertion	328	+	chr1	9832513	9832841	chr1
175	ASSV01335	intron_variant	PGD	ENSG00000142657	protein_coding	3\12	-	1	TRUE	open_chromatin_region	YES	FALSE	chr1	9760004	9760004	chr1	10402518	10402820	+	insertion	302	chr1	10674817	10675119	chr1	9760004	9760004	insertion	302	+	chr1	9760004	9760004	insertion	300	+	chr1	9107277	9107577	chr1	9760004	9760004	insertion	304	+	chr1	9833303	9833607	chr1
176	ASSV01341	intron_variant	PGD	ENSG00000142657	protein_coding	10\12	-	1	FALSE	-	YES	FALSE	chr1	9775131	9775131	chr1	10417719	10418041	+	insertion	322	chr1	10690019	10690341	chr1	9775131	9775131	insertion	322	+	chr1	9775131	9775131	insertion	324	+	chr1	9122322	9122646	chr1	9775131	9775131	insertion	321	+	chr1	9848452	9848773	chr1
177	ASSV01345	intron_variant	CENPS	ENSG00000175279	protein_coding	4\4	-	1	FALSE	-	NO	FALSE	chr1	9796683	9796992	chr1	10442081	10442081	+	deletion	309	chr1	10714387	10714387	chr1	9796683	9796992	deletion	309	+	chr1	9796683	9796992	deletion	309	+	chr1	9147059	9147059	chr1	9796683	9796992	deletion	309	+	chr1	9872969	9872969	chr1
178	ASSV01378	intron_variant	PEX14	ENSG00000142655	protein_coding	4\8	-	1	FALSE	-	NO	FALSE	chr1	9967214	9967281	chr1	10608175	10608175	+	deletion	67	chr1	10880509	10880509	chr1	9967214	9967281	deletion	67	+	chr1	9967214	9967281	deletion	67	+	chr1	9313102	9313102	chr1	9967214	9967281	deletion	67	+	chr1	10038173	10038173	chr1
179	ASSV01384	intron_variant	CASZ1	ENSG00000130940	protein_coding	2\15	-	-1	FALSE	-	YES	FALSE	chr1	10089638	10089715	chr1	10730262	10730262	+	deletion	77	chr1	11002623	11002623	chr1	10089638	10089715	deletion	77	+	chr1	10089638	10089715	deletion	77	+	chr1	9435548	9435548	chr1	10089634	10089692	deletion	58	+	chr1	10159433	10159433	chr1
180	ASSV01387	intergenic_variant	-	-	-	-	-	-	FALSE	-	YES	FALSE	chr1	10185706	10185706	chr1	10826501	10826563	+	insertion	62	chr1	11098923	11098985	chr1	10185706	10185706	insertion	62	+	chr1	10185706	10185706	insertion	56	+	chr1	9531293	9531349	chr1	10185706	10185706	insertion	61	+	chr1	10254458	10254519	chr1
181	ASSV01393	intergenic_variant	-	-	-	-	-	-	FALSE	-	YES	FALSE	chr1	10212619	10212619	chr1	10852769	10852891	+	insertion	122	chr1	11125228	11125350	chr1	10212619	10212619	insertion	122	+	chr1	10212619	10212619	insertion	122	+	chr1	9557555	9557677	chr1	10212619	10212619	insertion	122	+	chr1	10280771	10280893	chr1
182	ASSV01394	intergenic_variant	-	-	-	-	-	-	FALSE	-	YES	FALSE	chr1	10231317	10231317	chr1	10871875	10872362	+	insertion	487	chr1	11144340	11144827	chr1	10231317	10231317	insertion	487	+	chr1	10231317	10231317	insertion	487	+	chr1	9576942	9577429	chr1	10231317	10231317	insertion	487	+	chr1	10299760	10300247	chr1
183	ASSV01397	intergenic_variant	-	-	-	-	-	-	FALSE	-	NO	FALSE	chr1	10244930	10244930	chr1	10885610	10885935	+	insertion	325	chr1	11158074	11158407	chr1	10244930	10244930	insertion	333	+	chr1	10244930	10244930	insertion	308	+	chr1	9590665	9590973	chr1	10244930	10244930	insertion	307	+	chr1	10313479	10313786	chr1
184	ASSV01398	intergenic_variant	-	-	-	-	-	-	FALSE	-	NO	FALSE	chr1	10273760	10273760	chr1	10915029	10915360	+	insertion	331	chr1	11187508	11187839	chr1	10273760	10273760	insertion	331	+	chr1	10273760	10273760	insertion	331	+	chr1	9620098	9620429	chr1	10273760	10273760	insertion	331	+	chr1	10342829	10343160	chr1
185	ASSV01422	upstream_gene_variant	C1orf127	ENSG00000175262	protein_coding	-	-	-1	FALSE	-	YES	FALSE	chr1	10345698	10345698	chr1	10983777	10983844	+	insertion	67	chr1	11258127	11258194	chr1	10345698	10345698	insertion	67	+	chr1	10345698	10345698	insertion	67	+	chr1	9690486	9690553	chr1	10345698	10345698	insertion	67	+	chr1	10413442	10413509	chr1
186	ASSV01437	exon_variant	TARDBP	ENSG00000120948	protein_coding	-	2\5	1	FALSE	-	YES	FALSE	chr1	10383005	10383139	chr1	11015550	11015550	+	deletion	134	chr1	11289923	11289923	chr1	10383005	10383139	deletion	134	+	chr1	10382969	10383279	deletion	310	+	chr1	9719634	9719634	chr1	10382969	10383280	deletion	311	+	chr1	10445364	10445364	chr1
187	ASSV01441	intron_variant	MASP2	ENSG00000009724	protein_coding	8\10	-	-1	FALSE	-	YES	FALSE	chr1	10400571	10400660	chr1	11032190	11032190	+	deletion	89	chr1	11306596	11306596	chr1	10400571	10400660	deletion	89	+	chr1	10400571	10400660	deletion	89	+	chr1	9736416	9736416	chr1	10400572	10400661	deletion	89	+	chr1	10462048	10462048	chr1
188	ASSV01444	intron_variant	MASP2	ENSG00000009724	protein_coding	6\10	-	-1	TRUE	CTCF_binding_site	NO	FALSE	chr1	10406875	10407204	chr1	11037953	11037953	+	deletion	329	chr1	11312351	11312351	chr1	10406875	10407204	deletion	329	+	chr1	10406875	10407204	deletion	329	+	chr1	9741838	9741838	chr1	10407002	10407216	deletion	214	+	chr1	10467467	10467467	chr1
189	ASSV01453	exon_variant	EXOSC10	ENSG00000171824	protein_coding	-	3\23	-1	FALSE	-	NO	FALSE	chr1	10464436	10464436	chr1	11095424	11095740	+	insertion	316	chr1	11370116	11370432	chr1	10464436	10464436	insertion	316	+	chr1	10464436	10464436	insertion	322	+	chr1	9801843	9802165	chr1	10464436	10464436	insertion	316	+	chr1	10525805	10526121	chr1
190	ASSV01502	intergenic_variant	-	-	-	-	-	-	FALSE	-	YES	FALSE	chr1	10792951	10793026	chr1	11395710	11395710	+	deletion	75	chr1	11672088	11672088	chr1	10792951	10793026	deletion	75	+	chr1	10792952	10793026	deletion	74	+	chr1	10104420	10104420	chr1	10792952	10793026	deletion	74	+	chr1	10830454	10830454	chr1
191	ASSV01505	intergenic_variant	-	-	-	-	-	-	FALSE	-	NO	FALSE	chr1	10804987	10805289	chr1	11407261	11407261	+	deletion	302	chr1	11683670	11683670	chr1	10804987	10805289	deletion	302	+	chr1	10804987	10805289	deletion	302	+	chr1	10115889	10115889	chr1	10804987	10805289	deletion	302	+	chr1	10841109	10841109	chr1
192	ASSV01516	intron_variant	DISP3	ENSG00000204624	protein_coding	1\20	-	1	FALSE	-	NO	FALSE	chr1	10892824	10892824	chr1	11492732	11492784	+	insertion	52	chr1	11769236	11769288	chr1	10892824	10892824	insertion	52	+	chr1	10892824	10892824	insertion	52	+	chr1	10201917	10201969	chr1	10892824	10892824	insertion	52	+	chr1	10925663	10925715	chr1
193	ASSV01518	downstream_gene_variant	DISP3	ENSG00000204624	protein_coding	-	-	1	FALSE	-	NO	FALSE	chr1	10939600	10939805	chr1	11541185	11541185	+	deletion	205	chr1	11818695	11818695	chr1	10939600	10939805	deletion	205	+	chr1	10939600	10939805	deletion	205	+	chr1	10248512	10248512	chr1	10939598	10939854	deletion	256	+	chr1	10975686	10975686	chr1
194	ASSV01519	intergenic_variant	-	-	-	-	-	-	FALSE	-	NO	FALSE	chr1	10947884	10947884	chr1	11549630	11549933	+	insertion	303	chr1	11827140	11827443	chr1	10947884	10947884	insertion	303	+	chr1	10947884	10947884	insertion	302	+	chr1	10256947	10257249	chr1	10947884	10947884	insertion	305	+	chr1	10984816	10985121	chr1
195	ASSV01522	intergenic_variant	-	-	-	-	-	-	FALSE	-	NO	FALSE	chr1	10954803	10954957	chr1	11556499	11556499	+	deletion	154	chr1	11834009	11834009	chr1	10954803	10954957	deletion	154	+	chr1	10954803	10954957	deletion	154	+	chr1	10263831	10263831	chr1	10954803	10954957	deletion	154	+	chr1	10991679	10991679	chr1
196	ASSV01535	downstream_gene_variant	FBXO2	ENSG00000116661	protein_coding	-	-	-1	FALSE	-	YES	FALSE	chr1	11050498	11050615	chr1	11645054	11645054	+	deletion	117	chr1	11922280	11922280	chr1	11050498	11050615	deletion	117	+	chr1	11050498	11050615	deletion	117	+	chr1	10352303	10352303	chr1	11050498	11050615	deletion	117	+	chr1	11080410	11080410	chr1
197	ASSV01544	upstream_gene_variant	MAD2L2	ENSG00000116670	protein_coding	-	-	-1	FALSE	-	YES	FALSE	chr1	11102262	11102401	chr1	11695708	11695708	+	deletion	139	chr1	11972965	11972965	chr1	11102262	11102401	deletion	139	+	chr1	11102256	11102386	deletion	130	+	chr1	10404223	10404223	chr1	11102264	11102401	deletion	137	+	chr1	11132896	11132896	chr1
198	ASSV01556	intron_variant	AGTRAP	ENSG00000177674	protein_coding	1\4	-	1	FALSE	-	YES	FALSE	chr1	11146750	11147029	chr1	11740420	11740420	+	deletion	279	chr1	12017702	12017702	chr1	11146724	11147030	deletion	306	+	chr1	11146710	11147028	deletion	318	+	chr1	10448942	10448942	chr1	11146699	11147017	deletion	318	+	chr1	11177796	11177796	chr1
199	ASSV01567	intron_variant	C1orf167	ENSG00000215910	protein_coding	1\20	-	1	FALSE	-	YES	FALSE	chr1	11171177	11171318	chr1	11764255	11764255	+	deletion	141	chr1	12041524	12041524	chr1	11171164	11171479	deletion	315	+	chr1	11171164	11171479	deletion	315	+	chr1	10473130	10473130	chr1	11171164	11171479	deletion	315	+	chr1	11201674	11201674	chr1
200	ASSV01568	intron_variant	C1orf167	ENSG00000215910	protein_coding	1\20	-	1	FALSE	-	YES	FALSE	chr1	11171326	11171387	chr1	11764263	11764263	+	deletion	61	chr1	12041524	12041524	chr1	11171164	11171479	deletion	315	+	chr1	11171164	11171479	deletion	315	+	chr1	10473130	10473130	chr1	11171164	11171479	deletion	315	+	chr1	11201674	11201674	chr1
201	ASSV01578	intron_variant	CLCN6	ENSG00000011021	protein_coding	2\21	-	1	FALSE	-	YES	FALSE	chr1	11223073	11223136	chr1	11812016	11812016	+	deletion	63	chr1	12089299	12089299	chr1	11223073	11223136	deletion	63	+	chr1	11222858	11223166	deletion	308	+	chr1	10520892	10520892	chr1	11223073	11223136	deletion	63	+	chr1	11249457	11249457	chr1
202	ASSV01579	intron_variant	CLCN6	ENSG00000011021	protein_coding	2\21	-	1	TRUE	promoter_flanking_region	NO	FALSE	chr1	11225910	11225910	chr1	11814742	11815050	+	insertion	308	chr1	12092025	12092333	chr1	11225910	11225910	insertion	308	+	chr1	11225910	11225910	insertion	292	+	chr1	10523574	10523866	chr1	11225910	11225910	insertion	310	+	chr1	11252146	11252456	chr1
203	ASSV01581	intron_variant	CLCN6	ENSG00000011021	protein_coding	5\21	-	1	FALSE	-	NO	FALSE	chr1	11234143	11234256	chr1	11822974	11822974	+	deletion	113	chr1	12100257	12100257	chr1	11234143	11234256	deletion	113	+	chr1	11234114	11234251	deletion	137	+	chr1	10531767	10531767	chr1	11234114	11234251	deletion	137	+	chr1	11260354	11260354	chr1
204	ASSV01582	upstream_gene_variant	NPPA	ENSG00000175206	protein_coding	-	-	-1	FALSE	-	YES	FALSE	chr1	11259264	11259264	chr1	11849004	11849476	+	insertion	472	chr1	12126296	12126768	chr1	11259264	11259264	insertion	472	+	chr1	11259264	11259264	insertion	472	+	chr1	10557776	10558248	chr1	11259264	11259264	insertion	472	+	chr1	11286160	11286632	chr1
205	ASSV01589	intergenic_variant	-	-	-	-	-	-	FALSE	-	YES	FALSE	chr1	11283011	11283011	chr1	11871159	11872236	+	insertion	1077	chr1	12148467	12149544	chr1	11283011	11283011	insertion	1077	+	chr1	11283011	11283011	insertion	1082	+	chr1	10579961	10581043	chr1	11283012	11283012	insertion	1426	+	chr1	11309368	11310794	chr1
206	ASSV01613	intron_variant	PLOD1	ENSG00000083444	protein_coding	17\18	-	1	FALSE	-	NO	FALSE	chr1	11390325	11390325	chr1	11972443	11972525	+	insertion	82	chr1	12249797	12249879	chr1	11390325	11390325	insertion	82	+	chr1	11390325	11390325	insertion	82	+	chr1	10667848	10667930	chr1	11390325	11390325	insertion	82	+	chr1	11411764	11411846	chr1
207	ASSV01639	intron_variant	TNFRSF8	ENSG00000120949	protein_coding	1\14	-	1	TRUE	TF_binding_site	YES	FALSE	chr1	11497589	11497677	chr1	12075693	12075693	+	deletion	88	chr1	12353054	12353054	chr1	11497589	11497677	deletion	88	+	chr1	11497590	11497678	deletion	88	+	chr1	10769890	10769890	chr1	11497588	11497676	deletion	88	+	chr1	11513631	11513631	chr1
208	ASSV01645	intron_variant	TNFRSF8	ENSG00000120949	protein_coding	2\14	-	1	FALSE	-	NO	FALSE	chr1	11509299	11509679	chr1	12087208	12087208	+	deletion	380	chr1	12364569	12364569	chr1	11509299	11509679	deletion	380	+	chr1	11509299	11509679	deletion	380	+	chr1	10781324	10781324	chr1	11509428	11509653	deletion	225	+	chr1	11525063	11525063	chr1
209	ASSV01654	intron_variant	TNFRSF8	ENSG00000120949	protein_coding	8\14	-	1	FALSE	-	YES	FALSE	chr1	11541224	11541224	chr1	12118225	12118359	+	insertion	134	chr1	12395581	12395715	chr1	11541224	11541224	insertion	134	+	chr1	11540330	11541228	deletion	898	+	chr1	10811469	10811469	chr1	11541224	11541224	insertion	134	+	chr1	11555217	11555351	chr1
210	ASSV01655	downstream_gene_variant	TNFRSF8	ENSG00000120949	protein_coding	-	-	1	TRUE	promoter_flanking_region	NO	FALSE	chr1	11567024	11567098	chr1	12144958	12144958	+	deletion	74	chr1	12422360	12422360	chr1	11567024	11567098	deletion	74	+	chr1	11567024	11567097	deletion	73	+	chr1	10838042	10838042	chr1	11567024	11567098	deletion	74	+	chr1	11581791	11581791	chr1
211	ASSV01656	downstream_gene_variant	TNFRSF8	ENSG00000120949	protein_coding	-	-	1	TRUE	promoter_flanking_region	YES	FALSE	chr1	11568897	11568955	chr1	12146718	12146718	+	deletion	58	chr1	12424120	12424120	chr1	11568897	11568955	deletion	58	+	chr1	11568897	11568955	deletion	58	+	chr1	10839813	10839813	chr1	11568897	11568955	deletion	58	+	chr1	11583558	11583558	chr1
212	ASSV01669	upstream_gene_variant	VPS13D	ENSG00000048707	protein_coding	-	-	1	FALSE	-	NO	FALSE	chr1	11648852	11649061	chr1	12228151	12228151	+	deletion	209	chr1	12505600	12505600	chr1	11648852	11649061	deletion	209	+	chr1	11648852	11649061	deletion	209	+	chr1	10920970	10920970	chr1	11648852	11649061	deletion	209	+	chr1	11664916	11664916	chr1
213	ASSV01671	intron_variant	VPS13D	ENSG00000048707	protein_coding	2\68	-	1	FALSE	-	NO	FALSE	chr1	11659092	11659092	chr1	12238013	12238527	+	insertion	514	chr1	12515464	12515978	chr1	11659092	11659092	insertion	514	+	chr1	11659092	11659092	insertion	517	+	chr1	10930826	10931343	chr1	11659092	11659092	insertion	514	+	chr1	11674811	11675325	chr1
214	ASSV01684	intron_variant	VPS13D	ENSG00000048707	protein_coding	15\51	-	1	FALSE	-	YES	FALSE	chr1	11744891	11745264	chr1	12322318	12322318	+	deletion	373	chr1	12599783	12599783	chr1	11744891	11745264	deletion	373	+	chr1	11745025	11745264	deletion	239	+	chr1	11014736	11014736	chr1	11744891	11745264	deletion	373	+	chr1	11761351	11761351	chr1
215	ASSV01707	intron_variant	VPS13D	ENSG00000048707	protein_coding	50\51	-	1	FALSE	-	YES	FALSE	chr1	11930056	11930189	chr1	12506734	12506734	+	deletion	133	chr1	12784221	12784221	chr1	11930056	11930189	deletion	133	+	chr1	11930007	11930188	deletion	181	+	chr1	11201375	11201375	chr1	11930006	11930187	deletion	181	+	chr1	11945722	11945722	chr1
216	ASSV01709	downstream_gene_variant	VPS13D	ENSG00000048707	protein_coding	-	-	1	FALSE	-	YES	FALSE	chr1	11937766	11937766	chr1	12514184	12514484	+	insertion	300	chr1	12791672	12791972	chr1	11937766	11937766	insertion	300	+	chr1	11937766	11937766	insertion	299	+	chr1	11208796	11209095	chr1	11937766	11937766	insertion	297	+	chr1	11953146	11953443	chr1
217	ASSV01718	downstream_gene_variant	DHRS3	ENSG00000162496	protein_coding	-	-	-1	FALSE	-	NO	FALSE	chr1	12001513	12001609	chr1	12578611	12578611	+	deletion	96	chr1	12856797	12856797	chr1	12001513	12001754	deletion	241	+	chr1	12001513	12001754	deletion	241	+	chr1	11273941	11273941	chr1	12001513	12001754	deletion	241	+	chr1	12012466	12012466	chr1
218	ASSV01722	upstream_gene_variant	DHRS3	ENSG00000162496	protein_coding	-	-	-1	FALSE	-	NO	FALSE	chr1	12023996	12025302	chr1	12600050	12600050	+	deletion	1306	chr1	12878252	12878252	chr1	12023996	12025302	deletion	1306	+	chr1	12023996	12025302	deletion	1306	+	chr1	11296052	11296052	chr1	12023996	12025302	deletion	1306	+	chr1	12033760	12033760	chr1
219	ASSV01733	intron_variant	AADACL4	ENSG00000204518	protein_coding	2\3	-	1	FALSE	-	NO	FALSE	chr1	12082229	12082229	chr1	12651818	12652123	+	insertion	305	chr1	12930041	12930347	chr1	12082229	12082229	insertion	306	+	chr1	12082229	12082229	insertion	308	+	chr1	11348464	11348772	chr1	12082229	12082229	insertion	309	+	chr1	12087851	12088160	chr1
220	ASSV01749	upstream_gene_variant	AADACL3	ENSG00000188984	protein_coding	-	-	1	FALSE	-	YES	FALSE	chr1	12143850	12143850	chr1	12713631	12713716	+	insertion	85	chr1	12991858	12991943	chr1	12143850	12143850	insertion	85	+	chr1	12143587	12144327	deletion	740	+	chr1	11409993	11409993	chr1	12143776	12144086	deletion	310	+	chr1	12149637	12149637	chr1
221	ASSV01772	intergenic_variant	-	-	-	-	-	-	FALSE	-	NO	FALSE	chr1	24699340	24699496	chr1	25163482	25163482	+	deletion	156	chr1	24906393	24906393	chr1	24699340	24699496	deletion	156	+	chr1	24699340	24699496	deletion	156	+	chr1	23734885	23734885	chr1	24699340	24699496	deletion	156	+	chr1	24193532	24193532	chr1
222	ASSV01773	intergenic_variant	-	-	-	-	-	-	FALSE	-	NO	FALSE	chr1	24699501	24700194	chr1	25163487	25163487	+	deletion	693	chr1	24906398	24906398	chr1	24699501	24700194	deletion	693	+	chr1	24699501	24700194	deletion	693	+	chr1	23734890	23734890	chr1	24699501	24700194	deletion	693	+	chr1	24193537	24193537	chr1
223	ASSV01786	downstream_gene_variant	SYF2	ENSG00000117614	protein_coding	-	-	-1	FALSE	-	NO	FALSE	chr1	24757574	24757574	chr1	25219148	25219272	+	insertion	124	chr1	24962127	24962251	chr1	24757574	24757574	insertion	124	+	chr1	24757574	24757574	insertion	126	+	chr1	23790044	23790170	chr1	24757574	24757574	insertion	126	+	chr1	24246704	24246830	chr1
224	ASSV01787	intron_variant	SYF2	ENSG00000117614	protein_coding	5\6	-	-1	FALSE	-	NO	FALSE	chr1	24763481	24763854	chr1	25225137	25225137	+	deletion	373	chr1	24968116	24968116	chr1	24763481	24763854	deletion	373	+	chr1	24763481	24763854	deletion	373	+	chr1	23796069	23796069	chr1	24763485	24763858	deletion	373	+	chr1	24252743	24252743	chr1
225	ASSV01788	upstream_gene_variant	SYF2	ENSG00000117614	protein_coding	-	-	-1	FALSE	-	YES	FALSE	chr1	24773917	24773983	chr1	25235925	25235925	+	deletion	66	chr1	24978905	24978905	chr1	24773917	24773983	deletion	66	+	chr1	24773909	24773983	deletion	74	+	chr1	23806909	23806909	chr1	24773914	24773981	deletion	67	+	chr1	24263551	24263551	chr1
226	ASSV01789	upstream_gene_variant	SYF2	ENSG00000117614	protein_coding	-	-	-1	FALSE	-	YES	FALSE	chr1	24774018	24774093	chr1	25235942	25235942	+	deletion	75	chr1	24978922	24978922	chr1	24774018	24774093	deletion	75	+	chr1	24773994	24774073	deletion	79	+	chr1	23806919	23806919	chr1	24773994	24774073	deletion	79	+	chr1	24263562	24263562	chr1
227	ASSV01793	intron_variant&non_coding_transcript_variant	RSRP1	ENSG00000117616	processed_transcript	1\1	-	-1	FALSE	-	YES	FALSE	chr1	24804628	24804683	chr1	25263082	25263082	+	deletion	55	chr1	25006084	25006084	chr1	24804628	24804683	deletion	55	+	chr1	24804613	24804684	deletion	71	+	chr1	23836433	23836433	chr1	24804613	24804684	deletion	71	+	chr1	24291803	24291803	chr1
228	ASSV01815	intergenic_variant	-	-	-	-	-	-	FALSE	-	YES	FALSE	chr1	25001679	25001679	chr1	25533529	25533594	+	insertion	65	chr1	25277597	25277662	chr1	25001679	25001679	insertion	65	+	chr1	25001679	25001679	insertion	65	+	chr1	24213877	24213942	chr1	25001679	25001679	insertion	65	+	chr1	24432544	24432609	chr1
229	ASSV01817	upstream_gene_variant	LDLRAP1	ENSG00000157978	protein_coding	-	-	1	FALSE	-	YES	FALSE	chr1	25007868	25007945	chr1	25539349	25539349	+	deletion	77	chr1	25283417	25283417	chr1	25007868	25007945	deletion	77	+	chr1	25007865	25007961	deletion	96	+	chr1	24219700	24219700	chr1	25007865	25007961	deletion	96	+	chr1	24438332	24438332	chr1
230	ASSV01828	upstream_gene_variant	AL606491.1	ENSG00000225643	lincRNA	-	-	1	FALSE	-	NO	FALSE	chr1	25045485	25045585	chr1	25576845	25576845	+	deletion	100	chr1	25320911	25320911	chr1	25045485	25045585	deletion	100	+	chr1	25045485	25045585	deletion	100	+	chr1	24257137	24257137	chr1	25045485	25045585	deletion	100	+	chr1	24475756	24475756	chr1
231	ASSV01833	downstream_gene_variant	AL606491.1	ENSG00000225643	lincRNA	-	-	1	FALSE	-	YES	FALSE	chr1	25059695	25059760	chr1	25591041	25591041	+	deletion	65	chr1	25335106	25335106	chr1	25059695	25059760	deletion	65	+	chr1	25059599	25059760	deletion	161	+	chr1	24271234	24271234	chr1	25059683	25059750	deletion	67	+	chr1	24489895	24489895	chr1
232	ASSV01861	downstream_gene_variant	MAN1C1	ENSG00000117643	protein_coding	-	-	1	FALSE	-	NO	FALSE	chr1	25264868	25264868	chr1	25788902	25789118	+	insertion	216	chr1	25533132	25533348	chr1	25264868	25264868	insertion	216	+	chr1	25264868	25264868	insertion	216	+	chr1	24467159	24467375	chr1	25264868	25264868	insertion	216	+	chr1	24686428	24686644	chr1
233	ASSV01876	intron_variant	STMN1	ENSG00000117632	protein_coding	4\4	-	-1	TRUE	promoter_flanking_region	YES	FALSE	chr1	25369944	25369944	chr1	25890034	25890125	+	insertion	91	chr1	25634268	25634359	chr1	25369944	25369944	insertion	91	+	chr1	25369944	25369944	insertion	91	+	chr1	24568464	24568555	chr1	25369944	25369944	insertion	91	+	chr1	24785870	24785961	chr1
234	ASSV01893	intergenic_variant	-	-	-	-	-	-	FALSE	-	YES	FALSE	chr1	25430091	25430091	chr1	25949964	25950105	+	insertion	141	chr1	25694211	25694352	chr1	25430091	25430091	insertion	141	+	chr1	25430091	25430091	insertion	134	+	chr1	24629610	24629744	chr1	25430091	25430091	insertion	141	+	chr1	24846380	24846521	chr1
235	ASSV01899	intron_variant	PAFAH2	ENSG00000158006	protein_coding	4\10	-	-1	FALSE	-	YES	FALSE	chr1	25466403	25466711	chr1	25985736	25985736	+	deletion	308	chr1	25729978	25729978	chr1	25466404	25466712	deletion	308	+	chr1	25466403	25466711	deletion	308	+	chr1	24665022	24665022	chr1	25466403	25466711	deletion	308	+	chr1	24881914	24881914	chr1
236	ASSV01902	intron_variant	PAFAH2	ENSG00000158006	protein_coding	4\10	-	-1	FALSE	-	NO	FALSE	chr1	25468991	25469089	chr1	25987498	25987498	+	deletion	98	chr1	25731734	25731734	chr1	25468991	25469089	deletion	98	+	chr1	25468991	25469089	deletion	98	+	chr1	24666749	24666749	chr1	25468991	25469089	deletion	98	+	chr1	24883637	24883637	chr1
237	ASSV01914	downstream_gene_variant	RF00492	ENSG00000252190	scaRNA	-	-	1	TRUE	CTCF_binding_site	YES	FALSE	chr1	25496559	25496637	chr1	26010367	26010367	+	deletion	78	chr1	25754602	25754602	chr1	25496559	25496637	deletion	78	+	chr1	25496559	25496637	deletion	78	+	chr1	24689711	24689711	chr1	25496559	25496617	deletion	58	+	chr1	24906586	24906586	chr1
238	ASSV01925	upstream_gene_variant	PDIK1L	ENSG00000175087	protein_coding	-	-	1	FALSE	-	YES	FALSE	chr1	25597330	25597330	chr1	26107884	26108192	+	insertion	308	chr1	25852149	25852458	chr1	25597330	25597330	insertion	309	+	chr1	25597330	25597330	insertion	303	+	chr1	24792293	24792596	chr1	25597330	25597330	insertion	311	+	chr1	25000537	25000848	chr1
239	ASSV01980	intergenic_variant	-	-	-	-	-	-	FALSE	-	YES	FALSE	chr1	25870733	25870733	chr1	26379906	26380028	+	insertion	122	chr1	26123919	26124041	chr1	25870733	25870733	insertion	122	+	chr1	25870733	25870733	insertion	122	+	chr1	25063914	25064036	chr1	25870733	25870733	insertion	122	+	chr1	25270599	25270721	chr1
240	ASSV01991	intergenic_variant	-	-	-	-	-	-	FALSE	-	YES	FALSE	chr1	25884898	25884898	chr1	26389670	26390241	+	insertion	571	chr1	26133687	26134258	chr1	25884898	25884898	insertion	571	+	chr1	25884898	25884898	insertion	561	+	chr1	25073656	25074217	chr1	25884898	25884898	insertion	559	+	chr1	25280334	25280893	chr1
241	ASSV02000	regulatory_region_variant	-	ENSR00000003549	-	-	-	-	TRUE	open_chromatin_region	YES	FALSE	chr1	25900521	25900521	chr1	26405017	26405283	+	insertion	266	chr1	26149540	26149806	chr1	25900521	25900521	insertion	266	+	chr1	25900521	25900521	insertion	267	+	chr1	25089140	25089407	chr1	25900521	25900521	insertion	267	+	chr1	25295610	25295877	chr1
242	ASSV02022	downstream_gene_variant	HMGN2	ENSG00000198830	protein_coding	-	-	1	FALSE	-	YES	FALSE	chr1	25980594	25980594	chr1	26478068	26478265	+	insertion	197	chr1	26222557	26222754	chr1	25980594	25980594	insertion	197	+	chr1	25980594	25980594	insertion	193	+	chr1	25162170	25162363	chr1	25980594	25980594	insertion	204	+	chr1	25368450	25368654	chr1
243	ASSV02059	downstream_gene_variant	RN7SL679P	ENSG00000243905	misc_RNA	-	-	-1	FALSE	-	NO	FALSE	chr1	26107506	26107506	chr1	26592901	26593147	+	insertion	246	chr1	26337452	26337698	chr1	26107506	26107506	insertion	246	+	chr1	26107506	26107506	insertion	246	+	chr1	25274043	25274289	chr1	26107506	26107506	insertion	246	+	chr1	25480551	25480797	chr1
244	ASSV02061	upstream_gene_variant	RNU7-29P	ENSG00000252429	snRNA	-	-	-1	FALSE	-	NO	FALSE	chr1	26118650	26118650	chr1	26605707	26605967	+	insertion	260	chr1	26350261	26350522	chr1	26118650	26118650	insertion	261	+	chr1	26118650	26118650	insertion	255	+	chr1	25284687	25284942	chr1	26118650	26118650	insertion	257	+	chr1	25491173	25491430	chr1
245	ASSV02062	intergenic_variant	-	-	-	-	-	-	FALSE	-	YES	FALSE	chr1	26121645	26121717	chr1	26608982	26608982	+	deletion	72	chr1	26353542	26353542	chr1	26121645	26121717	deletion	72	+	chr1	26121645	26121717	deletion	72	+	chr1	25287957	25287957	chr1	26121645	26121717	deletion	72	+	chr1	25494422	25494422	chr1
246	ASSV02066	regulatory_region_variant	-	ENSR00000003576	-	-	-	-	TRUE	promoter_flanking_region	YES	FALSE	chr1	26132107	26132411	chr1	26618508	26618508	+	deletion	304	chr1	26363073	26363073	chr1	26132107	26132411	deletion	304	+	chr1	26132107	26132411	deletion	304	+	chr1	25297488	25297488	chr1	26132085	26132393	deletion	308	+	chr1	25503953	25503953	chr1
247	ASSV02088	intron_variant	ARID1A	ENSG00000117713	protein_coding	1\19	-	1	FALSE	-	NO	FALSE	chr1	26245296	26245296	chr1	26728889	26728976	+	insertion	87	chr1	26473501	26473588	chr1	26245296	26245296	insertion	87	+	chr1	26245296	26245296	insertion	91	+	chr1	25405642	25405733	chr1	26245296	26245296	insertion	88	+	chr1	25617146	25617234	chr1
248	ASSV02092	intron_variant	ARID1A	ENSG00000117713	protein_coding	4\19	-	1	FALSE	-	NO	FALSE	chr1	26255466	26255466	chr1	26738870	26739202	+	insertion	332	chr1	26483483	26483816	chr1	26255466	26255466	insertion	333	+	chr1	26255466	26255466	insertion	347	+	chr1	25415632	25415979	chr1	26255466	26255466	insertion	335	+	chr1	25627169	25627504	chr1
249	ASSV02101	intron_variant	ARID1A	ENSG00000117713	protein_coding	8\19	-	1	FALSE	-	NO	FALSE	chr1	26281429	26281429	chr1	26763789	26763914	+	insertion	125	chr1	26508406	26508531	chr1	26281429	26281429	insertion	125	+	chr1	26281429	26281429	insertion	130	+	chr1	25440546	25440676	chr1	26281429	26281429	insertion	130	+	chr1	25652084	25652214	chr1
250	ASSV02107	upstream_gene_variant	PIGV	ENSG00000060642	protein_coding	-	-	1	FALSE	-	NO	FALSE	chr1	26303694	26303788	chr1	26785773	26785773	+	deletion	94	chr1	26530390	26530390	chr1	26303694	26303788	deletion	94	+	chr1	26303692	26304313	deletion	621	+	chr1	25462601	25462601	chr1	26303683	26304306	deletion	623	+	chr1	25674092	25674092	chr1
251	ASSV02110	downstream_gene_variant	PIGV	ENSG00000060642	protein_coding	-	-	1	FALSE	-	YES	FALSE	chr1	26320476	26320476	chr1	26801771	26802091	+	insertion	320	chr1	26546391	26546711	chr1	26320476	26320476	insertion	320	+	chr1	26320476	26320476	insertion	322	+	chr1	25478411	25478733	chr1	26320476	26320476	insertion	316	+	chr1	25689919	25690235	chr1
252	ASSV02120	intron_variant	ZDHHC18	ENSG00000204160	protein_coding	2\7	-	1	FALSE	-	YES	FALSE	chr1	26361443	26361443	chr1	26846090	26846618	+	insertion	528	chr1	26590817	26591363	chr1	26361443	26361443	insertion	546	+	chr1	26361443	26361443	insertion	587	+	chr1	25518526	25519113	chr1	26361443	26361443	insertion	430	+	chr1	25727264	25727694	chr1
253	ASSV02128	downstream_gene_variant	SFN	ENSG00000175793	protein_coding	-	-	1	FALSE	-	YES	FALSE	chr1	26385682	26385733	chr1	26869391	26869391	+	deletion	51	chr1	26614148	26614148	chr1	26385682	26385733	deletion	51	+	chr1	26385279	26386736	deletion	1457	+	chr1	25541647	25541647	chr1	26385641	26385967	deletion	326	+	chr1	25753264	25753264	chr1
254	ASSV02137	intron_variant	GPN2	ENSG00000142751	protein_coding	3\3	-	-1	FALSE	-	YES	FALSE	chr1	26400899	26400899	chr1	26881980	26882110	+	insertion	130	chr1	26626756	26626886	chr1	26400899	26400899	insertion	130	+	chr1	26400899	26400899	insertion	130	+	chr1	25553853	25553983	chr1	26400899	26400899	insertion	130	+	chr1	25766250	25766380	chr1
255	ASSV02139	downstream_gene_variant	GPATCH3	ENSG00000198746	protein_coding	-	-	-1	FALSE	-	NO	FALSE	chr1	26404437	26404437	chr1	26885563	26885877	+	insertion	314	chr1	26630339	26630653	chr1	26404437	26404437	insertion	314	+	chr1	26404437	26404437	insertion	319	+	chr1	25557437	25557756	chr1	26404436	26404436	insertion	308	+	chr1	25769846	25770154	chr1
256	ASSV02150	upstream_gene_variant	GPATCH3	ENSG00000198746	protein_coding	-	-	-1	FALSE	-	YES	FALSE	chr1	26424418	26424418	chr1	26903726	26903843	+	insertion	117	chr1	26648508	26648625	chr1	26424418	26424418	insertion	117	+	chr1	26424418	26424418	insertion	346	+	chr1	25575586	25575932	chr1	26424418	26424418	insertion	336	+	chr1	25788063	25788399	chr1
257	ASSV02153	upstream_gene_variant	NUDC	ENSG00000090273	protein_coding	-	-	1	FALSE	-	NO	FALSE	chr1	26439622	26440128	chr1	26919941	26919941	+	deletion	506	chr1	26664730	26664730	chr1	26439826	26440171	deletion	345	+	chr1	26439826	26440171	deletion	345	+	chr1	25591767	25591767	chr1	26439622	26440128	deletion	506	+	chr1	25803917	25803917	chr1
258	ASSV02155	intron_variant	NUDC	ENSG00000090273	protein_coding	1\8	-	1	TRUE	promoter	NO	FALSE	chr1	26443111	26443218	chr1	26922563	26922563	+	deletion	107	chr1	26667339	26667339	chr1	26443111	26443218	deletion	107	+	chr1	26443114	26443221	deletion	107	+	chr1	25594380	25594380	chr1	26443114	26443221	deletion	107	+	chr1	25806536	25806536	chr1
259	ASSV02162	downstream_gene_variant	KDF1	ENSG00000175707	protein_coding	-	-	-1	FALSE	-	YES	FALSE	chr1	26469208	26469208	chr1	26947520	26947666	+	insertion	146	chr1	26692315	26692461	chr1	26469208	26469208	insertion	146	+	chr1	26469208	26469208	insertion	146	+	chr1	25619391	25619537	chr1	26469208	26469208	insertion	146	+	chr1	25830859	25831005	chr1
260	ASSV02163	intron_variant	KDF1	ENSG00000175707	protein_coding	2\3	-	-1	FALSE	-	NO	FALSE	chr1	26472364	26472697	chr1	26950868	26950868	+	deletion	333	chr1	26695691	26695691	chr1	26472457	26472722	deletion	265	+	chr1	26472457	26472722	deletion	265	+	chr1	25622769	25622769	chr1	26472364	26472697	deletion	333	+	chr1	25834186	25834186	chr1
261	ASSV02170	intergenic_variant	-	-	-	-	-	-	FALSE	-	YES	FALSE	chr1	26496982	26496982	chr1	26973473	26973541	+	insertion	68	chr1	26718267	26718335	chr1	26496982	26496982	insertion	68	+	chr1	26496982	26496982	insertion	68	+	chr1	25645290	25645358	chr1	26496982	26496982	insertion	64	+	chr1	25856711	25856775	chr1
262	ASSV02171	intergenic_variant	-	-	-	-	-	-	FALSE	-	YES	FALSE	chr1	26497007	26497101	chr1	26973564	26973564	+	deletion	94	chr1	26718358	26718358	chr1	26497007	26497101	deletion	94	+	chr1	26497007	26497101	deletion	94	+	chr1	25645381	25645381	chr1	26497007	26497101	deletion	94	+	chr1	25856798	25856798	chr1
263	ASSV02183	intron_variant	TRNP1	ENSG00000253368	protein_coding	1\1	-	1	TRUE	promoter_flanking_region	YES	FALSE	chr1	26523003	26523003	chr1	26998100	26998240	+	insertion	140	chr1	26742926	26743064	chr1	26523002	26523002	insertion	138	+	chr1	26523003	26523003	insertion	142	+	chr1	25669831	25669973	chr1	26523002	26523002	insertion	141	+	chr1	25881318	25881459	chr1
264	ASSV02184	intron_variant	TRNP1	ENSG00000253368	protein_coding	1\1	-	1	TRUE	promoter_flanking_region	NO	FALSE	chr1	26523950	26524009	chr1	26999197	26999197	+	deletion	59	chr1	26744022	26744022	chr1	26523950	26524009	deletion	59	+	chr1	26523950	26524009	deletion	59	+	chr1	25670930	25670930	chr1	26523950	26524009	deletion	59	+	chr1	25882414	25882414	chr1
265	ASSV02185	intron_variant	TRNP1	ENSG00000253368	protein_coding	1\1	-	1	TRUE	promoter_flanking_region	NO	FALSE	chr1	26524015	26524072	chr1	26999203	26999203	+	deletion	57	chr1	26744028	26744028	chr1	26524015	26524072	deletion	57	+	chr1	26524015	26524072	deletion	57	+	chr1	25670936	25670936	chr1	26524015	26524072	deletion	57	+	chr1	25882420	25882420	chr1
266	ASSV02187	upstream_gene_variant	TENT5B	ENSG00000158246	protein_coding	-	-	-1	TRUE	promoter	NO	FALSE	chr1	26538531	26538531	chr1	27013370	27013683	+	insertion	313	chr1	26758197	26758510	chr1	26538531	26538531	insertion	313	+	chr1	26538531	26538531	insertion	310	+	chr1	25685035	25685345	chr1	26538531	26538531	insertion	317	+	chr1	25896568	25896885	chr1
267	ASSV02201	regulatory_region_variant	-	ENSR00000003660	-	-	-	-	TRUE	promoter_flanking_region	NO	FALSE	chr1	26589608	26589926	chr1	27058687	27058687	+	deletion	318	chr1	26804287	26804287	chr1	26589608	26589926	deletion	318	+	chr1	26589608	26589926	deletion	318	+	chr1	25731003	25731003	chr1	26589608	26589926	deletion	318	+	chr1	25945536	25945536	chr1
268	ASSV02215	intron_variant	SLC9A1	ENSG00000090020	protein_coding	1\11	-	-1	FALSE	-	NO	FALSE	chr1	26670529	26670529	chr1	27130069	27130399	+	insertion	330	chr1	26878079	26878409	chr1	26670529	26670529	insertion	330	+	chr1	26670529	26670529	insertion	333	+	chr1	25804272	25804605	chr1	26670529	26670529	insertion	334	+	chr1	26018284	26018618	chr1
269	ASSV02216	intron_variant	SLC9A1	ENSG00000090020	protein_coding	1\11	-	-1	TRUE	enhancer	NO	FALSE	chr1	26671635	26671635	chr1	27131533	27132587	+	insertion	1054	chr1	26879546	26880599	chr1	26671635	26671635	insertion	1053	+	chr1	26671635	26671635	insertion	1117	+	chr1	25805733	25806850	chr1	26671635	26671635	insertion	1035	+	chr1	26019755	26020790	chr1
270	ASSV02230	downstream_gene_variant	CHCHD3P3	ENSG00000214973	processed_pseudogene	-	-	-1	FALSE	-	YES	FALSE	chr1	26735133	26735207	chr1	27195879	27195879	+	deletion	74	chr1	26943930	26943930	chr1	26735133	26735207	deletion	74	+	chr1	26735133	26735207	deletion	74	+	chr1	25858635	25858635	chr1	26735122	26735203	deletion	81	+	chr1	26083654	26083654	chr1
271	ASSV02233	transcript_ablation	CHCHD3P3	ENSG00000214973	processed_pseudogene	1\1	-	-1	TRUE	promoter	NO	FALSE	chr1	26739974	26739974	chr1	27200019	27201604	+	insertion	1585	chr1	26948066	26949651	chr1	26739974	26739974	insertion	1585	+	chr1	26739974	26739974	insertion	1615	+	chr1	25862734	25864349	chr1	26739974	26739974	insertion	1612	+	chr1	26087763	26089375	chr1
272	ASSV02238	non_coding_transcript_exon_variant	SNRPEP7	ENSG00000225990	processed_pseudogene	1\1	-	-	FALSE	-	YES	FALSE	chr1	26745454	26745454	chr1	27211284	27211493	+	insertion	209	chr1	26959334	26959543	chr1	26745454	26745454	insertion	209	+	chr1	26745096	26749599	deletion	4503	+	chr1	25872147	25872147	chr1	26745455	26745455	insertion	200	+	chr1	26099075	26099275	chr1
273	ASSV02240	downstream_gene_variant	SNRPEP7	ENSG00000225990	processed_pseudogene	-	-	1	FALSE	-	YES	FALSE	chr1	26747292	26747292	chr1	27213006	27213090	+	insertion	84	chr1	26961056	26961140	chr1	26747292	26747292	insertion	84	+	chr1	26745096	26749599	deletion	4503	+	chr1	25872147	25872147	chr1	26747292	26747292	insertion	84	+	chr1	26100785	26100869	chr1
274	ASSV02241	downstream_gene_variant	SNRPEP7	ENSG00000225990	processed_pseudogene	-	-	1	FALSE	-	YES	FALSE	chr1	26747320	26747320	chr1	27213145	27213228	+	insertion	83	chr1	26961195	26961278	chr1	26747320	26747320	insertion	83	+	chr1	26745096	26749599	deletion	4503	+	chr1	25872147	25872147	chr1	26747320	26747320	insertion	83	+	chr1	26100924	26101007	chr1
275	ASSV02242	downstream_gene_variant	SNRPEP7	ENSG00000225990	processed_pseudogene	-	-	1	FALSE	-	YES	FALSE	chr1	26747323	26747323	chr1	27213231	27213320	+	insertion	89	chr1	26961281	26961370	chr1	26747323	26747323	insertion	89	+	chr1	26745096	26749599	deletion	4503	+	chr1	25872147	25872147	chr1	26747323	26747323	insertion	87	+	chr1	26101010	26101097	chr1
276	ASSV02243	downstream_gene_variant	SNRPEP7	ENSG00000225990	processed_pseudogene	-	-	1	FALSE	-	YES	FALSE	chr1	26747355	26747355	chr1	27213415	27213475	+	insertion	60	chr1	26961465	26961525	chr1	26747355	26747355	insertion	60	+	chr1	26745096	26749599	deletion	4503	+	chr1	25872147	25872147	chr1	26747355	26747355	insertion	60	+	chr1	26101192	26101252	chr1
277	ASSV02244	downstream_gene_variant	SNRPEP7	ENSG00000225990	processed_pseudogene	-	-	1	FALSE	-	YES	FALSE	chr1	26747367	26747367	chr1	27213486	27213567	+	insertion	81	chr1	26961536	26961617	chr1	26747367	26747367	insertion	81	+	chr1	26745096	26749599	deletion	4503	+	chr1	25872147	25872147	chr1	26747367	26747367	insertion	81	+	chr1	26101263	26101344	chr1
278	ASSV02246	downstream_gene_variant	SNRPEP7	ENSG00000225990	processed_pseudogene	-	-	1	FALSE	-	YES	FALSE	chr1	26747579	26747579	chr1	27213610	27213740	+	insertion	130	chr1	26961660	26961790	chr1	26747579	26747579	insertion	130	+	chr1	26745096	26749599	deletion	4503	+	chr1	25872147	25872147	chr1	26747579	26747579	insertion	130	+	chr1	26101387	26101517	chr1
279	ASSV02247	downstream_gene_variant	SNRPEP7	ENSG00000225990	processed_pseudogene	-	-	1	FALSE	-	YES	FALSE	chr1	26747712	26747712	chr1	27214052	27214102	+	insertion	50	chr1	26962102	26962152	chr1	26747712	26747712	insertion	50	+	chr1	26745096	26749599	deletion	4503	+	chr1	25872147	25872147	chr1	26747713	26747713	insertion	127	+	chr1	26101682	26101809	chr1
280	ASSV02270	intron_variant	WDTC1	ENSG00000142784	protein_coding	3\15	-	1	FALSE	-	YES	FALSE	chr1	26814755	26814755	chr1	27273182	27273508	+	insertion	326	chr1	27021272	27021600	chr1	26814755	26814755	insertion	328	+	chr1	26814755	26814755	insertion	323	+	chr1	25935968	25936291	chr1	26814755	26814755	insertion	324	+	chr1	26161136	26161460	chr1
281	ASSV02273	intron_variant	WDTC1	ENSG00000142784	protein_coding	3\15	-	1	FALSE	-	YES	FALSE	chr1	26823258	26823401	chr1	27281004	27281004	+	deletion	143	chr1	27029098	27029098	chr1	26823258	26823401	deletion	143	+	chr1	26823196	26823382	deletion	186	+	chr1	25943741	25943741	chr1	26823194	26823387	deletion	193	+	chr1	26168884	26168884	chr1
282	ASSV02282	downstream_gene_variant	WDTC1	ENSG00000142784	protein_coding	-	-	1	FALSE	-	NO	FALSE	chr1	26852794	26852794	chr1	27308998	27309123	+	insertion	125	chr1	27057117	27057242	chr1	26852794	26852794	insertion	125	+	chr1	26852794	26852794	insertion	125	+	chr1	25971963	25972088	chr1	26852794	26852794	insertion	125	+	chr1	26195174	26195299	chr1
283	ASSV02286	downstream_gene_variant	FO393419.3	ENSG00000243659	processed_pseudogene	-	-	1	FALSE	-	NO	FALSE	chr1	26858571	26858699	chr1	27314154	27314154	+	deletion	128	chr1	27062273	27062273	chr1	26858571	26858699	deletion	128	+	chr1	26858574	26858699	deletion	125	+	chr1	25976869	25976869	chr1	26858571	26858699	deletion	128	+	chr1	26200311	26200311	chr1
284	ASSV02287	downstream_gene_variant	FO393419.3	ENSG00000243659	processed_pseudogene	-	-	1	FALSE	-	NO	FALSE	chr1	26858707	26858883	chr1	27314162	27314162	+	deletion	176	chr1	27062281	27062281	chr1	26858707	26858883	deletion	176	+	chr1	26858708	26858883	deletion	175	+	chr1	25976878	25976878	chr1	26858707	26858883	deletion	176	+	chr1	26200319	26200319	chr1
285	ASSV02289	upstream_gene_variant	TMEM222	ENSG00000186501	protein_coding	-	-	1	FALSE	-	NO	FALSE	chr1	26865982	26866300	chr1	27321041	27321041	+	deletion	318	chr1	27069169	27069169	chr1	26865982	26866300	deletion	318	+	chr1	26865982	26866300	deletion	318	+	chr1	25983754	25983754	chr1	26865983	26866301	deletion	318	+	chr1	26207184	26207184	chr1
286	ASSV02291	upstream_gene_variant	SYTL1	ENSG00000142765	protein_coding	-	-	1	FALSE	-	NO	FALSE	chr1	26885699	26885699	chr1	27341766	27341896	+	insertion	130	chr1	27089903	27090033	chr1	26885699	26885699	insertion	130	+	chr1	26885699	26885699	insertion	130	+	chr1	26004496	26004626	chr1	26885699	26885699	insertion	130	+	chr1	26227938	26228068	chr1
287	ASSV02300	intron_variant	WASF2	ENSG00000158195	protein_coding	2\7	-	-1	TRUE	enhancer	YES	FALSE	chr1	26965052	26965052	chr1	27422335	27422643	+	insertion	308	chr1	27170509	27170818	chr1	26965052	26965052	insertion	309	+	chr1	26965051	26965051	insertion	307	+	chr1	26085531	26085838	chr1	26965053	26965053	insertion	74	+	chr1	26305733	26305807	chr1
288	ASSV02320	intron_variant	WASF2	ENSG00000158195	protein_coding	1\7	-	-1	FALSE	-	YES	FALSE	chr1	27012545	27012774	chr1	27467596	27467596	+	deletion	229	chr1	27215765	27215765	chr1	27012545	27012774	deletion	229	+	chr1	27012545	27012774	deletion	229	+	chr1	26130501	26130501	chr1	27012545	27012774	deletion	229	+	chr1	26350663	26350663	chr1
289	ASSV02322	intron_variant	WASF2	ENSG00000158195	protein_coding	1\7	-	-1	FALSE	-	NO	FALSE	chr1	27016296	27016296	chr1	27470811	27471061	+	insertion	250	chr1	27218971	27218971	chr1	27016286	27016597	deletion	311	+	chr1	27016286	27016597	deletion	311	+	chr1	26133724	26133724	chr1	27016287	27016598	deletion	311	+	chr1	26353879	26353879	chr1
290	ASSV02326	intron_variant	WASF2	ENSG00000158195	protein_coding	1\7	-	-1	FALSE	-	NO	FALSE	chr1	27024030	27025629	chr1	27478153	27478153	+	deletion	1599	chr1	27225894	27225894	chr1	27022918	27025501	deletion	2583	+	chr1	27024030	27025629	deletion	1599	+	chr1	26140494	26140494	chr1	27024030	27025629	deletion	1599	+	chr1	26360617	26360617	chr1
291	ASSV02332	upstream_gene_variant	WASF2	ENSG00000158195	protein_coding	-	-	-1	FALSE	-	NO	FALSE	chr1	27044321	27044634	chr1	27494861	27494861	+	deletion	313	chr1	27242849	27242849	chr1	27044321	27044634	deletion	313	+	chr1	27044330	27044644	deletion	314	+	chr1	26157099	26157099	chr1	27044430	27044742	deletion	312	+	chr1	26376582	26376582	chr1
292	ASSV02345	intron_variant	AHDC1	ENSG00000126705	protein_coding	5\5	-	-1	TRUE	promoter_flanking_region	YES	FALSE	chr1	27092481	27092481	chr1	27539068	27539574	+	insertion	506	chr1	27287074	27287581	chr1	27092481	27092481	insertion	507	+	chr1	27092481	27092481	insertion	502	+	chr1	26201374	26201876	chr1	27092481	27092481	insertion	503	+	chr1	26421088	26421591	chr1
293	ASSV02349	intron_variant	FGR	ENSG00000000938	protein_coding	5\12	-	-1	TRUE	promoter_flanking_region	NO	FALSE	chr1	27174939	27175258	chr1	27621123	27621123	+	deletion	319	chr1	27369004	27369004	chr1	27174939	27175258	deletion	319	+	chr1	27174939	27175258	deletion	319	+	chr1	26283330	26283330	chr1	27174950	27175269	deletion	319	+	chr1	26502976	26502976	chr1
294	ASSV02352	intron_variant	FGR	ENSG00000000938	protein_coding	1\12	-	-1	FALSE	-	NO	FALSE	chr1	27188146	27188491	chr1	27633558	27633558	+	deletion	345	chr1	27381446	27381446	chr1	27188146	27188491	deletion	345	+	chr1	27188146	27188491	deletion	345	+	chr1	26295782	26295782	chr1	27188146	27188491	deletion	345	+	chr1	26515419	26515419	chr1
295	ASSV02363	downstream_gene_variant	RNU6-424P	ENSG00000207095	snRNA	-	-	1	FALSE	-	YES	FALSE	chr1	27253715	27253781	chr1	27697847	27697847	+	deletion	66	chr1	27445832	27445832	chr1	27253715	27253781	deletion	66	+	chr1	27253715	27253781	deletion	66	+	chr1	26359821	26359821	chr1	27253681	27253779	deletion	98	+	chr1	26579030	26579030	chr1
296	ASSV02372	upstream_gene_variant	FAM76A	ENSG00000009780	protein_coding	-	-	1	FALSE	-	YES	FALSE	chr1	27277036	27277161	chr1	27722551	27722551	+	deletion	125	chr1	27470549	27470549	chr1	27277036	27277161	deletion	125	+	chr1	27277036	27277161	deletion	125	+	chr1	26384176	26384176	chr1	27276845	27277161	deletion	316	+	chr1	26605045	26605045	chr1
297	ASSV02410	intron_variant	RPA2	ENSG00000117748	protein_coding	7\7	-	-1	FALSE	-	NO	FALSE	chr1	27453279	27453279	chr1	27893672	27893746	+	insertion	74	chr1	27641713	27641787	chr1	27453279	27453279	insertion	74	+	chr1	27453279	27453279	insertion	74	+	chr1	26552570	26552644	chr1	27453279	27453279	insertion	74	+	chr1	26774567	26774641	chr1
298	ASSV02426	intron_variant	EYA3	ENSG00000158161	protein_coding	3\16	-	-1	FALSE	-	NO	FALSE	chr1	27593239	27593320	chr1	28047337	28047337	+	deletion	81	chr1	27795491	27795491	chr1	27593239	27593320	deletion	81	+	chr1	27593239	27593320	deletion	81	+	chr1	26708216	26708216	chr1	27593239	27593320	deletion	81	+	chr1	26934327	26934327	chr1
299	ASSV02432	intron_variant	EYA3	ENSG00000158161	protein_coding	1\16	-	-1	FALSE	-	YES	FALSE	chr1	27622694	27622694	chr1	28074766	28075302	+	insertion	536	chr1	27822965	27823501	chr1	27622694	27622694	insertion	536	+	chr1	27622693	27622693	insertion	399	+	chr1	26735641	26736040	chr1	27622694	27622694	insertion	536	+	chr1	26961784	26962320	chr1
300	ASSV02449	intergenic_variant	-	-	-	-	-	-	FALSE	-	NO	FALSE	chr1	27684504	27684565	chr1	28136785	28136785	+	deletion	61	chr1	27884977	27884977	chr1	27684504	27684565	deletion	61	+	chr1	27684504	27684565	deletion	61	+	chr1	26795918	26795918	chr1	27684504	27684565	deletion	61	+	chr1	27018939	27018939	chr1
301	ASSV02455	downstream_gene_variant	PTAFR	ENSG00000169403	protein_coding	-	-	-1	FALSE	-	YES	FALSE	chr1	27692951	27693267	chr1	28143252	28143252	+	deletion	316	chr1	27891449	27891449	chr1	27692951	27693267	deletion	316	+	chr1	27692951	27693267	deletion	316	+	chr1	26802584	26802584	chr1	27692894	27693212	deletion	318	+	chr1	27025515	27025515	chr1
302	ASSV02458	intron_variant	PTAFR	ENSG00000169403	protein_coding	1\1	-	-1	FALSE	-	YES	FALSE	chr1	27702732	27702840	chr1	28152196	28152196	+	deletion	108	chr1	27900395	27900395	chr1	27702732	27702840	deletion	108	+	chr1	27702732	27702840	deletion	108	+	chr1	26811543	26811543	chr1	27702732	27702840	deletion	108	+	chr1	27037699	27037699	chr1
303	ASSV02460	intron_variant	PTAFR	ENSG00000169403	protein_coding	1\1	-	-1	FALSE	-	NO	FALSE	chr1	27707369	27707475	chr1	28155596	28155596	+	deletion	106	chr1	27903800	27903800	chr1	27707369	27707475	deletion	106	+	chr1	27707369	27707475	deletion	106	+	chr1	26814911	26814911	chr1	27707369	27707475	deletion	106	+	chr1	27041075	27041075	chr1
304	ASSV02464	intron_variant	PTAFR	ENSG00000169403	protein_coding	1\1	-	-1	TRUE	promoter_flanking_region	NO	FALSE	chr1	27731730	27731730	chr1	28177539	28177761	+	insertion	222	chr1	27925752	27925974	chr1	27731730	27731730	insertion	222	+	chr1	27731730	27731730	insertion	236	+	chr1	26836886	26837122	chr1	27731730	27731730	insertion	220	+	chr1	27063002	27063222	chr1
305	ASSV02467	intron_variant	PTAFR	ENSG00000169403	protein_coding	1\1	-	-1	FALSE	-	YES	FALSE	chr1	27738487	27738487	chr1	28183972	28184072	+	insertion	100	chr1	27932185	27932285	chr1	27738487	27738487	insertion	100	+	chr1	27738487	27738487	insertion	100	+	chr1	26843338	26843438	chr1	27738315	27739390	deletion	1075	+	chr1	27069337	27069337	chr1
306	ASSV02472	intron_variant	PTAFR	ENSG00000169403	protein_coding	1\1	-	-1	FALSE	-	NO	FALSE	chr1	27743452	27743613	chr1	28187512	28187512	+	deletion	161	chr1	27935720	27935720	chr1	27743452	27743613	deletion	161	+	chr1	27743452	27743613	deletion	161	+	chr1	26846867	26846867	chr1	27743452	27743613	deletion	161	+	chr1	27073105	27073105	chr1
307	ASSV02473	intron_variant	PTAFR	ENSG00000169403	protein_coding	1\1	-	-1	FALSE	-	NO	FALSE	chr1	27743616	27743758	chr1	28187515	28187515	+	deletion	142	chr1	27935723	27935723	chr1	27743616	27743758	deletion	142	+	chr1	27743616	27743759	deletion	143	+	chr1	26846870	26846870	chr1	27743616	27743758	deletion	142	+	chr1	27073108	27073108	chr1
308	ASSV02486	intron_variant	DNAJC8	ENSG00000126698	protein_coding	1\8	-	-1	FALSE	-	YES	FALSE	chr1	27786939	27786939	chr1	28231355	28231504	+	insertion	149	chr1	27979577	27979726	chr1	27786939	27786939	insertion	149	+	chr1	27786939	27786939	insertion	148	+	chr1	26892939	26893087	chr1	27786939	27786939	insertion	149	+	chr1	27115603	27115752	chr1
309	ASSV02506	intergenic_variant	-	-	-	-	-	-	FALSE	-	YES	FALSE	chr1	27855247	27855567	chr1	28294278	28294278	+	deletion	320	chr1	28042526	28042526	chr1	27855247	27855567	deletion	320	+	chr1	27855247	27855567	deletion	320	+	chr1	26991819	26991819	chr1	27855247	27855567	deletion	320	+	chr1	27179473	27179473	chr1
310	ASSV02509	intergenic_variant	-	-	-	-	-	-	FALSE	-	NO	FALSE	chr1	27859632	27859965	chr1	28298176	28298176	+	deletion	333	chr1	28046425	28046425	chr1	27859632	27859965	deletion	333	+	chr1	27859632	27859965	deletion	333	+	chr1	26995501	26995501	chr1	27859632	27859965	deletion	333	+	chr1	27183148	27183148	chr1
311	ASSV02516	upstream_gene_variant	MED18	ENSG00000130772	protein_coding	-	-	1	FALSE	-	YES	FALSE	chr1	27888800	27888938	chr1	28325926	28325926	+	deletion	138	chr1	28074204	28074204	chr1	27888800	27888938	deletion	138	+	chr1	27888800	27888938	deletion	138	+	chr1	27024161	27024161	chr1	27888801	27888939	deletion	138	+	chr1	27211084	27211084	chr1
312	ASSV02525	intergenic_variant	-	-	-	-	-	-	FALSE	-	NO	FALSE	chr1	27918153	27918278	chr1	28352877	28352877	+	deletion	125	chr1	28101176	28101176	chr1	27918153	27918278	deletion	125	+	chr1	27918153	27918278	deletion	125	+	chr1	27052669	27052669	chr1	27918153	27918278	deletion	125	+	chr1	27238067	27238067	chr1
313	ASSV02526	intergenic_variant	-	-	-	-	-	-	FALSE	-	NO	FALSE	chr1	27918296	27918347	chr1	28352890	28352890	+	deletion	51	chr1	28101189	28101189	chr1	27918296	27918347	deletion	51	+	chr1	27918296	27918347	deletion	51	+	chr1	27052682	27052682	chr1	27918296	27918347	deletion	51	+	chr1	27238080	27238080	chr1
314	ASSV02548	intron_variant	PHACTR4	ENSG00000204138	protein_coding	2\13	-	1	TRUE	open_chromatin_region	YES	FALSE	chr1	28002287	28002287	chr1	28431321	28431615	+	insertion	294	chr1	28186399	28186693	chr1	28002287	28002287	insertion	294	+	chr1	28002287	28002287	insertion	294	+	chr1	27137919	27138213	chr1	28002287	28002287	insertion	294	+	chr1	27311240	27311534	chr1
315	ASSV02552	intron_variant	PHACTR4	ENSG00000204138	protein_coding	1\12	-	1	FALSE	-	YES	FALSE	chr1	28011682	28011682	chr1	28440002	28440320	+	insertion	318	chr1	28195084	28195403	chr1	28011682	28011682	insertion	319	+	chr1	28011682	28011682	insertion	316	+	chr1	27146575	27146891	chr1	28011682	28011682	insertion	314	+	chr1	27319941	27320255	chr1
316	ASSV02554	intron_variant	PHACTR4	ENSG00000204138	protein_coding	1\12	-	1	FALSE	-	YES	FALSE	chr1	28020274	28020357	chr1	28448881	28448881	+	deletion	83	chr1	28203990	28203990	chr1	28020274	28020357	deletion	83	+	chr1	28020274	28020357	deletion	83	+	chr1	27155832	27155832	chr1	28020274	28020357	deletion	83	+	chr1	27328557	27328557	chr1
317	ASSV02557	intron_variant	PHACTR4	ENSG00000204138	protein_coding	1\12	-	1	FALSE	-	YES	FALSE	chr1	28030257	28030257	chr1	28454257	28454562	+	insertion	305	chr1	28209386	28209692	chr1	28030257	28030257	insertion	306	+	chr1	28027170	28030258	deletion	3088	+	chr1	27161506	27161506	chr1	28027170	28030258	deletion	3088	+	chr1	27334248	27334248	chr1
318	ASSV02561	intron_variant	PHACTR4	ENSG00000204138	protein_coding	1\12	-	1	FALSE	-	NO	FALSE	chr1	28033560	28033876	chr1	28457292	28457292	+	deletion	316	chr1	28212424	28212424	chr1	28033560	28033876	deletion	316	+	chr1	28033560	28033876	deletion	316	+	chr1	27164212	27164212	chr1	28033560	28033876	deletion	316	+	chr1	27336957	27336957	chr1
319	ASSV02564	intron_variant	PHACTR4	ENSG00000204138	protein_coding	5\12	-	1	FALSE	-	YES	FALSE	chr1	28048554	28048869	chr1	28470742	28470742	+	deletion	315	chr1	28225873	28225873	chr1	28048554	28048869	deletion	315	+	chr1	28048554	28048869	deletion	315	+	chr1	27177642	27177642	chr1	28048554	28048869	deletion	315	+	chr1	27350379	27350379	chr1
320	ASSV02565	intron_variant	PHACTR4	ENSG00000204138	protein_coding	5\12	-	1	FALSE	-	YES	FALSE	chr1	28050600	28050899	chr1	28472457	28472457	+	deletion	299	chr1	28227591	28227591	chr1	28050600	28050899	deletion	299	+	chr1	28050600	28050899	deletion	299	+	chr1	27179354	27179354	chr1	28050600	28050899	deletion	299	+	chr1	27352101	27352101	chr1
321	ASSV02607	intron_variant	TRNAU1AP	ENSG00000180098	protein_coding	4\8	-	1	FALSE	-	YES	FALSE	chr1	28165394	28165394	chr1	28563503	28564453	+	insertion	950	chr1	28318657	28319607	chr1	28165394	28165394	insertion	950	+	chr1	28165395	28165395	insertion	322	+	chr1	27272653	27272975	chr1	28165395	28165395	insertion	322	+	chr1	27447198	27447520	chr1
322	ASSV02628	intron_variant	TAF12	ENSG00000120656	protein_coding	3\5	-	-1	FALSE	-	NO	FALSE	chr1	28211530	28211835	chr1	28616085	28616085	+	deletion	305	chr1	28371276	28371276	chr1	28211530	28211835	deletion	305	+	chr1	28211530	28211835	deletion	305	+	chr1	27326868	27326868	chr1	28211530	28211835	deletion	305	+	chr1	27501862	27501862	chr1
323	ASSV02630	intron_variant	TAF12	ENSG00000120656	protein_coding	1\5	-	-1	FALSE	-	YES	FALSE	chr1	28226647	28226965	chr1	28631204	28631204	+	deletion	318	chr1	28386403	28386403	chr1	28226647	28226965	deletion	318	+	chr1	28226647	28226965	deletion	318	+	chr1	27341958	27341958	chr1	28226780	28226969	deletion	189	+	chr1	27516978	27516978	chr1
324	ASSV02656	intron_variant	GMEB1	ENSG00000162419	protein_coding	8\9	-	1	FALSE	-	YES	FALSE	chr1	28305620	28305685	chr1	28708203	28708203	+	deletion	65	chr1	28463460	28463460	chr1	28305620	28305685	deletion	65	+	chr1	28305620	28305685	deletion	65	+	chr1	27418283	27418283	chr1	28305620	28305685	deletion	65	+	chr1	27590971	27590971	chr1
325	ASSV02663	intergenic_variant	-	-	-	-	-	-	FALSE	-	YES	FALSE	chr1	28326887	28326887	chr1	28728568	28728872	+	insertion	304	chr1	28483844	28484147	chr1	28326887	28326887	insertion	303	+	chr1	28326887	28326887	insertion	307	+	chr1	27439210	27439517	chr1	28326887	28326887	insertion	306	+	chr1	27612081	27612387	chr1
326	ASSV02671	intron_variant	YTHDF2	ENSG00000198492	protein_coding	3\4	-	1	FALSE	-	YES	FALSE	chr1	28340489	28340489	chr1	28740622	28740704	+	insertion	82	chr1	28495897	28495979	chr1	28340489	28340489	insertion	82	+	chr1	28340489	28340489	insertion	85	+	chr1	27451240	27451325	chr1	28340489	28340489	insertion	87	+	chr1	27624150	27624237	chr1
327	ASSV02675	intron_variant	YTHDF2	ENSG00000198492	protein_coding	4\4	-	1	FALSE	-	YES	FALSE	chr1	28350874	28350951	chr1	28750415	28750415	+	deletion	77	chr1	28505695	28505695	chr1	28350874	28350951	deletion	77	+	chr1	28350872	28350968	deletion	96	+	chr1	27461035	27461035	chr1	28350872	28350968	deletion	96	+	chr1	27633945	27633945	chr1
328	ASSV02681	intron_variant	YTHDF2	ENSG00000198492	protein_coding	4\4	-	1	FALSE	-	YES	FALSE	chr1	28358242	28358242	chr1	28757265	28757715	+	insertion	450	chr1	28512558	28513008	chr1	28358242	28358242	insertion	450	+	chr1	28358242	28358242	insertion	447	+	chr1	27467903	27468350	chr1	28358242	28358242	insertion	448	+	chr1	27640815	27641263	chr1
329	ASSV02688	intron_variant	YTHDF2	ENSG00000198492	protein_coding	4\4	-	1	FALSE	-	YES	FALSE	chr1	28368342	28368655	chr1	28766836	28766836	+	deletion	313	chr1	28522140	28522140	chr1	28368342	28368655	deletion	313	+	chr1	28368344	28368657	deletion	313	+	chr1	27477420	27477420	chr1	28368371	28368562	deletion	191	+	chr1	27650725	27650725	chr1
330	ASSV02690	intron_variant	YTHDF2	ENSG00000198492	protein_coding	4\4	-	1	FALSE	-	YES	FALSE	chr1	28369982	28369982	chr1	28768087	28768281	+	insertion	194	chr1	28523393	28523587	chr1	28369982	28369982	insertion	194	+	chr1	28369982	28369982	insertion	195	+	chr1	27478676	27478871	chr1	28369982	28369982	insertion	199	+	chr1	27651961	27652160	chr1
331	ASSV02716	intron_variant	OPRD1	ENSG00000116329	protein_coding	2\2	-	1	FALSE	-	NO	FALSE	chr1	28464885	28464885	chr1	28861888	28862215	+	insertion	327	chr1	28617210	28617537	chr1	28464885	28464885	insertion	327	+	chr1	28464885	28464885	insertion	329	+	chr1	27572607	27572936	chr1	28464885	28464885	insertion	324	+	chr1	27746196	27746520	chr1
332	ASSV02724	intron_variant	EPB41	ENSG00000159023	protein_coding	1\20	-	1	FALSE	-	NO	FALSE	chr1	28511180	28511180	chr1	28906773	28907067	+	insertion	294	chr1	28662066	28662360	chr1	28511180	28511180	insertion	294	+	chr1	28511180	28511180	insertion	306	+	chr1	27617429	27617735	chr1	28511180	28511180	insertion	303	+	chr1	27789822	27790125	chr1
333	ASSV02730	intron_variant	EPB41	ENSG00000159023	protein_coding	1\20	-	1	FALSE	-	NO	FALSE	chr1	28524872	28525176	chr1	28919852	28919852	+	deletion	304	chr1	28675165	28675165	chr1	28524872	28525176	deletion	304	+	chr1	28524871	28525175	deletion	304	+	chr1	27629758	27629758	chr1	28524872	28525176	deletion	304	+	chr1	27802960	27802960	chr1
334	ASSV02735	intron_variant	EPB41	ENSG00000159023	protein_coding	1\20	-	1	FALSE	-	NO	FALSE	chr1	28542993	28542993	chr1	28943458	28943513	+	insertion	55	chr1	28698788	28698843	chr1	28542993	28542993	insertion	55	+	chr1	28542993	28542993	insertion	55	+	chr1	27653360	27653415	chr1	28542993	28542993	insertion	55	+	chr1	27826616	27826671	chr1
335	ASSV02756	intron_variant	EPB41	ENSG00000159023	protein_coding	7\20	-	1	FALSE	-	NO	FALSE	chr1	28633035	28633253	chr1	29026722	29026722	+	deletion	218	chr1	28782085	28782085	chr1	28633035	28633253	deletion	218	+	chr1	28633035	28633253	deletion	218	+	chr1	27736266	27736266	chr1	28633035	28633253	deletion	218	+	chr1	27909095	27909095	chr1
336	ASSV02766	intron_variant	EPB41	ENSG00000159023	protein_coding	16\20	-	1	FALSE	-	NO	FALSE	chr1	28681576	28681576	chr1	29074812	29074945	+	insertion	133	chr1	28830197	28830330	chr1	28681576	28681576	insertion	133	+	chr1	28681576	28681576	insertion	133	+	chr1	27784296	27784429	chr1	28681576	28681576	insertion	132	+	chr1	27957254	27957386	chr1
337	ASSV02772	intron_variant	EPB41	ENSG00000159023	protein_coding	17\20	-	1	FALSE	-	YES	FALSE	chr1	28708779	28708779	chr1	29100337	29101514	+	insertion	1177	chr1	28855736	28856914	chr1	28708779	28708779	insertion	1178	+	chr1	28708779	28708779	insertion	1199	+	chr1	27809813	27811012	chr1	28708779	28708779	insertion	1210	+	chr1	27983217	27984427	chr1
338	ASSV02778	upstream_gene_variant	TMEM200B	ENSG00000253304	protein_coding	-	-	-1	FALSE	-	YES	FALSE	chr1	28736806	28736889	chr1	29128931	29128931	+	deletion	83	chr1	28884341	28884341	chr1	28736806	28736889	deletion	83	+	chr1	28736806	28736889	deletion	83	+	chr1	27838434	27838434	chr1	28736806	28736889	deletion	83	+	chr1	28012056	28012056	chr1
339	ASSV02779	intergenic_variant	-	-	-	-	-	-	FALSE	-	YES	FALSE	chr1	28736895	28737030	chr1	29128936	29128936	+	deletion	135	chr1	28884346	28884346	chr1	28736895	28737030	deletion	135	+	chr1	28736895	28737030	deletion	135	+	chr1	27838439	27838439	chr1	28736895	28737030	deletion	135	+	chr1	28012061	28012061	chr1
340	ASSV02784	downstream_gene_variant	SRSF4	ENSG00000116350	protein_coding	-	-	-1	TRUE	open_chromatin_region	YES	FALSE	chr1	28753140	28753140	chr1	29145328	29145462	+	insertion	134	chr1	28900744	28900878	chr1	28753140	28753140	insertion	134	+	chr1	28753132	28753669	deletion	537	+	chr1	27852684	27852684	chr1	28753132	28753667	deletion	535	+	chr1	28029159	28029159	chr1
341	ASSV02786	intron_variant	SRSF4	ENSG00000116350	protein_coding	4\5	-	-1	FALSE	-	YES	FALSE	chr1	28760418	28760418	chr1	29151815	29152236	+	insertion	421	chr1	28907230	28907651	chr1	28760418	28760418	insertion	421	+	chr1	28760418	28760418	insertion	416	+	chr1	27859190	27859606	chr1	28760418	28760418	insertion	421	+	chr1	28035644	28036065	chr1
342	ASSV02803	intron_variant	PTPRU	ENSG00000060656	protein_coding	7\30	-	1	FALSE	-	NO	FALSE	chr1	28885191	28885191	chr1	29273701	29274410	+	insertion	709	chr1	29029162	29029871	chr1	28885191	28885191	insertion	709	+	chr1	28885191	28885191	insertion	709	+	chr1	27980907	27981616	chr1	28885191	28885191	insertion	708	+	chr1	28157461	28158169	chr1
343	ASSV02807	intron_variant&non_coding_transcript_variant	LINC01756	ENSG00000230523	lincRNA	1\2	-	-1	FALSE	-	NO	FALSE	chr1	28950940	28951535	chr1	29341412	29341412	+	deletion	595	chr1	29096880	29096880	chr1	28950940	28951535	deletion	595	+	chr1	28950940	28951535	deletion	595	+	chr1	28048647	28048647	chr1	28950940	28951535	deletion	595	+	chr1	28225457	28225457	chr1
344	ASSV02821	intergenic_variant	-	-	-	-	-	-	FALSE	-	NO	FALSE	chr1	29048098	29048469	chr1	29450228	29450228	+	deletion	371	chr1	29205746	29205746	chr1	29048098	29048469	deletion	371	+	chr1	29048098	29048469	deletion	371	+	chr1	28157384	28157384	chr1	29048106	29048490	deletion	384	+	chr1	28333592	28333592	chr1
345	ASSV02823	downstream_gene_variant	AL671862.1	ENSG00000225011	unprocessed_pseudogene	-	-	-1	FALSE	-	NO	FALSE	chr1	29078530	29078530	chr1	29483201	29483285	+	insertion	84	chr1	29238733	29238817	chr1	29078530	29078530	insertion	84	+	chr1	29078530	29078530	insertion	84	+	chr1	28190369	28190453	chr1	29078530	29078530	insertion	83	+	chr1	28366688	28366771	chr1
346	ASSV02824	downstream_gene_variant	AL671862.1	ENSG00000225011	unprocessed_pseudogene	-	-	-1	FALSE	-	NO	FALSE	chr1	29079322	29079417	chr1	29483928	29483928	+	deletion	95	chr1	29239460	29239460	chr1	29079322	29079417	deletion	95	+	chr1	29079322	29079417	deletion	95	+	chr1	28191096	28191096	chr1	29079322	29079417	deletion	95	+	chr1	28367412	28367412	chr1
347	ASSV02826	non_coding_transcript_exon_variant&intron_variant	AL671862.1	ENSG00000225011	unprocessed_pseudogene	1\2	-	-	TRUE	CTCF_binding_site	NO	FALSE	chr1	29092541	29092541	chr1	29496636	29497172	+	insertion	536	chr1	29252167	29252703	chr1	29092541	29092541	insertion	536	+	chr1	29092541	29092541	insertion	536	+	chr1	28203812	28204348	chr1	29092541	29092541	insertion	535	+	chr1	28380111	28380646	chr1
348	ASSV02850	intergenic_variant	-	-	-	-	-	-	FALSE	-	NO	FALSE	chr1	29314305	29314305	chr1	29715188	29715493	+	insertion	305	chr1	29469181	29469489	chr1	29314305	29314305	insertion	308	+	chr1	29314305	29314305	insertion	314	+	chr1	28422577	28422891	chr1	29314305	29314305	insertion	312	+	chr1	28604762	28605074	chr1
349	ASSV02854	intron_variant&non_coding_transcript_variant	AL645944.2	ENSG00000284676	lincRNA	2\4	-	1	FALSE	-	NO	FALSE	chr1	29363050	29363105	chr1	29764374	29764374	+	deletion	55	chr1	29518503	29518503	chr1	29363050	29363105	deletion	55	+	chr1	29363050	29363105	deletion	55	+	chr1	28471629	28471629	chr1	29363050	29363105	deletion	55	+	chr1	28654078	28654078	chr1
350	ASSV02855	intron_variant&non_coding_transcript_variant	AL645944.2	ENSG00000284676	lincRNA	2\4	-	1	FALSE	-	NO	FALSE	chr1	29364366	29364427	chr1	29765609	29765609	+	deletion	61	chr1	29519729	29519729	chr1	29364338	29364420	deletion	82	+	chr1	29364338	29364420	deletion	82	+	chr1	28472850	28472850	chr1	29364338	29364420	deletion	82	+	chr1	28655303	28655303	chr1
351	ASSV02856	intron_variant&non_coding_transcript_variant	AL645944.2	ENSG00000284676	lincRNA	2\4	-	1	FALSE	-	NO	FALSE	chr1	29364433	29365121	chr1	29765616	29765616	+	deletion	688	chr1	29519745	29519745	chr1	29364433	29365121	deletion	688	+	chr1	29364433	29365121	deletion	688	+	chr1	28472866	28472866	chr1	29364433	29365121	deletion	688	+	chr1	28655319	28655319	chr1
352	ASSV02857	intron_variant&non_coding_transcript_variant	AL645944.2	ENSG00000284676	lincRNA	2\4	-	1	FALSE	-	NO	FALSE	chr1	29365133	29365602	chr1	29765630	29765630	+	deletion	469	chr1	29519759	29519759	chr1	29365133	29365602	deletion	469	+	chr1	29365133	29365602	deletion	469	+	chr1	28472880	28472880	chr1	29365133	29365602	deletion	469	+	chr1	28655333	28655333	chr1
353	ASSV02858	intron_variant&non_coding_transcript_variant	AL645944.2	ENSG00000284676	lincRNA	2\4	-	1	FALSE	-	NO	FALSE	chr1	29370358	29372431	chr1	29770396	29770396	+	deletion	2073	chr1	29524540	29524540	chr1	29370356	29372573	deletion	2217	+	chr1	29370387	29372523	deletion	2136	+	chr1	28477664	28477664	chr1	29370362	29372520	deletion	2158	+	chr1	28660120	28660120	chr1
354	ASSV02859	intron_variant&non_coding_transcript_variant	AL645944.2	ENSG00000284676	lincRNA	2\4	-	1	FALSE	-	NO	FALSE	chr1	29372438	29372523	chr1	29770403	29770403	+	deletion	85	chr1	29524540	29524540	chr1	29370356	29372573	deletion	2217	+	chr1	29370387	29372523	deletion	2136	+	chr1	28477664	28477664	chr1	29370362	29372520	deletion	2158	+	chr1	28660120	28660120	chr1
355	ASSV02861	intron_variant&non_coding_transcript_variant	AL645944.2	ENSG00000284676	lincRNA	4\4	-	1	FALSE	-	NO	FALSE	chr1	29386305	29386606	chr1	29785196	29785196	+	deletion	301	chr1	29539797	29539797	chr1	29386305	29386606	deletion	301	+	chr1	29386305	29386606	deletion	301	+	chr1	28491590	28491590	chr1	29386305	29386606	deletion	301	+	chr1	28674512	28674512	chr1
356	ASSV02867	intergenic_variant	-	-	-	-	-	-	FALSE	-	NO	FALSE	chr1	29433484	29434733	chr1	29830671	29830671	+	deletion	1249	chr1	29585271	29585271	chr1	29433483	29434599	deletion	1116	+	chr1	29433574	29434733	deletion	1159	+	chr1	28537153	28537153	chr1	29433483	29434599	deletion	1116	+	chr1	28720067	28720067	chr1
357	ASSV02868	intergenic_variant	-	-	-	-	-	-	FALSE	-	NO	FALSE	chr1	29437509	29437644	chr1	29833418	29833418	+	deletion	135	chr1	29588033	29588033	chr1	29437509	29437644	deletion	135	+	chr1	29437509	29437644	deletion	135	+	chr1	28539912	28539912	chr1	29437509	29437644	deletion	135	+	chr1	28722821	28722821	chr1
358	ASSV02871	intergenic_variant	-	-	-	-	-	-	FALSE	-	YES	FALSE	chr1	29495698	29495698	chr1	29890455	29891465	+	insertion	1010	chr1	29645073	29646083	chr1	29495698	29495698	insertion	1010	+	chr1	29495698	29495698	insertion	1010	+	chr1	28597309	28598319	chr1	29495698	29495698	insertion	1009	+	chr1	28775484	28776493	chr1
359	ASSV02877	intergenic_variant	-	-	-	-	-	-	FALSE	-	NO	FALSE	chr1	29585763	29585982	chr1	29981706	29981706	+	deletion	219	chr1	29736339	29736339	chr1	29585763	29585982	deletion	219	+	chr1	29585763	29585982	deletion	219	+	chr1	28690030	28690030	chr1	29585764	29585984	deletion	220	+	chr1	28867682	28867682	chr1
360	ASSV02882	intergenic_variant	-	-	-	-	-	-	FALSE	-	YES	FALSE	chr1	29601714	29601714	chr1	29996857	29996917	+	insertion	60	chr1	29751495	29751555	chr1	29601714	29601714	insertion	60	+	chr1	29601714	29601714	insertion	60	+	chr1	28705187	28705247	chr1	29601689	29601769	deletion	80	+	chr1	28882638	28882638	chr1
361	ASSV02889	intron_variant	PXYLP1	ENSG00000155893	protein_coding	1\5	-	1	FALSE	-	NO	FALSE	chr2	157913511	157913511	chr3	141236885	141237010	-	insertion	125	chr3	138133584	138133709	chr2	157913511	157913511	insertion	125	-	chr2	157913511	157913511	insertion	122	-	chr3	139327800	139327922	chr2	157913511	157913511	insertion	122	-	chr3	138684632	138684754	chr2
362	ASSV02905	intron_variant	SPSB4	ENSG00000175093	protein_coding	2\2	-	1	FALSE	-	NO	FALSE	chr2	158060826	158060826	chr3	141078963	141079277	-	insertion	314	chr3	137975558	137975872	chr2	158060826	158060826	insertion	314	-	chr2	158060826	158060826	insertion	315	-	chr3	139170763	139171078	chr2	158060826	158060826	insertion	321	-	chr3	138527462	138527783	chr2
363	ASSV02909	intergenic_variant	-	-	-	-	-	-	FALSE	-	NO	FALSE	chr2	158103241	158103301	chr3	141037329	141037329	-	deletion	60	chr3	137933900	137933900	chr2	158103241	158103301	deletion	60	-	chr2	158103241	158103301	deletion	60	-	chr3	139129101	139129101	chr2	158103241	158103301	deletion	60	-	chr3	138485528	138485528	chr2
364	ASSV02913	intron_variant	SLC25A36	ENSG00000114120	protein_coding	5\6	-	1	FALSE	-	NO	FALSE	chr2	158164027	158164027	chr3	140971335	140971411	-	insertion	76	chr3	137867847	137867923	chr2	158164027	158164027	insertion	76	-	chr2	158164027	158164027	insertion	76	-	chr3	139064244	139064320	chr2	158164027	158164027	insertion	76	-	chr3	138421100	138421176	chr2
365	ASSV02915	intron_variant	SLC25A36	ENSG00000114120	protein_coding	3\6	-	1	FALSE	-	NO	FALSE	chr2	158173798	158173798	chr3	140961572	140961699	-	insertion	127	chr3	137858082	137858197	chr2	158173799	158173799	insertion	115	-	chr2	158173799	158173799	insertion	115	-	chr3	139054436	139054551	chr2	158173799	158173799	insertion	115	-	chr3	138411308	138411423	chr2
366	ASSV02918	intron_variant	SLC25A36	ENSG00000114120	protein_coding	1\6	-	1	FALSE	-	NO	FALSE	chr2	158186881	158186881	chr3	140948321	140948480	-	insertion	159	chr3	137844829	137844988	chr2	158186881	158186881	insertion	159	-	chr2	158186881	158186881	insertion	160	-	chr3	139041197	139041357	chr2	158186881	158186881	insertion	159	-	chr3	138398067	138398226	chr2
367	ASSV02920	intergenic_variant	-	-	-	-	-	-	FALSE	-	YES	FALSE	chr2	158202316	158202316	chr3	140933368	140933487	-	insertion	119	chr3	137829875	137829994	chr2	158202316	158202316	insertion	119	-	chr2	158202316	158202316	insertion	119	-	chr3	139026201	139026320	chr2	158202316	158202316	insertion	119	-	chr3	138383111	138383230	chr2
368	ASSV02923	intergenic_variant	-	-	-	-	-	-	FALSE	-	NO	FALSE	chr2	158211563	158211749	chr3	140924061	140924061	-	deletion	186	chr3	137820568	137820568	chr2	158211563	158211749	deletion	186	-	chr2	158211228	158211747	deletion	519	-	chr3	139016868	139016868	chr2	158211228	158211747	deletion	519	-	chr3	138373809	138373809	chr2
369	ASSV02927	intergenic_variant	-	-	-	-	-	-	FALSE	-	NO	FALSE	chr2	158225747	158225803	chr3	140910639	140910639	-	deletion	56	chr3	137807146	137807146	chr2	158225747	158225803	deletion	56	-	chr2	158225747	158225803	deletion	56	-	chr3	139003488	139003488	chr2	158225747	158225804	deletion	57	-	chr3	138360301	138360301	chr2
370	ASSV02930	intergenic_variant	-	-	-	-	-	-	FALSE	-	YES	FALSE	chr2	158298690	158298690	chr3	140837585	140837898	-	insertion	313	chr3	137734058	137734371	chr2	158298690	158298690	insertion	313	-	chr2	158298690	158298690	insertion	307	-	chr3	138930683	138930990	chr2	158298690	158298690	insertion	308	-	chr3	138286416	138286724	chr2
371	ASSV02931	intergenic_variant	-	-	-	-	-	-	FALSE	-	NO	FALSE	chr2	158299045	158299045	chr3	140836325	140837256	-	insertion	931	chr3	137732798	137733729	chr2	158299045	158299045	insertion	931	-	chr2	158299045	158299045	insertion	931	-	chr3	138929423	138930354	chr2	158299045	158299045	insertion	929	-	chr3	138285158	138286087	chr2
372	ASSV02935	intergenic_variant	-	-	-	-	-	-	FALSE	-	NO	FALSE	chr2	158302061	158302061	chr3	140833234	140833557	-	insertion	323	chr3	137729732	137730057	chr2	158302061	158302061	insertion	325	-	chr2	158302061	158302061	insertion	312	-	chr3	138926356	138926668	chr2	158302061	158302061	insertion	310	-	chr3	138282091	138282401	chr2
373	ASSV02940	intergenic_variant	-	-	-	-	-	-	FALSE	-	NO	FALSE	chr2	158343276	158343335	chr3	140777811	140777811	-	deletion	59	chr3	137676946	137676946	chr2	158343276	158343335	deletion	59	-	chr2	158343276	158343335	deletion	59	-	chr3	138871474	138871474	chr2	158343276	158343335	deletion	59	-	chr3	138227147	138227147	chr2
374	ASSV02942	intergenic_variant	-	-	-	-	-	-	FALSE	-	NO	FALSE	chr2	158351689	158351810	chr3	140769777	140769777	-	deletion	121	chr3	137668910	137668910	chr2	158351689	158351810	deletion	121	-	chr2	158351689	158351810	deletion	121	-	chr3	138863441	138863441	chr2	158351689	158351810	deletion	121	-	chr3	138219154	138219154	chr2
375	ASSV02945	intergenic_variant	-	-	-	-	-	-	FALSE	-	NO	FALSE	chr2	158369543	158369543	chr3	140747548	140748425	-	insertion	877	chr3	137646672	137647557	chr2	158369543	158369543	insertion	885	-	chr2	158369543	158369543	insertion	853	-	chr3	138841327	138842180	chr2	158369543	158369543	insertion	912	-	chr3	138196607	138197519	chr2
376	ASSV02948	intergenic_variant	-	-	-	-	-	-	FALSE	-	NO	FALSE	chr2	158404770	158404842	chr3	140712336	140712336	-	deletion	72	chr3	137611477	137611477	chr2	158404771	158404842	deletion	71	-	chr2	158404771	158404842	deletion	71	-	chr3	138806618	138806618	chr2	158404771	158404842	deletion	71	-	chr3	138162095	138162095	chr2
377	ASSV02950	intron_variant	TRIM42	ENSG00000155890	protein_coding	4\4	-	1	FALSE	-	NO	FALSE	chr2	158425351	158425351	chr3	140697644	140697982	-	insertion	338	chr3	137596779	137597117	chr2	158425351	158425351	insertion	338	-	chr2	158425351	158425351	insertion	338	-	chr3	138791927	138792265	chr2	158425351	158425351	insertion	337	-	chr3	138147400	138147737	chr2
378	ASSV02963	intron_variant	CLSTN2	ENSG00000158258	protein_coding	9\16	-	1	FALSE	-	YES	FALSE	chr2	158593512	158593577	chr3	140534349	140534349	-	deletion	65	chr3	137434905	137434905	chr2	158593512	158593577	deletion	65	-	chr2	158593512	158593577	deletion	65	-	chr3	138629051	138629051	chr2	158593512	158593577	deletion	65	-	chr3	137980840	137980840	chr2
379	ASSV02964	intron_variant	CLSTN2	ENSG00000158258	protein_coding	8\16	-	1	FALSE	-	YES	FALSE	chr2	158604597	158604934	chr3	140523247	140523247	-	deletion	337	chr3	137423792	137423792	chr2	158604597	158604934	deletion	337	-	chr2	158604596	158604933	deletion	337	-	chr3	138617882	138617882	chr2	158604592	158604929	deletion	337	-	chr3	137969565	137969565	chr2
380	ASSV02965	intron_variant	CLSTN2	ENSG00000158258	protein_coding	8\16	-	1	FALSE	-	NO	FALSE	chr2	158611920	158611920	chr3	140516152	140516284	-	insertion	132	chr3	137416697	137416829	chr2	158611920	158611920	insertion	132	-	chr2	158611920	158611920	insertion	132	-	chr3	138610803	138610935	chr2	158611920	158611920	insertion	136	-	chr3	137962455	137962591	chr2
381	ASSV02966	intron_variant	CLSTN2	ENSG00000158258	protein_coding	8\16	-	1	FALSE	-	YES	FALSE	chr2	158613104	158613419	chr3	140514969	140514969	-	deletion	315	chr3	137415514	137415514	chr2	158613104	158613419	deletion	315	-	chr2	158613104	158613419	deletion	315	-	chr3	138609619	138609619	chr2	158613104	158613419	deletion	315	-	chr3	137961260	137961260	chr2
382	ASSV02967	intron_variant	CLSTN2	ENSG00000158258	protein_coding	8\16	-	1	FALSE	-	NO	FALSE	chr2	158615092	158615328	chr3	140513295	140513295	-	deletion	236	chr3	137413838	137413838	chr2	158615092	158615328	deletion	236	-	chr2	158615092	158615328	deletion	236	-	chr3	138607937	138607937	chr2	158615092	158615328	deletion	236	-	chr3	137959585	137959585	chr2
383	ASSV02968	intron_variant	CLSTN2	ENSG00000158258	protein_coding	8\16	-	1	FALSE	-	NO	FALSE	chr2	158627373	158628072	chr3	140501357	140501357	-	deletion	699	chr3	137401896	137401896	chr2	158627373	158628072	deletion	699	-	chr2	158627373	158628072	deletion	699	-	chr3	138595987	138595987	chr2	158627373	158628072	deletion	699	-	chr3	137947698	137947698	chr2
384	ASSV02969	intron_variant	CLSTN2	ENSG00000158258	protein_coding	8\16	-	1	FALSE	-	NO	FALSE	chr2	158637602	158637664	chr3	140491816	140491816	-	deletion	62	chr3	137392355	137392355	chr2	158637602	158637664	deletion	62	-	chr2	158637602	158637664	deletion	62	-	chr3	138586405	138586405	chr2	158637602	158637664	deletion	62	-	chr3	137938153	137938153	chr2
385	ASSV02970	intron_variant	CLSTN2	ENSG00000158258	protein_coding	8\16	-	1	FALSE	-	YES	FALSE	chr2	158638054	158638367	chr3	140491425	140491425	-	deletion	313	chr3	137391964	137391964	chr2	158638054	158638367	deletion	313	-	chr2	158638067	158638380	deletion	313	-	chr3	138586003	138586003	chr2	158638066	158638379	deletion	313	-	chr3	137937750	137937750	chr2
386	ASSV02971	intron_variant	CLSTN2	ENSG00000158258	protein_coding	8\16	-	1	FALSE	-	NO	FALSE	chr2	158639626	158640400	chr3	140490168	140490168	-	deletion	774	chr3	137390707	137390707	chr2	158639626	158640420	deletion	794	-	chr2	158639626	158640509	deletion	883	-	chr3	138584770	138584770	chr2	158639626	158640682	deletion	1056	-	chr3	137936514	137936514	chr2
387	ASSV02972	intron_variant	CLSTN2	ENSG00000158258	protein_coding	8\16	-	1	FALSE	-	YES	FALSE	chr2	158640439	158640520	chr3	140490145	140490145	-	deletion	81	chr3	137390690	137390690	chr2	158640439	158640492	deletion	53	-	chr2	158639626	158640509	deletion	883	-	chr3	138584770	138584770	chr2	158639626	158640682	deletion	1056	-	chr3	137936514	137936514	chr2
388	ASSV02973	intron_variant	CLSTN2	ENSG00000158258	protein_coding	8\16	-	1	FALSE	-	YES	FALSE	chr2	158641191	158641333	chr3	140489567	140489567	-	deletion	142	chr3	137390178	137390178	chr2	158641191	158641333	deletion	142	-	chr2	158641191	158641333	deletion	142	-	chr3	138584276	138584276	chr2	158641191	158641333	deletion	142	-	chr3	137936012	137936012	chr2
389	ASSV02976	intron_variant	CLSTN2	ENSG00000158258	protein_coding	2\16	-	1	FALSE	-	NO	FALSE	chr2	158723806	158723806	chr3	140397335	140397393	-	insertion	58	chr3	137298171	137298229	chr2	158723806	158723806	insertion	58	-	chr2	158722609	158723995	deletion	1386	-	chr3	138493685	138493685	chr2	158723806	158723806	insertion	58	-	chr3	137838782	137838840	chr2
390	ASSV02983	intron_variant	CLSTN2	ENSG00000158258	protein_coding	2\16	-	1	FALSE	-	NO	FALSE	chr2	158764754	158765453	chr3	140357555	140357555	-	deletion	699	chr3	137258359	137258359	chr2	158764754	158765453	deletion	699	-	chr2	158764754	158765453	deletion	699	-	chr3	138454094	138454094	chr2	158764754	158765453	deletion	699	-	chr3	137798784	137798784	chr2
391	ASSV02987	intron_variant	CLSTN2	ENSG00000158258	protein_coding	2\16	-	1	FALSE	-	NO	FALSE	chr2	158800144	158800144	chr3	140325254	140325341	-	insertion	87	chr3	137226056	137226143	chr2	158800144	158800144	insertion	87	-	chr2	158800144	158800144	insertion	87	-	chr3	138421732	138421819	chr2	158800144	158800144	insertion	87	-	chr3	137766364	137766451	chr2
392	ASSV02989	intron_variant	CLSTN2	ENSG00000158258	protein_coding	2\16	-	1	FALSE	-	NO	FALSE	chr2	158826778	158826833	chr3	140298854	140298854	-	deletion	55	chr3	137199653	137199653	chr2	158826778	158826833	deletion	55	-	chr2	158826778	158826833	deletion	55	-	chr3	138395308	138395308	chr2	158826778	158826833	deletion	55	-	chr3	137741338	137741338	chr2
393	ASSV02991	intron_variant	CLSTN2	ENSG00000158258	protein_coding	2\16	-	1	TRUE	CTCF_binding_site	NO	FALSE	chr2	158849353	158849353	chr3	140276997	140277164	-	insertion	167	chr3	137177803	137177970	chr2	158849353	158849353	insertion	167	-	chr2	158849353	158849353	insertion	167	-	chr3	138373146	138373313	chr2	158849353	158849353	insertion	167	-	chr3	137719499	137719666	chr2
394	ASSV03000	intron_variant	CLSTN2	ENSG00000158258	protein_coding	2\16	-	1	FALSE	-	YES	FALSE	chr2	158910827	158910907	chr3	140222651	140222651	-	deletion	80	chr3	137123420	137123420	chr2	158910827	158910907	deletion	80	-	chr2	158910827	158910907	deletion	80	-	chr3	138319086	138319086	chr2	158910827	158910907	deletion	80	-	chr3	137659395	137659395	chr2
395	ASSV03005	intron_variant	CLSTN2	ENSG00000158258	protein_coding	1\16	-	1	FALSE	-	NO	FALSE	chr2	158975661	158975661	chr3	140159464	140160589	-	insertion	1125	chr3	137060212	137061337	chr2	158975661	158975661	insertion	1125	-	chr2	158975661	158975661	insertion	1122	-	chr3	138256141	138257263	chr2	158975661	158975661	insertion	1125	-	chr3	137596269	137597394	chr2
396	ASSV03006	intron_variant	CLSTN2	ENSG00000158258	protein_coding	1\16	-	1	FALSE	-	YES	FALSE	chr2	158980505	158980505	chr3	140154626	140154899	-	insertion	273	chr3	137055372	137055647	chr2	158980505	158980505	insertion	275	-	chr2	158980505	158980505	insertion	280	-	chr3	138251298	138251578	chr2	158980505	158980505	insertion	266	-	chr3	137591443	137591709	chr2
397	ASSV03007	intron_variant	CLSTN2	ENSG00000158258	protein_coding	1\16	-	1	FALSE	-	NO	FALSE	chr2	158993283	158993283	chr3	140141765	140141848	-	insertion	83	chr3	137042512	137042595	chr2	158993283	158993283	insertion	83	-	chr2	158993283	158993283	insertion	83	-	chr3	138238442	138238525	chr2	158993283	158993283	insertion	87	-	chr3	137578579	137578666	chr2
398	ASSV03013	intron_variant	CLSTN2	ENSG00000158258	protein_coding	1\16	-	1	FALSE	-	NO	FALSE	chr2	159104072	159104072	chr3	140026990	140027086	-	insertion	96	chr3	136927694	136927790	chr2	159104072	159104072	insertion	96	-	chr2	159104072	159104072	insertion	96	-	chr3	138123751	138123847	chr2	159104072	159104072	insertion	96	-	chr3	137464510	137464606	chr2
399	ASSV03019	intron_variant	CLSTN2	ENSG00000158258	protein_coding	1\16	-	1	FALSE	-	YES	FALSE	chr2	159134100	159134100	chr3	139998332	139998639	-	insertion	307	chr3	136899019	136899347	chr2	159134100	159134100	insertion	328	-	chr2	159134100	159134100	insertion	324	-	chr3	138095014	138095338	chr2	159134100	159134100	insertion	310	-	chr3	137435816	137436126	chr2
400	ASSV03020	intron_variant	CLSTN2	ENSG00000158258	protein_coding	1\16	-	1	FALSE	-	NO	FALSE	chr2	159135914	159135914	chr3	139996376	139996541	-	insertion	165	chr3	136897059	136897224	chr2	159135914	159135914	insertion	165	-	chr2	159135914	159135914	insertion	166	-	chr3	138093114	138093280	chr2	159135914	159135914	insertion	167	-	chr3	137433881	137434048	chr2
401	ASSV03022	intron_variant	CLSTN2	ENSG00000158258	protein_coding	1\16	-	1	FALSE	-	NO	FALSE	chr2	159149690	159149756	chr3	139982972	139982972	-	deletion	66	chr3	136883656	136883656	chr2	159149690	159149756	deletion	66	-	chr2	159149690	159149756	deletion	66	-	chr3	138073568	138073568	chr2	159149690	159149757	deletion	67	-	chr3	137420485	137420485	chr2
402	ASSV03036	downstream_gene_variant	AC016933.1	ENSG00000251471	lincRNA	-	-	1	FALSE	-	NO	FALSE	chr2	159278690	159278690	chr3	139862315	139862888	-	insertion	573	chr3	136762773	136763346	chr2	159278690	159278690	insertion	573	-	chr2	159278690	159278690	insertion	573	-	chr3	137951713	137952286	chr2	159278690	159278690	insertion	571	-	chr3	137300205	137300776	chr2
403	ASSV03040	intergenic_variant	-	-	-	-	-	-	FALSE	-	NO	FALSE	chr2	159304214	159304214	chr3	139826855	139827346	-	insertion	491	chr3	136727300	136727791	chr2	159304214	159304214	insertion	491	-	chr2	159304214	159304214	insertion	491	-	chr3	137915610	137916101	chr2	159304214	159304214	insertion	488	-	chr3	137264774	137265262	chr2
404	ASSV03041	intergenic_variant	-	-	-	-	-	-	FALSE	-	NO	FALSE	chr2	159322385	159322385	chr3	139808478	139808784	-	insertion	306	chr3	136708923	136709229	chr2	159322385	159322385	insertion	306	-	chr2	159322385	159322385	insertion	306	-	chr3	137897244	137897550	chr2	159322385	159322385	insertion	324	-	chr3	137246384	137246708	chr2
405	ASSV03042	intergenic_variant	-	-	-	-	-	-	FALSE	-	NO	FALSE	chr2	159324245	159324245	chr3	139806289	139806607	-	insertion	318	chr3	136706734	136707052	chr2	159324245	159324245	insertion	318	-	chr2	159324245	159324245	insertion	322	-	chr3	137895045	137895367	chr2	159324245	159324245	insertion	325	-	chr3	137244183	137244508	chr2
406	ASSV03047	intergenic_variant	-	-	-	-	-	-	FALSE	-	NO	FALSE	chr2	159354308	159354308	chr3	139774158	139774219	-	insertion	61	chr3	136674604	136674665	chr2	159354308	159354308	insertion	61	-	chr2	159354308	159354308	insertion	61	-	chr3	137861781	137861842	chr2	159354308	159354308	insertion	61	-	chr3	137212347	137212408	chr2
407	ASSV03049	intergenic_variant	-	-	-	-	-	-	FALSE	-	NO	FALSE	chr2	159370999	159370999	chr3	139755901	139756214	-	insertion	313	chr3	136656367	136656680	chr2	159370999	159370999	insertion	313	-	chr2	159370999	159370999	insertion	312	-	chr3	137843504	137843816	chr2	159370999	159370999	insertion	312	-	chr3	137194136	137194448	chr2
408	ASSV03050	intergenic_variant	-	-	-	-	-	-	FALSE	-	NO	FALSE	chr2	159372665	159372665	chr3	139754137	139754234	-	insertion	97	chr3	136654603	136654700	chr2	159372665	159372665	insertion	97	-	chr2	159372665	159372665	insertion	97	-	chr3	137841752	137841849	chr2	159372665	159372665	insertion	97	-	chr3	137192374	137192471	chr2
409	ASSV03054	intron_variant	NMNAT3	ENSG00000163864	protein_coding	1\5	-	-1	FALSE	-	YES	FALSE	chr2	159456984	159456984	chr3	139669595	139670270	-	insertion	675	chr3	136570090	136570765	chr2	159456984	159456984	insertion	675	-	chr2	159456984	159456984	insertion	675	-	chr3	137757284	137757959	chr2	159456984	159456984	insertion	675	-	chr3	137107941	137108616	chr2
410	ASSV03066	exon_variant	NMNAT3	ENSG00000163864	protein_coding	-	3\5	-1	FALSE	-	NO	FALSE	chr2	159543511	159543511	chr3	139580804	139583880	-	insertion	3076	chr3	136481338	136484422	chr2	159543511	159543511	insertion	3084	-	chr2	159543511	159543511	insertion	2935	-	chr3	137668569	137671504	chr2	159543511	159543511	insertion	2948	-	chr3	137019029	137021977	chr2
411	ASSV03078	intron_variant	RBP2	ENSG00000114113	protein_coding	2\3	-	-1	FALSE	-	NO	FALSE	chr2	159663528	159663851	chr3	139459650	139459650	-	deletion	323	chr3	136360203	136360203	chr2	159663528	159663851	deletion	323	-	chr2	159663528	159663851	deletion	323	-	chr3	137547428	137547428	chr2	159663528	159663851	deletion	323	-	chr3	136889956	136889956	chr2
412	ASSV03087	intron_variant	MRPS22	ENSG00000175110	protein_coding	5\7	-	1	FALSE	-	NO	FALSE	chr2	159774250	159774250	chr3	139351677	139351784	-	insertion	107	chr3	136252213	136252320	chr2	159774250	159774250	insertion	107	-	chr2	159774250	159774250	insertion	105	-	chr3	137439597	137439702	chr2	159774250	159774250	insertion	107	-	chr3	136783876	136783983	chr2
413	ASSV03095	intron_variant	MRPS22	ENSG00000175110	protein_coding	2\9	-	1	FALSE	-	NO	FALSE	chr2	159852730	159852730	chr3	139268430	139268520	-	insertion	90	chr3	136168974	136169064	chr2	159852730	159852730	insertion	90	-	chr2	159852730	159852730	insertion	90	-	chr3	137353851	137353941	chr2	159852730	159852730	insertion	90	-	chr3	136698087	136698177	chr2
414	ASSV03096	intron_variant	MRPS22	ENSG00000175110	protein_coding	2\9	-	1	FALSE	-	NO	FALSE	chr2	159852735	159852735	chr3	139268225	139268425	-	insertion	200	chr3	136168769	136168969	chr2	159852735	159852735	insertion	200	-	chr2	159852735	159852735	insertion	200	-	chr3	137353646	137353846	chr2	159852735	159852735	insertion	201	-	chr3	136697881	136698082	chr2
415	ASSV03097	intron_variant	MRPS22	ENSG00000175110	protein_coding	2\9	-	1	FALSE	-	NO	FALSE	chr2	159852773	159852773	chr3	139267809	139268044	-	insertion	235	chr3	136168353	136168588	chr2	159852773	159852773	insertion	235	-	chr2	159852773	159852773	insertion	71	-	chr3	137353223	137353294	chr2	159852773	159852773	insertion	71	-	chr3	136697464	136697535	chr2
416	ASSV03098	intron_variant	MRPS22	ENSG00000175110	protein_coding	2\9	-	1	FALSE	-	NO	FALSE	chr2	159871245	159871245	chr3	139246500	139249378	-	insertion	2878	chr3	136147042	136149920	chr2	159871245	159871245	insertion	2878	-	chr2	159871245	159871245	insertion	2879	-	chr3	137331906	137334785	chr2	159871245	159871245	insertion	2882	-	chr3	136675991	136678873	chr2
417	ASSV03101	intron_variant	MRPS22	ENSG00000175110	protein_coding	2\9	-	1	FALSE	-	NO	FALSE	chr2	159899602	159899602	chr3	139219217	139219509	-	insertion	292	chr3	136119753	136120046	chr2	159899602	159899602	insertion	293	-	chr2	159899602	159899602	insertion	291	-	chr3	137304622	137304913	chr2	159899602	159899602	insertion	291	-	chr3	136648814	136649105	chr2
418	ASSV03102	intron_variant	MRPS22	ENSG00000175110	protein_coding	2\9	-	1	FALSE	-	NO	FALSE	chr2	159907103	159907103	chr3	139211360	139211764	-	insertion	404	chr3	136111896	136112300	chr2	159907103	159907103	insertion	404	-	chr2	159907103	159907103	insertion	404	-	chr3	137296763	137297167	chr2	159907103	159907103	insertion	404	-	chr3	136640965	136641369	chr2
419	ASSV03103	intron_variant	MRPS22	ENSG00000175110	protein_coding	2\9	-	1	FALSE	-	NO	FALSE	chr2	159909437	159909437	chr3	139207699	139208342	-	insertion	643	chr3	136108235	136108878	chr2	159909437	159909437	insertion	643	-	chr2	159909437	159909437	insertion	642	-	chr3	137293123	137293765	chr2	159909437	159909437	insertion	643	-	chr3	136636979	136637622	chr2
420	ASSV03104	intron_variant	MRPS22	ENSG00000175110	protein_coding	2\9	-	1	TRUE	open_chromatin_region	NO	FALSE	chr2	159911811	159911811	chr3	139205080	139205313	-	insertion	233	chr3	136105616	136105849	chr2	159911811	159911811	insertion	233	-	chr2	159911811	159911811	insertion	233	-	chr3	137290506	137290739	chr2	159911811	159911811	insertion	233	-	chr3	136634843	136635076	chr2
421	ASSV03124	intron_variant	MRPS22	ENSG00000175110	protein_coding	1\9	-	1	FALSE	-	NO	FALSE	chr2	160072346	160072346	chr3	139031939	139031989	-	insertion	50	chr3	135931946	135931996	chr2	160072346	160072346	insertion	50	-	chr2	160072346	160072346	insertion	52	-	chr3	137099870	137099922	chr2	160072346	160072346	insertion	50	-	chr3	136465730	136465780	chr2
422	ASSV03127	intron_variant	MRPS22	ENSG00000175110	protein_coding	1\9	-	1	FALSE	-	NO	FALSE	chr2	160078728	160079042	chr3	139026632	139026632	-	deletion	314	chr3	135926641	135926641	chr2	160078728	160079042	deletion	314	-	chr2	160075589	160081688	deletion	6099	-	chr3	137094548	137094548	chr2	160078045	160082442	deletion	4397	-	chr3	136460395	136460395	chr2
423	ASSV03146	regulatory_region_variant	-	ENSR00000159076	-	-	-	-	TRUE	promoter_flanking_region	YES	FALSE	chr2	160194087	160194389	chr3	138916672	138916672	-	deletion	302	chr3	135816718	135816718	chr2	160194087	160194389	deletion	302	-	chr2	160194096	160194371	deletion	275	-	chr3	136984755	136984755	chr2	160194113	160194394	deletion	281	-	chr3	136350414	136350414	chr2
424	ASSV03153	intergenic_variant	-	-	-	-	-	-	FALSE	-	YES	FALSE	chr2	160234263	160234263	chr3	138868687	138868802	-	insertion	115	chr3	135768668	135768784	chr2	160234263	160234263	insertion	116	-	chr2	160234263	160234263	insertion	115	-	chr3	136936700	136936815	chr2	160234263	160234263	insertion	111	-	chr3	136303218	136303329	chr2
425	ASSV03163	intergenic_variant	-	-	-	-	-	-	FALSE	-	YES	FALSE	chr2	160260286	160260340	chr3	138844201	138844201	-	deletion	54	chr3	135744399	135744399	chr2	160260286	160260340	deletion	54	-	chr2	160260286	160260340	deletion	54	-	chr3	136915766	136915766	chr2	160260286	160260340	deletion	54	-	chr3	136278738	136278738	chr2
426	ASSV03171	intron_variant	PIK3CB	ENSG00000051382	protein_coding	1\3	-	-1	FALSE	-	YES	FALSE	chr2	160288833	160288833	chr3	138817045	138817357	-	insertion	312	chr3	135717233	135717545	chr2	160288833	160288833	insertion	312	-	chr2	160288833	160288833	insertion	318	-	chr3	136888045	136888363	chr2	160288832	160288832	insertion	317	-	chr3	136250418	136250735	chr2
427	ASSV03173	intron_variant	PIK3CB	ENSG00000051382	protein_coding	1\3	-	-1	FALSE	-	YES	FALSE	chr2	160302441	160302753	chr3	138802606	138802606	-	deletion	312	chr3	135702790	135702790	chr2	160302441	160302753	deletion	312	-	chr2	160302437	160302715	deletion	278	-	chr3	136873619	136873619	chr2	160302441	160302753	deletion	312	-	chr3	136235756	136235756	chr2
428	ASSV03180	intron_variant	PIK3CB	ENSG00000051382	protein_coding	2\3	-	-1	FALSE	-	YES	FALSE	chr2	160326992	160326992	chr3	138778130	138778312	-	insertion	182	chr3	135678305	135678487	chr2	160326992	160326992	insertion	182	-	chr2	160326992	160326992	insertion	182	-	chr3	136850055	136850237	chr2	160326992	160326992	insertion	182	-	chr3	136210941	136211123	chr2
429	ASSV03190	intron_variant	PIK3CB	ENSG00000051382	protein_coding	2\21	-	-1	FALSE	-	YES	FALSE	chr2	160352580	160352735	chr3	138754000	138754000	-	deletion	155	chr3	135654147	135654147	chr2	160352580	160352735	deletion	155	-	chr2	160351194	160353623	deletion	2429	-	chr3	136827355	136827355	chr2	160352569	160352782	deletion	213	-	chr3	136186721	136186721	chr2
430	ASSV03192	intron_variant	PIK3CB	ENSG00000051382	protein_coding	2\21	-	-1	FALSE	-	NO	FALSE	chr2	160355494	160355494	chr3	138751159	138751461	-	insertion	302	chr3	135651305	135651607	chr2	160355494	160355494	insertion	302	-	chr2	160355494	160355494	insertion	301	-	chr3	136825311	136825612	chr2	160355494	160355494	insertion	309	-	chr3	136183856	136184165	chr2
431	ASSV03197	intron_variant	PIK3CB	ENSG00000051382	protein_coding	2\21	-	-1	TRUE	open_chromatin_region	NO	FALSE	chr2	160362702	160362702	chr3	138744096	138744420	-	insertion	324	chr3	135644238	135644571	chr2	160362702	160362702	insertion	333	-	chr2	160362702	160362702	insertion	305	-	chr3	136818302	136818607	chr2	160362702	160362702	insertion	314	-	chr3	136176864	136177178	chr2
432	ASSV03200	intron_variant	PIK3CB	ENSG00000051382	protein_coding	5\21	-	-1	FALSE	-	NO	FALSE	chr2	160373569	160373569	chr3	138733845	138733896	-	insertion	51	chr3	135633987	135634038	chr2	160373569	160373569	insertion	51	-	chr2	160373569	160373569	insertion	51	-	chr3	136808095	136808146	chr2	160373569	160373569	insertion	51	-	chr3	136166575	136166626	chr2
433	ASSV03207	intron_variant	PIK3CB	ENSG00000051382	protein_coding	9\21	-	-1	FALSE	-	NO	FALSE	chr2	160403428	160403906	chr3	138704905	138704905	-	deletion	478	chr3	135605045	135605045	chr2	160403428	160403906	deletion	478	-	chr2	160403428	160403906	deletion	478	-	chr3	136779080	136779080	chr2	160403428	160403906	deletion	478	-	chr3	136137540	136137540	chr2
434	ASSV03211	intron_variant	PIK3CB	ENSG00000051382	protein_coding	13\21	-	-1	FALSE	-	YES	FALSE	chr2	160424287	160424287	chr3	138689679	138689763	-	insertion	84	chr3	135589853	135589937	chr2	160424287	160424287	insertion	84	-	chr2	160424287	160424287	insertion	84	-	chr3	136759334	136759418	chr2	160424287	160424287	insertion	126	-	chr3	136117975	136118101	chr2
435	ASSV03212	intron_variant	PIK3CB	ENSG00000051382	protein_coding	16\21	-	-1	FALSE	-	NO	FALSE	chr2	160431510	160431510	chr3	138682272	138682467	-	insertion	195	chr3	135582437	135582632	chr2	160431510	160431510	insertion	195	-	chr2	160431510	160431510	insertion	195	-	chr3	136751917	136752112	chr2	160431510	160431510	insertion	195	-	chr3	136110588	136110783	chr2
436	ASSV03216	intron_variant	PIK3CB	ENSG00000051382	protein_coding	17\21	-	-1	FALSE	-	NO	FALSE	chr2	160447361	160447740	chr3	138665863	138665863	-	deletion	379	chr3	135566017	135566017	chr2	160447361	160447740	deletion	379	-	chr2	160447361	160447740	deletion	379	-	chr3	136735496	136735496	chr2	160447361	160447740	deletion	379	-	chr3	136094162	136094162	chr2
437	ASSV03217	intron_variant	PIK3CB	ENSG00000051382	protein_coding	17\21	-	-1	FALSE	-	NO	FALSE	chr2	160447982	160448057	chr3	138665621	138665621	-	deletion	75	chr3	135565775	135565775	chr2	160447982	160448057	deletion	75	-	chr2	160447982	160448057	deletion	75	-	chr3	136735254	136735254	chr2	160447997	160448051	deletion	54	-	chr3	136093925	136093925	chr2
438	ASSV03218	3_prime_UTR_variant	PIK3CB	ENSG00000051382	protein_coding	22\22	-	-	FALSE	-	NO	FALSE	chr2	160459102	160461730	chr3	138653419	138653419	-	deletion	2628	chr3	135553572	135553572	chr2	160459102	160461730	deletion	2628	-	chr2	160459102	160461730	deletion	2628	-	chr3	136723066	136723066	chr2	160459102	160461730	deletion	2628	-	chr3	136081737	136081737	chr2
439	ASSV03220	downstream_gene_variant	PIK3CB	ENSG00000051382	protein_coding	-	-	-1	FALSE	-	NO	FALSE	chr2	160466514	160466514	chr3	138646873	138648760	-	insertion	1887	chr3	135547021	135548910	chr2	160466514	160466514	insertion	1889	-	chr2	160466514	160466514	insertion	1885	-	chr3	136716524	136718409	chr2	160466514	160466514	insertion	1885	-	chr3	136075157	136077042	chr2
440	ASSV03223	downstream_gene_variant	FAIM	ENSG00000158234	protein_coding	-	-	1	FALSE	-	YES	FALSE	chr2	160475507	160475581	chr3	138637088	138637088	-	deletion	74	chr3	135537234	135537234	chr2	160475507	160475581	deletion	74	-	chr2	160475507	160475581	deletion	74	-	chr3	136706734	136706734	chr2	160475507	160475581	deletion	74	-	chr3	136065393	136065393	chr2
441	ASSV03225	downstream_gene_variant	FAIM	ENSG00000158234	protein_coding	-	-	1	FALSE	-	YES	FALSE	chr2	160475838	160475838	chr3	138636825	138636901	-	insertion	76	chr3	135536971	135537047	chr2	160475838	160475838	insertion	76	-	chr2	160475838	160475838	insertion	76	-	chr3	136706485	136706561	chr2	160475838	160475838	insertion	76	-	chr3	136065137	136065213	chr2
442	ASSV03228	intron_variant	FAIM	ENSG00000158234	protein_coding	2\5	-	1	FALSE	-	NO	FALSE	chr2	160500717	160500717	chr3	138612177	138612410	-	insertion	233	chr3	135512326	135512559	chr2	160500717	160500717	insertion	233	-	chr2	160500717	160500717	insertion	233	-	chr3	136681824	136682057	chr2	160497898	160502799	deletion	4901	-	chr3	136043578	136043578	chr2
443	ASSV03229	intron_variant	FAIM	ENSG00000158234	protein_coding	2\5	-	1	FALSE	-	NO	FALSE	chr2	160500721	160500721	chr3	138612091	138612173	-	insertion	82	chr3	135512240	135512322	chr2	160500721	160500721	insertion	82	-	chr2	160500721	160500721	insertion	83	-	chr3	136681737	136681820	chr2	160497898	160502799	deletion	4901	-	chr3	136043578	136043578	chr2
444	ASSV03231	intergenic_variant	-	-	-	-	-	-	FALSE	-	NO	FALSE	chr2	160512166	160512166	chr3	138601145	138601459	-	insertion	314	chr3	135501195	135501509	chr2	160512166	160512166	insertion	314	-	chr2	160512166	160512166	insertion	313	-	chr3	136670850	136671163	chr2	160512166	160512166	insertion	313	-	chr3	136034683	136034996	chr2
445	ASSV03232	upstream_gene_variant	CEP70	ENSG00000114107	protein_coding	-	-	-1	FALSE	-	NO	FALSE	chr2	160515109	160515109	chr3	138597408	138597894	-	insertion	486	chr3	135497457	135497943	chr2	160515109	160515109	insertion	486	-	chr2	160515109	160515109	insertion	486	-	chr3	136667138	136667624	chr2	160515109	160515109	insertion	480	-	chr3	136030970	136031450	chr2
446	ASSV03237	intron_variant	CEP70	ENSG00000114107	protein_coding	2\17	-	-1	FALSE	-	NO	FALSE	chr2	160544661	160544814	chr3	138573238	138573238	-	deletion	153	chr3	135473267	135473267	chr2	160544661	160544814	deletion	153	-	chr2	160544661	160544814	deletion	153	-	chr3	136642936	136642936	chr2	160544661	160544814	deletion	153	-	chr3	136006804	136006804	chr2
447	ASSV03247	intron_variant	CEP70	ENSG00000114107	protein_coding	7\17	-	-1	FALSE	-	NO	FALSE	chr2	160587891	160587891	chr3	138533762	138534082	-	insertion	320	chr3	135433777	135434097	chr2	160587891	160587891	insertion	320	-	chr2	160587891	160587891	insertion	312	-	chr3	136603102	136603414	chr2	160587891	160587891	insertion	323	-	chr3	135966510	135966833	chr2
448	ASSV03249	intron_variant	CEP70	ENSG00000114107	protein_coding	10\17	-	-1	FALSE	-	YES	FALSE	chr2	160594200	160594200	chr3	138527333	138527723	-	insertion	390	chr3	135427350	135427739	chr2	160594200	160594200	insertion	389	-	chr2	160594200	160594200	insertion	391	-	chr3	136596684	136597075	chr2	160594200	160594200	insertion	394	-	chr3	135960060	135960454	chr2
449	ASSV03265	downstream_gene_variant	MRAS	ENSG00000158186	protein_coding	-	-	1	TRUE	open_chromatin_region	NO	FALSE	chr2	160708138	160708138	chr3	138410071	138410820	-	insertion	749	chr3	135310046	135310795	chr2	160708138	160708138	insertion	749	-	chr2	160708138	160708138	insertion	748	-	chr3	136479723	136480471	chr2	160708138	160708138	insertion	749	-	chr3	135843767	135844516	chr2
450	ASSV03267	intron_variant	MRAS	ENSG00000158186	protein_coding	2\5	-	1	FALSE	-	NO	FALSE	chr2	160725811	160725811	chr3	138392593	138392643	-	insertion	50	chr3	135292565	135292615	chr2	160725811	160725811	insertion	50	-	chr2	160725811	160725811	insertion	50	-	chr3	136462252	136462302	chr2	160725811	160725811	insertion	50	-	chr3	135826313	135826363	chr2
451	ASSV03275	upstream_gene_variant	NME9	ENSG00000181322	protein_coding	-	-	-1	FALSE	-	NO	FALSE	chr2	160782994	160782994	chr3	138333308	138333643	-	insertion	335	chr3	135233258	135233593	chr2	160782994	160782994	insertion	335	-	chr2	160782994	160782994	insertion	334	-	chr3	136403944	136404278	chr2	160782994	160782994	insertion	338	-	chr3	135766317	135766655	chr2
452	ASSV03285	intron_variant&non_coding_transcript_variant	ARMC8	ENSG00000114098	retained_intron	4\13	-	1	FALSE	-	NO	FALSE	chr2	160864173	160864173	chr3	138255180	138255507	-	insertion	327	chr3	135155130	135155459	chr2	160864173	160864173	insertion	329	-	chr2	160864173	160864173	insertion	323	-	chr3	136321233	136321556	chr2	160864173	160864173	insertion	322	-	chr3	135686308	135686630	chr2
453	ASSV03286	intron_variant&non_coding_transcript_variant	ARMC8	ENSG00000114098	retained_intron	4\13	-	1	FALSE	-	YES	FALSE	chr2	160865561	160865561	chr3	138253572	138253776	-	insertion	204	chr3	135153522	135153726	chr2	160865561	160865561	insertion	204	-	chr2	160865561	160865561	insertion	204	-	chr3	136319625	136319829	chr2	160865561	160865561	insertion	204	-	chr3	135684701	135684905	chr2
454	ASSV03288	intron_variant	ARMC8	ENSG00000114098	protein_coding	11\12	-	1	TRUE	open_chromatin_region	NO	FALSE	chr2	160877557	160877864	chr3	138241274	138241274	-	deletion	307	chr3	135141215	135141215	chr2	160877557	160877864	deletion	307	-	chr2	160877553	160877860	deletion	307	-	chr3	136307350	136307350	chr2	160877562	160877869	deletion	307	-	chr3	135672407	135672407	chr2
455	ASSV03295	intron_variant	ARMC8	ENSG00000114098	protein_coding	2\12	-	1	FALSE	-	NO	FALSE	chr2	160929801	160929801	chr3	138189284	138189351	-	insertion	67	chr3	135089226	135089293	chr2	160929801	160929801	insertion	67	-	chr2	160929801	160929801	insertion	66	-	chr3	136255435	136255501	chr2	160929801	160929801	insertion	66	-	chr3	135620561	135620627	chr2
456	ASSV03296	upstream_gene_variant	ARMC8	ENSG00000114098	protein_coding	-	-	1	FALSE	-	NO	FALSE	chr2	160934755	160934755	chr3	138184017	138184333	-	insertion	316	chr3	135083959	135084275	chr2	160934755	160934755	insertion	316	-	chr2	160934755	160934755	insertion	312	-	chr3	136250172	136250484	chr2	160934754	160934754	insertion	319	-	chr3	135615284	135615603	chr2
457	ASSV03297	upstream_gene_variant	DBR1	ENSG00000138231	protein_coding	-	-	-1	FALSE	-	YES	FALSE	chr2	160941442	160941494	chr3	138177290	138177290	-	deletion	52	chr3	135077213	135077213	chr2	160941442	160941494	deletion	52	-	chr2	160941438	160941494	deletion	56	-	chr3	136243449	136243449	chr2	160941436	160941503	deletion	67	-	chr3	135608550	135608550	chr2
458	ASSV03300	intron_variant	DBR1	ENSG00000138231	protein_coding	3\7	-	-1	FALSE	-	NO	FALSE	chr2	160947424	160947424	chr3	138171177	138171498	-	insertion	321	chr3	135071089	135071412	chr2	160947424	160947424	insertion	323	-	chr2	160947424	160947424	insertion	320	-	chr3	136237325	136237645	chr2	160947424	160947424	insertion	312	-	chr3	135602476	135602788	chr2
459	ASSV03303	downstream_gene_variant	DBR1	ENSG00000138231	protein_coding	-	-	-1	FALSE	-	YES	FALSE	chr2	160958874	160958874	chr3	138159669	138159969	-	insertion	300	chr3	135059576	135059876	chr2	160958874	160958874	insertion	300	-	chr2	160958874	160958874	insertion	302	-	chr3	136225816	136226118	chr2	160958874	160958874	insertion	302	-	chr3	135590936	135591238	chr2
460	ASSV03318	intron_variant	DZIP1L	ENSG00000158163	protein_coding	10\15	-	-1	FALSE	-	NO	FALSE	chr2	161044368	161044541	chr3	138077736	138077736	-	deletion	173	chr3	134974856	134974856	chr2	161044368	161044541	deletion	173	-	chr2	161044368	161044541	deletion	173	-	chr3	136143570	136143570	chr2	161044368	161044541	deletion	173	-	chr3	135509087	135509087	chr2
461	ASSV03332	intergenic_variant	-	-	-	-	-	-	FALSE	-	NO	FALSE	chr2	161137565	161138405	chr3	137993124	137993124	-	deletion	840	chr3	134890445	134890445	chr2	161137565	161138405	deletion	840	-	chr2	161137565	161138405	deletion	840	-	chr3	136055171	136055171	chr2	161137565	161138405	deletion	840	-	chr3	135424818	135424818	chr2
462	ASSV03333	intergenic_variant	-	-	-	-	-	-	FALSE	-	NO	FALSE	chr2	161144227	161144227	chr3	137987198	137987318	-	insertion	120	chr3	134884519	134884639	chr2	161144227	161144227	insertion	120	-	chr2	161144227	161144227	insertion	120	-	chr3	136049273	136049393	chr2	161144227	161144227	insertion	121	-	chr3	135418893	135419014	chr2
463	ASSV03342	intergenic_variant	-	-	-	-	-	-	FALSE	-	YES	FALSE	chr2	161271251	161271251	chr3	137857526	137857626	-	insertion	100	chr3	134754880	134754980	chr2	161271251	161271251	insertion	100	-	chr2	161271251	161271251	insertion	100	-	chr3	135922328	135922428	chr2	161271251	161271251	insertion	100	-	chr3	135289824	135289924	chr2
464	ASSV03344	intergenic_variant	-	-	-	-	-	-	FALSE	-	NO	FALSE	chr2	161306407	161306407	chr3	137821536	137821619	-	insertion	83	chr3	134718880	134718963	chr2	161306407	161306407	insertion	83	-	chr2	161306407	161306407	insertion	83	-	chr3	135886339	135886422	chr2	161306407	161306407	insertion	83	-	chr3	135253711	135253794	chr2
465	ASSV03345	intergenic_variant	-	-	-	-	-	-	FALSE	-	NO	FALSE	chr2	161321814	161321814	chr3	137806299	137806388	-	insertion	89	chr3	134703641	134703730	chr2	161321814	161321814	insertion	89	-	chr2	161321814	161321814	insertion	89	-	chr3	135871417	135871506	chr2	161321814	161321814	insertion	89	-	chr3	135238001	135238090	chr2
466	ASSV03346	intergenic_variant	-	-	-	-	-	-	FALSE	-	NO	FALSE	chr2	161323407	161324547	chr3	137804732	137804732	-	deletion	1140	chr3	134702074	134702074	chr2	161323407	161324547	deletion	1140	-	chr2	161323407	161324547	deletion	1140	-	chr3	135869850	135869850	chr2	161323407	161324547	deletion	1140	-	chr3	135236424	135236424	chr2
467	ASSV03350	intergenic_variant	-	-	-	-	-	-	FALSE	-	NO	FALSE	chr2	161389502	161389608	chr3	137739556	137739556	-	deletion	106	chr3	134636908	134636908	chr2	161389502	161389608	deletion	106	-	chr2	161389504	161389609	deletion	105	-	chr3	135804638	135804638	chr2	161389506	161389610	deletion	104	-	chr3	135171381	135171381	chr2
468	ASSV03351	transcript_ablation	NPM1P17	ENSG00000242070	processed_pseudogene	1-2\2	-	-	FALSE	-	NO	FALSE	chr2	161398016	161398016	chr3	137722756	137730967	-	insertion	8211	chr3	134620101	134628308	chr2	161398016	161398016	insertion	8207	-	chr2	161398016	161398016	insertion	8209	-	chr3	135787831	135796040	chr2	161398016	161398016	insertion	8201	-	chr3	135154600	135162801	chr2
469	ASSV03352	regulatory_region_ablation&regulatory_region_variant	-	ENSR00000306466	-	-	-	-	TRUE	CTCF_binding_site	NO	FALSE	chr2	161405757	161405757	chr3	137710725	137715415	-	insertion	4690	chr3	134608070	134612760	chr2	161405757	161405757	insertion	4690	-	chr2	161405757	161405757	insertion	4702	-	chr3	135775387	135780089	chr2	161405757	161405757	insertion	4704	-	chr3	135142162	135146866	chr2
470	ASSV03354	intergenic_variant	-	-	-	-	-	-	FALSE	-	NO	FALSE	chr2	161409249	161409249	chr3	137707477	137707545	-	insertion	68	chr3	134604822	134604890	chr2	161409249	161409249	insertion	68	-	chr2	161409249	161409249	insertion	68	-	chr3	135772143	135772211	chr2	161409249	161409249	insertion	68	-	chr3	135138914	135138982	chr2
471	ASSV03356	intergenic_variant	-	-	-	-	-	-	FALSE	-	NO	FALSE	chr2	161420001	161420224	chr3	137697548	137697548	-	deletion	223	chr3	134594879	134594879	chr2	161420002	161420242	deletion	240	-	chr2	161420001	161420224	deletion	223	-	chr3	135762234	135762234	chr2	161418462	161420382	deletion	1920	-	chr3	135129284	135129284	chr2
472	ASSV03371	intergenic_variant	-	-	-	-	-	-	FALSE	-	NO	FALSE	chr2	161515231	161515797	chr3	137614878	137614878	-	deletion	566	chr3	134512179	134512179	chr2	161515231	161515797	deletion	566	-	chr2	161515231	161515797	deletion	566	-	chr3	135676992	135676992	chr2	161515205	161515741	deletion	536	-	chr3	135043826	135043826	chr2
473	ASSV03372	intergenic_variant	-	-	-	-	-	-	FALSE	-	NO	FALSE	chr2	161529467	161529467	chr3	137595596	137599775	-	insertion	4179	chr3	134492926	134497105	chr2	161529467	161529467	insertion	4179	-	chr2	161529467	161529467	insertion	1952	-	chr3	135657787	135659739	chr2	161529467	161529467	insertion	159	-	chr3	135024277	135024436	chr2
474	ASSV03373	intergenic_variant	-	-	-	-	-	-	FALSE	-	YES	FALSE	chr2	161544311	161544311	chr3	137580608	137580777	-	insertion	169	chr3	134477946	134478115	chr2	161544311	161544311	insertion	169	-	chr2	161544311	161544311	insertion	169	-	chr3	135643875	135644044	chr2	161544311	161544311	insertion	168	-	chr3	135009290	135009458	chr2
475	ASSV03374	intergenic_variant	-	-	-	-	-	-	FALSE	-	YES	FALSE	chr2	161544320	161544320	chr3	137580540	137580598	-	insertion	58	chr3	134477878	134477936	chr2	161544320	161544320	insertion	58	-	chr2	161544320	161544320	insertion	58	-	chr3	135643807	135643865	chr2	161544320	161544320	insertion	58	-	chr3	135009222	135009280	chr2
476	ASSV03375	intergenic_variant	-	-	-	-	-	-	FALSE	-	YES	FALSE	chr2	161544346	161544346	chr3	137580380	137580525	-	insertion	145	chr3	134477718	134477863	chr2	161544346	161544346	insertion	145	-	chr2	161544346	161544346	insertion	145	-	chr3	135643647	135643792	chr2	161544346	161544346	insertion	141	-	chr3	135009066	135009207	chr2
477	ASSV03376	intergenic_variant	-	-	-	-	-	-	FALSE	-	NO	FALSE	chr2	161561263	161561263	chr3	137562355	137562672	-	insertion	317	chr3	134459692	134460009	chr2	161561263	161561263	insertion	317	-	chr2	161561263	161561263	insertion	321	-	chr3	135625667	135625988	chr2	161561263	161561263	insertion	317	-	chr3	134991090	134991407	chr2
478	ASSV03378	regulatory_region_ablation&regulatory_region_variant	-	ENSR00000306456	-	-	-	-	TRUE	CTCF_binding_site	NO	FALSE	chr2	161565168	161565168	chr3	137557325	137558648	-	insertion	1323	chr3	134454658	134455981	chr2	161565168	161565168	insertion	1323	-	chr2	161565168	161565168	insertion	1325	-	chr3	135620664	135621989	chr2	161565168	161565168	insertion	1327	-	chr3	134986078	134987405	chr2
479	ASSV03384	downstream_gene_variant	RNA5SP142	ENSG00000201325	rRNA	-	-	-1	FALSE	-	NO	FALSE	chr2	161608269	161608269	chr3	137515173	137515573	-	insertion	400	chr3	134412506	134412906	chr2	161608269	161608269	insertion	400	-	chr2	161608269	161608269	insertion	405	-	chr3	135578435	135578840	chr2	161608269	161608269	insertion	404	-	chr3	134943777	134944181	chr2
480	ASSV03385	intergenic_variant	-	-	-	-	-	-	FALSE	-	YES	FALSE	chr2	161624025	161624025	chr3	137498321	137499414	-	insertion	1093	chr3	134395665	134396758	chr2	161624025	161624025	insertion	1093	-	chr2	161624025	161624025	insertion	1093	-	chr3	135561678	135562771	chr2	161624025	161624025	insertion	1093	-	chr3	134927001	134928094	chr2
481	ASSV03388	intergenic_variant	-	-	-	-	-	-	FALSE	-	YES	FALSE	chr2	161644194	161644350	chr3	137490376	137490376	-	deletion	156	chr3	134387712	134387712	chr2	161644194	161644350	deletion	156	-	chr2	161644196	161644297	deletion	101	-	chr3	135554543	135554543	chr2	161644192	161644299	deletion	107	-	chr3	134919995	134919995	chr2
482	ASSV03395	intergenic_variant	-	-	-	-	-	-	FALSE	-	NO	FALSE	chr2	161713657	161713657	chr3	137413736	137418758	-	insertion	5022	chr3	134311069	134316091	chr2	161713657	161713657	insertion	5022	-	chr2	161713657	161713657	insertion	6294	-	chr3	135486791	135493085	chr2	161713657	161713657	insertion	6180	-	chr3	134850174	134856354	chr2
483	ASSV03403	intergenic_variant	-	-	-	-	-	-	FALSE	-	NO	FALSE	chr2	161759076	161759076	chr3	137348907	137349100	-	insertion	193	chr3	134247349	134247542	chr2	161759076	161759076	insertion	193	-	chr2	161759076	161759076	insertion	193	-	chr3	135424406	135424599	chr2	161759076	161759076	insertion	191	-	chr3	134793997	134794188	chr2
484	ASSV03410	intergenic_variant	-	-	-	-	-	-	FALSE	-	NO	FALSE	chr2	161812675	161812675	chr3	137299405	137299712	-	insertion	307	chr3	134197852	134198159	chr2	161812675	161812675	insertion	307	-	chr2	161812675	161812675	insertion	312	-	chr3	135374895	135375207	chr2	161812675	161812675	insertion	307	-	chr3	134744274	134744581	chr2
485	ASSV03412	intergenic_variant	-	-	-	-	-	-	FALSE	-	NO	FALSE	chr2	161858991	161859166	chr3	137255143	137255143	-	deletion	175	chr3	134153524	134153524	chr2	161858991	161859166	deletion	175	-	chr2	161858991	161859166	deletion	175	-	chr3	135330359	135330359	chr2	161858987	161859162	deletion	175	-	chr3	134699450	134699450	chr2
486	ASSV03419	intergenic_variant	-	-	-	-	-	-	FALSE	-	NO	FALSE	chr2	161918354	161919513	chr3	137193006	137193006	-	deletion	1159	chr3	134091373	134091373	chr2	161918354	161919513	deletion	1159	-	chr2	161918354	161919513	deletion	1159	-	chr3	135268569	135268569	chr2	161918354	161919513	deletion	1159	-	chr3	134637579	134637579	chr2
487	ASSV03420	intergenic_variant	-	-	-	-	-	-	FALSE	-	NO	FALSE	chr2	161920190	161920721	chr3	137192559	137192559	-	deletion	531	chr3	134090926	134090926	chr2	161920190	161920721	deletion	531	-	chr2	161920190	161920721	deletion	531	-	chr3	135268122	135268122	chr2	161920190	161920721	deletion	531	-	chr3	134637132	134637132	chr2
488	ASSV03421	intergenic_variant	-	-	-	-	-	-	FALSE	-	NO	FALSE	chr2	161920725	161920801	chr3	137192555	137192555	-	deletion	76	chr3	134090922	134090922	chr2	161920725	161920801	deletion	76	-	chr2	161920725	161920801	deletion	76	-	chr3	135268118	135268118	chr2	161920725	161920801	deletion	76	-	chr3	134637128	134637128	chr2
489	ASSV03422	intergenic_variant	-	-	-	-	-	-	FALSE	-	NO	FALSE	chr2	161920830	161920895	chr3	137192513	137192513	-	deletion	65	chr3	134090880	134090880	chr2	161920830	161920895	deletion	65	-	chr2	161920830	161920895	deletion	65	-	chr3	135268076	135268076	chr2	161920830	161920895	deletion	65	-	chr3	134637086	134637086	chr2
490	ASSV03423	intergenic_variant	-	-	-	-	-	-	FALSE	-	NO	FALSE	chr2	161921010	161921117	chr3	137192407	137192407	-	deletion	107	chr3	134090774	134090774	chr2	161921010	161921117	deletion	107	-	chr2	161921041	161921117	deletion	76	-	chr3	135267970	135267970	chr2	161921041	161921117	deletion	76	-	chr3	134636980	134636980	chr2
491	ASSV03424	intergenic_variant	-	-	-	-	-	-	FALSE	-	NO	FALSE	chr2	161921129	161921129	chr3	137192313	137192395	-	insertion	82	chr3	134090680	134090762	chr2	161921129	161921129	insertion	82	-	chr2	161921129	161921129	insertion	82	-	chr3	135267876	135267958	chr2	161921129	161921129	insertion	82	-	chr3	134636886	134636968	chr2
492	ASSV03425	intergenic_variant	-	-	-	-	-	-	FALSE	-	NO	FALSE	chr2	161921192	161922104	chr3	137192204	137192204	-	deletion	912	chr3	134090571	134090571	chr2	161921192	161922104	deletion	912	-	chr2	161921192	161922104	deletion	912	-	chr3	135267767	135267767	chr2	161921192	161922104	deletion	912	-	chr3	134636777	134636777	chr2
493	ASSV03427	intergenic_variant	-	-	-	-	-	-	FALSE	-	NO	FALSE	chr2	161938847	161938847	chr3	137176578	137176885	-	insertion	307	chr3	134074948	134075255	chr2	161938847	161938847	insertion	307	-	chr2	161938847	161938847	insertion	325	-	chr3	135252100	135252425	chr2	161938847	161938847	insertion	312	-	chr3	134621127	134621439	chr2
494	ASSV03430	intergenic_variant	-	-	-	-	-	-	FALSE	-	NO	FALSE	chr2	161990869	161990869	chr3	137115911	137119520	-	insertion	3609	chr3	134014325	134017935	chr2	161990869	161990869	insertion	3610	-	chr2	161990869	161990869	insertion	5713	-	chr3	135189278	135194991	chr2	161990869	161990869	insertion	5633	-	chr3	134558663	134564296	chr2
495	ASSV03432	intergenic_variant	-	-	-	-	-	-	FALSE	-	NO	FALSE	chr2	162012269	162012269	chr3	137092117	137092422	-	insertion	305	chr3	133990535	133990840	chr2	162012269	162012269	insertion	305	-	chr2	162012269	162012269	insertion	319	-	chr3	135167640	135167959	chr2	162012269	162012269	insertion	293	-	chr3	134537045	134537338	chr2
496	ASSV03433	intergenic_variant	-	-	-	-	-	-	FALSE	-	NO	FALSE	chr2	162017900	162017900	chr3	137086160	137086481	-	insertion	321	chr3	133984578	133984899	chr2	162017900	162017900	insertion	321	-	chr2	162017900	162017900	insertion	321	-	chr3	135161683	135162004	chr2	162017900	162017900	insertion	321	-	chr3	134531086	134531407	chr2
497	ASSV03436	intergenic_variant	-	-	-	-	-	-	FALSE	-	NO	FALSE	chr2	162037661	162037661	chr3	137063708	137063943	-	insertion	235	chr3	133962124	133962359	chr2	162037661	162037661	insertion	235	-	chr2	162037661	162037661	insertion	152	-	chr3	135139320	135139472	chr2	162037661	162037661	insertion	235	-	chr3	134508564	134508799	chr2
498	ASSV03438	intergenic_variant	-	-	-	-	-	-	FALSE	-	NO	FALSE	chr2	162049077	162049077	chr3	137051754	137052702	-	insertion	948	chr3	133950172	133951119	chr2	162049077	162049077	insertion	947	-	chr2	162049077	162049077	insertion	944	-	chr3	135127267	135128211	chr2	162049077	162049077	insertion	948	-	chr3	134496633	134497581	chr2
499	ASSV03447	exon_variant	IL20RB	ENSG00000174564	protein_coding	-	3\6	1	FALSE	-	NO	FALSE	chr2	162111366	162111366	chr3	136986715	136988150	-	insertion	1435	chr3	133885128	133886563	chr2	162111366	162111366	insertion	1435	-	chr2	162111366	162111366	insertion	1304	-	chr3	135062305	135063609	chr2	162111366	162111366	insertion	1429	-	chr3	134432362	134433791	chr2
500	ASSV03450	downstream_gene_variant	NCK1	ENSG00000158092	protein_coding	-	-	1	FALSE	-	YES	FALSE	chr2	162137775	162137775	chr3	136951437	136951588	-	insertion	151	chr3	133849862	133850013	chr2	162137775	162137775	insertion	151	-	chr2	162137775	162137775	insertion	151	-	chr3	135033173	135033324	chr2	162137775	162137775	insertion	151	-	chr3	134403119	134403270	chr2
501	ASSV03451	intron_variant	NCK1	ENSG00000158092	protein_coding	2\3	-	1	FALSE	-	NO	FALSE	chr2	162152801	162152801	chr3	136936369	136936421	-	insertion	52	chr3	133834822	133834874	chr2	162152801	162152801	insertion	52	-	chr2	162152800	162152800	insertion	52	-	chr3	135018124	135018176	chr2	162152800	162152800	insertion	52	-	chr3	134388055	134388107	chr2
502	ASSV03452	intron_variant	NCK1	ENSG00000158092	protein_coding	1\3	-	1	FALSE	-	YES	FALSE	chr2	162165606	162165606	chr3	136923255	136923586	-	insertion	331	chr3	133821709	133822041	chr2	162165606	162165606	insertion	332	-	chr2	162165606	162165606	insertion	324	-	chr3	135005024	135005348	chr2	162165606	162165606	insertion	326	-	chr3	134374936	134375262	chr2
503	ASSV03455	intron_variant	NCK1	ENSG00000158092	protein_coding	1\3	-	1	FALSE	-	NO	FALSE	chr2	162174755	162174877	chr3	136917089	136917089	-	deletion	122	chr3	133815541	133815541	chr2	162174755	162174877	deletion	122	-	chr2	162174755	162174877	deletion	122	-	chr3	134998848	134998848	chr2	162174755	162174877	deletion	122	-	chr3	134368731	134368731	chr2
504	ASSV03457	intron_variant	NCK1	ENSG00000158092	protein_coding	1\3	-	1	FALSE	-	NO	FALSE	chr2	162202431	162202431	chr3	136889231	136890562	-	insertion	1331	chr3	133787586	133788917	chr2	162202431	162202431	insertion	1331	-	chr2	162202431	162202431	insertion	1318	-	chr3	134970955	134972273	chr2	162202431	162202431	insertion	1331	-	chr3	134338559	134339890	chr2
505	ASSV03461	intron_variant	NCK1	ENSG00000158092	protein_coding	1\3	-	1	FALSE	-	NO	FALSE	chr2	162207167	162207167	chr3	136884550	136884830	-	insertion	280	chr3	133782911	133783192	chr2	162207167	162207167	insertion	281	-	chr2	162207167	162207167	insertion	281	-	chr3	134966296	134966577	chr2	162207167	162207167	insertion	280	-	chr3	134333898	134334178	chr2
506	ASSV03479	intron_variant	SLC35G2	ENSG00000168917	protein_coding	1\1	-	1	FALSE	-	NO	FALSE	chr2	162264851	162264851	chr3	136832009	136832311	-	insertion	302	chr3	133730433	133730736	chr2	162264851	162264851	insertion	303	-	chr2	162264851	162264851	insertion	306	-	chr3	134916273	134916579	chr2	162264851	162264851	insertion	306	-	chr3	134278925	134279231	chr2
507	ASSV03487	downstream_gene_variant	AC096992.1	ENSG00000242968	processed_pseudogene	-	-	-1	FALSE	-	NO	FALSE	chr2	162293456	162293510	chr3	136803688	136803688	-	deletion	54	chr3	133702107	133702107	chr2	162293456	162293510	deletion	54	-	chr2	162293456	162293510	deletion	54	-	chr3	134887999	134887999	chr2	162293456	162293510	deletion	54	-	chr3	134250560	134250560	chr2
508	ASSV03497	intergenic_variant	-	-	-	-	-	-	FALSE	-	NO	FALSE	chr2	162319594	162319669	chr3	136779802	136779802	-	deletion	75	chr3	133678236	133678236	chr2	162319594	162319669	deletion	75	-	chr2	162319594	162319669	deletion	75	-	chr3	134864098	134864098	chr2	162319594	162319669	deletion	75	-	chr3	134226679	134226679	chr2
509	ASSV03506	intergenic_variant	-	-	-	-	-	-	FALSE	-	NO	FALSE	chr2	162339698	162339909	chr3	136763020	136763020	-	deletion	211	chr3	133661448	133661448	chr2	162339698	162339909	deletion	211	-	chr2	162339698	162339909	deletion	211	-	chr3	134847292	134847292	chr2	162339698	162339909	deletion	211	-	chr3	134209334	134209334	chr2
510	ASSV03528	intron_variant	STAG1	ENSG00000118007	protein_coding	1\32	-	-1	FALSE	-	YES	FALSE	chr2	162429930	162429996	chr3	136666112	136666112	-	deletion	66	chr3	133564512	133564512	chr2	162429930	162430031	deletion	101	-	chr2	162429930	162430031	deletion	101	-	chr3	134752065	134752065	chr2	162429930	162430031	deletion	101	-	chr3	134114242	134114242	chr2
511	ASSV03535	intron_variant	STAG1	ENSG00000118007	protein_coding	1\32	-	-1	FALSE	-	NO	FALSE	chr2	162457809	162457859	chr3	136636227	136636227	-	deletion	50	chr3	133534620	133534620	chr2	162457809	162457859	deletion	50	-	chr2	162457809	162457859	deletion	50	-	chr3	134722360	134722360	chr2	162456084	162457969	deletion	1885	-	chr3	134084178	134084178	chr2
512	ASSV03542	intron_variant	STAG1	ENSG00000118007	protein_coding	3\32	-	-1	FALSE	-	YES	FALSE	chr2	162491558	162491558	chr3	136609419	136609512	-	insertion	93	chr3	133507784	133507877	chr2	162491558	162491558	insertion	93	-	chr2	162491558	162491558	insertion	89	-	chr3	134695505	134695594	chr2	162491558	162491558	insertion	71	-	chr3	134057437	134057508	chr2
513	ASSV03543	intron_variant	STAG1	ENSG00000118007	protein_coding	3\32	-	-1	FALSE	-	YES	FALSE	chr2	162491598	162491598	chr3	136608909	136609330	-	insertion	421	chr3	133507274	133507695	chr2	162491598	162491598	insertion	421	-	chr2	162491598	162491598	insertion	3240	-	chr3	134692202	134695442	chr2	162491598	162491598	insertion	1475	-	chr3	134055869	134057344	chr2
514	ASSV03546	intron_variant	STAG1	ENSG00000118007	protein_coding	4\32	-	-1	TRUE	enhancer	YES	FALSE	chr2	162499896	162499896	chr3	136596228	136596319	-	insertion	91	chr3	133494593	133494684	chr2	162499896	162499896	insertion	91	-	chr2	162499896	162499896	insertion	91	-	chr3	134682315	134682406	chr2	162499896	162499896	insertion	91	-	chr3	134044163	134044254	chr2
515	ASSV03548	intron_variant	STAG1	ENSG00000118007	protein_coding	4\32	-	-1	FALSE	-	NO	FALSE	chr2	162503544	162503602	chr3	136592928	136592928	-	deletion	58	chr3	133491301	133491301	chr2	162503544	162503602	deletion	58	-	chr2	162503544	162503602	deletion	58	-	chr3	134679030	134679030	chr2	162503544	162503602	deletion	58	-	chr3	134040879	134040879	chr2
516	ASSV03555	intron_variant	STAG1	ENSG00000118007	protein_coding	5\32	-	-1	FALSE	-	YES	FALSE	chr2	162542702	162542702	chr3	136555001	136555119	-	insertion	118	chr3	133453360	133453478	chr2	162542702	162542702	insertion	118	-	chr2	162542702	162542702	insertion	119	-	chr3	134640899	134641018	chr2	162542702	162542702	insertion	132	-	chr3	134000747	134000879	chr2
517	ASSV03558	intron_variant	STAG1	ENSG00000118007	protein_coding	6\32	-	-1	FALSE	-	NO	FALSE	chr2	162558891	162558891	chr3	136538845	136539150	-	insertion	305	chr3	133437191	133437496	chr2	162558891	162558891	insertion	305	-	chr2	162558891	162558891	insertion	305	-	chr3	134624759	134625064	chr2	162558891	162558891	insertion	315	-	chr3	133984605	133984920	chr2
518	ASSV03560	intron_variant	STAG1	ENSG00000118007	protein_coding	6\32	-	-1	FALSE	-	NO	FALSE	chr2	162571879	162571944	chr3	136524233	136524233	-	deletion	65	chr3	133422576	133422576	chr2	162571879	162571944	deletion	65	-	chr2	162571879	162571944	deletion	65	-	chr3	134610082	134610082	chr2	162571896	162572009	deletion	113	-	chr3	133970825	133970825	chr2
519	ASSV03561	intron_variant	STAG1	ENSG00000118007	protein_coding	6\32	-	-1	FALSE	-	NO	FALSE	chr2	162574057	162574125	chr3	136522616	136522616	-	deletion	68	chr3	133420955	133420955	chr2	162574057	162574125	deletion	68	-	chr2	162573950	162574131	deletion	181	-	chr3	134608397	134608397	chr2	162573947	162574131	deletion	184	-	chr3	133968333	133968333	chr2
520	ASSV03566	intron_variant	STAG1	ENSG00000118007	protein_coding	12\32	-	-1	TRUE	open_chromatin_region	NO	FALSE	chr2	162618040	162619191	chr3	136465537	136465537	-	deletion	1151	chr3	133363841	133363841	chr2	162618040	162619191	deletion	1151	-	chr2	162618040	162620380	deletion	2340	-	chr3	134557379	134557379	chr2	162618040	162620380	deletion	2340	-	chr3	133917353	133917353	chr2
521	ASSV03567	intron_variant	STAG1	ENSG00000118007	protein_coding	12\32	-	-1	TRUE	open_chromatin_region	YES	FALSE	chr2	162619205	162619294	chr3	136465523	136465523	-	deletion	89	chr3	133363827	133363827	chr2	162619205	162619294	deletion	89	-	chr2	162618040	162620380	deletion	2340	-	chr3	134557379	134557379	chr2	162618040	162620380	deletion	2340	-	chr3	133917353	133917353	chr2
522	ASSV03568	intron_variant	STAG1	ENSG00000118007	protein_coding	12\32	-	-1	TRUE	open_chromatin_region	YES	FALSE	chr2	162619297	162619353	chr3	136465520	136465520	-	deletion	56	chr3	133363824	133363824	chr2	162619297	162619353	deletion	56	-	chr2	162618040	162620380	deletion	2340	-	chr3	134557379	134557379	chr2	162618040	162620380	deletion	2340	-	chr3	133917353	133917353	chr2
523	ASSV03578	intron_variant	STAG1	ENSG00000118007	protein_coding	20\32	-	-1	FALSE	-	NO	FALSE	chr2	162670426	162670496	chr3	136419514	136419514	-	deletion	70	chr3	133317796	133317796	chr2	162670426	162670496	deletion	70	-	chr2	162670426	162670496	deletion	70	-	chr3	134511743	134511743	chr2	162670402	162670481	deletion	79	-	chr3	133870322	133870322	chr2
524	ASSV03579	intron_variant	STAG1	ENSG00000118007	protein_coding	20\32	-	-1	FALSE	-	NO	FALSE	chr2	162670573	162670640	chr3	136419452	136419452	-	deletion	67	chr3	133317734	133317734	chr2	162670573	162670640	deletion	67	-	chr2	162670573	162670640	deletion	67	-	chr3	134511681	134511681	chr2	162670589	162670640	deletion	51	-	chr3	133870279	133870279	chr2
525	ASSV03585	intron_variant	STAG1	ENSG00000118007	protein_coding	28\32	-	-1	FALSE	-	YES	FALSE	chr2	162731541	162731541	chr3	136356913	136357108	-	insertion	195	chr3	133255151	133255346	chr2	162731541	162731541	insertion	195	-	chr2	162731541	162731541	insertion	195	-	chr3	134449270	134449465	chr2	162731542	162731542	insertion	195	-	chr3	133807763	133807958	chr2
526	ASSV03588	intron_variant	STAG1	ENSG00000118007	protein_coding	28\32	-	-1	TRUE	promoter_flanking_region	NO	FALSE	chr2	162737891	162737891	chr3	136350586	136350824	-	insertion	238	chr3	133248807	133249045	chr2	162737891	162737891	insertion	238	-	chr2	162737891	162737891	insertion	241	-	chr3	134442961	134443202	chr2	162737891	162737891	insertion	237	-	chr3	133801440	133801677	chr2
527	ASSV03590	intron_variant	PCCB	ENSG00000114054	protein_coding	12\14	-	1	FALSE	-	NO	FALSE	chr2	162761505	162761799	chr3	136327419	136327419	-	deletion	294	chr3	133225639	133225639	chr2	162761505	162761799	deletion	294	-	chr2	162761505	162761799	deletion	294	-	chr3	134419691	134419691	chr2	162761505	162761799	deletion	294	-	chr3	133778294	133778294	chr2
528	ASSV03597	intron_variant	PCCB	ENSG00000114054	protein_coding	8\14	-	1	FALSE	-	NO	FALSE	chr2	162790639	162790639	chr3	136300194	136300954	-	insertion	760	chr3	133203590	133204350	chr2	162790639	162790639	insertion	760	-	chr2	162790639	162790639	insertion	756	-	chr3	134392412	134393168	chr2	162790639	162790639	insertion	545	-	chr3	133751226	133751771	chr2
529	ASSV03598	intron_variant	PCCB	ENSG00000114054	protein_coding	8\14	-	1	FALSE	-	NO	FALSE	chr2	162791197	162791197	chr3	136298222	136298292	-	insertion	70	chr3	133201618	133201688	chr2	162791197	162791197	insertion	70	-	chr2	162791197	162791197	insertion	70	-	chr3	134390813	134390883	chr2	162791197	162791197	insertion	70	-	chr3	133749275	133749345	chr2
530	ASSV03616	intergenic_variant	-	-	-	-	-	-	FALSE	-	YES	FALSE	chr2	162884661	162884972	chr3	136212311	136212311	-	deletion	311	chr3	133115650	133115650	chr2	162884661	162884972	deletion	311	-	chr2	162884666	162884977	deletion	311	-	chr3	134304946	134304946	chr2	162884663	162884974	deletion	311	-	chr3	133663629	133663629	chr2
531	ASSV03626	intron_variant	MSL2	ENSG00000174579	protein_coding	1\1	-	-1	TRUE	enhancer	NO	FALSE	chr2	162914689	162914689	chr3	136182665	136182740	-	insertion	75	chr3	133085993	133086069	chr2	162914689	162914689	insertion	76	-	chr2	162914689	162914689	insertion	80	-	chr3	134275498	134275578	chr2	162914689	162914689	insertion	81	-	chr3	133634543	133634624	chr2
532	ASSV03627	intron_variant	MSL2	ENSG00000174579	protein_coding	1\1	-	-1	TRUE	enhancer	YES	FALSE	chr2	162926432	162926738	chr3	136171181	136171181	-	deletion	306	chr3	133074498	133074498	chr2	162926432	162926738	deletion	306	-	chr2	162926432	162926738	deletion	306	-	chr3	134263965	134263965	chr2	162926432	162926738	deletion	306	-	chr3	133623086	133623086	chr2
533	ASSV03628	intron_variant	MSL2	ENSG00000174579	protein_coding	1\1	-	-1	FALSE	-	YES	FALSE	chr2	162931985	162931985	chr3	136165554	136165614	-	insertion	60	chr3	133068851	133068911	chr2	162931985	162931985	insertion	60	-	chr2	162931985	162931985	insertion	60	-	chr3	134258322	134258382	chr2	162931985	162931985	insertion	60	-	chr3	133617409	133617469	chr2
534	ASSV03634	intron_variant	MSL2	ENSG00000174579	protein_coding	1\1	-	-1	FALSE	-	NO	FALSE	chr2	162939325	162939325	chr3	136159338	136159668	-	insertion	330	chr3	133062642	133062971	chr2	162939325	162939325	insertion	329	-	chr2	162939325	162939325	insertion	341	-	chr3	134252121	134252462	chr2	162939325	162939325	insertion	321	-	chr3	133611073	133611394	chr2
535	ASSV03636	intron_variant	MSL2	ENSG00000174579	protein_coding	1\1	-	-1	FALSE	-	YES	FALSE	chr2	162942755	162942755	chr3	136155607	136155747	-	insertion	140	chr3	133058911	133059051	chr2	162942755	162942755	insertion	140	-	chr2	162942755	162942755	insertion	140	-	chr3	134248460	134248600	chr2	162942755	162942755	insertion	137	-	chr3	133607426	133607563	chr2
536	ASSV03641	intron_variant	PPP2R3A	ENSG00000073711	protein_coding	13\13	-	1	FALSE	-	YES	FALSE	chr2	162964610	162964728	chr3	136133827	136133827	-	deletion	118	chr3	133037119	133037119	chr2	162964610	162964728	deletion	118	-	chr2	162964610	162964728	deletion	118	-	chr3	134226653	134226653	chr2	162964610	162964728	deletion	118	-	chr3	133585591	133585591	chr2
537	ASSV03647	intron_variant	PPP2R3A	ENSG00000073711	protein_coding	10\13	-	1	FALSE	-	YES	FALSE	chr2	163012554	163012554	chr3	136093472	136093690	-	insertion	218	chr3	132996767	132996985	chr2	163012554	163012554	insertion	218	-	chr2	163012554	163012554	insertion	222	-	chr3	134186227	134186449	chr2	163012554	163012554	insertion	222	-	chr3	133545187	133545409	chr2
538	ASSV03649	intron_variant	PPP2R3A	ENSG00000073711	protein_coding	6\13	-	1	FALSE	-	NO	FALSE	chr2	163028325	163028325	chr3	136076655	136076963	-	insertion	308	chr3	132979939	132980247	chr2	163028325	163028325	insertion	308	-	chr2	163028325	163028325	insertion	309	-	chr3	134169437	134169746	chr2	163028325	163028325	insertion	311	-	chr3	133528428	133528739	chr2
539	ASSV03651	intron_variant	PPP2R3A	ENSG00000073711	protein_coding	5\13	-	1	FALSE	-	YES	FALSE	chr2	163040602	163040602	chr3	136062775	136064627	-	insertion	1852	chr3	132966060	132967912	chr2	163040602	163040602	insertion	1852	-	chr2	163040602	163040602	insertion	1813	-	chr3	134155560	134157373	chr2	163040602	163040602	insertion	1852	-	chr3	133514564	133516416	chr2
540	ASSV03654	intron_variant	PPP2R3A	ENSG00000073711	protein_coding	4\13	-	1	FALSE	-	NO	FALSE	chr2	163060668	163060668	chr3	136043161	136043467	-	insertion	306	chr3	132946449	132946755	chr2	163060668	163060668	insertion	306	-	chr2	163060668	163060668	insertion	306	-	chr3	134135958	134136264	chr2	163060668	163060668	insertion	301	-	chr3	133494986	133495287	chr2
541	ASSV03655	intron_variant	PPP2R3A	ENSG00000073711	protein_coding	3\13	-	1	FALSE	-	NO	FALSE	chr2	163070731	163070731	chr3	136032897	136033075	-	insertion	178	chr3	132936175	132936353	chr2	163070731	163070731	insertion	178	-	chr2	163070731	163070731	insertion	178	-	chr3	134125641	134125819	chr2	163070731	163070731	insertion	178	-	chr3	133484692	133484870	chr2
542	ASSV03659	downstream_gene_variant	NDUFS6P1	ENSG00000241905	processed_pseudogene	-	-	-1	TRUE	CTCF_binding_site	NO	FALSE	chr2	163152462	163152462	chr3	135956945	135958055	-	insertion	1110	chr3	132860203	132861313	chr2	163152462	163152462	insertion	1110	-	chr2	163152462	163152462	insertion	1110	-	chr3	134049869	134050979	chr2	163152462	163152462	insertion	1110	-	chr3	133408909	133410019	chr2
543	ASSV03662	intergenic_variant	-	-	-	-	-	-	FALSE	-	NO	FALSE	chr2	163158175	163158175	chr3	135951815	135951943	-	insertion	128	chr3	132855082	132855210	chr2	163158175	163158175	insertion	128	-	chr2	163158175	163158175	insertion	128	-	chr3	134044722	134044850	chr2	163158175	163158175	insertion	134	-	chr3	133403735	133403869	chr2
544	ASSV03663	regulatory_region_variant	-	ENSR00000158821	-	-	-	-	TRUE	open_chromatin_region	NO	FALSE	chr2	163164833	163164833	chr3	135944608	135944817	-	insertion	209	chr3	132847873	132848082	chr2	163164833	163164833	insertion	209	-	chr2	163164833	163164833	insertion	209	-	chr3	134037513	134037722	chr2	163164833	163164833	insertion	209	-	chr3	133396425	133396634	chr2
545	ASSV03665	regulatory_region_variant	-	ENSR00000158820	-	-	-	-	TRUE	open_chromatin_region	YES	FALSE	chr2	163169230	163169230	chr3	135935330	135938925	-	insertion	3595	chr3	132838596	132842191	chr2	163169230	163169230	insertion	3595	-	chr2	163169230	163169230	insertion	3594	-	chr3	134028276	134031870	chr2	163169230	163169230	insertion	3608	-	chr3	133387150	133390758	chr2
546	ASSV03677	intergenic_variant	-	-	-	-	-	-	FALSE	-	NO	FALSE	chr2	163289135	163289289	chr3	135807844	135807844	-	deletion	154	chr3	132711107	132711107	chr2	163289132	163289286	deletion	154	-	chr2	163289135	163289289	deletion	154	-	chr3	133900815	133900815	chr2	163289132	163289286	deletion	154	-	chr3	133253177	133253177	chr2
547	ASSV03679	intergenic_variant	-	-	-	-	-	-	FALSE	-	NO	FALSE	chr2	163427318	163427318	chr3	135666419	135666476	-	insertion	57	chr3	132569690	132569747	chr2	163427318	163427318	insertion	57	-	chr2	163427318	163427318	insertion	57	-	chr3	133759766	133759823	chr2	163427318	163427318	insertion	57	-	chr3	133106319	133106376	chr2
548	ASSV03680	intergenic_variant	-	-	-	-	-	-	FALSE	-	NO	FALSE	chr2	163471782	163471872	chr3	135616009	135616009	-	deletion	90	chr3	132519303	132519303	chr2	163471782	163471872	deletion	90	-	chr2	163471782	163471872	deletion	90	-	chr3	133715473	133715473	chr2	163471782	163471872	deletion	90	-	chr3	133062064	133062064	chr2
549	ASSV03681	intergenic_variant	-	-	-	-	-	-	FALSE	-	NO	FALSE	chr2	163471882	163471978	chr3	135616000	135616000	-	deletion	96	chr3	132519294	132519294	chr2	163471882	163471978	deletion	96	-	chr2	163471882	163471978	deletion	96	-	chr3	133715464	133715464	chr2	163471882	163471978	deletion	96	-	chr3	133062055	133062055	chr2
550	ASSV03682	intergenic_variant	-	-	-	-	-	-	FALSE	-	NO	FALSE	chr2	163472409	163472409	chr3	135615289	135615625	-	insertion	336	chr3	132518583	132518919	chr2	163472409	163472409	insertion	336	-	chr2	163472409	163472409	insertion	324	-	chr3	133714765	133715089	chr2	163472409	163472409	insertion	331	-	chr3	133061349	133061680	chr2
551	ASSV03685	regulatory_region_variant	-	ENSR00000306390	-	-	-	-	TRUE	CTCF_binding_site	NO	FALSE	chr2	163477709	163477709	chr3	135604218	135610161	-	insertion	5943	chr3	132507513	132513456	chr2	163477709	163477709	insertion	5943	-	chr2	163477709	163477709	insertion	5941	-	chr3	133703701	133709642	chr2	163477709	163477709	insertion	5939	-	chr3	133050309	133056248	chr2
552	ASSV03695	intergenic_variant	-	-	-	-	-	-	FALSE	-	NO	FALSE	chr2	163563718	163563718	chr3	135512815	135513175	-	insertion	360	chr3	132416128	132416488	chr2	163563718	163563718	insertion	360	-	chr2	163563718	163563718	insertion	360	-	chr3	133612373	133612733	chr2	163563718	163563718	insertion	347	-	chr3	132961238	132961585	chr2
553	ASSV03699	intergenic_variant	-	-	-	-	-	-	FALSE	-	NO	FALSE	chr2	163578525	163578525	chr3	135497144	135497463	-	insertion	319	chr3	132400456	132400775	chr2	163578525	163578525	insertion	319	-	chr2	163578525	163578525	insertion	319	-	chr3	133596707	133597026	chr2	163578525	163578525	insertion	319	-	chr3	132945579	132945898	chr2
554	ASSV03701	intergenic_variant	-	-	-	-	-	-	FALSE	-	NO	FALSE	chr2	163617494	163618062	chr3	135458036	135458036	-	deletion	568	chr3	132361339	132361339	chr2	163617494	163618062	deletion	568	-	chr2	163617494	163618062	deletion	568	-	chr3	133557915	133557915	chr2	163617494	163618062	deletion	568	-	chr3	132906808	132906808	chr2
555	ASSV03702	upstream_gene_variant	AC128689.1	ENSG00000240086	lincRNA	-	-	-1	FALSE	-	NO	FALSE	chr2	163632171	163632171	chr3	135443705	135444014	-	insertion	309	chr3	132347002	132347311	chr2	163632171	163632171	insertion	309	-	chr2	163632171	163632171	insertion	309	-	chr3	133543602	133543911	chr2	163632171	163632171	insertion	308	-	chr3	132892512	132892820	chr2
556	ASSV03705	intron_variant&non_coding_transcript_variant	AC128689.1	ENSG00000240086	lincRNA	1\3	-	-1	FALSE	-	NO	FALSE	chr2	163673831	163673957	chr3	135390738	135390738	-	deletion	126	chr3	132293962	132293962	chr2	163673831	163673957	deletion	126	-	chr2	163673831	163673957	deletion	126	-	chr3	133492433	133492433	chr2	163673831	163673957	deletion	126	-	chr3	132841475	132841475	chr2
557	ASSV03712	intergenic_variant	-	-	-	-	-	-	FALSE	-	NO	FALSE	chr2	163771863	163771863	chr3	135294792	135294935	-	insertion	143	chr3	132197736	132197879	chr2	163771863	163771863	insertion	143	-	chr2	163771863	163771863	insertion	143	-	chr3	133391071	133391214	chr2	163771863	163771863	insertion	137	-	chr3	132740188	132740325	chr2
558	ASSV03713	intergenic_variant	-	-	-	-	-	-	FALSE	-	NO	FALSE	chr2	163775409	163775648	chr3	135291243	135291243	-	deletion	239	chr3	132194185	132194185	chr2	163775409	163775648	deletion	239	-	chr2	163775409	163775648	deletion	239	-	chr3	133387529	133387529	chr2	163775409	163775648	deletion	239	-	chr3	132736638	132736638	chr2
559	ASSV03715	intron_variant	EPHB1	ENSG00000154928	protein_coding	12\15	-	1	FALSE	-	YES	FALSE	chr2	163846492	163846492	chr3	135216554	135217115	-	insertion	561	chr3	132119499	132120062	chr2	163846492	163846492	insertion	563	-	chr2	163846492	163846492	insertion	554	-	chr3	133312836	133313390	chr2	163846492	163846492	insertion	558	-	chr3	132662043	132662601	chr2
560	ASSV03716	intron_variant	EPHB1	ENSG00000154928	protein_coding	11\15	-	1	TRUE	open_chromatin_region	NO	FALSE	chr2	163868601	163868601	chr3	135193254	135193306	-	insertion	52	chr3	132096200	132096252	chr2	163868601	163868601	insertion	52	-	chr2	163868601	163868601	insertion	52	-	chr3	133290552	133290604	chr2	163868601	163868601	insertion	52	-	chr3	132639728	132639780	chr2
561	ASSV03718	intron_variant	EPHB1	ENSG00000154928	protein_coding	5\15	-	1	FALSE	-	NO	FALSE	chr2	163915780	163915927	chr3	135146251	135146251	-	deletion	147	chr3	132049146	132049146	chr2	163915780	163915927	deletion	147	-	chr2	163915780	163915927	deletion	147	-	chr3	133243994	133243994	chr2	163915781	163915928	deletion	147	-	chr3	132593157	132593157	chr2
562	ASSV03720	intron_variant	EPHB1	ENSG00000154928	protein_coding	4\15	-	1	FALSE	-	YES	FALSE	chr2	163949213	163949213	chr3	135112382	135112829	-	insertion	447	chr3	132015259	132015706	chr2	163949213	163949213	insertion	447	-	chr2	163949213	163949213	insertion	452	-	chr3	133210103	133210555	chr2	163949213	163949213	insertion	451	-	chr3	132558631	132559082	chr2
563	ASSV03729	intron_variant	EPHB1	ENSG00000154928	protein_coding	3\15	-	1	FALSE	-	NO	FALSE	chr2	164046171	164046171	chr3	135008472	135009019	-	insertion	547	chr3	131911359	131911906	chr2	164046171	164046171	insertion	547	-	chr2	164046171	164046171	insertion	547	-	chr3	133104665	133105212	chr2	164046171	164046171	insertion	547	-	chr3	132450992	132451539	chr2
564	ASSV03735	intron_variant	EPHB1	ENSG00000154928	protein_coding	1\15	-	1	TRUE	CTCF_binding_site	NO	FALSE	chr2	164139821	164139821	chr3	134915499	134916923	-	insertion	1424	chr3	131818377	131819797	chr2	164139821	164139821	insertion	1420	-	chr2	164139821	164139821	insertion	1419	-	chr3	133010316	133011735	chr2	164139822	164139822	insertion	1423	-	chr3	132356634	132358057	chr2
565	ASSV03742	downstream_gene_variant	RNA5SP141	ENSG00000201413	rRNA	-	-	-1	FALSE	-	NO	FALSE	chr2	164277786	164277786	chr3	134778526	134778857	-	insertion	331	chr3	131681287	131681618	chr2	164277786	164277786	insertion	331	-	chr2	164277786	164277786	insertion	322	-	chr3	132873257	132873579	chr2	164277786	164277915	deletion	129	-	chr3	132220065	132220065	chr2
566	ASSV03754	intron_variant	EPHB1	ENSG00000154928	protein_coding	1\3	-	1	FALSE	-	NO	FALSE	chr2	164363097	164363097	chr3	134692078	134692482	-	insertion	404	chr3	131594960	131595364	chr2	164363097	164363097	insertion	404	-	chr2	164363097	164363097	insertion	408	-	chr3	132786892	132787300	chr2	164363097	164363097	insertion	408	-	chr3	132132641	132133049	chr2
567	ASSV03758	intron_variant	KY	ENSG00000174611	protein_coding	8\10	-	-1	FALSE	-	NO	FALSE	chr2	164437044	164437044	chr3	134617643	134617734	-	insertion	91	chr3	131520544	131520635	chr2	164437044	164437044	insertion	91	-	chr2	164437044	164437044	insertion	91	-	chr3	132712502	132712593	chr2	164437044	164437044	insertion	91	-	chr3	132058227	132058318	chr2
568	ASSV03759	intron_variant	KY	ENSG00000174611	protein_coding	8\10	-	-1	FALSE	-	NO	FALSE	chr2	164437055	164437055	chr3	134617386	134617632	-	insertion	246	chr3	131520287	131520533	chr2	164437055	164437055	insertion	246	-	chr2	164437055	164437055	insertion	246	-	chr3	132712245	132712491	chr2	164437055	164437055	insertion	245	-	chr3	132057971	132058216	chr2
569	ASSV03760	intron_variant	KY	ENSG00000174611	protein_coding	8\10	-	-1	FALSE	-	NO	FALSE	chr2	164438912	164438912	chr3	134615390	134615523	-	insertion	133	chr3	131518291	131518424	chr2	164438912	164438912	insertion	133	-	chr2	164438912	164438912	insertion	133	-	chr3	132710249	132710382	chr2	164438912	164438912	insertion	132	-	chr3	132055978	132056110	chr2
570	ASSV03763	intron_variant	CEP63	ENSG00000182923	protein_coding	11\11	-	1	FALSE	-	NO	FALSE	chr2	164480972	164480972	chr3	134571386	134571709	-	insertion	323	chr3	131474174	131474497	chr2	164480972	164480972	insertion	323	-	chr2	164480972	164480972	insertion	323	-	chr3	132666650	132666973	chr2	164480972	164480972	insertion	335	-	chr3	132012748	132013083	chr2
571	ASSV03764	downstream_gene_variant	CEP63	ENSG00000182923	protein_coding	-	-	1	FALSE	-	YES	FALSE	chr2	164486638	164486638	chr3	134565439	134565653	-	insertion	214	chr3	131468226	131468440	chr2	164486638	164486638	insertion	214	-	chr2	164486638	164486638	insertion	214	-	chr3	132660710	132660924	chr2	164486638	164486638	insertion	214	-	chr3	132006605	132006819	chr2
572	ASSV03771	intron_variant	CEP63	ENSG00000182923	protein_coding	3\11	-	1	FALSE	-	NO	FALSE	chr2	164533815	164533815	chr3	134515937	134516900	-	insertion	963	chr3	131418676	131419639	chr2	164533815	164533815	insertion	963	-	chr2	164533815	164533815	insertion	969	-	chr3	132611228	132612197	chr2	164533815	164533815	insertion	962	-	chr3	131957166	131958128	chr2
573	ASSV03775	intron_variant	CEP63	ENSG00000182923	protein_coding	1\11	-	1	FALSE	-	NO	FALSE	chr2	164561970	164561970	chr3	134489028	134489223	-	insertion	195	chr3	131391719	131391915	chr2	164561970	164561970	insertion	196	-	chr2	164561970	164561970	insertion	221	-	chr3	132584162	132584383	chr2	164561970	164561970	insertion	201	-	chr3	131930104	131930305	chr2
574	ASSV03776	downstream_gene_variant	ANAPC13	ENSG00000129055	protein_coding	-	-	-1	TRUE	open_chromatin_region	NO	FALSE	chr2	164575253	164575253	chr3	134476249	134476330	-	insertion	81	chr3	131378948	131379029	chr2	164575253	164575253	insertion	81	-	chr2	164575253	164575253	insertion	81	-	chr3	132571362	132571443	chr2	164575253	164575253	insertion	81	-	chr3	131917354	131917435	chr2
575	ASSV03779	downstream_gene_variant	HMGB3P13	ENSG00000214288	processed_pseudogene	-	-	1	FALSE	-	NO	FALSE	chr2	164612239	164612239	chr3	134439692	134439811	-	insertion	119	chr3	131342362	131342481	chr2	164612239	164612239	insertion	119	-	chr2	164612239	164612239	insertion	70	-	chr3	132534852	132534922	chr2	164612239	164612239	insertion	70	-	chr3	131880570	131880640	chr2
576	ASSV03780	upstream_gene_variant	HMGB3P13	ENSG00000214288	processed_pseudogene	-	-	1	FALSE	-	NO	FALSE	chr2	164615498	164615498	chr3	134436283	134436595	-	insertion	312	chr3	131338950	131339265	chr2	164615498	164615498	insertion	315	-	chr2	164615498	164615498	insertion	300	-	chr3	132531409	132531709	chr2	164615498	164615498	insertion	309	-	chr3	131877127	131877436	chr2
577	ASSV03781	intergenic_variant	-	-	-	-	-	-	FALSE	-	YES	FALSE	chr2	164626276	164626276	chr3	134425443	134425610	-	insertion	167	chr3	131328107	131328275	chr2	164626276	164626276	insertion	168	-	chr2	164626276	164626276	insertion	176	-	chr3	132520532	132520708	chr2	164626276	164626276	insertion	191	-	chr3	131866245	131866436	chr2
578	ASSV03783	intergenic_variant	-	-	-	-	-	-	FALSE	-	YES	FALSE	chr2	164626312	164626312	chr3	134424916	134424974	-	insertion	58	chr3	131327580	131327638	chr2	164626312	164626312	insertion	58	-	chr2	164626312	164626312	insertion	58	-	chr3	132520005	132520063	chr2	164626312	164626312	insertion	94	-	chr3	131865682	131865776	chr2
579	ASSV03784	intergenic_variant	-	-	-	-	-	-	FALSE	-	YES	FALSE	chr2	164626405	164626405	chr3	134424486	134424537	-	insertion	51	chr3	131327150	131327201	chr2	164626405	164626405	insertion	51	-	chr2	164626406	164626406	insertion	220	-	chr3	132519404	132519624	chr2	164626405	164626405	insertion	123	-	chr3	131865219	131865342	chr2
580	ASSV03786	intergenic_variant	-	-	-	-	-	-	FALSE	-	YES	FALSE	chr2	164633479	164633479	chr3	134416335	134416399	-	insertion	64	chr3	131319000	131319064	chr2	164633479	164633479	insertion	64	-	chr2	164633479	164633479	insertion	64	-	chr3	132511428	132511492	chr2	164633479	164633479	insertion	64	-	chr3	131857082	131857146	chr2
581	ASSV03791	downstream_gene_variant	AC010207.1	ENSG00000260633	lincRNA	-	-	-1	FALSE	-	NO	FALSE	chr2	164707203	164707203	chr3	134343028	134343351	-	insertion	323	chr3	131245673	131245995	chr2	164707203	164707203	insertion	322	-	chr2	164707203	164707203	insertion	319	-	chr3	132437956	132438275	chr2	164707203	164707203	insertion	323	-	chr3	131783663	131783986	chr2
582	ASSV03800	intergenic_variant	-	-	-	-	-	-	FALSE	-	NO	FALSE	chr2	164788423	164788423	chr3	134263200	134263708	-	insertion	508	chr3	131165746	131166253	chr2	164788423	164788423	insertion	507	-	chr2	164788423	164788423	insertion	477	-	chr3	132357084	132357561	chr2	164788423	164788423	insertion	487	-	chr3	131704788	131705275	chr2
583	ASSV03803	intron_variant	RYK	ENSG00000163785	protein_coding	6\14	-	-1	FALSE	-	NO	FALSE	chr2	164850904	164850904	chr3	134199765	134200557	-	insertion	792	chr3	131102250	131103081	chr2	164850904	164850904	insertion	831	-	chr2	164850904	164850904	insertion	831	-	chr3	132293684	132294515	chr2	164850904	164850904	insertion	855	-	chr3	131641102	131641957	chr2
584	ASSV03804	intron_variant	RYK	ENSG00000163785	protein_coding	6\14	-	-1	FALSE	-	NO	FALSE	chr2	164854120	164854120	chr3	134196460	134196523	-	insertion	63	chr3	131098947	131099010	chr2	164854120	164854120	insertion	63	-	chr2	164854120	164854120	insertion	63	-	chr3	132290392	132290455	chr2	164854120	164854120	insertion	63	-	chr3	131637829	131637892	chr2
585	ASSV03805	intron_variant	RYK	ENSG00000163785	protein_coding	9\14	-	-1	FALSE	-	NO	FALSE	chr2	164862141	164862141	chr3	134188309	134188446	-	insertion	137	chr3	131090796	131090933	chr2	164862141	164862141	insertion	137	-	chr2	164862141	164862141	insertion	137	-	chr3	132282241	132282378	chr2	164862141	164862141	insertion	137	-	chr3	131627602	131627739	chr2
586	ASSV03806	intron_variant	RYK	ENSG00000163785	protein_coding	11\14	-	-1	FALSE	-	NO	FALSE	chr2	164873521	164873521	chr3	134176758	134177091	-	insertion	333	chr3	131079244	131079576	chr2	164873521	164873521	insertion	332	-	chr2	164873521	164873521	insertion	326	-	chr3	132270692	132271018	chr2	164873521	164873521	insertion	334	-	chr3	131615932	131616266	chr2
587	ASSV03817	intron_variant&NMD_transcript_variant	RYK	ENSG00000163785	nonsense_mediated_decay	4\6	-	-1	FALSE	-	NO	FALSE	chr2	164954768	164955360	chr3	134093704	134093704	-	deletion	592	chr3	130996211	130996211	chr2	164954768	164955360	deletion	592	-	chr2	164954768	164955360	deletion	592	-	chr3	132187586	132187586	chr2	164954768	164955360	deletion	592	-	chr3	131528071	131528071	chr2
588	ASSV03819	intron_variant&NMD_transcript_variant	RYK	ENSG00000163785	nonsense_mediated_decay	4\6	-	-1	FALSE	-	NO	FALSE	chr2	164969039	164969039	chr3	134079651	134079775	-	insertion	124	chr3	130982157	130982281	chr2	164969039	164969039	insertion	124	-	chr2	164969039	164969039	insertion	123	-	chr3	132173553	132173676	chr2	164969039	164969039	insertion	123	-	chr3	131514034	131514157	chr2
589	ASSV03824	upstream_gene_variant	SLCO2A1	ENSG00000174640	protein_coding	-	-	-1	TRUE	open_chromatin_region	NO	FALSE	chr2	165009512	165009573	chr3	134034098	134034098	-	deletion	61	chr3	130936581	130936581	chr2	165009512	165009573	deletion	61	-	chr2	165009492	165009555	deletion	63	-	chr3	132128130	132128130	chr2	165009512	165009573	deletion	61	-	chr3	131469873	131469873	chr2
590	ASSV03827	intron_variant	SLCO2A1	ENSG00000174640	protein_coding	1\13	-	-1	FALSE	-	NO	FALSE	chr2	165030444	165030444	chr3	134005468	134005779	-	insertion	311	chr3	130907965	130908278	chr2	165030444	165030444	insertion	313	-	chr2	165030444	165030444	insertion	313	-	chr3	132099582	132099895	chr2	165030444	165030444	insertion	309	-	chr3	131441394	131441703	chr2
591	ASSV03830	intron_variant	SLCO2A1	ENSG00000174640	protein_coding	5\13	-	-1	FALSE	-	NO	FALSE	chr2	165090327	165090327	chr3	133953029	133953334	-	insertion	305	chr3	130855545	130855850	chr2	165090327	165090327	insertion	305	-	chr2	165090327	165090327	insertion	305	-	chr3	132046756	132047061	chr2	165090327	165090327	insertion	305	-	chr3	131388759	131389064	chr2
592	ASSV03831	intron_variant	SLCO2A1	ENSG00000174640	protein_coding	7\13	-	-1	FALSE	-	NO	FALSE	chr2	165094616	165094820	chr3	133948725	133948725	-	deletion	204	chr3	130851241	130851241	chr2	165094616	165094820	deletion	204	-	chr2	165094616	165094820	deletion	204	-	chr3	132042458	132042458	chr2	165094616	165094820	deletion	204	-	chr3	131384467	131384467	chr2
593	ASSV03832	intron_variant	SLCO2A1	ENSG00000174640	protein_coding	7\13	-	-1	FALSE	-	NO	FALSE	chr2	165094824	165094974	chr3	133948721	133948721	-	deletion	150	chr3	130851237	130851237	chr2	165094824	165094974	deletion	150	-	chr2	165094824	165094974	deletion	150	-	chr3	132042454	132042454	chr2	165094824	165094974	deletion	150	-	chr3	131384463	131384463	chr2
594	ASSV03838	intergenic_variant	-	-	-	-	-	-	FALSE	-	NO	FALSE	chr2	165142245	165142245	chr3	133908070	133908380	-	insertion	310	chr3	130810594	130810905	chr2	165142245	165142245	insertion	311	-	chr2	165142245	165142245	insertion	310	-	chr3	132001842	132002152	chr2	165142245	165142245	insertion	310	-	chr3	131343804	131344114	chr2
595	ASSV03839	intergenic_variant	-	-	-	-	-	-	FALSE	-	YES	FALSE	chr2	165143409	165143409	chr3	133906651	133906954	-	insertion	303	chr3	130809174	130809477	chr2	165143409	165143409	insertion	303	-	chr2	165143409	165143409	insertion	308	-	chr3	132000417	132000725	chr2	165143409	165143409	insertion	303	-	chr3	131342382	131342685	chr2
596	ASSV03842	intron_variant	RAB6B	ENSG00000154917	protein_coding	2\7	-	-1	TRUE	TF_binding_site	NO	FALSE	chr2	165196274	165196274	chr3	133850497	133854140	-	insertion	3643	chr3	130753068	130756711	chr2	165196274	165196274	insertion	3643	-	chr2	165196274	165196274	insertion	3644	-	chr3	131944221	131947865	chr2	165196274	165196274	insertion	3628	-	chr3	131287341	131290969	chr2
597	ASSV03845	downstream_gene_variant	RAB6B	ENSG00000154917	protein_coding	-	-	-1	FALSE	-	NO	FALSE	chr2	165223686	165224274	chr3	133823488	133823488	-	deletion	588	chr3	130726061	130726061	chr2	165223686	165224274	deletion	588	-	chr2	165223686	165224274	deletion	588	-	chr3	131917222	131917222	chr2	165223686	165224274	deletion	588	-	chr3	131260253	131260253	chr2
598	ASSV03848	intron_variant	SRPRB	ENSG00000144867	protein_coding	4\7	-	1	FALSE	-	NO	FALSE	chr2	165238540	165238540	chr3	133808878	133808967	-	insertion	89	chr3	130711448	130711538	chr2	165238540	165238540	insertion	90	-	chr2	165238540	165238540	insertion	88	-	chr3	131902637	131902725	chr2	165238540	165238540	insertion	106	-	chr3	131245630	131245736	chr2
599	ASSV03850	intron_variant	SRPRB	ENSG00000144867	protein_coding	1\7	-	1	FALSE	-	NO	FALSE	chr2	165243531	165243531	chr3	133803855	133804129	-	insertion	274	chr3	130706424	130706699	chr2	165243531	165243531	insertion	275	-	chr2	165243531	165243531	insertion	270	-	chr3	131897618	131897888	chr2	165243531	165243531	insertion	282	-	chr3	131240595	131240877	chr2
600	ASSV03858	intron_variant&non_coding_transcript_variant	TFP1	ENSG00000242337	processed_transcript	3\4	-	1	FALSE	-	YES	FALSE	chr2	165319353	165319353	chr3	133718242	133718459	-	insertion	217	chr3	130622111	130622328	chr2	165319353	165319353	insertion	217	-	chr2	165319353	165319353	insertion	217	-	chr3	131819458	131819675	chr2	165319353	165319353	insertion	217	-	chr3	131161871	131162088	chr2
601	ASSV03863	intron_variant&non_coding_transcript_variant	TFP1	ENSG00000242337	processed_transcript	1\4	-	1	FALSE	-	NO	FALSE	chr2	165352367	165352367	chr3	133678839	133679170	-	insertion	331	chr3	130582688	130583029	chr2	165352367	165352367	insertion	341	-	chr2	165352367	165352367	insertion	325	-	chr3	131780032	131780357	chr2	165352367	165352367	insertion	321	-	chr3	131122439	131122760	chr2
602	ASSV03864	intron_variant&non_coding_transcript_variant	TFP1	ENSG00000242337	processed_transcript	1\4	-	1	FALSE	-	NO	FALSE	chr2	165353523	165353523	chr3	133677347	133677674	-	insertion	327	chr3	130581196	130581523	chr2	165353523	165353523	insertion	327	-	chr2	165353523	165353523	insertion	333	-	chr3	131778531	131778864	chr2	165353523	165353523	insertion	333	-	chr3	131120945	131121278	chr2
603	ASSV03865	intron_variant&non_coding_transcript_variant	TFP1	ENSG00000242337	processed_transcript	1\4	-	1	FALSE	-	NO	FALSE	chr2	165361007	165361007	chr3	133669849	133669973	-	insertion	124	chr3	130573695	130573819	chr2	165361007	165361007	insertion	124	-	chr2	165361007	165361007	insertion	124	-	chr3	131770992	131771116	chr2	165361006	165361006	insertion	60	-	chr3	131113466	131113526	chr2
604	ASSV03869	intron_variant	TOPBP1	ENSG00000163781	protein_coding	19\27	-	-1	FALSE	-	NO	FALSE	chr2	165408509	165408597	chr3	133622915	133622915	-	deletion	88	chr3	130526753	130526753	chr2	165408509	165408597	deletion	88	-	chr2	165408521	165408602	deletion	81	-	chr3	131724017	131724017	chr2	165408486	165408572	deletion	86	-	chr3	131066515	131066515	chr2
605	ASSV03871	intron_variant	TOPBP1	ENSG00000163781	protein_coding	23\27	-	-1	FALSE	-	YES	FALSE	chr2	165416431	165416431	chr3	133614794	133615032	-	insertion	238	chr3	130518631	130518869	chr2	165416431	165416431	insertion	238	-	chr2	165416431	165416431	insertion	252	-	chr3	131715866	131716118	chr2	165416431	165416431	insertion	237	-	chr3	131058372	131058609	chr2
606	ASSV03873	intron_variant	TOPBP1	ENSG00000163781	protein_coding	25\27	-	-1	TRUE	open_chromatin_region	YES	FALSE	chr2	165421554	165421606	chr3	133610063	133610063	-	deletion	52	chr3	130513899	130513899	chr2	165421554	165421606	deletion	52	-	chr2	165421554	165421606	deletion	52	-	chr3	131711044	131711044	chr2	165421554	165421606	deletion	52	-	chr3	131053523	131053523	chr2
607	ASSV03874	intron_variant	TOPBP1	ENSG00000163781	protein_coding	27\27	-	-1	FALSE	-	NO	FALSE	chr2	165424019	165424019	chr3	133607371	133607651	-	insertion	280	chr3	130511207	130511487	chr2	165424019	165424019	insertion	280	-	chr2	165424019	165424019	insertion	280	-	chr3	131708351	131708631	chr2	165424019	165424019	insertion	280	-	chr3	131050830	131051110	chr2
608	ASSV03882	intron_variant	CDV3	ENSG00000091527	protein_coding	2\4	-	1	FALSE	-	YES	FALSE	chr2	165452871	165452871	chr3	133583835	133583906	-	insertion	71	chr3	130487652	130487723	chr2	165452871	165452871	insertion	71	-	chr2	165452871	165452871	insertion	71	-	chr3	131684830	131684901	chr2	165452871	165452871	insertion	71	-	chr3	131027369	131027440	chr2
609	ASSV03895	intron_variant	BFSP2	ENSG00000170819	protein_coding	1\6	-	1	FALSE	-	NO	FALSE	chr2	165596206	165596206	chr3	133431458	133434917	-	insertion	3459	chr3	130335195	130338653	chr2	165596206	165596206	insertion	3458	-	chr2	165596206	165596206	insertion	3470	-	chr3	131532671	131536141	chr2	165596206	165596206	insertion	3478	-	chr3	130875352	130878830	chr2
610	ASSV03896	intron_variant	BFSP2	ENSG00000170819	protein_coding	1\6	-	1	TRUE	CTCF_binding_site	NO	FALSE	chr2	165596213	165596213	chr3	133429756	133431451	-	insertion	1695	chr3	130333500	130335188	chr2	165596213	165596213	insertion	1688	-	chr2	165596213	165596213	insertion	1707	-	chr3	131530957	131532664	chr2	165596213	165596213	insertion	1696	-	chr3	130873649	130875345	chr2
611	ASSV03900	intron_variant	TMEM108	ENSG00000144868	protein_coding	3\5	-	1	FALSE	-	YES	FALSE	chr2	165672331	165672331	chr3	133342191	133342506	-	insertion	315	chr3	130245572	130245887	chr2	165672331	165672331	insertion	315	-	chr2	165672331	165672331	insertion	293	-	chr3	131447069	131447362	chr2	165672331	165672331	insertion	783	-	chr3	130784576	130785359	chr2
612	ASSV03904	intron_variant	TMEM108	ENSG00000144868	protein_coding	3\5	-	1	FALSE	-	NO	FALSE	chr2	165722360	165722360	chr3	133284041	133284103	-	insertion	62	chr3	130187439	130187501	chr2	165722360	165722360	insertion	62	-	chr2	165722360	165722360	insertion	62	-	chr3	131389298	131389360	chr2	165722360	165722360	insertion	62	-	chr3	130727748	130727810	chr2
613	ASSV03908	intron_variant	TMEM108	ENSG00000144868	protein_coding	2\5	-	1	TRUE	CTCF_binding_site	NO	FALSE	chr2	165782253	165782253	chr3	133222505	133222558	-	insertion	53	chr3	130125908	130125961	chr2	165782253	165782253	insertion	53	-	chr2	165782253	165782253	insertion	53	-	chr3	131326718	131326771	chr2	165782252	165782252	insertion	53	-	chr3	130666533	130666586	chr2
614	ASSV03912	intron_variant	TMEM108	ENSG00000144868	protein_coding	2\5	-	1	TRUE	CTCF_binding_site	NO	FALSE	chr2	165827296	165827296	chr3	133167023	133167944	-	insertion	921	chr3	130070372	130071293	chr2	165827296	165827296	insertion	921	-	chr2	165827296	165827296	insertion	937	-	chr3	131270792	131271729	chr2	165827296	165827296	insertion	924	-	chr3	130610780	130611704	chr2
615	ASSV03915	intron_variant	TMEM108	ENSG00000144868	protein_coding	2\5	-	1	FALSE	-	NO	FALSE	chr2	165858895	165858895	chr3	133133659	133134061	-	insertion	402	chr3	130037002	130037404	chr2	165858895	165858895	insertion	402	-	chr2	165858895	165858895	insertion	402	-	chr3	131237731	131238133	chr2	165858895	165858895	insertion	385	-	chr3	130577565	130577950	chr2
616	ASSV03916	intron_variant	TMEM108	ENSG00000144868	protein_coding	2\5	-	1	FALSE	-	NO	FALSE	chr2	165859330	165859389	chr3	133133222	133133222	-	deletion	59	chr3	130036565	130036565	chr2	165859330	165859389	deletion	59	-	chr2	165859330	165859389	deletion	59	-	chr3	131237294	131237294	chr2	165859330	165859389	deletion	59	-	chr3	130577128	130577128	chr2
617	ASSV03935	intron_variant	TMEM108	ENSG00000144868	protein_coding	2\5	-	1	FALSE	-	NO	FALSE	chr2	165933660	165933788	chr3	133065423	133065423	-	deletion	128	chr3	129968425	129968425	chr2	165933659	165933787	deletion	128	-	chr2	165933682	165933790	deletion	108	-	chr3	131169390	131169390	chr2	165933682	165933790	deletion	108	-	chr3	130503210	130503210	chr2
618	ASSV03939	upstream_gene_variant	TMEM108	ENSG00000144868	protein_coding	-	-	1	FALSE	-	NO	FALSE	chr2	165962454	165962454	chr3	133036846	133037065	-	insertion	219	chr3	129939889	129940108	chr2	165962454	165962454	insertion	219	-	chr2	165962454	165962454	insertion	220	-	chr3	131140882	131141102	chr2	165962454	165962454	insertion	219	-	chr3	130474434	130474653	chr2
619	ASSV03942	intergenic_variant	-	-	-	-	-	-	FALSE	-	NO	FALSE	chr2	165989089	165989089	chr3	133008706	133008987	-	insertion	281	chr3	129911751	129912032	chr2	165989089	165989089	insertion	281	-	chr2	165989090	165989090	insertion	281	-	chr3	131113699	131113980	chr2	165989090	165989090	insertion	281	-	chr3	130446228	130446509	chr2
620	ASSV03945	intergenic_variant	-	-	-	-	-	-	FALSE	-	NO	FALSE	chr2	166021311	166021417	chr3	132972079	132972079	-	deletion	106	chr3	129875138	129875138	chr2	166021311	166021417	deletion	106	-	chr2	166021311	166021417	deletion	106	-	chr3	131076416	131076416	chr2	166021352	166021423	deletion	71	-	chr3	130409528	130409528	chr2
621	ASSV03946	regulatory_region_ablation&regulatory_region_variant	-	ENSR00000306284	-	-	-	-	TRUE	CTCF_binding_site	NO	FALSE	chr2	166022882	166022882	chr3	132969802	132970637	-	insertion	835	chr3	129872861	129873696	chr2	166022882	166022882	insertion	835	-	chr2	166022882	166022882	insertion	835	-	chr3	131074139	131074974	chr2	166022882	166022882	insertion	834	-	chr3	130407258	130408092	chr2
622	ASSV03954	regulatory_region_ablation&regulatory_region_variant	-	ENSR00000306282	-	-	-	-	TRUE	CTCF_binding_site	NO	FALSE	chr2	166082310	166082310	chr3	132914065	132915555	-	insertion	1490	chr3	129817218	129818699	chr2	166082310	166082310	insertion	1481	-	chr2	166082310	166082310	insertion	1479	-	chr3	131024495	131025974	chr2	166082310	166082310	insertion	1511	-	chr3	130357655	130359166	chr2
623	ASSV03959	intergenic_variant	-	-	-	-	-	-	FALSE	-	YES	FALSE	chr2	166098373	166098373	chr3	132897366	132897619	-	insertion	253	chr3	129800511	129800767	chr2	166098373	166098373	insertion	256	-	chr2	166098373	166098373	insertion	250	-	chr3	131007793	131008043	chr2	166098373	166098373	insertion	264	-	chr3	130340989	130341253	chr2
624	ASSV03961	intergenic_variant	-	-	-	-	-	-	FALSE	-	NO	FALSE	chr2	166110102	166110102	chr3	132885729	132885966	-	insertion	237	chr3	129788866	129789103	chr2	166110102	166110102	insertion	237	-	chr2	166110102	166110102	insertion	238	-	chr3	130992650	130992888	chr2	166110102	166110102	insertion	238	-	chr3	130329352	130329590	chr2
625	ASSV03962	downstream_gene_variant	NPHP3-AS1	ENSG00000248724	antisense	-	-	1	FALSE	-	NO	FALSE	chr2	166116492	166116492	chr3	132878074	132879573	-	insertion	1499	chr3	129781193	129782692	chr2	166116492	166116492	insertion	1499	-	chr2	166116492	166116492	insertion	1498	-	chr3	130984940	130986438	chr2	166116492	166116492	insertion	1478	-	chr3	130321690	130323168	chr2
626	ASSV03963	downstream_gene_variant	NPHP3-AS1	ENSG00000248724	antisense	-	-	1	FALSE	-	NO	FALSE	chr2	166118295	166118295	chr3	132876167	132876273	-	insertion	106	chr3	129779286	129779392	chr2	166118295	166118295	insertion	106	-	chr2	166118295	166118295	insertion	106	-	chr3	130983031	130983137	chr2	166118295	166118295	insertion	106	-	chr3	130319780	130319886	chr2
627	ASSV03964	intron_variant&non_coding_transcript_variant	NPHP3-AS1	ENSG00000248724	antisense	9\10	-	1	FALSE	-	NO	FALSE	chr2	166148771	166148771	chr3	132845212	132845299	-	insertion	87	chr3	129748342	129748429	chr2	166148771	166148771	insertion	87	-	chr2	166148771	166148771	insertion	87	-	chr3	130952148	130952235	chr2	166148771	166148771	insertion	87	-	chr3	130288894	130288981	chr2
628	ASSV03968	intron_variant&non_coding_transcript_variant	NPHP3-AS1	ENSG00000248724	antisense	9\10	-	1	FALSE	-	NO	FALSE	chr2	166157256	166157256	chr3	132836910	132837230	-	insertion	320	chr3	129740035	129740366	chr2	166157256	166157256	insertion	331	-	chr2	166157256	166157256	insertion	306	-	chr3	130943847	130944153	chr2	166157256	166157256	insertion	312	-	chr3	130280624	130280936	chr2
629	ASSV03973	intron_variant&non_coding_transcript_variant	NPHP3-AS1	ENSG00000248724	antisense	3\10	-	1	FALSE	-	NO	FALSE	chr2	166195916	166195985	chr3	132792557	132792557	-	deletion	69	chr3	129695701	129695701	chr2	166195916	166195985	deletion	69	-	chr2	166195916	166195985	deletion	69	-	chr3	130902445	130902445	chr2	166195916	166195985	deletion	69	-	chr3	130234006	130234006	chr2
630	ASSV03987	intron_variant	NPHP3	ENSG00000113971	protein_coding	13\26	-	-1	FALSE	-	NO	FALSE	chr2	166296155	166296459	chr3	132698537	132698537	-	deletion	304	chr3	129601662	129601662	chr2	166296155	166296459	deletion	304	-	chr2	166296155	166296459	deletion	304	-	chr3	130807797	130807797	chr2	166296114	166296421	deletion	307	-	chr3	130140197	130140197	chr2
631	ASSV03989	intron_variant	NPHP3	ENSG00000113971	protein_coding	16\26	-	-1	FALSE	-	NO	FALSE	chr2	166301486	166301486	chr3	132693590	132693884	-	insertion	294	chr3	129596713	129597007	chr2	166301486	166301486	insertion	294	-	chr2	166301486	166301486	insertion	301	-	chr3	130802838	130803139	chr2	166301486	166301486	insertion	294	-	chr3	130135208	130135502	chr2
632	ASSV03990	intron_variant	NPHP3	ENSG00000113971	protein_coding	21\26	-	-1	FALSE	-	NO	FALSE	chr2	166306912	166306912	chr3	132687715	132688188	-	insertion	473	chr3	129590837	129591310	chr2	166306912	166306912	insertion	473	-	chr2	166306912	166306912	insertion	473	-	chr3	130796633	130797106	chr2	166306912	166306912	insertion	473	-	chr3	130129322	130129795	chr2
633	ASSV03992	intron_variant	ACAD11	ENSG00000240303	protein_coding	1\19	-	-1	FALSE	-	NO	FALSE	chr2	166345060	166345060	chr3	132648789	132649791	-	insertion	1002	chr3	129551913	129552915	chr2	166345060	166345060	insertion	1002	-	chr2	166345060	166345060	insertion	1006	-	chr3	130757735	130758741	chr2	166345060	166345060	insertion	1002	-	chr3	130090150	130091152	chr2
634	ASSV03993	intron_variant	ACAD11	ENSG00000240303	protein_coding	5\19	-	-1	FALSE	-	NO	FALSE	chr2	166354661	166354762	chr3	132638903	132638903	-	deletion	101	chr3	129542019	129542019	chr2	166354661	166354762	deletion	101	-	chr2	166354661	166354762	deletion	101	-	chr3	130748002	130748002	chr2	166354661	166354762	deletion	101	-	chr3	130080431	130080431	chr2
635	ASSV03996	intron_variant	ACAD11	ENSG00000240303	protein_coding	5\19	-	-1	FALSE	-	NO	FALSE	chr2	166359969	166360241	chr3	132631845	132631845	-	deletion	272	chr3	129534984	129534984	chr2	166359947	166360151	deletion	204	-	chr2	166359971	166360243	deletion	272	-	chr3	130740941	130740941	chr2	166359971	166360243	deletion	272	-	chr3	130073376	130073376	chr2
636	ASSV04003	intron_variant	ACAD11	ENSG00000240303	protein_coding	13\19	-	-1	TRUE	CTCF_binding_site	NO	FALSE	chr2	166407704	166407704	chr3	132582964	132586502	-	insertion	3538	chr3	129486098	129489636	chr2	166407704	166407704	insertion	3538	-	chr2	166407704	166407704	insertion	3539	-	chr3	130692035	130695574	chr2	166407704	166407704	insertion	3536	-	chr3	130023873	130027409	chr2
637	ASSV04011	intron_variant	DNAJC13	ENSG00000138246	protein_coding	54\55	-	1	FALSE	-	NO	FALSE	chr2	166463703	166463703	chr3	132529497	132529804	-	insertion	307	chr3	129432604	129432912	chr2	166463703	166463703	insertion	308	-	chr2	166463703	166463703	insertion	313	-	chr3	130638086	130638399	chr2	166463703	166463703	insertion	312	-	chr3	129970062	129970374	chr2
638	ASSV04012	intron_variant	DNAJC13	ENSG00000138246	protein_coding	51\55	-	1	FALSE	-	NO	FALSE	chr2	166467793	166467793	chr3	132525043	132525344	-	insertion	301	chr3	129428151	129428452	chr2	166467793	166467793	insertion	301	-	chr2	166467793	166467793	insertion	302	-	chr3	130633635	130633937	chr2	166467793	166467793	insertion	301	-	chr3	129965612	129965913	chr2
639	ASSV04023	intron_variant	DNAJC13	ENSG00000138246	protein_coding	20\55	-	1	FALSE	-	YES	FALSE	chr2	166524197	166524197	chr3	132467846	132467929	-	insertion	83	chr3	129370936	129371019	chr2	166524197	166524197	insertion	83	-	chr2	166524197	166524197	insertion	83	-	chr3	130578346	130578429	chr2	166524197	166524197	insertion	83	-	chr3	129910364	129910447	chr2
640	ASSV04024	intron_variant	DNAJC13	ENSG00000138246	protein_coding	20\55	-	1	FALSE	-	YES	FALSE	chr2	166524280	166524280	chr3	132467433	132467763	-	insertion	330	chr3	129370523	129370853	chr2	166524280	166524280	insertion	330	-	chr2	166524280	166524280	insertion	334	-	chr3	130577929	130578263	chr2	166524279	166524279	insertion	334	-	chr3	129909948	129910282	chr2
641	ASSV04026	intron_variant	DNAJC13	ENSG00000138246	protein_coding	19\55	-	1	FALSE	-	NO	FALSE	chr2	166525469	166525790	chr3	132466554	132466554	-	deletion	321	chr3	129369644	129369644	chr2	166525469	166525790	deletion	321	-	chr2	166525469	166525790	deletion	321	-	chr3	130577050	130577050	chr2	166525469	166525790	deletion	321	-	chr3	129909069	129909069	chr2
642	ASSV04027	intron_variant	DNAJC13	ENSG00000138246	protein_coding	2\55	-	1	FALSE	-	YES	FALSE	chr2	166549320	166549560	chr3	132442869	132442869	-	deletion	240	chr3	129345959	129345959	chr2	166549320	166549560	deletion	240	-	chr2	166549320	166549560	deletion	240	-	chr3	130553385	130553385	chr2	166549317	166549560	deletion	243	-	chr3	129879362	129879362	chr2
643	ASSV04031	intron_variant	DNAJC13	ENSG00000138246	protein_coding	1\55	-	1	FALSE	-	YES	FALSE	chr2	166565934	166565934	chr3	132427184	132427250	-	insertion	66	chr3	129330273	129330339	chr2	166565934	166565934	insertion	66	-	chr2	166565934	166565934	insertion	66	-	chr3	130537707	130537773	chr2	166565934	166565934	insertion	66	-	chr3	129863777	129863843	chr2
644	ASSV04036	upstream_gene_variant	NIP7P2	ENSG00000213264	processed_pseudogene	-	-	1	TRUE	CTCF_binding_site	NO	FALSE	chr2	166596780	166596780	chr3	132396241	132397366	-	insertion	1125	chr3	129299328	129300453	chr2	166596780	166596780	insertion	1125	-	chr2	166596780	166596780	insertion	1108	-	chr3	130506946	130508054	chr2	166596780	166596780	insertion	1083	-	chr3	129832923	129834006	chr2
645	ASSV04037	upstream_gene_variant	AC020633.1	ENSG00000240890	processed_pseudogene	-	-	1	TRUE	CTCF_binding_site	YES	FALSE	chr2	166603211	166603211	chr3	132384387	132385098	-	insertion	711	chr3	129287480	129288188	chr2	166603211	166603211	insertion	708	-	chr2	166603211	166603211	insertion	712	-	chr3	130495071	130495783	chr2	166603211	166603211	insertion	708	-	chr3	129821083	129821791	chr2
646	ASSV04040	downstream_gene_variant	ACPP	ENSG00000014257	protein_coding	-	-	1	FALSE	-	NO	FALSE	chr2	166615601	166615713	chr3	132368673	132368673	-	deletion	112	chr3	129271732	129271732	chr2	166615642	166615719	deletion	77	-	chr2	166615601	166615713	deletion	112	-	chr3	130479364	130479364	chr2	166615642	166615719	deletion	77	-	chr3	129805383	129805383	chr2
647	ASSV04046	intron_variant	ACPP	ENSG00000014257	protein_coding	1\9	-	1	FALSE	-	YES	FALSE	chr2	166660956	166661065	chr3	132324265	132324265	-	deletion	109	chr3	129227302	129227302	chr2	166661006	166661079	deletion	73	-	chr2	166660956	166661065	deletion	109	-	chr3	130435037	130435037	chr2	166661006	166661079	deletion	73	-	chr3	129760849	129760849	chr2
648	ASSV04047	intron_variant	ACPP	ENSG00000014257	protein_coding	1\9	-	1	TRUE	promoter_flanking_region	NO	FALSE	chr2	166665557	166665557	chr3	132318761	132319805	-	insertion	1044	chr3	129221809	129222853	chr2	166665557	166665557	insertion	1044	-	chr2	166665557	166665557	insertion	1358	-	chr3	130429195	130430553	chr2	166665557	166665557	insertion	1366	-	chr3	129755024	129756390	chr2
649	ASSV04051	intron_variant	CPNE4	ENSG00000196353	protein_coding	2\19	-	-1	FALSE	-	YES	FALSE	chr2	166715565	166715565	chr3	132263537	132263665	-	insertion	128	chr3	129166589	129166717	chr2	166715565	166715565	insertion	128	-	chr2	166715565	166715565	insertion	128	-	chr3	130371812	130371940	chr2	166715565	166715565	insertion	128	-	chr3	129701590	129701718	chr2
650	ASSV04053	upstream_gene_variant	RPL7P16	ENSG00000242899	processed_pseudogene	-	-	-1	FALSE	-	NO	FALSE	chr2	166733376	166733566	chr3	132245957	132245957	-	deletion	190	chr3	129149012	129149012	chr2	166733376	166733566	deletion	190	-	chr2	166733376	166733566	deletion	190	-	chr3	130354238	130354238	chr2	166733376	166733566	deletion	190	-	chr3	129683892	129683892	chr2
651	ASSV04055	intron_variant	CPNE4	ENSG00000196353	protein_coding	2\19	-	-1	FALSE	-	YES	FALSE	chr2	166755146	166755146	chr3	132224515	132224830	-	insertion	315	chr3	129127574	129127889	chr2	166755146	166755146	insertion	315	-	chr2	166755146	166755146	insertion	315	-	chr3	130332648	130332963	chr2	166755146	166755146	insertion	313	-	chr3	129662316	129662629	chr2
652	ASSV04059	intron_variant	CPNE4	ENSG00000196353	protein_coding	2\19	-	-1	FALSE	-	NO	FALSE	chr2	166784642	166784642	chr3	132193043	132193257	-	insertion	214	chr3	129095901	129096115	chr2	166784642	166784642	insertion	214	-	chr2	166784642	166784642	insertion	214	-	chr3	130300889	130301103	chr2	166784642	166784642	insertion	214	-	chr3	129631004	129631218	chr2
653	ASSV04069	intron_variant	CPNE4	ENSG00000196353	protein_coding	2\19	-	-1	TRUE	CTCF_binding_site	NO	FALSE	chr2	166836832	166836832	chr3	132139585	132139652	-	insertion	67	chr3	129042256	129042323	chr2	166836832	166836832	insertion	67	-	chr2	166836832	166836832	insertion	67	-	chr3	130247641	130247708	chr2	166836832	166836832	insertion	59	-	chr3	129577738	129577797	chr2
654	ASSV04072	intron_variant	CPNE4	ENSG00000196353	protein_coding	2\19	-	-1	FALSE	-	NO	FALSE	chr2	166873625	166873625	chr3	132103681	132104507	-	insertion	826	chr3	129006358	129007184	chr2	166873625	166873625	insertion	826	-	chr2	166873625	166873625	insertion	826	-	chr3	130211756	130212582	chr2	166873625	166873625	insertion	826	-	chr3	129541825	129542651	chr2
655	ASSV04073	intron_variant	CPNE4	ENSG00000196353	protein_coding	2\19	-	-1	FALSE	-	NO	FALSE	chr2	166873634	166873634	chr3	132103400	132103671	-	insertion	271	chr3	129006077	129006348	chr2	166873634	166873634	insertion	271	-	chr2	166873634	166873634	insertion	271	-	chr3	130211475	130211746	chr2	166873634	166873634	insertion	271	-	chr3	129541544	129541815	chr2
656	ASSV04074	intron_variant	CPNE4	ENSG00000196353	protein_coding	2\19	-	-1	FALSE	-	NO	FALSE	chr2	166873708	166873708	chr3	132101366	132102307	-	insertion	941	chr3	129004043	129004984	chr2	166873708	166873708	insertion	941	-	chr2	166873708	166873708	insertion	941	-	chr3	130209442	130210383	chr2	166873708	166873708	insertion	941	-	chr3	129539511	129540452	chr2
657	ASSV04075	intron_variant	CPNE4	ENSG00000196353	protein_coding	2\19	-	-1	FALSE	-	NO	FALSE	chr2	166873715	166873715	chr3	132101126	132101359	-	insertion	233	chr3	129003803	129004036	chr2	166873715	166873715	insertion	233	-	chr2	166873715	166873715	insertion	231	-	chr3	130209204	130209435	chr2	166873715	166873715	insertion	231	-	chr3	129539273	129539504	chr2
658	ASSV04078	intron_variant	CPNE4	ENSG00000196353	protein_coding	2\19	-	-1	FALSE	-	NO	FALSE	chr2	166901888	166901888	chr3	132072755	132073193	-	insertion	438	chr3	128975416	128975854	chr2	166901888	166901888	insertion	438	-	chr2	166901888	166901888	insertion	437	-	chr3	130180842	130181279	chr2	166901888	166901888	insertion	438	-	chr3	129510929	129511367	chr2
659	ASSV04079	intron_variant	CPNE4	ENSG00000196353	protein_coding	2\19	-	-1	FALSE	-	NO	FALSE	chr2	166917514	166917514	chr3	132056462	132057173	-	insertion	711	chr3	128959087	128959798	chr2	166917514	166917514	insertion	711	-	chr2	166917514	166917514	insertion	711	-	chr3	130164519	130165230	chr2	166917514	166917514	insertion	711	-	chr3	129494606	129495317	chr2
660	ASSV04080	intron_variant	CPNE4	ENSG00000196353	protein_coding	2\19	-	-1	TRUE	CTCF_binding_site	NO	FALSE	chr2	166919674	166919674	chr3	132048847	132054293	-	insertion	5446	chr3	128951469	128956918	chr2	166919674	166919674	insertion	5449	-	chr2	166919674	166919674	insertion	5449	-	chr3	130156902	130162351	chr2	166919674	166919674	insertion	5450	-	chr3	129486989	129492439	chr2
661	ASSV04081	intron_variant	CPNE4	ENSG00000196353	protein_coding	2\19	-	-1	FALSE	-	NO	FALSE	chr2	166922051	166922051	chr3	132046156	132046476	-	insertion	320	chr3	128948779	128949100	chr2	166922051	166922051	insertion	321	-	chr2	166922051	166922051	insertion	317	-	chr3	130154215	130154532	chr2	166922051	166922051	insertion	332	-	chr3	129484281	129484613	chr2
662	ASSV04085	intron_variant	CPNE4	ENSG00000196353	protein_coding	1\15	-	-1	FALSE	-	YES	FALSE	chr2	166966929	166966929	chr3	132001113	132001308	-	insertion	195	chr3	128903749	128903944	chr2	166966929	166966929	insertion	195	-	chr2	166966929	166966929	insertion	195	-	chr3	130109747	130109942	chr2	166966929	166966929	insertion	195	-	chr3	129439924	129440119	chr2
663	ASSV04086	intron_variant	CPNE4	ENSG00000196353	protein_coding	1\15	-	-1	FALSE	-	NO	FALSE	chr2	166981212	166981212	chr3	131986602	131986882	-	insertion	280	chr3	128889227	128889509	chr2	166981212	166981212	insertion	282	-	chr2	166981212	166981212	insertion	252	-	chr3	130095240	130095492	chr2	166981212	166981212	insertion	252	-	chr3	129425473	129425725	chr2
664	ASSV04092	intron_variant	CPNE4	ENSG00000196353	protein_coding	2\15	-	-1	FALSE	-	NO	FALSE	chr2	167063521	167063662	chr3	131895995	131895995	-	deletion	141	chr3	128797865	128797865	chr2	167063521	167063662	deletion	141	-	chr2	167063521	167063662	deletion	141	-	chr3	130008946	130008946	chr2	167063521	167063662	deletion	141	-	chr3	129340088	129340088	chr2
665	ASSV04093	intron_variant	CPNE4	ENSG00000196353	protein_coding	2\15	-	-1	FALSE	-	NO	FALSE	chr2	167063740	167063795	chr3	131895944	131895944	-	deletion	55	chr3	128797814	128797814	chr2	167063740	167063795	deletion	55	-	chr2	167063747	167063800	deletion	53	-	chr3	130008899	130008899	chr2	167063697	167063773	deletion	76	-	chr3	129340056	129340056	chr2
666	ASSV04095	intron_variant	CPNE4	ENSG00000196353	protein_coding	2\15	-	-1	FALSE	-	NO	FALSE	chr2	167082386	167082386	chr3	131876347	131876671	-	insertion	324	chr3	128778208	128778542	chr2	167082386	167082386	insertion	334	-	chr2	167082386	167082386	insertion	320	-	chr3	129988323	129988643	chr2	167082386	167082386	insertion	324	-	chr3	129320903	129321227	chr2
667	ASSV04097	intron_variant	CPNE4	ENSG00000196353	protein_coding	2\15	-	-1	FALSE	-	NO	FALSE	chr2	167089685	167089685	chr3	131862690	131865355	-	insertion	2665	chr3	128764559	128767225	chr2	167089685	167089685	insertion	2666	-	chr2	167089685	167089685	insertion	2662	-	chr3	129974686	129977348	chr2	167089685	167089685	insertion	2665	-	chr3	129306074	129308739	chr2
668	ASSV04101	intron_variant	CPNE4	ENSG00000196353	protein_coding	2\15	-	-1	FALSE	-	NO	FALSE	chr2	167130291	167130291	chr3	131828796	131828899	-	insertion	103	chr3	128730671	128730774	chr2	167130291	167130291	insertion	103	-	chr2	167130291	167130291	insertion	101	-	chr3	129939740	129939841	chr2	167130291	167130291	insertion	116	-	chr3	129272165	129272281	chr2
669	ASSV04102	intron_variant	CPNE4	ENSG00000196353	protein_coding	2\15	-	-1	FALSE	-	NO	FALSE	chr2	167130297	167130297	chr3	131828717	131828790	-	insertion	73	chr3	128730592	128730665	chr2	167130297	167130297	insertion	73	-	chr2	167130297	167130297	insertion	73	-	chr3	129939661	129939734	chr2	167130297	167130297	insertion	73	-	chr3	129272086	129272159	chr2
670	ASSV04103	intron_variant	CPNE4	ENSG00000196353	protein_coding	2\15	-	-1	FALSE	-	NO	FALSE	chr2	167132040	167132040	chr3	131826818	131826958	-	insertion	140	chr3	128728693	128728833	chr2	167132040	167132040	insertion	140	-	chr2	167132040	167132040	insertion	140	-	chr3	129937763	129937903	chr2	167132040	167132040	insertion	140	-	chr3	129270185	129270325	chr2
671	ASSV04110	intron_variant	CPNE4	ENSG00000196353	protein_coding	2\15	-	-1	FALSE	-	NO	FALSE	chr2	167196730	167198441	chr3	131762620	131762620	-	deletion	1711	chr3	128664346	128664346	chr2	167196737	167198510	deletion	1773	-	chr2	167196730	167198441	deletion	1711	-	chr3	129874604	129874604	chr2	167196730	167198441	deletion	1711	-	chr3	129204156	129204156	chr2
672	ASSV04111	intron_variant	CPNE4	ENSG00000196353	protein_coding	2\15	-	-1	FALSE	-	NO	FALSE	chr2	167198447	167198507	chr3	131762614	131762614	-	deletion	60	chr3	128664346	128664346	chr2	167196737	167198510	deletion	1773	-	chr2	167196730	167198441	deletion	1711	-	chr3	129874604	129874604	chr2	167196730	167198441	deletion	1711	-	chr3	129204156	129204156	chr2
673	ASSV04112	intron_variant	CPNE4	ENSG00000196353	protein_coding	2\15	-	-1	TRUE	CTCF_binding_site	NO	FALSE	chr2	167202676	167202676	chr3	131758170	131758485	-	insertion	315	chr3	128659914	128660229	chr2	167202676	167202676	insertion	315	-	chr2	167202676	167202676	insertion	315	-	chr3	129870146	129870461	chr2	167202676	167202676	insertion	315	-	chr3	129199734	129200049	chr2
674	ASSV04114	intron_variant	CPNE4	ENSG00000196353	protein_coding	2\15	-	-1	FALSE	-	NO	FALSE	chr2	167215148	167215148	chr3	131748640	131748695	-	insertion	55	chr3	128650380	128650435	chr2	167215148	167215148	insertion	55	-	chr2	167215148	167215148	insertion	55	-	chr3	129860586	129860641	chr2	167215148	167215148	insertion	55	-	chr3	129190144	129190199	chr2
675	ASSV04116	intron_variant	CPNE4	ENSG00000196353	protein_coding	3\15	-	-1	FALSE	-	NO	FALSE	chr2	167255100	167255100	chr3	131713687	131714638	-	insertion	951	chr3	128615425	128616376	chr2	167255100	167255100	insertion	951	-	chr2	167255100	167255100	insertion	948	-	chr3	129819646	129820594	chr2	167255100	167255100	insertion	1634	-	chr3	129154591	129156225	chr2
676	ASSV04118	intron_variant	CPNE4	ENSG00000196353	protein_coding	3\15	-	-1	FALSE	-	NO	FALSE	chr2	167267212	167267212	chr3	131700692	131701251	-	insertion	559	chr3	128602420	128602979	chr2	167267212	167267212	insertion	559	-	chr2	167267212	167267212	insertion	561	-	chr3	129806667	129807228	chr2	167267212	167267212	insertion	559	-	chr3	129142289	129142848	chr2
677	ASSV04119	intron_variant	CPNE4	ENSG00000196353	protein_coding	4\15	-	-1	FALSE	-	NO	FALSE	chr2	167269631	167269631	chr3	131697943	131698259	-	insertion	316	chr3	128599657	128599985	chr2	167269631	167269631	insertion	328	-	chr2	167269631	167269631	insertion	311	-	chr3	129803941	129804252	chr2	167269631	167269631	insertion	318	-	chr3	129139556	129139874	chr2
678	ASSV04122	intron_variant	CPNE4	ENSG00000196353	protein_coding	7\15	-	-1	FALSE	-	NO	FALSE	chr2	167338454	167340544	chr3	131619232	131619232	-	deletion	2090	chr3	128520938	128520938	chr2	167338454	167340544	deletion	2090	-	chr2	167338452	167340542	deletion	2090	-	chr3	129725987	129725987	chr2	167338452	167340542	deletion	2090	-	chr3	129061562	129061562	chr2
679	ASSV04129	non_coding_transcript_exon_variant	BCL2L12P1	ENSG00000248530	processed_pseudogene	1\1	-	-	TRUE	promoter_flanking_region	NO	FALSE	chr2	167442047	167442047	chr3	131526466	131528144	-	insertion	1678	chr3	128428172	128429850	chr2	167442047	167442047	insertion	1678	-	chr2	167442047	167442047	insertion	1678	-	chr3	129633714	129635392	chr2	167442047	167442047	insertion	1676	-	chr3	128968592	128970268	chr2
680	ASSV04134	intron_variant&non_coding_transcript_variant	AC107027.1	ENSG00000248468	antisense	1\1	-	1	FALSE	-	NO	FALSE	chr2	167451691	167451985	chr3	131517948	131517948	-	deletion	294	chr3	128419653	128419653	chr2	167451691	167451985	deletion	294	-	chr2	167451690	167451934	deletion	244	-	chr3	129625188	129625188	chr2	167451703	167452115	deletion	412	-	chr3	128960058	128960058	chr2
681	ASSV04135	intron_variant&non_coding_transcript_variant	AC107027.1	ENSG00000248468	antisense	1\1	-	1	FALSE	-	NO	FALSE	chr2	167451993	167452110	chr3	131517941	131517941	-	deletion	117	chr3	128419646	128419646	chr2	167451993	167452110	deletion	117	-	chr2	167451943	167452111	deletion	168	-	chr3	129625179	129625179	chr2	167451703	167452115	deletion	412	-	chr3	128960058	128960058	chr2
682	ASSV04136	upstream_gene_variant	AC107027.1	ENSG00000248468	antisense	-	-	1	TRUE	CTCF_binding_site	NO	FALSE	chr2	167453774	167453774	chr3	131514854	131516295	-	insertion	1441	chr3	128416559	128418000	chr2	167453774	167453774	insertion	1441	-	chr2	167453774	167453774	insertion	1446	-	chr3	129622086	129623532	chr2	167453774	167453774	insertion	1444	-	chr3	128956970	128958414	chr2
683	ASSV04137	upstream_gene_variant	AC107027.1	ENSG00000248468	antisense	-	-	1	TRUE	CTCF_binding_site	NO	FALSE	chr2	167453824	167453824	chr3	131514285	131514806	-	insertion	521	chr3	128415990	128416511	chr2	167453824	167453824	insertion	521	-	chr2	167453824	167453824	insertion	521	-	chr3	129621517	129622038	chr2	167453824	167453824	insertion	520	-	chr3	128956402	128956922	chr2
684	ASSV04141	intron_variant	MRPL3	ENSG00000114686	protein_coding	6\9	-	-1	FALSE	-	NO	FALSE	chr2	167489054	167489054	chr3	131479555	131479862	-	insertion	307	chr3	128381256	128381563	chr2	167489054	167489054	insertion	307	-	chr2	167489054	167489054	insertion	307	-	chr3	129586927	129587234	chr2	167489054	167489054	insertion	307	-	chr3	128919991	128920298	chr2
685	ASSV04149	intergenic_variant	-	-	-	-	-	-	FALSE	-	NO	FALSE	chr2	167546908	167546908	chr3	131421648	131422610	-	insertion	962	chr3	128323338	128324300	chr2	167546908	167546908	insertion	962	-	chr2	167546908	167546908	insertion	963	-	chr3	129527963	129528926	chr2	167546908	167546908	insertion	965	-	chr3	128861994	128862959	chr2
686	ASSV04150	intron_variant&non_coding_transcript_variant	AC010210.1	ENSG00000250608	antisense	1\3	-	-1	FALSE	-	NO	FALSE	chr2	167585757	167585867	chr3	131379174	131379174	-	deletion	110	chr3	128281021	128281021	chr2	167585757	167585867	deletion	110	-	chr2	167585757	167585867	deletion	110	-	chr3	129489010	129489010	chr2	167585757	167585867	deletion	110	-	chr3	128823303	128823303	chr2
687	ASSV04158	intron_variant	NEK11	ENSG00000114670	protein_coding	17\17	-	1	FALSE	-	NO	FALSE	chr2	167643371	167643371	chr3	131318894	131319266	-	insertion	372	chr3	128220737	128221109	chr2	167643371	167643371	insertion	372	-	chr2	167643371	167643371	insertion	371	-	chr3	129428634	129429005	chr2	167643371	167643371	insertion	376	-	chr3	128762867	128763243	chr2
688	ASSV04166	intron_variant	NEK11	ENSG00000114670	protein_coding	17\17	-	1	FALSE	-	YES	FALSE	chr2	167674866	167674866	chr3	131286527	131286583	-	insertion	56	chr3	128188327	128188383	chr2	167674866	167674866	insertion	56	-	chr2	167674866	167674866	insertion	56	-	chr3	129396175	129396231	chr2	167674866	167674866	insertion	56	-	chr3	128730362	128730418	chr2
689	ASSV04167	intron_variant	NEK11	ENSG00000114670	protein_coding	17\17	-	1	FALSE	-	YES	FALSE	chr2	167674881	167674881	chr3	131286458	131286512	-	insertion	54	chr3	128188258	128188312	chr2	167674881	167674881	insertion	54	-	chr2	167674881	167674881	insertion	54	-	chr3	129396106	129396160	chr2	167674881	167674881	insertion	54	-	chr3	128730293	128730347	chr2
690	ASSV04168	intron_variant	NEK11	ENSG00000114670	protein_coding	17\17	-	1	FALSE	-	YES	FALSE	chr2	167674887	167674887	chr3	131286234	131286452	-	insertion	218	chr3	128188034	128188252	chr2	167674887	167674887	insertion	218	-	chr2	167674887	167674887	insertion	57	-	chr3	129396043	129396100	chr2	167674887	167674887	insertion	57	-	chr3	128730230	128730287	chr2
691	ASSV04169	intron_variant	NEK11	ENSG00000114670	protein_coding	17\17	-	1	FALSE	-	YES	FALSE	chr2	167674926	167674926	chr3	131285659	131285804	-	insertion	145	chr3	128187459	128187604	chr2	167674926	167674926	insertion	145	-	chr2	167674926	167674926	insertion	147	-	chr3	129395306	129395453	chr2	167674926	167674926	insertion	147	-	chr3	128729492	128729639	chr2
692	ASSV04170	intron_variant	NEK11	ENSG00000114670	protein_coding	17\17	-	1	FALSE	-	YES	FALSE	chr2	167674930	167674930	chr3	131285539	131285655	-	insertion	116	chr3	128187339	128187455	chr2	167674930	167674930	insertion	116	-	chr2	167674930	167674930	insertion	116	-	chr3	129395186	129395302	chr2	167674930	167674930	insertion	116	-	chr3	128729372	128729488	chr2
693	ASSV04172	intron_variant	NEK11	ENSG00000114670	protein_coding	17\17	-	1	FALSE	-	YES	FALSE	chr2	167674946	167674946	chr3	131285260	131285342	-	insertion	82	chr3	128187060	128187142	chr2	167674946	167674946	insertion	82	-	chr2	167674946	167674946	insertion	377	-	chr3	129394612	129394989	chr2	167674946	167674946	insertion	378	-	chr3	128728797	128729175	chr2
694	ASSV04176	intron_variant	NEK11	ENSG00000114670	protein_coding	16\17	-	1	FALSE	-	NO	FALSE	chr2	167694109	167694109	chr3	131263283	131263429	-	insertion	146	chr3	128165075	128165221	chr2	167694109	167694109	insertion	146	-	chr2	167694109	167694109	insertion	146	-	chr3	129373297	129373443	chr2	167694109	167694109	insertion	146	-	chr3	128707540	128707686	chr2
695	ASSV04179	intron_variant	NEK11	ENSG00000114670	protein_coding	15\17	-	1	FALSE	-	NO	FALSE	chr2	167719049	167719124	chr3	131238788	131238788	-	deletion	75	chr3	128140589	128140589	chr2	167719049	167719124	deletion	75	-	chr2	167719049	167719124	deletion	75	-	chr3	129348751	129348751	chr2	167719049	167719124	deletion	75	-	chr3	128683142	128683142	chr2
696	ASSV04180	intron_variant	NEK11	ENSG00000114670	protein_coding	15\17	-	1	FALSE	-	NO	FALSE	chr2	167719135	167719228	chr3	131238778	131238778	-	deletion	93	chr3	128140579	128140579	chr2	167719135	167719228	deletion	93	-	chr2	167719135	167719228	deletion	93	-	chr3	129348741	129348741	chr2	167719135	167719228	deletion	93	-	chr3	128683132	128683132	chr2
697	ASSV04184	intron_variant	NEK11	ENSG00000114670	protein_coding	14\17	-	1	FALSE	-	NO	FALSE	chr2	167742910	167742910	chr3	131215158	131215448	-	insertion	290	chr3	128116960	128117250	chr2	167742910	167742910	insertion	290	-	chr2	167742910	167742910	insertion	289	-	chr3	129325076	129325365	chr2	167742910	167742910	insertion	286	-	chr3	128659487	128659773	chr2
698	ASSV04193	intron_variant	NEK11	ENSG00000114670	protein_coding	2\12	-	1	FALSE	-	NO	FALSE	chr2	167853403	167853403	chr3	131107322	131107378	-	insertion	56	chr3	128009109	128009165	chr2	167853403	167853403	insertion	56	-	chr2	167853403	167853403	insertion	55	-	chr3	129217588	129217643	chr2	167853403	167853403	insertion	55	-	chr3	128552178	128552233	chr2
699	ASSV04200	intron_variant&non_coding_transcript_variant	AC092957.1	ENSG00000243620	antisense	2\5	-	-1	FALSE	-	NO	FALSE	chr2	151934111	151934240	chr3	147205414	147205414	-	deletion	129	chr3	144105355	144105355	chr2	151934111	151934240	deletion	129	-	chr2	151934111	151934240	deletion	129	-	chr3	145282691	145282691	chr2	151934111	151934240	deletion	129	-	chr3	144630992	144630992	chr2
700	ASSV04201	intron_variant&non_coding_transcript_variant	AC092957.1	ENSG00000243620	antisense	2\5	-	-1	FALSE	-	NO	FALSE	chr2	151934277	151934744	chr3	147205368	147205368	-	deletion	467	chr3	144105309	144105309	chr2	151934277	151934744	deletion	467	-	chr2	151934277	151934744	deletion	467	-	chr3	145282645	145282645	chr2	151934277	151934744	deletion	467	-	chr3	144630946	144630946	chr2
701	ASSV04202	intron_variant&non_coding_transcript_variant	AC092957.1	ENSG00000243620	antisense	3\5	-	-1	TRUE	CTCF_binding_site	NO	FALSE	chr2	151984938	151984938	chr3	147153910	147155441	-	insertion	1531	chr3	144053839	144055370	chr2	151984938	151984938	insertion	1531	-	chr2	151984938	151984938	insertion	1531	-	chr3	145231529	145233060	chr2	151984938	151984938	insertion	1531	-	chr3	144579516	144581047	chr2
702	ASSV04224	intron_variant&non_coding_transcript_variant	AC092957.1	ENSG00000243620	antisense	3\5	-	-1	TRUE	open_chromatin_region	NO	FALSE	chr2	152145287	152145355	chr3	147009101	147009101	-	deletion	68	chr3	143909035	143909035	chr2	152145287	152145355	deletion	68	-	chr2	152145287	152145355	deletion	68	-	chr3	145087404	145087404	chr2	152145289	152145468	deletion	179	-	chr3	144435002	144435002	chr2
703	ASSV04225	intron_variant&non_coding_transcript_variant	AC092957.1	ENSG00000243620	antisense	3\5	-	-1	TRUE	open_chromatin_region	NO	FALSE	chr2	152145361	152145445	chr3	147009096	147009096	-	deletion	84	chr3	143909030	143909030	chr2	152145361	152145445	deletion	84	-	chr2	152145361	152145445	deletion	84	-	chr3	145087399	145087399	chr2	152145289	152145468	deletion	179	-	chr3	144435002	144435002	chr2
704	ASSV04226	intron_variant&non_coding_transcript_variant	AC092957.1	ENSG00000243620	antisense	3\5	-	-1	TRUE	open_chromatin_region	NO	FALSE	chr2	152145451	152145538	chr3	147009090	147009090	-	deletion	87	chr3	143909024	143909024	chr2	152145451	152145538	deletion	87	-	chr2	152145451	152145538	deletion	87	-	chr3	145087393	145087393	chr2	152145477	152145538	deletion	61	-	chr3	144434994	144434994	chr2
705	ASSV04237	intron_variant&non_coding_transcript_variant	AC092957.1	ENSG00000243620	antisense	3\5	-	-1	TRUE	CTCF_binding_site	YES	FALSE	chr2	152212311	152212311	chr3	146940666	146946795	-	insertion	6129	chr3	143840590	143846719	chr2	152212311	152212311	insertion	6129	-	chr2	152212311	152212311	insertion	6117	-	chr3	145019056	145025173	chr2	152212311	152212311	insertion	6109	-	chr3	144366639	144372748	chr2
706	ASSV04239	intron_variant&non_coding_transcript_variant	AC092957.1	ENSG00000243620	antisense	3\5	-	-1	FALSE	-	NO	FALSE	chr2	152216236	152216328	chr3	146940199	146940199	-	deletion	92	chr3	143840123	143840123	chr2	152216236	152216328	deletion	92	-	chr2	152216237	152216328	deletion	91	-	chr3	145018585	145018585	chr2	152216236	152216328	deletion	92	-	chr3	144366167	144366167	chr2
707	ASSV04243	intergenic_variant	-	-	-	-	-	-	FALSE	-	NO	FALSE	chr2	152270060	152270060	chr3	146886198	146887039	-	insertion	841	chr3	143786093	143786934	chr2	152270060	152270060	insertion	841	-	chr2	152270060	152270060	insertion	838	-	chr3	144964718	144965556	chr2	152270060	152270060	insertion	838	-	chr3	144312320	144313158	chr2
708	ASSV04251	intergenic_variant	-	-	-	-	-	-	FALSE	-	YES	FALSE	chr2	152316862	152316862	chr3	146841198	146841250	-	insertion	52	chr3	143741107	143741159	chr2	152316861	152316861	insertion	52	-	chr2	152316862	152316862	insertion	52	-	chr3	144919806	144919858	chr2	152316862	152316862	insertion	52	-	chr3	144267288	144267340	chr2
709	ASSV04255	intergenic_variant	-	-	-	-	-	-	FALSE	-	NO	FALSE	chr2	152333814	152333814	chr3	146824910	146824990	-	insertion	80	chr3	143724813	143724893	chr2	152333814	152333814	insertion	80	-	chr2	152333814	152333814	insertion	80	-	chr3	144903501	144903581	chr2	152333815	152333815	insertion	80	-	chr3	144251029	144251109	chr2
710	ASSV04257	intergenic_variant	-	-	-	-	-	-	FALSE	-	NO	FALSE	chr2	152374247	152374320	chr3	146784080	146784080	-	deletion	73	chr3	143683987	143683987	chr2	152374247	152374320	deletion	73	-	chr2	152374247	152374320	deletion	73	-	chr3	144863019	144863019	chr2	152374247	152374320	deletion	73	-	chr3	144210483	144210483	chr2
711	ASSV04265	intergenic_variant	-	-	-	-	-	-	FALSE	-	YES	FALSE	chr2	152401595	152401595	chr3	146757183	146757829	-	insertion	646	chr3	143657090	143657736	chr2	152401595	152401595	insertion	646	-	chr2	152401595	152401595	insertion	647	-	chr3	144836125	144836772	chr2	152401595	152401595	insertion	648	-	chr3	144183506	144184154	chr2
712	ASSV04267	intergenic_variant	-	-	-	-	-	-	FALSE	-	NO	FALSE	chr2	152418266	152418266	chr3	146734274	146734410	-	insertion	136	chr3	143634180	143634316	chr2	152418266	152418266	insertion	136	-	chr2	152418241	152423793	deletion	5552	-	chr3	144811464	144811464	chr2	152418232	152420068	deletion	1836	-	chr3	144158711	144158711	chr2
713	ASSV04275	intergenic_variant	-	-	-	-	-	-	FALSE	-	YES	FALSE	chr2	152425008	152425008	chr3	146728507	146728588	-	insertion	81	chr3	143628413	143628494	chr2	152425008	152425008	insertion	81	-	chr2	152424992	152425052	deletion	60	-	chr3	144810254	144810254	chr2	152420636	152426008	deletion	5372	-	chr3	144158370	144158370	chr2
714	ASSV04276	TFBS_ablation&TF_binding_site_variant	-	MA0489.1	-	-	-	-	FALSE	TFBS_ablation&TF_binding_site_variant	YES	FALSE	chr2	152442061	152442061	chr3	146713458	146718721	-	insertion	5263	chr3	143613364	143618627	chr2	152442061	152442061	insertion	5263	-	chr2	152442061	152442061	insertion	5265	-	chr3	144787316	144792581	chr2	152442061	152442061	insertion	5277	-	chr3	144134501	144139778	chr2
715	ASSV04277	regulatory_region_variant	-	ENSR00000159744	-	-	-	-	TRUE	open_chromatin_region	YES	FALSE	chr2	152442083	152442083	chr3	146713073	146713292	-	insertion	219	chr3	143612979	143613198	chr2	152442083	152442083	insertion	219	-	chr2	152442084	152442084	insertion	268	-	chr3	144786930	144787198	chr2	152442084	152442084	insertion	268	-	chr3	144134115	144134383	chr2
716	ASSV04289	regulatory_region_variant	-	ENSR00000159741	-	-	-	-	TRUE	promoter_flanking_region	NO	FALSE	chr2	152533171	152533171	chr3	146624877	146625184	-	insertion	307	chr3	143529758	143530065	chr2	152533171	152533171	insertion	307	-	chr2	152533171	152533171	insertion	307	-	chr3	144698419	144698726	chr2	152533171	152533171	insertion	306	-	chr3	144045831	144046137	chr2
717	ASSV04291	intergenic_variant	-	-	-	-	-	-	FALSE	-	NO	FALSE	chr2	152592478	152592478	chr3	146564613	146564754	-	insertion	141	chr3	143469465	143469606	chr2	152592478	152592478	insertion	141	-	chr2	152592478	152592478	insertion	142	-	chr3	144635526	144635668	chr2	152592478	152592478	insertion	141	-	chr3	143985322	143985463	chr2
718	ASSV04292	intergenic_variant	-	-	-	-	-	-	FALSE	-	NO	FALSE	chr2	152592488	152592488	chr3	146564461	146564604	-	insertion	143	chr3	143469313	143469456	chr2	152592488	152592488	insertion	143	-	chr2	152592488	152592488	insertion	143	-	chr3	144635374	144635517	chr2	152592488	152592488	insertion	143	-	chr3	143985170	143985313	chr2
719	ASSV04300	intron_variant	PLSCR2	ENSG00000163746	protein_coding	1\8	-	-1	FALSE	-	YES	FALSE	chr2	152678893	152678893	chr3	146463148	146463285	-	insertion	137	chr3	143367997	143368134	chr2	152678893	152678893	insertion	137	-	chr2	152678893	152678893	insertion	137	-	chr3	144534084	144534221	chr2	152678893	152678893	insertion	137	-	chr3	143883915	143884052	chr2
720	ASSV04301	intron_variant	PLSCR2	ENSG00000163746	protein_coding	6\8	-	-1	FALSE	-	NO	FALSE	chr2	152691089	152691089	chr3	146450254	146450921	-	insertion	667	chr3	143355102	143355769	chr2	152691089	152691089	insertion	667	-	chr2	152691089	152691089	insertion	667	-	chr3	144521169	144521836	chr2	152691089	152691089	insertion	667	-	chr3	143871040	143871707	chr2
721	ASSV04302	intron_variant	PLSCR2	ENSG00000163746	protein_coding	7\8	-	-1	TRUE	CTCF_binding_site	NO	FALSE	chr2	152693798	152693798	chr3	146447500	146447553	-	insertion	53	chr3	143352349	143352402	chr2	152693798	152693798	insertion	53	-	chr2	152693798	152693798	insertion	54	-	chr3	144518404	144518458	chr2	152693798	152693798	insertion	53	-	chr3	143868232	143868285	chr2
722	ASSV04304	intron_variant&NMD_transcript_variant	PLSCR2	ENSG00000163746	nonsense_mediated_decay	2\3	-	-1	FALSE	-	NO	FALSE	chr2	152727141	152727141	chr3	146405000	146412156	-	insertion	7156	chr3	143309844	143316995	chr2	152727141	152727141	insertion	7151	-	chr2	152727141	152727141	insertion	7129	-	chr3	144475834	144482963	chr2	152727141	152727141	insertion	7160	-	chr3	143825776	143832936	chr2
723	ASSV04316	intergenic_variant	-	-	-	-	-	-	FALSE	-	YES	FALSE	chr2	152808599	152808599	chr3	146301799	146301871	-	insertion	72	chr3	143206593	143206665	chr2	152808599	152808599	insertion	72	-	chr2	152808599	152808599	insertion	72	-	chr3	144381309	144381381	chr2	152808599	152808599	insertion	72	-	chr3	143731186	143731258	chr2
724	ASSV04317	regulatory_region_ablation&regulatory_region_variant	-	ENSR00000306744	-	-	-	-	TRUE	CTCF_binding_site	YES	FALSE	chr2	152816375	152816375	chr3	146287878	146294048	-	insertion	6170	chr3	143192671	143198841	chr2	152816375	152816375	insertion	6170	-	chr2	152816375	152816375	insertion	6183	-	chr3	144367232	144373415	chr2	152816375	152816375	insertion	6061	-	chr3	143717382	143723443	chr2
725	ASSV04318	intergenic_variant	-	-	-	-	-	-	FALSE	-	NO	FALSE	chr2	152818348	152818411	chr3	146285917	146285917	-	deletion	63	chr3	143190710	143190710	chr2	152818348	152818411	deletion	63	-	chr2	152818348	152818411	deletion	63	-	chr3	144365262	144365262	chr2	152818348	152818408	deletion	60	-	chr3	143715419	143715419	chr2
726	ASSV04321	upstream_gene_variant	PLSCR4	ENSG00000114698	protein_coding	-	-	-1	TRUE	CTCF_binding_site	NO	FALSE	chr2	152851588	152851588	chr3	146252418	146252911	-	insertion	493	chr3	143157207	143157700	chr2	152851587	152851587	insertion	493	-	chr2	152851587	152851587	insertion	492	-	chr3	144329825	144330317	chr2	152851587	152851587	insertion	492	-	chr3	143675018	143675510	chr2
727	ASSV04322	intron_variant	PLSCR4	ENSG00000114698	protein_coding	1\8	-	-1	FALSE	-	NO	FALSE	chr2	152860382	152860382	chr3	146243239	146243309	-	insertion	70	chr3	143148026	143148096	chr2	152860382	152860382	insertion	70	-	chr2	152860383	152860383	insertion	71	-	chr3	144320632	144320703	chr2	152860383	152860383	insertion	72	-	chr3	143665847	143665919	chr2
728	ASSV04326	intron_variant	PLSCR4	ENSG00000114698	protein_coding	1\8	-	-1	FALSE	-	NO	FALSE	chr2	152883252	152883252	chr3	146229570	146229923	-	insertion	353	chr3	143134356	143134704	chr2	152883252	152883252	insertion	348	-	chr2	152883252	152883252	insertion	331	-	chr3	144306998	144307329	chr2	152883252	152883252	insertion	330	-	chr3	143652199	143652529	chr2
729	ASSV04329	intron_variant	PLSCR4	ENSG00000114698	protein_coding	7\8	-	-1	TRUE	open_chromatin_region	NO	FALSE	chr2	152916035	152916085	chr3	146195347	146195347	-	deletion	50	chr3	143100434	143100434	chr2	152916035	152916085	deletion	50	-	chr2	152916035	152916085	deletion	50	-	chr3	144273118	144273118	chr2	152916035	152916085	deletion	50	-	chr3	143618092	143618092	chr2
730	ASSV04331	intergenic_variant	-	-	-	-	-	-	FALSE	-	NO	FALSE	chr2	152937721	152938436	chr3	146173580	146173580	-	deletion	715	chr3	143078673	143078673	chr2	152937721	152938436	deletion	715	-	chr2	152937721	152938436	deletion	715	-	chr3	144251561	144251561	chr2	152937721	152938436	deletion	715	-	chr3	143596432	143596432	chr2
731	ASSV04333	intron_variant	PLOD2	ENSG00000152952	protein_coding	1\19	-	-1	FALSE	-	NO	FALSE	chr2	152959547	152959547	chr3	146152702	146152790	-	insertion	88	chr3	143057793	143057881	chr2	152959547	152959547	insertion	88	-	chr2	152959547	152959547	insertion	88	-	chr3	144230639	144230727	chr2	152959547	152959547	insertion	88	-	chr3	143575538	143575626	chr2
732	ASSV04336	intron_variant	PLOD2	ENSG00000152952	protein_coding	1\19	-	-1	FALSE	-	NO	FALSE	chr2	152965610	152965750	chr3	146147253	146147253	-	deletion	140	chr3	143052338	143052338	chr2	152965610	152965750	deletion	140	-	chr2	152965610	152965750	deletion	140	-	chr3	144225194	144225194	chr2	152965610	152965750	deletion	140	-	chr3	143570076	143570076	chr2
733	ASSV04337	intron_variant	PLOD2	ENSG00000152952	protein_coding	3\19	-	-1	FALSE	-	YES	FALSE	chr2	152992281	152992281	chr3	146119425	146120692	-	insertion	1267	chr3	143024499	143025766	chr2	152992281	152992281	insertion	1267	-	chr2	152992281	152992281	insertion	1270	-	chr3	144197360	144198630	chr2	152992281	152992281	insertion	1265	-	chr3	143542265	143543530	chr2
734	ASSV04339	intron_variant	PLOD2	ENSG00000152952	protein_coding	3\19	-	-1	FALSE	-	YES	FALSE	chr2	153000869	153000869	chr3	146113417	146115206	-	insertion	1789	chr3	143018491	143020280	chr2	153000869	153000869	insertion	1789	-	chr2	153000869	153000869	insertion	1741	-	chr3	144191406	144193147	chr2	153000869	153000869	insertion	1079	-	chr3	143536973	143538052	chr2
735	ASSV04342	intron_variant	PLOD2	ENSG00000152952	protein_coding	16\19	-	-1	FALSE	-	NO	FALSE	chr2	153038902	153038902	chr3	146073094	146073186	-	insertion	92	chr3	142978156	142978248	chr2	153038902	153038902	insertion	92	-	chr2	153038902	153038902	insertion	92	-	chr3	144153088	144153180	chr2	153038902	153038902	insertion	92	-	chr3	143498757	143498849	chr2
736	ASSV04344	downstream_gene_variant	AC107021.2	ENSG00000261051	sense_overlapping	-	-	-1	FALSE	-	NO	FALSE	chr2	153056902	153056902	chr3	146054739	146055388	-	insertion	649	chr3	142959783	142960432	chr2	153056902	153056902	insertion	649	-	chr2	153056902	153056902	insertion	632	-	chr3	144134728	144135360	chr2	153056902	153056902	insertion	648	-	chr3	143480401	143481049	chr2
737	ASSV04347	intergenic_variant	-	-	-	-	-	-	FALSE	-	NO	FALSE	chr2	153081614	153081614	chr3	146025071	146025340	-	insertion	269	chr3	142930111	142930380	chr2	153081614	153081614	insertion	269	-	chr2	153081614	153081614	insertion	269	-	chr3	144105021	144105290	chr2	153081614	153081614	insertion	269	-	chr3	143450585	143450854	chr2
738	ASSV04349	intergenic_variant	-	-	-	-	-	-	FALSE	-	NO	FALSE	chr2	153089849	153089849	chr3	146016363	146017119	-	insertion	756	chr3	142921401	142922157	chr2	153089849	153089849	insertion	756	-	chr2	153089849	153089849	insertion	756	-	chr3	144096308	144097064	chr2	153089849	153089849	insertion	754	-	chr3	143441876	143442630	chr2
739	ASSV04350	intergenic_variant	-	-	-	-	-	-	FALSE	-	NO	FALSE	chr2	153091802	153091802	chr3	146014282	146014458	-	insertion	176	chr3	142919170	142919346	chr2	153091802	153091802	insertion	176	-	chr2	153091802	153091802	insertion	176	-	chr3	144094079	144094255	chr2	153091802	153091802	insertion	176	-	chr3	143439795	143439971	chr2
740	ASSV04355	intergenic_variant	-	-	-	-	-	-	FALSE	-	YES	FALSE	chr2	153108198	153108198	chr3	145997048	145998588	-	insertion	1540	chr3	142901930	142903470	chr2	153108198	153108198	insertion	1540	-	chr2	153108198	153108198	insertion	1540	-	chr3	144076871	144078411	chr2	153108197	153108197	insertion	1540	-	chr3	143422579	143424119	chr2
741	ASSV04356	intergenic_variant	-	-	-	-	-	-	FALSE	-	NO	FALSE	chr2	153111003	153111003	chr3	145993686	145993994	-	insertion	308	chr3	142898559	142898867	chr2	153111003	153111003	insertion	308	-	chr2	153111003	153111003	insertion	321	-	chr3	144073509	144073830	chr2	153111002	153111002	insertion	306	-	chr3	143419187	143419493	chr2
742	ASSV04360	intergenic_variant	-	-	-	-	-	-	FALSE	-	NO	FALSE	chr2	153123808	153123808	chr3	145979667	145979724	-	insertion	57	chr3	142884517	142884574	chr2	153123808	153123808	insertion	57	-	chr2	153123808	153123808	insertion	57	-	chr3	144059570	144059627	chr2	153123808	153123808	insertion	57	-	chr3	143405242	143405299	chr2
743	ASSV04361	intergenic_variant	-	-	-	-	-	-	FALSE	-	NO	FALSE	chr2	153128277	153129816	chr3	145975203	145975203	-	deletion	1539	chr3	142880050	142880050	chr2	153128277	153129816	deletion	1539	-	chr2	153128277	153129560	deletion	1283	-	chr3	144055105	144055105	chr2	153128287	153129366	deletion	1079	-	chr3	143400767	143400767	chr2
744	ASSV04365	intron_variant&non_coding_transcript_variant	AC055758.2	ENSG00000244358	lincRNA	1\1	-	1	FALSE	-	NO	FALSE	chr2	153164312	153164312	chr3	145940310	145940610	-	insertion	300	chr3	142845134	142845434	chr2	153164312	153164312	insertion	300	-	chr2	153164312	153164312	insertion	301	-	chr3	144019991	144020292	chr2	153164312	153164312	insertion	301	-	chr3	143365617	143365918	chr2
745	ASSV04366	upstream_gene_variant	AC055758.2	ENSG00000244358	lincRNA	-	-	1	FALSE	-	NO	FALSE	chr2	153166625	153166625	chr3	145937871	145937972	-	insertion	101	chr3	142842696	142842797	chr2	153166625	153166625	insertion	101	-	chr2	153166625	153166625	insertion	101	-	chr3	144017543	144017644	chr2	153166625	153166625	insertion	101	-	chr3	143363173	143363274	chr2
746	ASSV04367	intergenic_variant	-	-	-	-	-	-	FALSE	-	NO	FALSE	chr2	153170208	153170208	chr3	145927543	145927608	-	insertion	65	chr3	142832366	142832431	chr2	153170208	153170208	insertion	65	-	chr2	153170208	153170208	insertion	96	-	chr3	144013206	144013302	chr2	153170208	153170208	insertion	64	-	chr3	143357679	143357743	chr2
747	ASSV04368	intergenic_variant	-	-	-	-	-	-	FALSE	-	NO	FALSE	chr2	153177233	153177320	chr3	145914191	145914191	-	deletion	87	chr3	142819013	142819013	chr2	153177233	153177320	deletion	87	-	chr2	153177233	153177320	deletion	87	-	chr3	143999913	143999913	chr2	153177233	153177320	deletion	87	-	chr3	143344354	143344354	chr2
748	ASSV04369	intergenic_variant	-	-	-	-	-	-	FALSE	-	YES	FALSE	chr2	153181877	153181877	chr3	145909526	145909629	-	insertion	103	chr3	142814348	142814451	chr2	153181877	153181877	insertion	103	-	chr2	153181876	153181876	insertion	103	-	chr3	143995239	143995342	chr2	153181877	153181877	insertion	103	-	chr3	143339685	143339788	chr2
749	ASSV04376	intergenic_variant	-	-	-	-	-	-	FALSE	-	NO	FALSE	chr2	153230613	153230613	chr3	145860100	145861479	-	insertion	1379	chr3	142764911	142766291	chr2	153230613	153230613	insertion	1380	-	chr2	153230613	153230613	insertion	1380	-	chr3	143945904	143947284	chr2	153230613	153230613	insertion	1394	-	chr3	143290269	143291663	chr2
750	ASSV04384	intergenic_variant	-	-	-	-	-	-	FALSE	-	NO	FALSE	chr2	153319236	153323343	chr3	145772028	145772028	-	deletion	4107	chr3	142676871	142676871	chr2	153319236	153323343	deletion	4107	-	chr2	153319236	153323343	deletion	4107	-	chr3	143857838	143857838	chr2	153319236	153323343	deletion	4107	-	chr3	143202655	143202655	chr2
751	ASSV04387	intergenic_variant	-	-	-	-	-	-	FALSE	-	NO	FALSE	chr2	153338512	153338564	chr3	145753331	145753331	-	deletion	52	chr3	142658172	142658172	chr2	153338512	153338564	deletion	52	-	chr2	153338512	153338564	deletion	52	-	chr3	143839195	143839195	chr2	153338511	153338564	deletion	53	-	chr3	143183931	143183931	chr2
752	ASSV04391	intergenic_variant	-	-	-	-	-	-	FALSE	-	NO	FALSE	chr2	153382020	153382020	chr3	145720057	145721412	-	insertion	1355	chr3	142624222	142625921	chr2	153382020	153382020	insertion	1699	-	chr2	153382020	153382020	insertion	1930	-	chr3	143803116	143805046	chr2	153382021	153382021	insertion	2007	-	chr3	143147715	143149722	chr2
753	ASSV04392	intergenic_variant	-	-	-	-	-	-	FALSE	-	NO	FALSE	chr2	153386081	153386081	chr3	145710491	145716098	-	insertion	5607	chr3	142614657	142620264	chr2	153386081	153386081	insertion	5607	-	chr2	153386081	153386081	insertion	5584	-	chr3	143793469	143799053	chr2	153386081	153386081	insertion	5605	-	chr3	143138059	143143664	chr2
754	ASSV04393	intergenic_variant	-	-	-	-	-	-	FALSE	-	NO	FALSE	chr2	153386364	153386364	chr3	145709241	145710213	-	insertion	972	chr3	142613407	142614379	chr2	153386364	153386364	insertion	972	-	chr2	153386365	153386365	insertion	96	-	chr3	143793094	143793190	chr2	153386364	153386364	insertion	966	-	chr3	143136815	143137781	chr2
755	ASSV04400	intergenic_variant	-	-	-	-	-	-	FALSE	-	NO	FALSE	chr2	153443674	153443674	chr3	145649812	145650109	-	insertion	297	chr3	142553989	142554286	chr2	153443674	153443674	insertion	297	-	chr2	153443674	153443674	insertion	305	-	chr3	143732511	143732816	chr2	153443674	153443674	insertion	298	-	chr3	143077342	143077640	chr2
756	ASSV04409	regulatory_region_ablation&regulatory_region_variant	-	ENSR00000159649	-	-	-	-	TRUE	promoter_flanking_region	NO	FALSE	chr2	153541655	153541655	chr3	145554194	145556923	-	insertion	2729	chr3	142458371	142461100	chr2	153541655	153541655	insertion	2729	-	chr2	153541655	153541655	insertion	2730	-	chr3	143636567	143639297	chr2	153541655	153541655	insertion	2727	-	chr3	142981649	142984376	chr2
757	ASSV04410	intergenic_variant	-	-	-	-	-	-	FALSE	-	NO	FALSE	chr2	153541663	153541663	chr3	145551214	145554186	-	insertion	2972	chr3	142455381	142458363	chr2	153541663	153541663	insertion	2982	-	chr2	153541663	153541663	insertion	2987	-	chr3	143633572	143636559	chr2	153541663	153541663	insertion	2978	-	chr3	142978663	142981641	chr2
758	ASSV04413	intergenic_variant	-	-	-	-	-	-	FALSE	-	YES	FALSE	chr2	153549169	153549169	chr3	145541765	145542083	-	insertion	318	chr3	142445821	142446139	chr2	153549169	153549169	insertion	318	-	chr2	153549169	153549169	insertion	317	-	chr3	143624378	143624695	chr2	153549169	153549169	insertion	317	-	chr3	142969092	142969409	chr2
759	ASSV04419	intergenic_variant	-	-	-	-	-	-	FALSE	-	YES	FALSE	chr2	153592326	153592627	chr3	145498083	145498083	-	deletion	301	chr3	142402121	142402121	chr2	153592326	153592627	deletion	301	-	chr2	153592326	153592627	deletion	301	-	chr3	143580745	143580745	chr2	153592326	153592627	deletion	301	-	chr3	142925701	142925701	chr2
760	ASSV04420	intergenic_variant	-	-	-	-	-	-	FALSE	-	YES	FALSE	chr2	153604032	153604032	chr3	145488367	145488479	-	insertion	112	chr3	142392402	142392514	chr2	153604032	153604032	insertion	112	-	chr2	153604032	153604032	insertion	112	-	chr3	143570997	143571109	chr2	153604032	153604032	insertion	112	-	chr3	142915974	142916086	chr2
761	ASSV04421	intergenic_variant	-	-	-	-	-	-	FALSE	-	YES	FALSE	chr2	153604038	153604038	chr3	145488142	145488361	-	insertion	219	chr3	142392177	142392396	chr2	153604038	153604038	insertion	219	-	chr2	153604038	153604038	insertion	215	-	chr3	143570776	143570991	chr2	153604038	153604038	insertion	217	-	chr3	142915751	142915968	chr2
762	ASSV04422	intergenic_variant	-	-	-	-	-	-	FALSE	-	YES	FALSE	chr2	153607518	153607689	chr3	145484690	145484690	-	deletion	171	chr3	142388719	142388719	chr2	153607518	153607689	deletion	171	-	chr2	153607519	153607654	deletion	135	-	chr3	143567319	143567319	chr2	153607571	153607896	deletion	325	-	chr3	142912253	142912253	chr2
763	ASSV04423	intergenic_variant	-	-	-	-	-	-	FALSE	-	YES	FALSE	chr2	153607802	153607894	chr3	145484643	145484643	-	deletion	92	chr3	142388672	142388672	chr2	153607802	153607894	deletion	92	-	chr2	153607802	153607894	deletion	92	-	chr3	143567273	143567273	chr2	153607571	153607896	deletion	325	-	chr3	142912253	142912253	chr2
764	ASSV04424	intergenic_variant	-	-	-	-	-	-	FALSE	-	YES	FALSE	chr2	153617224	153617571	chr3	145474147	145474147	-	deletion	347	chr3	142378123	142378123	chr2	153617224	153617571	deletion	347	-	chr2	153617224	153617571	deletion	347	-	chr3	143557619	143557619	chr2	153617224	153617571	deletion	347	-	chr3	142902588	142902588	chr2
765	ASSV04425	intergenic_variant	-	-	-	-	-	-	FALSE	-	YES	FALSE	chr2	153621337	153624857	chr3	145470398	145470398	-	deletion	3520	chr3	142374374	142374374	chr2	153621337	153624857	deletion	3520	-	chr2	153621337	153624857	deletion	3520	-	chr3	143553853	143553853	chr2	153621337	153624857	deletion	3520	-	chr3	142898827	142898827	chr2
766	ASSV04426	intergenic_variant	-	-	-	-	-	-	FALSE	-	YES	FALSE	chr2	153627870	153628185	chr3	145467394	145467394	-	deletion	315	chr3	142371369	142371369	chr2	153627870	153628185	deletion	315	-	chr2	153627870	153628185	deletion	315	-	chr3	143550838	143550838	chr2	153627871	153628186	deletion	315	-	chr3	142895814	142895814	chr2
767	ASSV04427	intergenic_variant	-	-	-	-	-	-	FALSE	-	YES	FALSE	chr2	153631110	153631412	chr3	145464499	145464499	-	deletion	302	chr3	142368474	142368474	chr2	153631110	153631412	deletion	302	-	chr2	153631113	153631415	deletion	302	-	chr3	143547944	143547944	chr2	153631110	153631412	deletion	302	-	chr3	142892922	142892922	chr2
768	ASSV04428	intergenic_variant	-	-	-	-	-	-	FALSE	-	YES	FALSE	chr2	153640650	153640772	chr3	145451439	145451439	-	deletion	122	chr3	142355420	142355420	chr2	153640650	153640772	deletion	122	-	chr2	153640650	153640772	deletion	122	-	chr3	143534880	143534880	chr2	153640650	153640772	deletion	122	-	chr3	142879896	142879896	chr2
769	ASSV04429	intergenic_variant	-	-	-	-	-	-	FALSE	-	YES	FALSE	chr2	153642357	153642357	chr3	145446980	145449869	-	insertion	2889	chr3	142350958	142353851	chr2	153642357	153642357	insertion	2893	-	chr2	153642357	153642357	insertion	2891	-	chr3	143530407	143533298	chr2	153642357	153642357	insertion	2827	-	chr3	142875497	142878324	chr2
770	ASSV04430	intergenic_variant	-	-	-	-	-	-	FALSE	-	YES	FALSE	chr2	153647035	153647313	chr3	145442262	145442262	-	deletion	278	chr3	142346238	142346238	chr2	153647035	153647313	deletion	278	-	chr2	153647035	153647312	deletion	277	-	chr3	143525669	143525669	chr2	153647035	153647313	deletion	278	-	chr3	142870811	142870811	chr2
771	ASSV04431	intergenic_variant	-	-	-	-	-	-	FALSE	-	YES	FALSE	chr2	153656194	153656954	chr3	145433416	145433416	-	deletion	760	chr3	142337391	142337391	chr2	153656194	153656954	deletion	760	-	chr2	153656194	153656954	deletion	760	-	chr3	143516756	143516756	chr2	153656202	153657028	deletion	826	-	chr3	142861973	142861973	chr2
772	ASSV04432	intergenic_variant	-	-	-	-	-	-	FALSE	-	YES	FALSE	chr2	153656958	153657024	chr3	145433412	145433412	-	deletion	66	chr3	142337387	142337387	chr2	153656958	153657024	deletion	66	-	chr2	153656958	153657024	deletion	66	-	chr3	143516752	143516752	chr2	153656202	153657028	deletion	826	-	chr3	142861973	142861973	chr2
773	ASSV04433	intergenic_variant	-	-	-	-	-	-	FALSE	-	YES	FALSE	chr2	153666055	153666055	chr3	145423680	145424303	-	insertion	623	chr3	142327780	142328405	chr2	153666055	153666055	insertion	625	-	chr2	153666055	153666055	insertion	622	-	chr3	143507020	143507642	chr2	153666055	153666055	insertion	621	-	chr3	142852287	142852908	chr2
774	ASSV04434	intergenic_variant	-	-	-	-	-	-	FALSE	-	YES	FALSE	chr2	153670950	153671307	chr3	145418780	145418780	-	deletion	357	chr3	142322878	142322878	chr2	153670950	153671307	deletion	357	-	chr2	153670950	153671813	deletion	863	-	chr3	143502126	143502126	chr2	153670950	153671307	deletion	357	-	chr3	142847387	142847387	chr2
775	ASSV04435	intergenic_variant	-	-	-	-	-	-	FALSE	-	YES	FALSE	chr2	153679447	153679513	chr3	145411183	145411183	-	deletion	66	chr3	142315276	142315276	chr2	153679447	153679513	deletion	66	-	chr2	153679447	153679501	deletion	54	-	chr3	143494535	143494535	chr2	153679447	153679513	deletion	66	-	chr3	142839800	142839800	chr2
776	ASSV04436	intergenic_variant	-	-	-	-	-	-	FALSE	-	YES	FALSE	chr2	153692037	153692352	chr3	145398429	145398429	-	deletion	315	chr3	142302534	142302534	chr2	153692037	153692352	deletion	315	-	chr2	153692038	153692357	deletion	319	-	chr3	143481756	143481756	chr2	153692037	153692352	deletion	315	-	chr3	142827033	142827033	chr2
777	ASSV04437	intergenic_variant	-	-	-	-	-	-	FALSE	-	YES	FALSE	chr2	153701326	153701480	chr3	145391855	145391855	-	deletion	154	chr3	142295962	142295962	chr2	153701326	153701480	deletion	154	-	chr2	153701326	153701480	deletion	154	-	chr3	143472439	143472439	chr2	153701361	153701446	deletion	85	-	chr3	142817744	142817744	chr2
778	ASSV04438	intergenic_variant	-	-	-	-	-	-	FALSE	-	YES	FALSE	chr2	153702568	153702568	chr3	145389225	145389827	-	insertion	602	chr3	142293329	142293932	chr2	153702568	153702568	insertion	603	-	chr2	153702567	153702567	insertion	603	-	chr3	143469823	143470426	chr2	153702567	153702567	insertion	602	-	chr3	142815128	142815730	chr2
779	ASSV04439	intergenic_variant	-	-	-	-	-	-	FALSE	-	YES	FALSE	chr2	153751534	153751534	chr3	145340876	145341046	-	insertion	170	chr3	142244964	142245134	chr2	153751534	153751534	insertion	170	-	chr2	153751534	153751534	insertion	170	-	chr3	143421200	143421370	chr2	153751534	153751534	insertion	170	-	chr3	142766822	142766992	chr2
780	ASSV04450	intergenic_variant	-	-	-	-	-	-	FALSE	-	NO	FALSE	chr2	153797550	153797702	chr3	145296303	145296303	-	deletion	152	chr3	142200377	142200377	chr2	153797550	153797702	deletion	152	-	chr2	153797549	153797701	deletion	152	-	chr3	143376570	143376570	chr2	153797549	153797701	deletion	152	-	chr3	142721950	142721950	chr2
781	ASSV04457	intergenic_variant	-	-	-	-	-	-	FALSE	-	YES	FALSE	chr2	153857013	153857013	chr3	145263625	145263730	-	insertion	105	chr3	142159047	142159148	chr2	153857013	153857013	insertion	101	-	chr2	153857013	153857013	insertion	81	-	chr3	143335787	143335868	chr2	153857012	153857012	insertion	116	-	chr3	142681234	142681350	chr2
782	ASSV04458	intergenic_variant	-	-	-	-	-	-	FALSE	-	YES	FALSE	chr2	153857537	153857537	chr3	145262413	145263097	-	insertion	684	chr3	142157834	142158519	chr2	153857537	153857537	insertion	685	-	chr2	153857537	153857537	insertion	687	-	chr3	143334572	143335259	chr2	153857537	153857537	insertion	687	-	chr3	142680020	142680707	chr2
783	ASSV04459	intergenic_variant	-	-	-	-	-	-	FALSE	-	YES	FALSE	chr2	153857541	153857541	chr3	145262199	145262409	-	insertion	210	chr3	142157620	142157830	chr2	153857541	153857541	insertion	210	-	chr2	153857541	153857541	insertion	210	-	chr3	143334358	143334568	chr2	153857541	153857541	insertion	208	-	chr3	142679808	142680016	chr2
784	ASSV04461	regulatory_region_variant	-	ENSR00000306722	-	-	-	-	TRUE	CTCF_binding_site	YES	TRUE	chr2	153860144	153860144	chr3	145258454	145258788	-	insertion	334	chr3	142153875	142154209	chr2	153860144	153860144	insertion	334	-	chr2	153860113	153860564	deletion	451	-	chr3	143330995	143330995	chr2	153860126	153860533	deletion	407	-	chr3	142676451	142676451	chr2
785	ASSV04462	intergenic_variant	-	-	-	-	-	-	FALSE	-	YES	FALSE	chr2	153860156	153860156	chr3	145258308	145258390	-	insertion	82	chr3	142153729	142153811	chr2	153860156	153860156	insertion	82	-	chr2	153860113	153860564	deletion	451	-	chr3	143330995	143330995	chr2	153860126	153860533	deletion	407	-	chr3	142676451	142676451	chr2
786	ASSV04463	intergenic_variant	-	-	-	-	-	-	FALSE	-	NO	FALSE	chr2	153863715	153863715	chr3	145247272	145247605	-	insertion	333	chr3	142142695	142143027	chr2	153863715	153863715	insertion	332	-	chr2	153862563	153869817	deletion	7254	-	chr3	143329000	143329000	chr2	153862563	153869630	deletion	7067	-	chr3	142674458	142674458	chr2
787	ASSV04470	intergenic_variant	-	-	-	-	-	-	FALSE	-	NO	FALSE	chr2	153880871	153880928	chr3	145231300	145231300	-	deletion	57	chr3	142126725	142126725	chr2	153880871	153880928	deletion	57	-	chr2	153880871	153880928	deletion	57	-	chr3	143325263	143325263	chr2	153880883	153880945	deletion	62	-	chr3	142670731	142670731	chr2
788	ASSV04471	intergenic_variant	-	-	-	-	-	-	FALSE	-	NO	FALSE	chr2	153881008	153881008	chr3	145231004	145231062	-	insertion	58	chr3	142126429	142126487	chr2	153881008	153881008	insertion	58	-	chr2	153881008	153881008	insertion	58	-	chr3	143324967	143325025	chr2	153881008	153881008	insertion	58	-	chr3	142670421	142670479	chr2
789	ASSV04475	intergenic_variant	-	-	-	-	-	-	FALSE	-	YES	FALSE	chr2	153894511	153894583	chr3	145213777	145213777	-	deletion	72	chr3	142109200	142109200	chr2	153894511	153894583	deletion	72	-	chr2	153894505	153894569	deletion	64	-	chr3	143307405	143307405	chr2	153894505	153894569	deletion	64	-	chr3	142652934	142652934	chr2
790	ASSV04482	intergenic_variant	-	-	-	-	-	-	FALSE	-	NO	FALSE	chr2	153958276	153958276	chr3	145173187	145173456	-	insertion	269	chr3	142068605	142068877	chr2	153958276	153958276	insertion	272	-	chr2	153958276	153958276	insertion	268	-	chr3	143266764	143267032	chr2	153958276	153958276	insertion	268	-	chr3	142612302	142612570	chr2
791	ASSV04489	intergenic_variant	-	-	-	-	-	-	FALSE	-	NO	FALSE	chr2	153997679	153997679	chr3	145135994	145136315	-	insertion	321	chr3	142031407	142031728	chr2	153997679	153997679	insertion	321	-	chr2	153997679	153997679	insertion	332	-	chr3	143229470	143229802	chr2	153997679	153997679	insertion	354	-	chr3	142575351	142575705	chr2
792	ASSV04491	intergenic_variant	-	-	-	-	-	-	FALSE	-	NO	FALSE	chr2	154014749	154014749	chr3	145111258	145116898	-	insertion	5640	chr3	142006672	142012311	chr2	154014749	154014749	insertion	5639	-	chr2	154014749	154014749	insertion	5645	-	chr3	143204623	143210268	chr2	154014749	154014749	insertion	5618	-	chr3	142550717	142556335	chr2
793	ASSV04492	intergenic_variant	-	-	-	-	-	-	FALSE	-	YES	FALSE	chr2	154015307	154015307	chr3	145108134	145109136	-	insertion	1002	chr3	142003548	142004550	chr2	154015307	154015307	insertion	1002	-	chr2	154015307	154015307	insertion	1001	-	chr3	143201498	143202499	chr2	154015307	154015307	insertion	2567	-	chr3	142547592	142550159	chr2
794	ASSV04495	intergenic_variant	-	-	-	-	-	-	FALSE	-	YES	FALSE	chr2	154025343	154025343	chr3	145097713	145099667	-	insertion	1954	chr3	141993116	141995070	chr2	154025343	154025343	insertion	1954	-	chr2	154025343	154025343	insertion	1955	-	chr3	143191083	143193038	chr2	154025343	154025343	insertion	1938	-	chr3	142537257	142539195	chr2
795	ASSV04496	intergenic_variant	-	-	-	-	-	-	FALSE	-	YES	FALSE	chr2	154025358	154025358	chr3	145096393	145097700	-	insertion	1307	chr3	141991796	141993103	chr2	154025358	154025358	insertion	1307	-	chr2	154025357	154025357	insertion	1304	-	chr3	143189767	143191071	chr2	154025357	154025357	insertion	1306	-	chr3	142535939	142537245	chr2
796	ASSV04502	intergenic_variant	-	-	-	-	-	-	FALSE	-	NO	FALSE	chr2	154106595	154106595	chr3	145021628	145021699	-	insertion	71	chr3	141916957	141917028	chr2	154106595	154106595	insertion	71	-	chr2	154106595	154106595	insertion	71	-	chr3	143109168	143109239	chr2	154106595	154106595	insertion	71	-	chr3	142461565	142461636	chr2
797	ASSV04519	intergenic_variant	-	-	-	-	-	-	FALSE	-	NO	FALSE	chr2	154170096	154171345	chr3	144954837	144954837	-	deletion	1249	chr3	141850149	141850149	chr2	154170096	154171345	deletion	1249	-	chr2	154170096	154171345	deletion	1249	-	chr3	143042780	143042780	chr2	154170096	154171345	deletion	1249	-	chr3	142394372	142394372	chr2
798	ASSV04521	intergenic_variant	-	-	-	-	-	-	FALSE	-	YES	FALSE	chr2	154178843	154178843	chr3	144939443	144939817	-	insertion	374	chr3	141834752	141835126	chr2	154178843	154178843	insertion	374	-	chr2	154178843	154178843	insertion	673	-	chr3	143027372	143028045	chr2	154178843	154178843	insertion	676	-	chr3	142378938	142379614	chr2
799	ASSV04530	regulatory_region_ablation&regulatory_region_variant	-	ENSR00000159634	-	-	-	-	TRUE	open_chromatin_region	YES	FALSE	chr2	154279871	154279871	chr3	144818396	144825520	-	insertion	7124	chr3	141713714	141720835	chr2	154279871	154279871	insertion	7121	-	chr2	154279871	154279871	insertion	7010	-	chr3	142906370	142913380	chr2	154279871	154279871	insertion	7004	-	chr3	142256676	142263680	chr2
800	ASSV04540	intergenic_variant	-	-	-	-	-	-	FALSE	-	NO	FALSE	chr2	154333479	154333479	chr3	144753288	144753954	-	insertion	666	chr3	141649185	141649851	chr2	154333479	154333479	insertion	666	-	chr2	154333479	154333479	insertion	661	-	chr3	142841127	142841788	chr2	154333479	154333479	insertion	656	-	chr3	142192257	142192913	chr2
801	ASSV04556	intergenic_variant	-	-	-	-	-	-	FALSE	-	YES	FALSE	chr2	154476558	154476912	chr3	144625246	144625246	-	deletion	354	chr3	141521100	141521100	chr2	154476558	154476912	deletion	354	-	chr2	154476558	154476912	deletion	354	-	chr3	142710103	142710103	chr2	154476558	154476912	deletion	354	-	chr3	142062819	142062819	chr2
802	ASSV04557	intergenic_variant	-	-	-	-	-	-	FALSE	-	YES	FALSE	chr2	154476927	154477088	chr3	144625231	144625231	-	deletion	161	chr3	141521085	141521085	chr2	154476927	154477088	deletion	161	-	chr2	154476927	154477088	deletion	161	-	chr3	142710088	142710088	chr2	154476927	154477088	deletion	161	-	chr3	142062804	142062804	chr2
803	ASSV04566	intergenic_variant	-	-	-	-	-	-	FALSE	-	NO	FALSE	chr2	154567544	154567544	chr3	144524111	144524314	-	insertion	203	chr3	141419930	141420133	chr2	154567544	154567544	insertion	203	-	chr2	154567544	154567544	insertion	203	-	chr3	142610427	142610630	chr2	154567544	154567544	insertion	203	-	chr3	141961844	141962047	chr2
804	ASSV04567	intergenic_variant	-	-	-	-	-	-	FALSE	-	NO	FALSE	chr2	154569192	154569361	chr3	144522504	144522504	-	deletion	169	chr3	141418323	141418323	chr2	154569192	154569361	deletion	169	-	chr2	154569192	154569361	deletion	169	-	chr3	142608817	142608817	chr2	154569192	154569361	deletion	169	-	chr3	141960235	141960235	chr2
805	ASSV04569	intergenic_variant	-	-	-	-	-	-	FALSE	-	NO	FALSE	chr2	154604545	154604610	chr3	144487820	144487820	-	deletion	65	chr3	141383637	141383637	chr2	154604545	154604610	deletion	65	-	chr2	154604545	154604610	deletion	65	-	chr3	142574182	142574182	chr2	154604545	154604610	deletion	65	-	chr3	141925517	141925517	chr2
806	ASSV04579	intergenic_variant	-	-	-	-	-	-	FALSE	-	NO	FALSE	chr2	154677237	154677804	chr3	144426795	144426795	-	deletion	567	chr3	141322605	141322605	chr2	154677237	154677804	deletion	567	-	chr2	154677237	154677804	deletion	567	-	chr3	142513269	142513269	chr2	154677237	154677804	deletion	567	-	chr3	141864954	141864954	chr2
807	ASSV04580	intergenic_variant	-	-	-	-	-	-	FALSE	-	NO	FALSE	chr2	154707034	154707034	chr3	144397350	144397662	-	insertion	312	chr3	141293155	141293466	chr2	154707034	154707034	insertion	311	-	chr2	154707034	154707034	insertion	312	-	chr3	142483797	142484109	chr2	154707034	154707034	insertion	310	-	chr3	141835500	141835810	chr2
808	ASSV04586	intergenic_variant	-	-	-	-	-	-	FALSE	-	NO	FALSE	chr2	154760502	154760567	chr3	144343598	144343598	-	deletion	65	chr3	141239404	141239404	chr2	154760502	154760567	deletion	65	-	chr2	154760502	154760567	deletion	65	-	chr3	142429998	142429998	chr2	154760502	154760567	deletion	65	-	chr3	141781875	141781875	chr2
809	ASSV04589	intergenic_variant	-	-	-	-	-	-	FALSE	-	YES	FALSE	chr2	154783698	154783698	chr3	144319499	144319608	-	insertion	109	chr3	141215273	141215382	chr2	154783698	154783698	insertion	109	-	chr2	154783698	154783698	insertion	109	-	chr3	142405914	142406023	chr2	154783698	154783698	insertion	108	-	chr3	141760636	141760744	chr2
810	ASSV04602	intergenic_variant	-	-	-	-	-	-	FALSE	-	YES	FALSE	chr2	154890899	154890899	chr3	144232683	144232838	-	insertion	155	chr3	141128463	141128618	chr2	154890899	154890899	insertion	155	-	chr2	154890899	154890899	insertion	155	-	chr3	142318482	142318637	chr2	154890899	154890899	insertion	155	-	chr3	141676243	141676398	chr2
811	ASSV04613	intergenic_variant	-	-	-	-	-	-	FALSE	-	NO	FALSE	chr2	154931686	154931686	chr3	144193205	144193402	-	insertion	197	chr3	141088993	141089190	chr2	154931686	154931686	insertion	197	-	chr2	154931686	154931686	insertion	197	-	chr3	142278790	142278987	chr2	154931686	154931686	insertion	197	-	chr3	141636872	141637069	chr2
812	ASSV04614	intergenic_variant	-	-	-	-	-	-	FALSE	-	NO	FALSE	chr2	154931689	154931689	chr3	144193095	144193202	-	insertion	107	chr3	141088883	141088990	chr2	154931689	154931689	insertion	107	-	chr2	154931689	154931689	insertion	106	-	chr3	142278681	142278787	chr2	154931689	154931689	insertion	109	-	chr3	141636760	141636869	chr2
813	ASSV04615	upstream_gene_variant	RNA5SP144	ENSG00000222778	rRNA	-	-	-1	FALSE	-	NO	FALSE	chr2	154934662	154934662	chr3	144190079	144190136	-	insertion	57	chr3	141085867	141085924	chr2	154934662	154934662	insertion	57	-	chr2	154934662	154934662	insertion	57	-	chr3	142275671	142275728	chr2	154934662	154934662	insertion	57	-	chr3	141633747	141633804	chr2
814	ASSV04616	downstream_gene_variant	RNA5SP144	ENSG00000222778	rRNA	-	-	-1	FALSE	-	NO	FALSE	chr2	154943288	154943288	chr3	144182177	144182234	-	insertion	57	chr3	141077965	141078022	chr2	154943288	154943288	insertion	57	-	chr2	154943246	154943306	deletion	60	-	chr3	142265985	142265985	chr2	154943288	154943288	insertion	57	-	chr3	141625843	141625900	chr2
815	ASSV04617	intergenic_variant	-	-	-	-	-	-	FALSE	-	NO	FALSE	chr2	154946125	154946125	chr3	144178640	144178865	-	insertion	225	chr3	141074427	141074652	chr2	154946125	154946125	insertion	225	-	chr2	154946125	154946125	insertion	225	-	chr3	142264191	142264416	chr2	154946125	154946125	insertion	225	-	chr3	141622310	141622535	chr2
816	ASSV04618	intergenic_variant	-	-	-	-	-	-	FALSE	-	NO	FALSE	chr2	154946152	154946152	chr3	144178549	144178620	-	insertion	71	chr3	141074336	141074407	chr2	154946152	154946152	insertion	71	-	chr2	154946152	154946152	insertion	71	-	chr3	142264100	142264171	chr2	154946152	154946152	insertion	71	-	chr3	141622219	141622290	chr2
817	ASSV04619	intergenic_variant	-	-	-	-	-	-	FALSE	-	NO	FALSE	chr2	154946162	154946162	chr3	144178083	144178539	-	insertion	456	chr3	141073868	141074326	chr2	154946162	154946162	insertion	458	-	chr2	154946162	154946162	insertion	454	-	chr3	142263636	142264090	chr2	154946162	154946162	insertion	440	-	chr3	141621769	141622209	chr2
818	ASSV04620	intergenic_variant	-	-	-	-	-	-	FALSE	-	NO	FALSE	chr2	154946180	154946180	chr3	144177834	144177979	-	insertion	145	chr3	141073619	141073764	chr2	154946180	154946180	insertion	145	-	chr2	154946180	154946180	insertion	145	-	chr3	142263387	142263532	chr2	154946180	154946180	insertion	145	-	chr3	141621520	141621665	chr2
819	ASSV04621	intergenic_variant	-	-	-	-	-	-	FALSE	-	NO	FALSE	chr2	154946203	154946203	chr3	144177613	144177810	-	insertion	197	chr3	141073398	141073595	chr2	154946203	154946203	insertion	197	-	chr2	154946203	154946203	insertion	197	-	chr3	142263166	142263363	chr2	154946203	154946203	insertion	197	-	chr3	141621299	141621496	chr2
820	ASSV04622	intergenic_variant	-	-	-	-	-	-	FALSE	-	NO	FALSE	chr2	154946217	154946217	chr3	144177478	144177598	-	insertion	120	chr3	141073263	141073383	chr2	154946217	154946217	insertion	120	-	chr2	154946217	154946217	insertion	120	-	chr3	142263031	142263151	chr2	154946217	154946217	insertion	120	-	chr3	141621164	141621284	chr2
821	ASSV04623	intergenic_variant	-	-	-	-	-	-	FALSE	-	NO	FALSE	chr2	154946226	154946226	chr3	144177309	144177469	-	insertion	160	chr3	141073094	141073254	chr2	154946226	154946226	insertion	160	-	chr2	154946226	154946226	insertion	160	-	chr3	142262862	142263022	chr2	154946226	154946226	insertion	160	-	chr3	141620995	141621155	chr2
822	ASSV04624	intergenic_variant	-	-	-	-	-	-	FALSE	-	NO	FALSE	chr2	154946234	154946234	chr3	144177026	144177301	-	insertion	275	chr3	141072811	141073086	chr2	154946234	154946234	insertion	275	-	chr2	154946234	154946234	insertion	275	-	chr3	142262579	142262854	chr2	154946234	154946234	insertion	270	-	chr3	141620717	141620987	chr2
823	ASSV04627	intergenic_variant	-	-	-	-	-	-	FALSE	-	YES	FALSE	chr2	154946313	154946313	chr3	144176638	144176730	-	insertion	92	chr3	141072423	141072515	chr2	154946313	154946313	insertion	92	-	chr2	154946313	154946313	insertion	92	-	chr3	142262191	142262283	chr2	154946313	154946313	insertion	92	-	chr3	141620329	141620421	chr2
824	ASSV04638	intergenic_variant	-	-	-	-	-	-	FALSE	-	NO	FALSE	chr2	154962858	154962858	chr3	144158087	144158394	-	insertion	307	chr3	141053869	141054176	chr2	154962858	154962858	insertion	307	-	chr2	154962858	154962858	insertion	305	-	chr3	142243629	142243934	chr2	154962858	154962858	insertion	319	-	chr3	141601476	141601795	chr2
825	ASSV04675	intron_variant	SLC9A9	ENSG00000181804	protein_coding	1\15	-	-1	FALSE	-	NO	FALSE	chr2	155298198	155298198	chr3	143846718	143846918	-	insertion	200	chr3	140742446	140742644	chr2	155298198	155298198	insertion	198	-	chr2	155298198	155298198	insertion	196	-	chr3	141932504	141932700	chr2	155298198	155298198	insertion	195	-	chr3	141291109	141291304	chr2
826	ASSV04678	intron_variant	SLC9A9	ENSG00000181804	protein_coding	2\15	-	-1	TRUE	promoter_flanking_region	YES	FALSE	chr2	155338039	155338039	chr3	143807268	143807569	-	insertion	301	chr3	140702955	140703256	chr2	155338039	155338039	insertion	301	-	chr2	155338039	155338039	insertion	300	-	chr3	141893317	141893617	chr2	155338039	155338039	insertion	301	-	chr3	141251843	141252144	chr2
827	ASSV04684	intron_variant	SLC9A9	ENSG00000181804	protein_coding	4\15	-	-1	TRUE	CTCF_binding_site	NO	FALSE	chr2	155389704	155389704	chr3	143760133	143762347	-	insertion	2214	chr3	140655763	140657977	chr2	155389704	155389704	insertion	2214	-	chr2	155389704	155389704	insertion	2215	-	chr3	141846703	141848918	chr2	155389704	155389704	insertion	2201	-	chr3	141204584	141206785	chr2
828	ASSV04689	intron_variant	SLC9A9	ENSG00000181804	protein_coding	4\15	-	-1	FALSE	-	NO	FALSE	chr2	155425705	155425705	chr3	143722179	143722491	-	insertion	312	chr3	140617790	140618109	chr2	155425705	155425705	insertion	319	-	chr2	155425705	155425705	insertion	309	-	chr3	141809133	141809442	chr2	155425705	155425705	insertion	309	-	chr3	141167046	141167355	chr2
829	ASSV04691	intron_variant	SLC9A9	ENSG00000181804	protein_coding	4\15	-	-1	FALSE	-	NO	FALSE	chr2	155445583	155445583	chr3	143702659	143702944	-	insertion	285	chr3	140598271	140598556	chr2	155445583	155445583	insertion	285	-	chr2	155445583	155445583	insertion	285	-	chr3	141789642	141789927	chr2	155445583	155445583	insertion	285	-	chr3	141147588	141147873	chr2
830	ASSV04694	intron_variant	SLC9A9	ENSG00000181804	protein_coding	5\15	-	-1	FALSE	-	NO	FALSE	chr2	155471437	155471661	chr3	143683206	143683206	-	deletion	224	chr3	140578818	140578818	chr2	155471437	155471715	deletion	278	-	chr2	155471437	155471715	deletion	278	-	chr3	141770182	141770182	chr2	155471437	155471715	deletion	278	-	chr3	141128028	141128028	chr2
831	ASSV04695	intron_variant	SLC9A9	ENSG00000181804	protein_coding	5\15	-	-1	FALSE	-	NO	FALSE	chr2	155471667	155471721	chr3	143683200	143683200	-	deletion	54	chr3	140578818	140578818	chr2	155471437	155471715	deletion	278	-	chr2	155471437	155471715	deletion	278	-	chr3	141770182	141770182	chr2	155471437	155471715	deletion	278	-	chr3	141128028	141128028	chr2
832	ASSV04702	intron_variant	SLC9A9	ENSG00000181804	protein_coding	6\15	-	-1	FALSE	-	NO	FALSE	chr2	155564710	155564809	chr3	143585233	143585233	-	deletion	99	chr3	140480826	140480826	chr2	155564710	155564809	deletion	99	-	chr2	155564710	155564809	deletion	99	-	chr3	141672183	141672183	chr2	155564710	155564809	deletion	99	-	chr3	141030102	141030102	chr2
833	ASSV04704	intron_variant	SLC9A9	ENSG00000181804	protein_coding	9\15	-	-1	FALSE	-	NO	FALSE	chr2	155609240	155609240	chr3	143544719	143544783	-	insertion	64	chr3	140440311	140440375	chr2	155609240	155609240	insertion	64	-	chr2	155609240	155609240	insertion	64	-	chr3	141631697	141631761	chr2	155609240	155609240	insertion	64	-	chr3	140989620	140989684	chr2
834	ASSV04705	intron_variant	SLC9A9	ENSG00000181804	protein_coding	9\15	-	-1	FALSE	-	NO	FALSE	chr2	155609465	155609465	chr3	143544196	143544498	-	insertion	302	chr3	140439788	140440090	chr2	155609465	155609465	insertion	302	-	chr2	155609465	155609465	insertion	305	-	chr3	141631175	141631480	chr2	155609465	155609465	insertion	302	-	chr3	140989097	140989399	chr2
835	ASSV04707	intron_variant	SLC9A9	ENSG00000181804	protein_coding	9\15	-	-1	FALSE	-	NO	FALSE	chr2	155639744	155639744	chr3	143513814	143514186	-	insertion	372	chr3	140409400	140409772	chr2	155639744	155639744	insertion	372	-	chr2	155639744	155639744	insertion	372	-	chr3	141600799	141601171	chr2	155639744	155639744	insertion	372	-	chr3	140958769	140959141	chr2
836	ASSV04708	intron_variant	SLC9A9	ENSG00000181804	protein_coding	11\15	-	-1	FALSE	-	NO	FALSE	chr2	155660838	155660838	chr3	143491999	143492313	-	insertion	314	chr3	140387584	140387899	chr2	155660838	155660838	insertion	315	-	chr2	155660838	155660838	insertion	321	-	chr3	141579004	141579325	chr2	155660838	155660838	insertion	320	-	chr3	140936970	140937290	chr2
837	ASSV04711	intron_variant	SLC9A9	ENSG00000181804	protein_coding	11\15	-	-1	FALSE	-	NO	FALSE	chr2	155683386	155683386	chr3	143475494	143475801	-	insertion	307	chr3	140371079	140371386	chr2	155683386	155683386	insertion	307	-	chr2	155683386	155683386	insertion	307	-	chr3	141562441	141562748	chr2	155683386	155683386	insertion	304	-	chr3	140920489	140920793	chr2
838	ASSV04715	intron_variant	SLC9A9	ENSG00000181804	protein_coding	12\15	-	-1	FALSE	-	NO	FALSE	chr2	155726038	155726038	chr3	143429550	143430553	-	insertion	1003	chr3	140325880	140326886	chr2	155726038	155726038	insertion	1006	-	chr2	155726037	155726037	insertion	288	-	chr3	141516131	141516419	chr2	155726037	155726037	insertion	280	-	chr3	140873726	140874006	chr2
839	ASSV04721	intron_variant	SLC9A9	ENSG00000181804	protein_coding	14\15	-	-1	FALSE	-	NO	FALSE	chr2	155827331	155827464	chr3	143322895	143322895	-	deletion	133	chr3	140219200	140219200	chr2	155827331	155827464	deletion	133	-	chr2	155827331	155827464	deletion	133	-	chr3	141409388	141409388	chr2	155827333	155827629	deletion	296	-	chr3	140767071	140767071	chr2
840	ASSV04722	intron_variant	SLC9A9	ENSG00000181804	protein_coding	14\15	-	-1	FALSE	-	NO	FALSE	chr2	155827470	155827714	chr3	143322889	143322889	-	deletion	244	chr3	140219194	140219194	chr2	155827470	155827714	deletion	244	-	chr2	155827470	155827714	deletion	244	-	chr3	141409382	141409382	chr2	155827333	155827629	deletion	296	-	chr3	140767071	140767071	chr2
841	ASSV04727	intron_variant	SLC9A9	ENSG00000181804	protein_coding	15\15	-	-1	FALSE	-	NO	FALSE	chr2	155884970	155884970	chr3	143268438	143268756	-	insertion	318	chr3	140164778	140165100	chr2	155884970	155884970	insertion	322	-	chr2	155884970	155884970	insertion	316	-	chr3	141354996	141355312	chr2	155884970	155884970	insertion	298	-	chr3	140712699	140712997	chr2
842	ASSV04731	intergenic_variant	-	-	-	-	-	-	FALSE	-	NO	FALSE	chr2	155896920	155897078	chr3	143257672	143257672	-	deletion	158	chr3	140154006	140154006	chr2	155896920	155897078	deletion	158	-	chr2	155896920	155897078	deletion	158	-	chr3	141344166	141344166	chr2	155896904	155897060	deletion	156	-	chr3	140701987	140701987	chr2
843	ASSV04732	intergenic_variant	-	-	-	-	-	-	FALSE	-	NO	FALSE	chr2	155922425	155922425	chr3	143231982	143232098	-	insertion	116	chr3	140128307	140128423	chr2	155922425	155922425	insertion	116	-	chr2	155922425	155922425	insertion	116	-	chr3	141318474	141318590	chr2	155922425	155922425	insertion	116	-	chr3	140677875	140677991	chr2
844	ASSV04738	downstream_gene_variant	PBX2P1	ENSG00000244171	processed_pseudogene	-	-	1	FALSE	-	NO	FALSE	chr2	155980192	155980192	chr3	143180738	143181037	-	insertion	299	chr3	140077056	140077357	chr2	155980192	155980192	insertion	301	-	chr2	155980192	155980192	insertion	300	-	chr3	141267117	141267417	chr2	155980192	155980192	insertion	298	-	chr3	140620905	140621203	chr2
845	ASSV04750	intergenic_variant	-	-	-	-	-	-	FALSE	-	NO	FALSE	chr2	156062775	156062775	chr3	143097036	143097212	-	insertion	176	chr3	139993391	139993567	chr2	156062775	156062775	insertion	176	-	chr2	156062775	156062775	insertion	143	-	chr3	141186446	141186589	chr2	156062775	156062775	insertion	143	-	chr3	140540571	140540714	chr2
846	ASSV04752	intergenic_variant	-	-	-	-	-	-	FALSE	-	NO	FALSE	chr2	156066288	156068062	chr3	143093724	143093724	-	deletion	1774	chr3	139990063	139990063	chr2	156066288	156068062	deletion	1774	-	chr2	156066288	156068062	deletion	1774	-	chr3	141183299	141183299	chr2	156066283	156068047	deletion	1764	-	chr3	140537415	140537415	chr2
847	ASSV04756	intron_variant&NMD_transcript_variant	U2SURP	ENSG00000163714	nonsense_mediated_decay	25\28	-	1	FALSE	-	NO	FALSE	chr2	156112820	156112820	chr3	143045087	143045398	-	insertion	311	chr3	139941784	139942097	chr2	156112820	156112820	insertion	313	-	chr2	156112820	156112820	insertion	302	-	chr3	141138505	141138807	chr2	156112820	156112820	insertion	307	-	chr3	140491603	140491910	chr2
848	ASSV04757	intron_variant&NMD_transcript_variant	U2SURP	ENSG00000163714	nonsense_mediated_decay	25\28	-	1	FALSE	-	NO	FALSE	chr2	156113867	156113867	chr3	143043762	143044051	-	insertion	289	chr3	139940446	139940735	chr2	156113867	156113867	insertion	289	-	chr2	156113868	156113868	insertion	293	-	chr3	141137165	141137458	chr2	156113868	156113868	insertion	291	-	chr3	140490285	140490576	chr2
849	ASSV04758	downstream_gene_variant	U2SURP	ENSG00000163714	retained_intron	-	-	1	FALSE	-	NO	FALSE	chr2	156118470	156118470	chr3	143039057	143039121	-	insertion	64	chr3	139935743	139935807	chr2	156118470	156118470	insertion	64	-	chr2	156118470	156118470	insertion	64	-	chr3	141132452	141132516	chr2	156118470	156118470	insertion	64	-	chr3	140485585	140485649	chr2
850	ASSV04765	intron_variant&non_coding_transcript_variant	U2SURP	ENSG00000163714	retained_intron	1\11	-	1	FALSE	-	NO	FALSE	chr2	156150815	156150815	chr3	143007574	143007637	-	insertion	63	chr3	139904260	139904323	chr2	156150815	156150815	insertion	63	-	chr2	156150816	156150816	insertion	232	-	chr3	141100921	141101153	chr2	156150816	156150816	insertion	230	-	chr3	140454058	140454288	chr2
851	ASSV04773	intron_variant&non_coding_transcript_variant	PAQR9-AS1	ENSG00000241570	antisense	2\4	-	1	FALSE	-	NO	FALSE	chr2	156169012	156169012	chr3	142989979	142990292	-	insertion	313	chr3	139886642	139886955	chr2	156169012	156169012	insertion	313	-	chr2	156169012	156169012	insertion	311	-	chr3	141083462	141083773	chr2	156169012	156169012	insertion	314	-	chr3	140436614	140436928	chr2
852	ASSV04774	intron_variant&non_coding_transcript_variant	PAQR9-AS1	ENSG00000241570	antisense	2\4	-	1	FALSE	-	NO	FALSE	chr2	156169232	156169232	chr3	142988453	142989759	-	insertion	1306	chr3	139885115	139886422	chr2	156169232	156169232	insertion	1307	-	chr2	156169232	156169232	insertion	1303	-	chr3	141081939	141083242	chr2	156169232	156169232	insertion	1299	-	chr3	140435095	140436394	chr2
853	ASSV04783	downstream_gene_variant	PAQR9	ENSG00000188582	protein_coding	-	-	-1	FALSE	-	NO	FALSE	chr2	156200731	156200731	chr3	142958010	142958447	-	insertion	437	chr3	139854637	139855074	chr2	156200731	156200731	insertion	437	-	chr2	156200731	156200731	insertion	437	-	chr3	141051461	141051898	chr2	156200731	156200731	insertion	437	-	chr3	140404608	140405045	chr2
854	ASSV04785	downstream_gene_variant	AC021074.3	ENSG00000243818	antisense	-	-	1	FALSE	-	NO	FALSE	chr2	156212823	156212823	chr3	142946356	142946430	-	insertion	74	chr3	139842965	139843039	chr2	156212823	156212823	insertion	74	-	chr2	156212823	156212823	insertion	74	-	chr3	141039844	141039918	chr2	156212823	156212823	insertion	74	-	chr3	140392954	140393028	chr2
855	ASSV04786	intron_variant&non_coding_transcript_variant	AC021074.3	ENSG00000243818	antisense	4\4	-	1	FALSE	-	NO	FALSE	chr2	156220306	156220524	chr3	142938861	142938861	-	deletion	218	chr3	139835453	139835453	chr2	156220306	156220524	deletion	218	-	chr2	156220306	156220524	deletion	218	-	chr3	141032347	141032347	chr2	156220307	156220525	deletion	218	-	chr3	140385453	140385453	chr2
856	ASSV04789	regulatory_region_variant	-	ENSR00000159461	-	-	-	-	TRUE	open_chromatin_region	NO	FALSE	chr2	156263677	156263677	chr3	142895965	142896282	-	insertion	317	chr3	139792559	139792868	chr2	156263677	156263677	insertion	309	-	chr2	156263677	156263677	insertion	316	-	chr3	140989626	140989942	chr2	156263677	156263677	insertion	304	-	chr3	140342526	140342830	chr2
857	ASSV04790	intron_variant	PCOLCE2	ENSG00000163710	protein_coding	2\8	-	-1	FALSE	-	NO	FALSE	chr2	156276724	156276724	chr3	142882904	142883218	-	insertion	314	chr3	139779496	139779810	chr2	156276724	156276724	insertion	314	-	chr2	156276724	156276724	insertion	318	-	chr3	140976541	140976859	chr2	156276724	156276724	insertion	312	-	chr3	140329462	140329774	chr2
858	ASSV04792	intron_variant	PCOLCE2	ENSG00000163710	protein_coding	2\8	-	-1	FALSE	-	NO	FALSE	chr2	156290910	156290910	chr3	142869008	142869321	-	insertion	313	chr3	139765598	139765911	chr2	156290910	156290910	insertion	313	-	chr2	156290910	156290910	insertion	318	-	chr3	140962607	140962925	chr2	156290910	156290910	insertion	317	-	chr3	140315552	140315869	chr2
859	ASSV04800	intron_variant	PCOLCE2	ENSG00000163710	protein_coding	6\8	-	-1	FALSE	-	NO	FALSE	chr2	156340920	156340920	chr3	142825995	142826305	-	insertion	310	chr3	139722571	139722881	chr2	156340920	156340920	insertion	310	-	chr2	156340919	156341956	deletion	1037	-	chr3	140919206	140919206	chr2	156340920	156340920	insertion	308	-	chr3	140271898	140272206	chr2
860	ASSV04809	intron_variant	TRPC1	ENSG00000144935	protein_coding	3\11	-	1	FALSE	-	NO	FALSE	chr2	156414893	156414893	chr3	142754395	142754555	-	insertion	160	chr3	139651017	139651177	chr2	156414893	156414893	insertion	160	-	chr2	156414893	156414893	insertion	151	-	chr3	140848959	140849110	chr2	156414893	156414893	insertion	149	-	chr3	140198364	140198513	chr2
861	ASSV04811	intron_variant	TRPC1	ENSG00000144935	protein_coding	1\11	-	1	FALSE	-	NO	FALSE	chr2	156439862	156439862	chr3	142728265	142728318	-	insertion	53	chr3	139624882	139624935	chr2	156439862	156439862	insertion	53	-	chr2	156439862	156439862	insertion	53	-	chr3	140822778	140822831	chr2	156439862	156439862	insertion	53	-	chr3	140172060	140172113	chr2
862	ASSV04821	intron_variant	ATR	ENSG00000175054	protein_coding	5\46	-	-1	FALSE	-	NO	FALSE	chr2	156601213	156601213	chr3	142560554	142560858	-	insertion	304	chr3	139457146	139457450	chr2	156601213	156601213	insertion	304	-	chr2	156601213	156601213	insertion	307	-	chr3	140652365	140652672	chr2	156601213	156601213	insertion	304	-	chr3	140003131	140003435	chr2
863	ASSV04823	intron_variant	ATR	ENSG00000175054	protein_coding	14\46	-	-1	FALSE	-	NO	FALSE	chr2	156612127	156613268	chr3	142549780	142549780	-	deletion	1141	chr3	139446378	139446378	chr2	156612127	156613268	deletion	1141	-	chr2	156612127	156613268	deletion	1141	-	chr3	140641555	140641555	chr2	156612127	156613268	deletion	1141	-	chr3	139992270	139992270	chr2
864	ASSV04824	intron_variant	ATR	ENSG00000175054	protein_coding	18\46	-	-1	FALSE	-	NO	FALSE	chr2	156623867	156624165	chr3	142539155	142539155	-	deletion	298	chr3	139435742	139435742	chr2	156623867	156624165	deletion	298	-	chr2	156623867	156624165	deletion	298	-	chr3	140630917	140630917	chr2	156623867	156624165	deletion	298	-	chr3	139981574	139981574	chr2
865	ASSV04833	intron_variant	ATR	ENSG00000175054	protein_coding	22\46	-	-1	FALSE	-	NO	FALSE	chr2	156637059	156637113	chr3	142523592	142523592	-	deletion	54	chr3	139420171	139420171	chr2	156637059	156637113	deletion	54	-	chr2	156637059	156637113	deletion	54	-	chr3	140615367	140615367	chr2	156637059	156637113	deletion	54	-	chr3	139965997	139965997	chr2
866	ASSV04840	upstream_gene_variant	XRN1	ENSG00000114127	protein_coding	-	-	-1	FALSE	-	YES	FALSE	chr2	156702538	156702598	chr3	142451518	142451518	-	deletion	60	chr3	139348099	139348099	chr2	156702538	156702598	deletion	60	-	chr2	156702538	156702598	deletion	60	-	chr3	140543235	140543235	chr2	156702538	156702598	deletion	60	-	chr3	139894305	139894305	chr2
867	ASSV04841	upstream_gene_variant	XRN1	ENSG00000114127	protein_coding	-	-	-1	FALSE	-	YES	FALSE	chr2	156702611	156702723	chr3	142451504	142451504	-	deletion	112	chr3	139348085	139348085	chr2	156702611	156702723	deletion	112	-	chr2	156702611	156702723	deletion	112	-	chr3	140543221	140543221	chr2	156702611	156702723	deletion	112	-	chr3	139894291	139894291	chr2
868	ASSV04844	intron_variant	XRN1	ENSG00000114127	protein_coding	1\41	-	-1	FALSE	-	NO	FALSE	chr2	156710698	156710698	chr3	142438152	142443681	-	insertion	5529	chr3	139334731	139340261	chr2	156710698	156710698	insertion	5530	-	chr2	156710698	156710698	insertion	5536	-	chr3	140529846	140535382	chr2	156710698	156710698	insertion	5522	-	chr3	139880923	139886445	chr2
869	ASSV04846	intron_variant	XRN1	ENSG00000114127	protein_coding	1\41	-	-1	FALSE	-	NO	FALSE	chr2	156714243	156714243	chr3	142433929	142433994	-	insertion	65	chr3	139330505	139330570	chr2	156714243	156714243	insertion	65	-	chr2	156714243	156714243	insertion	65	-	chr3	140525602	140525667	chr2	156714243	156714243	insertion	65	-	chr3	139876685	139876750	chr2
870	ASSV04854	intron_variant	XRN1	ENSG00000114127	protein_coding	32\41	-	-1	FALSE	-	NO	FALSE	chr2	156798671	156798748	chr3	142349530	142349530	-	deletion	77	chr3	139246185	139246185	chr2	156798671	156798748	deletion	77	-	chr2	156798671	156798748	deletion	77	-	chr3	140439676	140439676	chr2	156798672	156798750	deletion	78	-	chr3	139791706	139791706	chr2
871	ASSV04868	intergenic_variant	-	-	-	-	-	-	FALSE	-	NO	FALSE	chr2	156868041	156868105	chr3	142270958	142270958	-	deletion	64	chr3	139167617	139167617	chr2	156868041	156868105	deletion	64	-	chr2	156868041	156868105	deletion	64	-	chr3	140359996	140359996	chr2	156868041	156868105	deletion	64	-	chr3	139712955	139712955	chr2
872	ASSV04877	intron_variant	GK5	ENSG00000175066	protein_coding	3\15	-	-1	FALSE	-	NO	FALSE	chr2	156943054	156943054	chr3	142206730	142207842	-	insertion	1112	chr3	139103328	139104440	chr2	156943054	156943054	insertion	1112	-	chr2	156943054	156943054	insertion	1112	-	chr3	140294451	140295563	chr2	156943054	156943054	insertion	1111	-	chr3	139649189	139650300	chr2
873	ASSV04884	intron_variant	GK5	ENSG00000175066	protein_coding	9\15	-	-1	FALSE	-	NO	FALSE	chr2	156972960	156972960	chr3	142183970	142184290	-	insertion	320	chr3	139080563	139080885	chr2	156972960	156972960	insertion	322	-	chr2	156972960	156972960	insertion	313	-	chr3	140271680	140271993	chr2	156972960	156972960	insertion	315	-	chr3	139626407	139626722	chr2
874	ASSV04890	3_prime_UTR_variant	GK5	ENSG00000175066	protein_coding	16\16	-	-	FALSE	-	NO	FALSE	chr2	156998847	156998847	chr3	142157937	142158249	-	insertion	312	chr3	139054512	139054824	chr2	156998847	156998847	insertion	312	-	chr2	156998847	156998847	insertion	310	-	chr3	140245630	140245940	chr2	156998847	156998847	insertion	306	-	chr3	139600346	139600652	chr2
875	ASSV04893	intron_variant&non_coding_transcript_variant	TFDP2	ENSG00000114126	processed_transcript	1\3	-	-1	FALSE	-	NO	FALSE	chr2	157028985	157028985	chr3	142130448	142130632	-	insertion	184	chr3	139027023	139027207	chr2	157028985	157028985	insertion	184	-	chr2	157028985	157028985	insertion	178	-	chr3	140216082	140216260	chr2	157028984	157028984	insertion	187	-	chr3	139570830	139571017	chr2
876	ASSV04895	intron_variant&non_coding_transcript_variant	TFDP2	ENSG00000114126	processed_transcript	1\3	-	-1	FALSE	-	YES	FALSE	chr2	157035477	157035477	chr3	142122277	142124313	-	insertion	2036	chr3	139018850	139020886	chr2	157035477	157035477	insertion	2036	-	chr2	157035477	157035477	insertion	2032	-	chr3	140207819	140209851	chr2	157035477	157035477	insertion	2040	-	chr3	139562633	139564673	chr2
877	ASSV04898	intron_variant&non_coding_transcript_variant	TFDP2	ENSG00000114126	processed_transcript	1\3	-	-1	FALSE	-	YES	FALSE	chr2	157046655	157046747	chr3	142110536	142110536	-	deletion	92	chr3	139007110	139007110	chr2	157046655	157046747	deletion	92	-	chr2	157046655	157046747	deletion	92	-	chr3	140196043	140196043	chr2	157046684	157046751	deletion	67	-	chr3	139549170	139549170	chr2
878	ASSV04911	intron_variant&non_coding_transcript_variant	TFDP2	ENSG00000114126	processed_transcript	2\3	-	-1	FALSE	-	YES	FALSE	chr2	157105920	157105920	chr3	142052794	142053107	-	insertion	313	chr3	138949367	138949680	chr2	157105920	157105920	insertion	313	-	chr2	157105920	157105920	insertion	314	-	chr3	140138215	140138529	chr2	157105920	157105920	insertion	327	-	chr3	139496928	139497255	chr2
879	ASSV04912	intron_variant&non_coding_transcript_variant	TFDP2	ENSG00000114126	processed_transcript	2\3	-	-1	FALSE	-	YES	FALSE	chr2	157106098	157106098	chr3	142052237	142052552	-	insertion	315	chr3	138948809	138949125	chr2	157106098	157106098	insertion	316	-	chr2	157106098	157106098	insertion	318	-	chr3	140137654	140137972	chr2	157106098	157106098	insertion	314	-	chr3	139496372	139496686	chr2
880	ASSV04914	intron_variant&non_coding_transcript_variant	TFDP2	ENSG00000114126	processed_transcript	2\3	-	-1	FALSE	-	NO	FALSE	chr2	157132648	157132940	chr3	142023747	142023747	-	deletion	292	chr3	138920332	138920332	chr2	157132648	157132940	deletion	292	-	chr2	157132648	157132940	deletion	292	-	chr3	140109494	140109494	chr2	157132648	157132940	deletion	292	-	chr3	139468309	139468309	chr2
881	ASSV04929	intron_variant	TFDP2	ENSG00000114126	protein_coding	11\13	-	-1	FALSE	-	YES	FALSE	chr2	157194869	157195178	chr3	141961764	141961764	-	deletion	309	chr3	138858327	138858327	chr2	157194869	157195178	deletion	309	-	chr2	157194869	157195178	deletion	309	-	chr3	140048304	140048304	chr2	157194869	157195178	deletion	309	-	chr3	139407114	139407114	chr2
882	ASSV04930	intron_variant	TFDP2	ENSG00000114126	protein_coding	12\13	-	-1	FALSE	-	NO	TRUE	chr2	157197454	157197454	chr3	141959363	141959471	-	insertion	108	chr3	138855924	138856032	chr2	157197454	157197454	insertion	108	-	chr2	157197454	157197454	insertion	108	-	chr3	140045912	140046020	chr2	157197454	157197454	insertion	108	-	chr3	139404702	139404810	chr2
883	ASSV04932	intron_variant	TFDP2	ENSG00000114126	protein_coding	12\13	-	-1	FALSE	-	NO	FALSE	chr2	157197471	157197471	chr3	141958915	141959072	-	insertion	157	chr3	138855476	138855633	chr2	157197471	157197471	insertion	157	-	chr2	157197471	157197471	insertion	162	-	chr3	140045459	140045621	chr2	157197471	157197471	insertion	152	-	chr3	139404259	139404411	chr2
884	ASSV04933	downstream_gene_variant	TFDP2	ENSG00000114126	protein_coding	-	-	-1	FALSE	-	YES	FALSE	chr2	157214400	157214400	chr3	141940876	141940942	-	insertion	66	chr3	138837432	138837498	chr2	157214400	157214400	insertion	66	-	chr2	157214400	157214400	insertion	66	-	chr3	140027734	140027800	chr2	157214400	157214400	insertion	66	-	chr3	139386498	139386564	chr2
885	ASSV04935	non_coding_transcript_exon_variant	AC112504.1	ENSG00000279147	TEC	1\1	-	-	FALSE	-	YES	FALSE	chr2	157218563	157218563	chr3	141936705	141936864	-	insertion	159	chr3	138833254	138833413	chr2	157218563	157218563	insertion	159	-	chr2	157218563	157218563	insertion	159	-	chr3	140023568	140023727	chr2	157218563	157218563	insertion	159	-	chr3	139382354	139382513	chr2
886	ASSV04939	downstream_gene_variant	ATP1B3	ENSG00000069849	protein_coding	-	-	1	FALSE	-	YES	FALSE	chr2	157223879	157223879	chr3	141930102	141930333	-	insertion	231	chr3	138826616	138826847	chr2	157223879	157223879	insertion	231	-	chr2	157223879	157223879	insertion	231	-	chr3	140017055	140017286	chr2	157223879	157223879	insertion	1401	-	chr3	139376334	139377735	chr2
887	ASSV04940	downstream_gene_variant	ATP1B3	ENSG00000069849	protein_coding	-	-	1	FALSE	-	YES	FALSE	chr2	157223887	157223887	chr3	141929908	141930094	-	insertion	186	chr3	138826422	138826608	chr2	157223887	157223887	insertion	186	-	chr2	157223887	157223887	insertion	190	-	chr3	140016857	140017047	chr2	157223886	157223886	insertion	705	-	chr3	139375621	139376326	chr2
888	ASSV04942	intron_variant	ATP1B3	ENSG00000069849	protein_coding	3\6	-	1	FALSE	-	NO	FALSE	chr2	157242157	157242157	chr3	141912298	141912574	-	insertion	276	chr3	138808817	138809093	chr2	157242157	157242157	insertion	276	-	chr2	157242157	157242157	insertion	275	-	chr3	139998657	139998932	chr2	157242157	157242157	insertion	274	-	chr3	139357507	139357781	chr2
889	ASSV04943	intron_variant	ATP1B3	ENSG00000069849	protein_coding	3\6	-	1	FALSE	-	NO	FALSE	chr2	157246231	157246231	chr3	141908064	141908132	-	insertion	68	chr3	138804579	138804651	chr2	157246231	157246231	insertion	72	-	chr2	157246231	157246231	insertion	65	-	chr3	139994433	139994498	chr2	157246231	157246231	insertion	67	-	chr3	139353287	139353354	chr2
890	ASSV04944	intron_variant	ATP1B3	ENSG00000069849	protein_coding	3\6	-	1	FALSE	-	NO	FALSE	chr2	157246234	157246234	chr3	141907951	141908061	-	insertion	110	chr3	138804466	138804576	chr2	157246234	157246234	insertion	110	-	chr2	157246234	157246234	insertion	111	-	chr3	139994319	139994430	chr2	157246234	157246234	insertion	112	-	chr3	139353172	139353284	chr2
891	ASSV04950	intergenic_variant	-	-	-	-	-	-	FALSE	-	YES	FALSE	chr2	157296066	157296066	chr3	141856371	141856456	-	insertion	85	chr3	138752857	138752942	chr2	157296066	157296066	insertion	85	-	chr2	157296066	157296066	insertion	85	-	chr3	139941629	139941714	chr2	157296066	157296066	insertion	85	-	chr3	139298847	139298932	chr2
892	ASSV04966	intergenic_variant	-	-	-	-	-	-	FALSE	-	YES	FALSE	chr2	157384502	157384502	chr3	141766169	141766471	-	insertion	302	chr3	138662532	138662834	chr2	157384502	157384502	insertion	302	-	chr2	157384502	157384502	insertion	302	-	chr3	139853315	139853617	chr2	157384502	157384502	insertion	304	-	chr3	139208975	139209279	chr2
893	ASSV04967	upstream_gene_variant	RNF7	ENSG00000114125	protein_coding	-	-	1	FALSE	-	NO	FALSE	chr2	157406908	157407127	chr3	141737747	141737747	-	deletion	219	chr3	138634147	138634147	chr2	157406908	157407127	deletion	219	-	chr2	157406908	157407127	deletion	219	-	chr3	139830960	139830960	chr2	157406908	157407127	deletion	219	-	chr3	139186526	139186526	chr2
894	ASSV04968	upstream_gene_variant	RNF7	ENSG00000114125	protein_coding	-	-	1	FALSE	-	NO	FALSE	chr2	157407130	157407219	chr3	141737744	141737744	-	deletion	89	chr3	138634144	138634144	chr2	157407130	157407219	deletion	89	-	chr2	157407130	157407219	deletion	89	-	chr3	139830957	139830957	chr2	157407130	157407219	deletion	89	-	chr3	139186523	139186523	chr2
895	ASSV04971	downstream_gene_variant	AC112771.1	ENSG00000241526	processed_pseudogene	-	-	1	FALSE	-	YES	FALSE	chr2	157417348	157417348	chr3	141725483	141726874	-	insertion	1391	chr3	138621884	138623279	chr2	157417348	157417348	insertion	1395	-	chr2	157417348	157417348	insertion	1411	-	chr3	139818747	139820158	chr2	157417348	157417348	insertion	1407	-	chr3	139174294	139175701	chr2
896	ASSV04990	intron_variant&non_coding_transcript_variant	AC092978.1	ENSG00000242104	processed_transcript	2\9	-	1	FALSE	-	YES	FALSE	chr2	157480843	157480843	chr3	141666488	141666752	-	insertion	264	chr3	138562883	138563147	chr2	157480843	157480843	insertion	264	-	chr2	157480843	157480843	insertion	472	-	chr3	139758188	139758660	chr2	157480843	157480843	insertion	477	-	chr3	139113422	139113899	chr2
897	ASSV04993	upstream_gene_variant	AC092978.1	ENSG00000242104	processed_transcript	-	-	1	FALSE	-	YES	FALSE	chr2	157488739	157488810	chr3	141659437	141659437	-	deletion	71	chr3	138556128	138556128	chr2	157488739	157488810	deletion	71	-	chr2	157488739	157488810	deletion	71	-	chr3	139751674	139751674	chr2	157488739	157488810	deletion	71	-	chr3	139106909	139106909	chr2
898	ASSV05006	intron_variant	RASA2	ENSG00000155903	protein_coding	9\23	-	1	FALSE	-	NO	FALSE	chr2	157582016	157582016	chr3	141567567	141567668	-	insertion	101	chr3	138464337	138464438	chr2	157582016	157582016	insertion	101	-	chr2	157582016	157582016	insertion	101	-	chr3	139658675	139658776	chr2	157582016	157582016	insertion	101	-	chr3	139014646	139014747	chr2
899	ASSV05010	intron_variant	RASA2	ENSG00000155903	protein_coding	5\23	-	1	FALSE	-	NO	FALSE	chr2	157600114	157600114	chr3	141550734	141550856	-	insertion	122	chr3	138447498	138447620	chr2	157600114	157600114	insertion	122	-	chr2	157600114	157600114	insertion	122	-	chr3	139641837	139641959	chr2	157600114	157600114	insertion	123	-	chr3	138997812	138997935	chr2
900	ASSV05018	upstream_gene_variant	RASA2	ENSG00000155903	protein_coding	-	-	1	TRUE	promoter_flanking_region	NO	FALSE	chr2	157661109	157661109	chr3	141483837	141484154	-	insertion	317	chr3	138380582	138380899	chr2	157661109	157661109	insertion	317	-	chr2	157661109	157661109	insertion	321	-	chr3	139574954	139575275	chr2	157661109	157661109	insertion	279	-	chr3	138931011	138931290	chr2
901	ASSV05022	upstream_gene_variant	RASA2	ENSG00000155903	protein_coding	-	-	1	FALSE	-	NO	FALSE	chr2	157663771	157663844	chr3	141482175	141482175	-	deletion	73	chr3	138378904	138378904	chr2	157663117	157663969	deletion	852	-	chr2	157663117	157663969	deletion	852	-	chr3	139573275	139573275	chr2	157663130	157663728	deletion	598	-	chr3	138929338	138929338	chr2
902	ASSV05023	upstream_gene_variant	RASA2	ENSG00000155903	protein_coding	-	-	1	FALSE	-	NO	FALSE	chr2	157663852	157663964	chr3	141482168	141482168	-	deletion	112	chr3	138378904	138378904	chr2	157663117	157663969	deletion	852	-	chr2	157663117	157663969	deletion	852	-	chr3	139573275	139573275	chr2	157663130	157663728	deletion	598	-	chr3	138929338	138929338	chr2
903	ASSV05032	intron_variant	ZBTB38	ENSG00000177311	protein_coding	2\3	-	1	FALSE	-	NO	FALSE	chr2	157750113	157750328	chr3	141398646	141398646	-	deletion	215	chr3	138295333	138295333	chr2	157750113	157750328	deletion	215	-	chr2	157750112	157750328	deletion	216	-	chr3	139489467	139489467	chr2	157750112	157750328	deletion	216	-	chr3	138846095	138846095	chr2
904	ASSV05053	intron_variant	ATP2C1	ENSG00000017260	protein_coding	1\26	-	1	FALSE	-	NO	FALSE	chr2	169114860	169117700	chr3	130921797	130921797	-	deletion	2840	chr3	127823576	127823576	chr2	169114860	169117700	deletion	2840	-	chr2	169114860	169117700	deletion	2840	-	chr3	129031479	129031479	chr2	169114860	169117754	deletion	2894	-	chr3	128366130	128366130	chr2
905	ASSV05055	intron_variant	ATP2C1	ENSG00000017260	protein_coding	1\26	-	1	FALSE	-	NO	FALSE	chr2	169120903	169120903	chr3	130918833	130919019	-	insertion	186	chr3	127820611	127820797	chr2	169120903	169120903	insertion	186	-	chr2	169120903	169120903	insertion	182	-	chr3	129028526	129028708	chr2	169120903	169120903	insertion	311	-	chr3	128363034	128363345	chr2
906	ASSV05061	downstream_gene_variant	GSTO3P	ENSG00000232829	processed_pseudogene	-	-	1	FALSE	-	NO	FALSE	chr2	169196729	169196729	chr3	130832188	130832288	-	insertion	100	chr3	127733942	127734042	chr2	169196729	169196729	insertion	100	-	chr2	169196729	169196729	insertion	100	-	chr3	128944078	128944178	chr2	169196729	169196729	insertion	100	-	chr3	128281944	128282044	chr2
907	ASSV05062	upstream_gene_variant	RN7SKP212	ENSG00000222783	misc_RNA	-	-	-1	TRUE	CTCF_binding_site	NO	FALSE	chr2	169213515	169213515	chr3	130813692	130815386	-	insertion	1694	chr3	127715443	127717137	chr2	169213515	169213515	insertion	1694	-	chr2	169213515	169213515	insertion	1294	-	chr3	128925971	128927265	chr2	169213515	169213515	insertion	1892	-	chr3	128263252	128265144	chr2
908	ASSV05069	intron_variant	PIK3R4	ENSG00000196455	protein_coding	2\19	-	-1	FALSE	-	NO	FALSE	chr2	169279741	169279800	chr3	130742740	130742740	-	deletion	59	chr3	127644480	127644480	chr2	169279741	169279800	deletion	59	-	chr2	169278430	169279851	deletion	1421	-	chr3	128854294	128854294	chr2	169278430	169279798	deletion	1368	-	chr3	128192339	128192339	chr2
909	ASSV05076	intron_variant	PIK3R4	ENSG00000196455	protein_coding	6\19	-	-1	TRUE	promoter_flanking_region	YES	FALSE	chr2	169296133	169296133	chr3	130727216	130727522	-	insertion	306	chr3	127628954	127629261	chr2	169296133	169296133	insertion	307	-	chr2	169296133	169296133	insertion	317	-	chr3	128838717	128839034	chr2	169296133	169296133	insertion	310	-	chr3	128176814	128177124	chr2
910	ASSV05089	intron_variant	COL6A6	ENSG00000206384	protein_coding	22\35	-	1	FALSE	-	NO	FALSE	chr2	169405878	169405930	chr3	130615062	130615062	-	deletion	52	chr3	127522268	127522268	chr2	169405878	169405930	deletion	52	-	chr2	169405878	169405930	deletion	52	-	chr3	128734038	128734038	chr2	169405878	169405930	deletion	52	-	chr3	128069178	128069178	chr2
911	ASSV05090	intron_variant	COL6A6	ENSG00000206384	protein_coding	17\35	-	1	FALSE	-	YES	FALSE	chr2	169423916	169423916	chr3	130596771	130596828	-	insertion	57	chr3	127503973	127504030	chr2	169423916	169423916	insertion	57	-	chr2	169423916	169423916	insertion	56	-	chr3	128715739	128715795	chr2	169423916	169423916	insertion	58	-	chr3	128050898	128050956	chr2
912	ASSV05091	intron_variant	COL6A6	ENSG00000206384	protein_coding	11\35	-	1	FALSE	-	NO	FALSE	chr2	169429779	169429779	chr3	130590229	130590864	-	insertion	635	chr3	127497453	127498067	chr2	169429779	169429779	insertion	614	-	chr2	169429779	169429779	insertion	592	-	chr3	128709241	128709833	chr2	169429779	169429779	insertion	602	-	chr3	128044388	128044990	chr2
913	ASSV05095	regulatory_region_variant	-	ENSR00000306194	-	-	-	-	TRUE	CTCF_binding_site	NO	FALSE	chr2	169469608	169469608	chr3	130552922	130554034	-	insertion	1112	chr3	127460141	127461253	chr2	169469608	169469608	insertion	1112	-	chr2	169469608	169469608	insertion	1107	-	chr3	128672224	128673331	chr2	169469608	169469608	insertion	1116	-	chr3	128007310	128008426	chr2
914	ASSV05100	intergenic_variant	-	-	-	-	-	-	FALSE	-	YES	FALSE	chr2	169527468	169527566	chr3	130499766	130499766	-	deletion	98	chr3	127406987	127406987	chr2	169527468	169527566	deletion	98	-	chr2	169527468	169527566	deletion	98	-	chr3	128619052	128619052	chr2	169527468	169527566	deletion	98	-	chr3	127954213	127954213	chr2
915	ASSV05103	downstream_gene_variant	COL6A5	ENSG00000172752	protein_coding	-	-	1	FALSE	-	NO	FALSE	chr2	169538933	169538933	chr3	130486241	130486873	-	insertion	632	chr3	127393389	127394021	chr2	169538933	169538933	insertion	632	-	chr2	169538933	169538933	insertion	631	-	chr3	128605817	128606448	chr2	169538933	169538933	insertion	631	-	chr3	127940843	127941474	chr2
916	ASSV05105	intron_variant	COL6A5	ENSG00000172752	protein_coding	34\42	-	1	FALSE	-	NO	FALSE	chr2	169577161	169577161	chr3	130438633	130438763	-	insertion	130	chr3	127345789	127345919	chr2	169577161	169577161	insertion	130	-	chr2	169577161	169577161	insertion	130	-	chr3	128559730	128559860	chr2	169577161	169577161	insertion	57	-	chr3	127893212	127893269	chr2
917	ASSV05107	intron_variant	COL6A5	ENSG00000172752	protein_coding	34\42	-	1	FALSE	-	YES	FALSE	chr2	169577189	169577189	chr3	130438463	130438553	-	insertion	90	chr3	127345619	127345709	chr2	169577189	169577189	insertion	90	-	chr2	169577189	169577189	insertion	90	-	chr3	128559560	128559650	chr2	169577189	169577189	insertion	90	-	chr3	127893042	127893132	chr2
918	ASSV05108	intron_variant	COL6A5	ENSG00000172752	protein_coding	20\42	-	1	FALSE	-	NO	FALSE	chr2	169603921	169603921	chr3	130411801	130411858	-	insertion	57	chr3	127318960	127319017	chr2	169603921	169603921	insertion	57	-	chr2	169603921	169603921	insertion	57	-	chr3	128532607	128532664	chr2	169603921	169603921	insertion	57	-	chr3	127866131	127866188	chr2
919	ASSV05111	intron_variant	COL6A5	ENSG00000172752	protein_coding	8\42	-	1	FALSE	-	NO	FALSE	chr2	169619853	169619853	chr3	130396841	130397163	-	insertion	322	chr3	127303998	127304320	chr2	169619853	169619853	insertion	322	-	chr2	169619853	169619853	insertion	321	-	chr3	128517646	128517967	chr2	169619853	169619853	insertion	315	-	chr3	127851164	127851479	chr2
920	ASSV05113	intron_variant	COL6A5	ENSG00000172752	protein_coding	1\42	-	1	FALSE	-	NO	FALSE	chr2	169650908	169650908	chr3	130365277	130365575	-	insertion	298	chr3	127272433	127272731	chr2	169650908	169650908	insertion	298	-	chr2	169650908	169650908	insertion	294	-	chr3	128486078	128486372	chr2	169650908	169650908	insertion	299	-	chr3	127819579	127819878	chr2
921	ASSV05117	intergenic_variant	-	-	-	-	-	-	FALSE	-	YES	FALSE	chr2	169684354	169684354	chr3	130321446	130326351	-	insertion	4905	chr3	127228632	127233538	chr2	169684354	169684354	insertion	4906	-	chr2	169684354	169684354	insertion	5573	-	chr3	128441658	128447231	chr2	169684354	169684354	insertion	5585	-	chr3	127774761	127780346	chr2
922	ASSV05119	intergenic_variant	-	-	-	-	-	-	FALSE	-	NO	FALSE	chr2	169705760	169705760	chr3	130306145	130306230	-	insertion	85	chr3	127213347	127213432	chr2	169705760	169705760	insertion	85	-	chr2	169705760	169705760	insertion	85	-	chr3	128426362	128426447	chr2	169705760	169705760	insertion	85	-	chr3	127759464	127759549	chr2
923	ASSV05120	intergenic_variant	-	-	-	-	-	-	FALSE	-	NO	FALSE	chr2	169710497	169710562	chr3	130301379	130301379	-	deletion	65	chr3	127208428	127208428	chr2	169710525	169710590	deletion	65	-	chr2	169710497	169710562	deletion	65	-	chr3	128421595	128421595	chr2	169710497	169710562	deletion	65	-	chr3	127754695	127754695	chr2
924	ASSV05121	intergenic_variant	-	-	-	-	-	-	FALSE	-	NO	FALSE	chr2	169710608	169710717	chr3	130301214	130301214	-	deletion	109	chr3	127208410	127208410	chr2	169710608	169710717	deletion	109	-	chr2	169710608	169710717	deletion	109	-	chr3	128421430	128421430	chr2	169710608	169710717	deletion	109	-	chr3	127754531	127754531	chr2
925	ASSV05122	intergenic_variant	-	-	-	-	-	-	FALSE	-	NO	FALSE	chr2	169710996	169711830	chr3	130300880	130300880	-	deletion	834	chr3	127208076	127208076	chr2	169710996	169711830	deletion	834	-	chr2	169710996	169711830	deletion	834	-	chr3	128421096	128421096	chr2	169710996	169711830	deletion	834	-	chr3	127754197	127754197	chr2
926	ASSV05123	downstream_gene_variant	AC093004.1	ENSG00000249253	processed_pseudogene	-	-	1	FALSE	-	NO	FALSE	chr2	169713338	169713338	chr3	130298283	130299372	-	insertion	1089	chr3	127205479	127206568	chr2	169713338	169713338	insertion	1089	-	chr2	169713338	169713338	insertion	1076	-	chr3	128418510	128419586	chr2	169713338	169713338	insertion	1070	-	chr3	127751621	127752691	chr2
927	ASSV05124	downstream_gene_variant	AC093004.1	ENSG00000249253	processed_pseudogene	-	-	1	TRUE	CTCF_binding_site	NO	FALSE	chr2	169714141	169714141	chr3	130294826	130297486	-	insertion	2660	chr3	127202020	127204680	chr2	169714141	169714141	insertion	2660	-	chr2	169714141	169714141	insertion	2665	-	chr3	128415048	128417713	chr2	169714141	169714141	insertion	2652	-	chr3	127748174	127750826	chr2
928	ASSV05129	intron_variant&non_coding_transcript_variant	COL6A4P2	ENSG00000228252	transcribed_unitary_pseudogene	4\24	-	1	FALSE	-	NO	FALSE	chr2	169794573	169794573	chr3	130219403	130219538	-	insertion	135	chr3	127126266	127126401	chr2	169794573	169794573	insertion	135	-	chr2	169794573	169794573	insertion	135	-	chr3	128339793	128339928	chr2	169794573	169794573	insertion	135	-	chr3	127676354	127676489	chr2
929	ASSV05130	intron_variant&non_coding_transcript_variant	COL6A4P2	ENSG00000228252	transcribed_unitary_pseudogene	3\24	-	1	FALSE	-	YES	FALSE	chr2	169797188	169797188	chr3	130216456	130216771	-	insertion	315	chr3	127123315	127123630	chr2	169797188	169797188	insertion	315	-	chr2	169797188	169797188	insertion	310	-	chr3	128336847	128337157	chr2	169797188	169797188	insertion	310	-	chr3	127673400	127673710	chr2
930	ASSV05135	upstream_gene_variant	LCA5L	ENSG00000157578	protein_coding	-	-	-1	FALSE	-	NO	FALSE	chr3	7704737	7704966	chr21	39446470	39446470	-	deletion	229	chr21	29328474	29328474	chr3	7704737	7704966	deletion	229	-	chr3	7704737	7704966	deletion	229	-	chr21	25999126	25999126	chr3	7704737	7704966	deletion	229	-	chr21	25949500	25949500	chr3
931	ASSV05141	intron_variant	STEAP1B	ENSG00000105889	protein_coding	4\4	-	-1	FALSE	-	NO	FALSE	chr3	92866014	92866556	chr7	22470675	22470675	-	deletion	542	chr7	24826747	24826747	chr3	92866014	92866556	deletion	542	-	chr3	92866014	92866556	deletion	542	-	chr7	22590636	22590636	chr3	92866014	92866556	deletion	542	-	chr7	22504696	22504696	chr3
932	ASSV05144	intergenic_variant	-	-	-	-	-	-	FALSE	-	NO	FALSE	chr3	92942828	92942828	chr7	22392506	22392646	-	insertion	140	chr7	24750727	24750874	chr3	92942827	92942827	insertion	147	-	chr3	92942828	92942828	insertion	140	-	chr7	22512498	22512638	chr3	92942828	92942828	insertion	143	-	chr7	22426772	22426915	chr3
933	ASSV05156	intron_variant	RAPGEF5	ENSG00000136237	protein_coding	7\25	-	-1	FALSE	-	NO	FALSE	chr3	93100841	93101152	chr7	22235045	22235045	-	deletion	311	chr7	24593256	24593256	chr3	93100841	93101152	deletion	311	-	chr3	93100841	93101152	deletion	311	-	chr7	22354186	22354186	chr3	93100841	93101152	deletion	311	-	chr7	22266764	22266764	chr3
934	ASSV05158	intron_variant	RAPGEF5	ENSG00000136237	protein_coding	9\25	-	-1	FALSE	-	NO	FALSE	chr3	93122229	93122229	chr7	22215006	22215072	-	insertion	66	chr7	24573218	24573284	chr3	93122229	93122229	insertion	66	-	chr3	93122229	93122229	insertion	66	-	chr7	22334130	22334196	chr3	93122229	93122229	insertion	66	-	chr7	22246719	22246785	chr3
935	ASSV05161	intron_variant	RAPGEF5	ENSG00000136237	protein_coding	16\25	-	-1	TRUE	open_chromatin_region	NO	FALSE	chr3	93181425	93181536	chr7	22156280	22156280	-	deletion	111	chr7	24514606	24514606	chr3	93181425	93181536	deletion	111	-	chr3	93181425	93181536	deletion	111	-	chr7	22274443	22274443	chr3	93181425	93181536	deletion	111	-	chr7	22188017	22188017	chr3
936	ASSV05172	intergenic_variant	-	-	-	-	-	-	FALSE	-	NO	FALSE	chr3	93322716	93322805	chr7	22014369	22014369	-	deletion	89	chr7	24372781	24372781	chr3	93322716	93322805	deletion	89	-	chr3	93322716	93322805	deletion	89	-	chr7	22129801	22129801	chr3	93322716	93322805	deletion	89	-	chr7	22046706	22046706	chr3
937	ASSV05176	intergenic_variant	-	-	-	-	-	-	FALSE	-	NO	FALSE	chr3	93360344	93360531	chr7	21977611	21977611	-	deletion	187	chr7	24336002	24336002	chr3	93360344	93360531	deletion	187	-	chr3	93360344	93360531	deletion	187	-	chr7	22093069	22093069	chr3	93360344	93360531	deletion	187	-	chr7	22010262	22010262	chr3
938	ASSV05177	intergenic_variant	-	-	-	-	-	-	FALSE	-	NO	FALSE	chr3	93360567	93360567	chr7	21977405	21977540	-	insertion	135	chr7	24335796	24335931	chr3	93360567	93360567	insertion	135	-	chr3	93360567	93360567	insertion	135	-	chr7	22092861	22092996	chr3	93360567	93360567	insertion	134	-	chr7	22010055	22010189	chr3
939	ASSV05178	intergenic_variant	-	-	-	-	-	-	FALSE	-	NO	FALSE	chr3	93380370	93380481	chr7	21955081	21955081	-	deletion	111	chr7	24313458	24313458	chr3	93380370	93380481	deletion	111	-	chr3	93380368	93380478	deletion	110	-	chr7	22070530	22070530	chr3	93380370	93380481	deletion	111	-	chr7	21987712	21987712	chr3
940	ASSV05186	intron_variant	DNAH11	ENSG00000105877	protein_coding	66\82	-	1	FALSE	-	NO	FALSE	chr3	93508678	93508678	chr7	21825710	21825983	-	insertion	273	chr7	24184020	24184293	chr3	93508678	93508678	insertion	273	-	chr3	93508679	93508679	insertion	278	-	chr7	21939274	21939552	chr3	93508678	93508678	insertion	274	-	chr7	21857973	21858247	chr3
941	ASSV05195	intron_variant	DNAH11	ENSG00000105877	protein_coding	46\82	-	1	FALSE	-	NO	FALSE	chr3	93613439	93614000	chr7	21735188	21735188	-	deletion	561	chr7	24093514	24093514	chr3	93613439	93614000	deletion	561	-	chr3	93613439	93614000	deletion	561	-	chr7	21849185	21849185	chr3	93613439	93614000	deletion	561	-	chr7	21767987	21767987	chr3
942	ASSV05198	intron_variant	DNAH11	ENSG00000105877	protein_coding	30\82	-	1	FALSE	-	YES	FALSE	chr3	93683385	93683521	chr7	21664830	21664830	-	deletion	136	chr7	24023043	24023043	chr3	93683385	93683521	deletion	136	-	chr3	93683385	93683521	deletion	136	-	chr7	21778709	21778709	chr3	93683385	93683521	deletion	136	-	chr7	21697808	21697808	chr3
943	ASSV05202	intron_variant	DNAH11	ENSG00000105877	protein_coding	23\82	-	1	TRUE	enhancer	NO	FALSE	chr3	93727024	93728520	chr7	21617873	21617873	-	deletion	1496	chr7	23976086	23976086	chr3	93727024	93728520	deletion	1496	-	chr3	93727668	93728520	deletion	852	-	chr7	21731623	21731623	chr3	93726989	93727834	deletion	845	-	chr7	21650941	21650941	chr3
944	ASSV05204	intron_variant	DNAH11	ENSG00000105877	protein_coding	14\82	-	1	FALSE	-	NO	FALSE	chr3	93749800	93749908	chr7	21598651	21598651	-	deletion	108	chr7	23956867	23956867	chr3	93749800	93749908	deletion	108	-	chr3	93749804	93749911	deletion	107	-	chr7	21712334	21712334	chr3	93749800	93749908	deletion	108	-	chr7	21631743	21631743	chr3
945	ASSV05205	intron_variant	DNAH11	ENSG00000105877	protein_coding	8\82	-	1	FALSE	-	NO	FALSE	chr3	93770305	93770535	chr7	21578197	21578197	-	deletion	230	chr7	23936410	23936410	chr3	93770305	93770535	deletion	230	-	chr3	93770305	93770535	deletion	230	-	chr7	21692499	21692499	chr3	93770305	93770535	deletion	230	-	chr7	21611295	21611295	chr3
946	ASSV05219	regulatory_region_ablation&regulatory_region_variant	-	ENSR00000325086	-	-	-	-	TRUE	CTCF_binding_site	YES	FALSE	chr3	93971667	93971667	chr7	21372948	21373409	-	insertion	461	chr7	23731163	23731624	chr3	93971667	93971667	insertion	461	-	chr3	93971667	93971667	insertion	464	-	chr7	21488203	21488667	chr3	93971667	93971667	insertion	464	-	chr7	21404796	21405260	chr3
947	ASSV05222	intergenic_variant	-	-	-	-	-	-	FALSE	-	NO	FALSE	chr3	94006887	94006887	chr7	21335291	21336973	-	insertion	1682	chr7	23693513	23695194	chr3	94006887	94006887	insertion	1681	-	chr3	94006887	94006887	insertion	1664	-	chr7	21450483	21452147	chr3	94006887	94006887	insertion	1657	-	chr7	21367171	21368828	chr3
948	ASSV05237	intergenic_variant	-	-	-	-	-	-	FALSE	-	NO	FALSE	chr3	94193215	94193376	chr7	21139520	21139520	-	deletion	161	chr7	23497643	23497643	chr3	94193215	94193376	deletion	161	-	chr3	94193215	94193376	deletion	161	-	chr7	21255077	21255077	chr3	94193215	94193376	deletion	161	-	chr7	21170667	21170667	chr3
949	ASSV05239	intergenic_variant	-	-	-	-	-	-	FALSE	-	NO	FALSE	chr3	94229028	94229608	chr7	21104067	21104067	-	deletion	580	chr7	23462215	23462215	chr3	94229028	94229608	deletion	580	-	chr3	94229028	94229608	deletion	580	-	chr7	21219643	21219643	chr3	94229028	94229608	deletion	580	-	chr7	21135154	21135154	chr3
950	ASSV05278	intron_variant	ABCB5	ENSG00000004846	protein_coding	14\18	-	1	FALSE	-	NO	FALSE	chr3	94602566	94602914	chr7	20731395	20731395	-	deletion	348	chr7	23089383	23089383	chr3	94602566	94602914	deletion	348	-	chr3	94602565	94602789	deletion	224	-	chr7	20837057	20837057	chr3	94602566	94602792	deletion	226	-	chr7	20753400	20753400	chr3
951	ASSV05280	intron_variant	ABCB5	ENSG00000004846	protein_coding	5\18	-	1	FALSE	-	NO	FALSE	chr3	94652439	94652439	chr7	20680277	20680599	-	insertion	322	chr7	23043084	23043407	chr3	94652439	94652439	insertion	323	-	chr3	94652439	94652439	insertion	326	-	chr7	20785931	20786257	chr3	94652439	94652439	insertion	326	-	chr7	20702075	20702401	chr3
952	ASSV05286	upstream_gene_variant	EEF1A1P27	ENSG00000179460	processed_pseudogene	-	-	1	FALSE	-	NO	FALSE	chr3	94748954	94748954	chr7	20580310	20580372	-	insertion	62	chr7	22941956	22942018	chr3	94748954	94748954	insertion	62	-	chr3	94748954	94748954	insertion	65	-	chr7	20687744	20687809	chr3	94748954	94748954	insertion	62	-	chr7	20603789	20603851	chr3
953	ASSV05328	intron_variant&non_coding_transcript_variant	AC005062.1	ENSG00000243004	sense_overlapping	2\5	-	-1	FALSE	-	NO	FALSE	chr3	95284289	95284289	chr7	20042557	20043151	-	insertion	594	chr7	22404020	22404614	chr3	95284289	95284289	insertion	594	-	chr3	95284289	95284289	insertion	607	-	chr7	20145128	20145735	chr3	95284289	95284289	insertion	613	-	chr7	20054476	20055089	chr3
954	ASSV05329	intron_variant&non_coding_transcript_variant	AC005062.1	ENSG00000243004	sense_overlapping	2\5	-	-1	FALSE	-	NO	FALSE	chr3	95287290	95287435	chr7	20039488	20039488	-	deletion	145	chr7	22400951	22400951	chr3	95287290	95287435	deletion	145	-	chr3	95287290	95287435	deletion	145	-	chr7	20138427	20138427	chr3	95287290	95287435	deletion	145	-	chr7	20051409	20051409	chr3
955	ASSV05353	intergenic_variant	-	-	-	-	-	-	FALSE	-	NO	FALSE	chr3	95531757	95532010	chr7	19779542	19779542	-	deletion	253	chr7	22141022	22141022	chr3	95531757	95532010	deletion	253	-	chr3	95531757	95532010	deletion	253	-	chr7	19881980	19881980	chr3	95531274	95532282	deletion	1008	-	chr7	19800233	19800233	chr3
956	ASSV05354	intergenic_variant	-	-	-	-	-	-	FALSE	-	NO	FALSE	chr3	95532021	95532453	chr7	19779532	19779532	-	deletion	432	chr7	22141012	22141012	chr3	95532021	95532453	deletion	432	-	chr3	95532021	95532453	deletion	432	-	chr7	19881970	19881970	chr3	95531274	95532282	deletion	1008	-	chr7	19800233	19800233	chr3
957	ASSV05355	intergenic_variant	-	-	-	-	-	-	FALSE	-	NO	FALSE	chr3	95532458	95533284	chr7	19779527	19779527	-	deletion	826	chr7	22141007	22141007	chr3	95532458	95533284	deletion	826	-	chr3	95532458	95533284	deletion	826	-	chr7	19881965	19881965	chr3	95532458	95533284	deletion	826	-	chr7	19800217	19800217	chr3
958	ASSV05359	intron_variant	TWISTNB	ENSG00000105849	protein_coding	2\3	-	-1	FALSE	-	NO	FALSE	chr3	95607075	95607075	chr7	19702023	19703406	-	insertion	1383	chr7	22063527	22064910	chr3	95607075	95607075	insertion	1383	-	chr3	95607075	95607075	insertion	1501	-	chr7	19804834	19806335	chr3	95607075	95607075	insertion	1604	-	chr7	19723041	19724645	chr3
959	ASSV05365	intergenic_variant	-	-	-	-	-	-	FALSE	-	NO	FALSE	chr3	95670895	95671217	chr7	19630309	19630309	-	deletion	322	chr7	21991844	21991844	chr3	95670895	95671217	deletion	322	-	chr3	95670895	95671217	deletion	322	-	chr7	19733295	19733295	chr3	95670895	95671217	deletion	322	-	chr7	19651745	19651745	chr3
960	ASSV05366	intergenic_variant	-	-	-	-	-	-	FALSE	-	NO	FALSE	chr3	95683351	95689524	chr7	19618211	19618211	-	deletion	6173	chr7	21979746	21979746	chr3	95683351	95689524	deletion	6173	-	chr3	95683351	95689524	deletion	6173	-	chr7	19721200	19721200	chr3	95683351	95689524	deletion	6173	-	chr7	19639685	19639685	chr3
961	ASSV05367	intergenic_variant	-	-	-	-	-	-	FALSE	-	YES	FALSE	chr3	95701469	95701788	chr7	19605938	19605938	-	deletion	319	chr7	21967466	21967466	chr3	95701469	95701788	deletion	319	-	chr3	95701469	95701788	deletion	319	-	chr7	19708930	19708930	chr3	95701469	95701788	deletion	319	-	chr7	19627355	19627355	chr3
962	ASSV05368	regulatory_region_variant	-	ENSR00000325027	-	-	-	-	TRUE	CTCF_binding_site	YES	FALSE	chr3	95704875	95704875	chr7	19602032	19602656	-	insertion	624	chr7	21963563	21964185	chr3	95704875	95704875	insertion	622	-	chr3	95704875	95704875	insertion	624	-	chr7	19705023	19705647	chr3	95704875	95704875	insertion	624	-	chr7	19623445	19624069	chr3
963	ASSV05369	intergenic_variant	-	-	-	-	-	-	FALSE	-	NO	FALSE	chr3	95711408	95714461	chr7	19595163	19595163	-	deletion	3053	chr7	21956697	21956697	chr3	95711408	95714461	deletion	3053	-	chr3	95711408	95714461	deletion	3053	-	chr7	19698260	19698260	chr3	95711408	95714461	deletion	3053	-	chr7	19616591	19616591	chr3
964	ASSV05376	intron_variant&non_coding_transcript_variant	AC007091.1	ENSG00000223838	lincRNA	2\5	-	1	FALSE	-	NO	FALSE	chr3	95921584	95921584	chr7	19399174	19399489	-	insertion	315	chr7	21756035	21756350	chr3	95921584	95921584	insertion	315	-	chr3	95921584	95921584	insertion	315	-	chr7	19477215	19477530	chr3	95921584	95921584	insertion	315	-	chr7	19401652	19401967	chr3
965	ASSV05380	intron_variant&non_coding_transcript_variant	AC007091.1	ENSG00000223838	lincRNA	2\5	-	1	FALSE	-	NO	FALSE	chr3	95940399	95940455	chr7	19379771	19379771	-	deletion	56	chr7	21736627	21736627	chr3	95940399	95940455	deletion	56	-	chr3	95940399	95940455	deletion	56	-	chr7	19457736	19457736	chr3	95940399	95940455	deletion	56	-	chr7	19382258	19382258	chr3
966	ASSV05381	intron_variant&non_coding_transcript_variant	AC007091.1	ENSG00000223838	lincRNA	2\5	-	1	TRUE	CTCF_binding_site	NO	FALSE	chr3	95944654	95944654	chr7	19374664	19375565	-	insertion	901	chr7	21731521	21732422	chr3	95944654	95944654	insertion	901	-	chr3	95944654	95944654	insertion	901	-	chr7	19452632	19453533	chr3	95944654	95944654	insertion	901	-	chr7	19377149	19378050	chr3
967	ASSV05394	upstream_gene_variant	FERD3L	ENSG00000146618	protein_coding	-	-	-1	FALSE	-	NO	FALSE	chr3	96174142	96174282	chr7	19149589	19149589	-	deletion	140	chr7	21506483	21506483	chr3	96174142	96174282	deletion	140	-	chr3	96174142	96174282	deletion	140	-	chr7	19227823	19227823	chr3	96174142	96174282	deletion	140	-	chr7	19153751	19153751	chr3
968	ASSV05400	intron_variant&NMD_transcript_variant	TWIST1	ENSG00000122691	nonsense_mediated_decay	3\3	-	-1	FALSE	-	NO	FALSE	chr3	96277570	96277570	chr7	19048555	19048699	-	insertion	144	chr7	21405481	21405625	chr3	96277570	96277570	insertion	144	-	chr3	96277570	96277570	insertion	144	-	chr7	19127550	19127694	chr3	96277570	96277570	insertion	144	-	chr7	19053512	19053656	chr3
969	ASSV05406	intron_variant	HDAC9	ENSG00000048052	protein_coding	20\23	-	1	FALSE	-	NO	FALSE	chr3	96375293	96375396	chr7	18932882	18932882	-	deletion	103	chr7	21289767	21289767	chr3	96375293	96375396	deletion	103	-	chr3	96375293	96375408	deletion	115	-	chr7	19011743	19011743	chr3	96375303	96375402	deletion	99	-	chr7	18938010	18938010	chr3
970	ASSV05417	intron_variant	HDAC9	ENSG00000048052	protein_coding	15\23	-	1	FALSE	-	NO	FALSE	chr3	96514842	96516130	chr7	18800199	18800199	-	deletion	1288	chr7	21157079	21157079	chr3	96514842	96516130	deletion	1288	-	chr3	96514842	96516130	deletion	1288	-	chr7	18878762	18878762	chr3	96514842	96516130	deletion	1288	-	chr7	18805054	18805054	chr3
971	ASSV05424	intron_variant	HDAC9	ENSG00000048052	protein_coding	9\23	-	1	FALSE	-	NO	FALSE	chr3	96653633	96653723	chr7	18661847	18661847	-	deletion	90	chr7	21018667	21018667	chr3	96653633	96653723	deletion	90	-	chr3	96653633	96653723	deletion	90	-	chr7	18741582	18741582	chr3	96653657	96653728	deletion	71	-	chr7	18662005	18662005	chr3
972	ASSV05428	intron_variant	HDAC9	ENSG00000048052	protein_coding	1\23	-	1	FALSE	-	NO	FALSE	chr3	96761527	96761636	chr7	18553858	18553858	-	deletion	109	chr7	20910664	20910664	chr3	96761527	96761636	deletion	109	-	chr3	96761527	96761636	deletion	109	-	chr7	18632676	18632676	chr3	96761527	96761636	deletion	109	-	chr7	18553006	18553006	chr3
973	ASSV05435	intron_variant	HDAC9	ENSG00000048052	protein_coding	2\12	-	1	FALSE	-	NO	FALSE	chr3	97042753	97043080	chr7	18272447	18272447	-	deletion	327	chr7	20629197	20629197	chr3	97042753	97043080	deletion	327	-	chr3	97042753	97043080	deletion	327	-	chr7	18353024	18353024	chr3	97042753	97043080	deletion	327	-	chr7	18271957	18271957	chr3
974	ASSV05455	regulatory_region_variant	-	ENSR00000324987	-	-	-	-	TRUE	CTCF_binding_site	NO	FALSE	chr3	97254779	97254985	chr7	18064391	18064391	-	deletion	206	chr7	20421102	20421102	chr3	97254779	97254985	deletion	206	-	chr3	97254779	97254985	deletion	206	-	chr7	18147460	18147460	chr3	97254779	97254985	deletion	206	-	chr7	18063198	18063198	chr3
975	ASSV05481	intergenic_variant	-	-	-	-	-	-	FALSE	-	NO	FALSE	chr3	97710653	97710653	chr7	17605657	17605744	-	insertion	87	chr7	19962305	19962392	chr3	97710653	97710653	insertion	87	-	chr3	97710653	97710653	insertion	87	-	chr7	17688511	17688598	chr3	97710653	97710653	insertion	87	-	chr7	17608503	17608590	chr3
976	ASSV05495	upstream_gene_variant	RF00019	ENSG00000252820	misc_RNA	-	-	1	FALSE	-	NO	FALSE	chr3	168735388	168735388	chr7	138172505	138172827	+	insertion	322	chr7	137303918	137304240	chr3	168735388	168735388	insertion	322	+	chr3	168735388	168735388	insertion	322	+	chr7	135074845	135075167	chr3	168735388	168735388	insertion	325	+	chr7	131714645	131714970	chr3
977	ASSV05502	intergenic_variant	-	-	-	-	-	-	FALSE	-	YES	FALSE	chr3	168759399	168759399	chr7	138203023	138203090	+	insertion	67	chr7	137334303	137334370	chr3	168759399	168759399	insertion	67	+	chr3	168759399	168759399	insertion	67	+	chr7	135105507	135105574	chr3	168759399	168759399	insertion	67	+	chr7	131745045	131745112	chr3
978	ASSV05505	intergenic_variant	-	-	-	-	-	-	FALSE	-	NO	FALSE	chr3	168769688	168769760	chr7	138217906	138217906	+	deletion	72	chr7	137349193	137349193	chr3	168769688	168769760	deletion	72	+	chr3	168769688	168769760	deletion	72	+	chr7	135120445	135120445	chr3	168769688	168769760	deletion	72	+	chr7	131761439	131761439	chr3
979	ASSV05508	intergenic_variant	-	-	-	-	-	-	FALSE	-	YES	FALSE	chr3	168772293	168772386	chr7	138219771	138219771	+	deletion	93	chr7	137351058	137351058	chr3	168772293	168772386	deletion	93	+	chr3	168772293	168772386	deletion	93	+	chr7	135122627	135122627	chr3	168772293	168772386	deletion	93	+	chr7	131763298	131763298	chr3
980	ASSV05512	intergenic_variant	-	-	-	-	-	-	FALSE	-	YES	FALSE	chr3	168799096	168799096	chr7	138243208	138243280	+	insertion	72	chr7	137374499	137374571	chr3	168799096	168799096	insertion	72	+	chr3	168799096	168799096	insertion	72	+	chr7	135148908	135148980	chr3	168799096	168799096	insertion	72	+	chr7	131784947	131785019	chr3
981	ASSV05518	intergenic_variant	-	-	-	-	-	-	FALSE	-	NO	FALSE	chr3	168835470	168837671	chr7	138286408	138286408	+	deletion	2201	chr7	137417980	137417980	chr3	168835470	168837671	deletion	2201	+	chr3	168835470	168837671	deletion	2201	+	chr7	135192755	135192755	chr3	168835470	168837671	deletion	2201	+	chr7	131828407	131828407	chr3
982	ASSV05538	intergenic_variant	-	-	-	-	-	-	FALSE	-	NO	FALSE	chr3	168934767	168935072	chr7	138382136	138382136	+	deletion	305	chr7	137513766	137513766	chr3	168934768	168935073	deletion	305	+	chr3	168934773	168935077	deletion	304	+	chr7	135287155	135287155	chr3	168934767	168935072	deletion	305	+	chr7	131923707	131923707	chr3
983	ASSV05541	intergenic_variant	-	-	-	-	-	-	FALSE	-	NO	FALSE	chr3	168947476	168947476	chr7	138393636	138393961	+	insertion	325	chr7	137525241	137525567	chr3	168947476	168947476	insertion	326	+	chr3	168946825	168947956	deletion	1131	+	chr7	135298017	135298017	chr3	168947476	168947476	insertion	327	+	chr7	131935109	131935436	chr3
984	ASSV05549	upstream_gene_variant	IMPDH1P3	ENSG00000214815	processed_pseudogene	-	-	1	FALSE	-	YES	FALSE	chr3	168992768	168992924	chr7	138437152	138437152	+	deletion	156	chr7	137568795	137568795	chr3	168992768	168992924	deletion	156	+	chr3	168992767	168992924	deletion	157	+	chr7	135340690	135340690	chr3	168992767	168992924	deletion	157	+	chr7	131978594	131978594	chr3
985	ASSV05581	intron_variant	ATP6V0A4	ENSG00000105929	protein_coding	18\21	-	-1	FALSE	-	NO	FALSE	chr3	169259208	169259208	chr7	138725978	138726289	+	insertion	311	chr7	137858105	137858418	chr3	169259208	169259208	insertion	313	+	chr3	169259208	169259208	insertion	315	+	chr7	135633609	135633924	chr3	169259208	169259208	insertion	311	+	chr7	132263706	132264017	chr3
986	ASSV05582	intron_variant	ATP6V0A4	ENSG00000105929	protein_coding	15\21	-	-1	FALSE	-	NO	FALSE	chr3	169268821	169268881	chr7	138737006	138737006	+	deletion	60	chr7	137869176	137869176	chr3	169268821	169268881	deletion	60	+	chr3	169268821	169268881	deletion	60	+	chr7	135644660	135644660	chr3	169268821	169268881	deletion	60	+	chr7	132274748	132274748	chr3
987	ASSV05586	intron_variant	ATP6V0A4	ENSG00000105929	protein_coding	2\21	-	-1	FALSE	-	YES	FALSE	chr3	169314067	169314067	chr7	138781401	138783053	+	insertion	1652	chr7	137913731	137915382	chr3	169314067	169314067	insertion	1651	+	chr3	169314067	169314067	insertion	1647	+	chr7	135687333	135688980	chr3	169314067	169314067	insertion	1644	+	chr7	132319349	132320993	chr3
988	ASSV05588	intron_variant	ATP6V0A4	ENSG00000105929	protein_coding	1\21	-	-1	FALSE	-	YES	FALSE	chr3	169324158	169324360	chr7	138792870	138792870	+	deletion	202	chr7	137925320	137925320	chr3	169324158	169324360	deletion	202	+	chr3	169324158	169324360	deletion	202	+	chr7	135698867	135698867	chr3	169324158	169324360	deletion	202	+	chr7	132330924	132330924	chr3
989	ASSV05591	intron_variant	ATP6V0A4	ENSG00000105929	protein_coding	1\21	-	-1	FALSE	-	NO	FALSE	chr3	169328675	169328987	chr7	138796853	138796853	+	deletion	312	chr7	137929300	137929300	chr3	169328675	169328987	deletion	312	+	chr3	169328681	169328890	deletion	209	+	chr7	135702862	135702862	chr3	169328675	169328987	deletion	312	+	chr7	132334923	132334923	chr3
990	ASSV05600	intron_variant	KIAA1549	ENSG00000122778	protein_coding	6\19	-	-1	FALSE	-	YES	FALSE	chr3	169439809	169439882	chr7	138905935	138905935	+	deletion	73	chr7	138038373	138038373	chr3	169439809	169439882	deletion	73	+	chr3	169439809	169439882	deletion	73	+	chr7	135810654	135810654	chr3	169439809	169439882	deletion	73	+	chr7	132445673	132445673	chr3
991	ASSV05601	intron_variant	KIAA1549	ENSG00000122778	protein_coding	1\19	-	-1	FALSE	-	YES	FALSE	chr3	169474716	169474716	chr7	138943568	138943884	+	insertion	316	chr7	138076254	138076570	chr3	169474716	169474716	insertion	316	+	chr3	169474716	169474716	insertion	333	+	chr7	135848407	135848740	chr3	169474716	169474716	insertion	324	+	chr7	132483686	132484010	chr3
992	ASSV05602	intron_variant	KIAA1549	ENSG00000122778	protein_coding	1\19	-	-1	FALSE	-	NO	FALSE	chr3	169489154	169489154	chr7	138958671	138958937	+	insertion	266	chr7	138091356	138091622	chr3	169489154	169489154	insertion	266	+	chr3	169489154	169489154	insertion	262	+	chr7	135863474	135863736	chr3	169489154	169489154	insertion	265	+	chr7	132498818	132499083	chr3
993	ASSV05608	intergenic_variant	-	-	-	-	-	-	FALSE	-	NO	FALSE	chr3	169543947	169543947	chr7	139010847	139011158	+	insertion	311	chr7	138143509	138143820	chr3	169543947	169543947	insertion	311	+	chr3	169543947	169543947	insertion	310	+	chr7	135915602	135915912	chr3	169543947	169543947	insertion	312	+	chr7	132550825	132551137	chr3
994	ASSV05616	intron_variant	ZC3HAV1	ENSG00000105939	protein_coding	12\12	-	-1	FALSE	-	YES	FALSE	chr3	169585443	169585443	chr7	139051969	139052294	+	insertion	325	chr7	138184649	138184974	chr3	169585443	169585443	insertion	325	+	chr3	169585443	169585443	insertion	319	+	chr7	135957037	135957356	chr3	169585444	169585444	insertion	313	+	chr7	132591963	132592276	chr3
995	ASSV05620	intron_variant	ZC3HAV1	ENSG00000105939	protein_coding	7\12	-	-1	FALSE	-	YES	FALSE	chr3	169602497	169602497	chr7	139068937	139068997	+	insertion	60	chr7	138201304	138201364	chr3	169602497	169602497	insertion	60	+	chr3	169602497	169602497	insertion	60	+	chr7	135973703	135973763	chr3	169602497	169602497	insertion	60	+	chr7	132608854	132608914	chr3
996	ASSV05622	intron_variant	ZC3HAV1	ENSG00000105939	protein_coding	6\12	-	-1	FALSE	-	NO	FALSE	chr3	169608024	169608343	chr7	139074901	139074901	+	deletion	319	chr7	138207270	138207270	chr3	169608024	169608343	deletion	319	+	chr3	169608039	169608358	deletion	319	+	chr7	135979681	135979681	chr3	169608039	169608358	deletion	319	+	chr7	132614829	132614829	chr3
997	ASSV05624	intron_variant	ZC3HAV1	ENSG00000105939	protein_coding	5\12	-	-1	FALSE	-	YES	FALSE	chr3	169612156	169612468	chr7	139078374	139078374	+	deletion	312	chr7	138210743	138210743	chr3	169612156	169612468	deletion	312	+	chr3	169612156	169612469	deletion	313	+	chr7	135983132	135983132	chr3	169612187	169612470	deletion	283	+	chr7	132618292	132618292	chr3
998	ASSV05638	intron_variant	TTC26	ENSG00000105948	protein_coding	2\16	-	1	FALSE	-	YES	FALSE	chr3	169672813	169672956	chr7	139135803	139135803	+	deletion	143	chr7	138268257	138268257	chr3	169672813	169672956	deletion	143	+	chr3	169672813	169672956	deletion	143	+	chr7	136040350	136040350	chr3	169672813	169672956	deletion	143	+	chr7	132676300	132676300	chr3
999	ASSV05660	intron_variant	TTC26	ENSG00000105948	protein_coding	11\16	-	1	FALSE	-	YES	FALSE	chr3	169720284	169720284	chr7	139175802	139176119	+	insertion	317	chr7	138308256	138308573	chr3	169720284	169720284	insertion	317	+	chr3	169720284	169720284	insertion	314	+	chr7	136080370	136080684	chr3	169720284	169720284	insertion	318	+	chr7	132717876	132718194	chr3
1000	ASSV05679	intron_variant	UBN2	ENSG00000157741	protein_coding	8\17	-	1	FALSE	-	YES	FALSE	chr3	169811386	169811701	chr7	139271269	139271269	+	deletion	315	chr7	138403712	138403712	chr3	169811386	169811701	deletion	315	+	chr3	169811386	169811701	deletion	315	+	chr7	136165246	136165246	chr3	169811386	169811701	deletion	315	+	chr7	132811674	132811674	chr3
1001	ASSV05685	intergenic_variant	-	-	-	-	-	-	FALSE	-	NO	FALSE	chr3	169870914	169871234	chr7	139332546	139332546	+	deletion	320	chr7	138465034	138465034	chr3	169870914	169871234	deletion	320	+	chr3	169870914	169871234	deletion	320	+	chr7	136226477	136226477	chr3	169870914	169871234	deletion	320	+	chr7	132872697	132872697	chr3
1002	ASSV05697	intron_variant	LUC7L2	ENSG00000146963	protein_coding	5\9	-	1	FALSE	-	NO	FALSE	chr3	169947668	169947725	chr7	139407034	139407034	+	deletion	57	chr7	138539476	138539476	chr3	169947668	169947725	deletion	57	+	chr3	169947668	169947725	deletion	57	+	chr7	136301348	136301348	chr3	169947670	169947727	deletion	57	+	chr7	132947518	132947518	chr3
1003	ASSV05698	intron_variant	LUC7L2	ENSG00000146963	protein_coding	5\9	-	1	FALSE	-	NO	FALSE	chr3	169947732	169947917	chr7	139407041	139407041	+	deletion	185	chr7	138539483	138539483	chr3	169947732	169947917	deletion	185	+	chr3	169947732	169947917	deletion	185	+	chr7	136301355	136301355	chr3	169947732	169947917	deletion	185	+	chr7	132947523	132947523	chr3
1004	ASSV05706	intron_variant	KLRG2	ENSG00000188883	protein_coding	3\4	-	-1	TRUE	CTCF_binding_site	YES	FALSE	chr3	170012584	170012584	chr7	139474189	139474310	+	insertion	121	chr7	138606396	138606517	chr3	170012584	170012584	insertion	121	+	chr3	170012584	170012584	insertion	121	+	chr7	136367445	136367566	chr3	170012584	170012584	insertion	121	+	chr7	133013832	133013953	chr3
1005	ASSV05710	intron_variant	KLRG2	ENSG00000188883	protein_coding	3\4	-	-1	FALSE	-	YES	FALSE	chr3	170016674	170016855	chr7	139478817	139478817	+	deletion	181	chr7	138611026	138611026	chr3	170016674	170016855	deletion	181	+	chr3	170016674	170016855	deletion	181	+	chr7	136372069	136372069	chr3	170016660	170016833	deletion	173	+	chr7	133018435	133018435	chr3
1006	ASSV05720	intron_variant	CLEC2L	ENSG00000236279	protein_coding	1\4	-	1	FALSE	-	YES	FALSE	chr3	170062399	170062399	chr7	139531691	139533466	+	insertion	1775	chr7	138663915	138665690	chr3	170062399	170062399	insertion	1775	+	chr3	170062399	170062399	insertion	1793	+	chr7	136422899	136424692	chr3	170062399	170062399	insertion	1775	+	chr7	133069200	133070975	chr3
1007	ASSV05735	intron_variant	HIPK2	ENSG00000064393	protein_coding	1\10	-	-1	FALSE	-	NO	FALSE	chr3	170209662	170210018	chr7	139677733	139677733	+	deletion	356	chr7	138809941	138809941	chr3	170209662	170210018	deletion	356	+	chr3	170209657	170209875	deletion	218	+	chr7	136568813	136568813	chr3	170209662	170210018	deletion	356	+	chr7	133215132	133215132	chr3
1008	ASSV05741	intron_variant	HIPK2	ENSG00000064393	protein_coding	1\14	-	-1	FALSE	-	NO	FALSE	chr3	170283750	170284048	chr7	139750510	139750510	+	deletion	298	chr7	138882724	138882724	chr3	170283750	170284048	deletion	298	+	chr3	170283750	170284047	deletion	297	+	chr7	136641452	136641452	chr3	170283750	170284047	deletion	297	+	chr7	133288798	133288798	chr3
1009	ASSV05742	intron_variant	HIPK2	ENSG00000064393	protein_coding	1\14	-	-1	FALSE	-	NO	FALSE	chr3	170293423	170293423	chr7	139759991	139760305	+	insertion	314	chr7	138892205	138892519	chr3	170293423	170293423	insertion	314	+	chr3	170293423	170293423	insertion	316	+	chr7	136650916	136651232	chr3	170293423	170293423	insertion	318	+	chr7	133298298	133298616	chr3
1010	ASSV05743	upstream_gene_variant	TBXAS1	ENSG00000059377	protein_coding	-	-	1	FALSE	-	YES	FALSE	chr3	170306754	170306754	chr7	139773644	139773730	+	insertion	86	chr7	138905858	138905944	chr3	170306754	170306754	insertion	86	+	chr3	170306754	170306754	insertion	86	+	chr7	136663743	136663829	chr3	170306754	170306754	insertion	86	+	chr7	133312002	133312088	chr3
1011	ASSV05747	intron_variant	TBXAS1	ENSG00000059377	protein_coding	4\16	-	1	FALSE	-	NO	FALSE	chr3	170341345	170341418	chr7	139809062	139809062	+	deletion	73	chr7	138941293	138941293	chr3	170341345	170341418	deletion	73	+	chr3	170341345	170341418	deletion	73	+	chr7	136699122	136699122	chr3	170341345	170341418	deletion	73	+	chr7	133347429	133347429	chr3
1012	ASSV05748	intron_variant	TBXAS1	ENSG00000059377	protein_coding	4\16	-	1	FALSE	-	NO	FALSE	chr3	170345361	170345361	chr7	139813011	139813155	+	insertion	144	chr7	138945226	138945468	chr3	170345361	170345361	insertion	242	+	chr3	170345361	170345361	insertion	239	+	chr7	136703094	136703333	chr3	170345361	170345361	insertion	151	+	chr7	133351377	133351528	chr3
1013	ASSV05757	intron_variant	TBXAS1	ENSG00000059377	protein_coding	7\16	-	1	FALSE	-	YES	FALSE	chr3	170439725	170439725	chr7	139907624	139907698	+	insertion	74	chr7	139039833	139039907	chr3	170439725	170439725	insertion	74	+	chr3	170439725	170439725	insertion	74	+	chr7	136797250	136797324	chr3	170439725	170439725	insertion	74	+	chr7	133445901	133445975	chr3
1014	ASSV05759	intron_variant	TBXAS1	ENSG00000059377	protein_coding	8\16	-	1	FALSE	-	YES	FALSE	chr3	170458055	170458055	chr7	139925857	139926410	+	insertion	553	chr7	139058066	139058619	chr3	170458055	170458055	insertion	553	+	chr3	170458055	170458055	insertion	553	+	chr7	136815486	136816039	chr3	170458055	170458055	insertion	553	+	chr7	133464130	133464683	chr3
1015	ASSV05762	intron_variant	TBXAS1	ENSG00000059377	protein_coding	13\16	-	1	FALSE	-	NO	FALSE	chr3	170521166	170521166	chr7	139989475	139990021	+	insertion	546	chr7	139121593	139122139	chr3	170521166	170521166	insertion	546	+	chr3	170521166	170521166	insertion	546	+	chr7	136879216	136879762	chr3	170521166	170521166	insertion	563	+	chr7	133528072	133528635	chr3
1016	ASSV05771	intron_variant	KDM7A	ENSG00000006459	protein_coding	18\19	-	-1	FALSE	-	NO	FALSE	chr3	170626553	170626679	chr7	140093610	140093610	+	deletion	126	chr7	139225654	139225654	chr3	170626553	170626679	deletion	126	+	chr3	170626553	170626679	deletion	126	+	chr7	136983431	136983431	chr3	170626553	170626679	deletion	126	+	chr7	133633631	133633631	chr3
1017	ASSV05773	intron_variant	KDM7A	ENSG00000006459	protein_coding	12\19	-	-1	FALSE	-	NO	FALSE	chr3	170634033	170634033	chr7	140100767	140101009	+	insertion	242	chr7	139232928	139233002	chr3	170634033	170634033	insertion	74	+	chr3	170634033	170634033	insertion	74	+	chr7	136990676	136990750	chr3	170634032	170634032	insertion	75	+	chr7	133640857	133640932	chr3
1018	ASSV05774	intron_variant	KDM7A	ENSG00000006459	protein_coding	11\19	-	-1	FALSE	-	NO	FALSE	chr3	170637726	170637726	chr7	140104808	140104890	+	insertion	82	chr7	139236800	139236882	chr3	170637726	170637726	insertion	82	+	chr3	170637726	170637726	insertion	82	+	chr7	136994553	136994635	chr3	170637726	170637726	insertion	82	+	chr7	133644739	133644821	chr3
1019	ASSV05775	intron_variant	KDM7A	ENSG00000006459	protein_coding	7\19	-	-1	FALSE	-	NO	FALSE	chr3	170658495	170658546	chr7	140124307	140124307	+	deletion	51	chr7	139256248	139256248	chr3	170658488	170658543	deletion	55	+	chr3	170658495	170658546	deletion	51	+	chr7	137017306	137017306	chr3	170658495	170658546	deletion	51	+	chr7	133667450	133667450	chr3
1020	ASSV05783	intron_variant	KDM7A	ENSG00000006459	protein_coding	1\19	-	-1	FALSE	-	YES	FALSE	chr3	170707913	170707913	chr7	140172357	140172660	+	insertion	303	chr7	139304317	139304620	chr3	170707913	170707913	insertion	303	+	chr3	170707913	170707913	insertion	318	+	chr7	137065820	137066138	chr3	170707913	170707913	insertion	308	+	chr7	133715900	133716208	chr3
1021	ASSV05785	intergenic_variant	-	-	-	-	-	-	FALSE	-	NO	FALSE	chr3	170732317	170732624	chr7	140197296	140197296	+	deletion	307	chr7	139329268	139329268	chr3	170732317	170732624	deletion	307	+	chr3	170732317	170732624	deletion	307	+	chr7	137090593	137090593	chr3	170732317	170732624	deletion	307	+	chr7	133740730	133740730	chr3
1022	ASSV05786	intergenic_variant	-	-	-	-	-	-	FALSE	-	NO	FALSE	chr3	170735071	170735137	chr7	140199736	140199736	+	deletion	66	chr7	139331708	139331708	chr3	170735071	170735137	deletion	66	+	chr3	170735071	170735137	deletion	66	+	chr7	137093025	137093025	chr3	170735071	170735137	deletion	66	+	chr7	133743176	133743176	chr3
1023	ASSV05794	intergenic_variant	-	-	-	-	-	-	FALSE	-	YES	FALSE	chr3	170790021	170790314	chr7	140251097	140251097	+	deletion	293	chr7	139383069	139383069	chr3	170790021	170790314	deletion	293	+	chr3	170790021	170790314	deletion	293	+	chr7	137144054	137144054	chr3	170790021	170790314	deletion	293	+	chr7	133794005	133794005	chr3
1024	ASSV05802	intergenic_variant	-	-	-	-	-	-	FALSE	-	YES	FALSE	chr3	170815196	170815307	chr7	140274233	140274233	+	deletion	111	chr7	139406218	139406218	chr3	170815196	170815307	deletion	111	+	chr3	170815065	170819004	deletion	3939	+	chr7	137167337	137167337	chr3	170814801	170819004	deletion	4203	+	chr7	133817942	133817942	chr3
1025	ASSV05810	intron_variant&NMD_transcript_variant	SLC37A3	ENSG00000157800	nonsense_mediated_decay	13\15	-	-1	FALSE	-	NO	FALSE	chr3	170865091	170865238	chr7	140321038	140321038	+	deletion	147	chr7	139453013	139453013	chr3	170865091	170865238	deletion	147	+	chr3	170865091	170865238	deletion	147	+	chr7	137214043	137214043	chr3	170865091	170865238	deletion	147	+	chr7	133864964	133864964	chr3
1026	ASSV05818	intron_variant	SLC37A3	ENSG00000157800	protein_coding	4\14	-	-1	TRUE	open_chromatin_region	YES	FALSE	chr3	170909037	170909037	chr7	140366204	140366264	+	insertion	60	chr7	139498317	139498377	chr3	170909037	170909037	insertion	60	+	chr3	170909037	170909037	insertion	60	+	chr7	137256933	137256993	chr3	170909037	170909037	insertion	60	+	chr7	133908084	133908144	chr3
1027	ASSV05821	intron_variant	SLC37A3	ENSG00000157800	protein_coding	3\14	-	-1	FALSE	-	NO	FALSE	chr3	170915036	170915036	chr7	140371843	140372150	+	insertion	307	chr7	139503961	139504268	chr3	170915036	170915036	insertion	307	+	chr3	170915036	170915036	insertion	308	+	chr7	137262576	137262884	chr3	170915036	170915036	insertion	308	+	chr7	133913736	133914044	chr3
1028	ASSV05835	downstream_gene_variant	MKRN1	ENSG00000133606	protein_coding	-	-	-1	FALSE	-	YES	FALSE	chr3	170987054	170987187	chr7	140452550	140452550	+	deletion	133	chr7	139584933	139584933	chr3	170987054	170987187	deletion	133	+	chr3	170987054	170987187	deletion	133	+	chr7	137342563	137342563	chr3	170987054	170987187	deletion	133	+	chr7	133992852	133992852	chr3
1029	ASSV05837	intron_variant	MKRN1	ENSG00000133606	protein_coding	4\7	-	-1	FALSE	-	NO	FALSE	chr3	170992386	170992386	chr7	140457430	140457488	+	insertion	58	chr7	139589813	139589871	chr3	170992386	170992386	insertion	58	+	chr3	170992386	170992386	insertion	58	+	chr7	137347443	137347501	chr3	170992386	170992386	insertion	58	+	chr7	133997734	133997792	chr3
1030	ASSV05838	intron_variant	MKRN1	ENSG00000133606	protein_coding	4\7	-	-1	FALSE	-	YES	FALSE	chr3	170992639	170992639	chr7	140457709	140457902	+	insertion	193	chr7	139590092	139590285	chr3	170992639	170992639	insertion	193	+	chr3	170992639	170992639	insertion	200	+	chr7	137347755	137347955	chr3	170992640	170992640	insertion	129	+	chr7	133998073	133998202	chr3
1031	ASSV05842	intron_variant	MKRN1	ENSG00000133606	protein_coding	1\7	-	-1	FALSE	-	YES	FALSE	chr3	171003368	171003470	chr7	140474001	140474001	+	deletion	102	chr7	139606392	139606392	chr3	171003368	171003470	deletion	102	+	chr3	171003196	171003476	deletion	280	+	chr7	137363676	137363676	chr3	171003196	171003475	deletion	279	+	chr7	134014763	134014763	chr3
1032	ASSV05843	upstream_gene_variant	MKRN1	ENSG00000133606	protein_coding	-	-	-1	FALSE	-	YES	FALSE	chr3	171011890	171011890	chr7	140482788	140483043	+	insertion	255	chr7	139615183	139615438	chr3	171011890	171011890	insertion	255	+	chr3	171011890	171011890	insertion	255	+	chr7	137372408	137372663	chr3	171011890	171011890	insertion	255	+	chr7	134023780	134024035	chr3
1033	ASSV05868	intron_variant	DENND2A	ENSG00000146966	protein_coding	1\18	-	-1	TRUE	open_chromatin_region	YES	FALSE	chr3	171144653	171144653	chr7	140611157	140611861	+	insertion	704	chr7	139743622	139744326	chr3	171144653	171144653	insertion	704	+	chr3	171144653	171144653	insertion	1776	+	chr7	137497426	137499202	chr3	171144653	171144653	insertion	1769	+	chr7	134150924	134152693	chr3
1034	ASSV05890	intron_variant	ADCK2	ENSG00000133597	protein_coding	5\7	-	1	FALSE	-	YES	FALSE	chr3	171221736	171221736	chr7	140689242	140689294	+	insertion	52	chr7	139821723	139821775	chr3	171221736	171221736	insertion	52	+	chr3	171221736	171221736	insertion	54	+	chr7	137576735	137576789	chr3	171221736	171221736	insertion	53	+	chr7	134229802	134229855	chr3
1035	ASSV05891	intron_variant	ADCK2	ENSG00000133597	protein_coding	7\7	-	1	FALSE	-	NO	FALSE	chr3	171224174	171225032	chr7	140691737	140691737	+	deletion	858	chr7	139824218	139824218	chr3	171224174	171225032	deletion	858	+	chr3	171224174	171225032	deletion	858	+	chr7	137579240	137579240	chr3	171224174	171225032	deletion	858	+	chr7	134232305	134232305	chr3
1036	ASSV05892	downstream_gene_variant	ADCK2	ENSG00000133597	protein_coding	-	-	1	FALSE	-	NO	FALSE	chr3	171229569	171230713	chr7	140696261	140696261	+	deletion	1144	chr7	139828745	139828745	chr3	171229569	171230713	deletion	1144	+	chr3	171229569	171230713	deletion	1144	+	chr7	137583782	137583782	chr3	171229569	171230713	deletion	1144	+	chr7	134236829	134236829	chr3
1037	ASSV05893	intron_variant	NDUFB2	ENSG00000090266	protein_coding	2\3	-	1	FALSE	-	NO	FALSE	chr3	171238028	171238028	chr7	140703738	140704055	+	insertion	317	chr7	139836225	139836542	chr3	171238028	171238028	insertion	317	+	chr3	171238028	171238028	insertion	317	+	chr7	137591246	137591563	chr3	171238028	171238028	insertion	317	+	chr7	134244306	134244623	chr3
1038	ASSV05898	intron_variant	BRAF	ENSG00000157764	protein_coding	14\18	-	-1	FALSE	-	NO	FALSE	chr3	171284111	171284111	chr7	140757268	140757418	+	insertion	150	chr7	139889761	139889911	chr3	171284111	171284111	insertion	150	+	chr3	171284111	171284111	insertion	150	+	chr7	137644375	137644525	chr3	171284111	171284111	insertion	154	+	chr7	134297609	134297763	chr3
1039	ASSV05901	intron_variant	BRAF	ENSG00000157764	protein_coding	8\18	-	-1	FALSE	-	YES	FALSE	chr3	171308667	171308978	chr7	140788489	140788489	+	deletion	311	chr7	139920980	139920980	chr3	171308667	171308978	deletion	311	+	chr3	171308667	171308978	deletion	311	+	chr7	137674396	137674396	chr3	171308667	171308978	deletion	311	+	chr7	134327851	134327851	chr3
1040	ASSV05910	intron_variant	BRAF	ENSG00000157764	protein_coding	1\18	-	-1	FALSE	-	NO	FALSE	chr3	171382520	171382572	chr7	140860434	140860434	+	deletion	52	chr7	139992950	139992950	chr3	171382520	171382572	deletion	52	+	chr3	171382520	171382572	deletion	52	+	chr7	137745950	137745950	chr3	171382520	171382572	deletion	52	+	chr7	134399663	134399663	chr3
1041	ASSV05915	intron_variant	BRAF	ENSG00000157764	protein_coding	1\18	-	-1	TRUE	enhancer	NO	FALSE	chr3	171422626	171422681	chr7	140899970	140899970	+	deletion	55	chr7	140032495	140032495	chr3	171422626	171422681	deletion	55	+	chr3	171422626	171422681	deletion	55	+	chr7	137785233	137785233	chr3	171422626	171422681	deletion	55	+	chr7	134437229	134437229	chr3
1042	ASSV05917	intron_variant	BRAF	ENSG00000157764	protein_coding	1\18	-	-1	FALSE	-	NO	FALSE	chr3	171435132	171436183	chr7	140912710	140912710	+	deletion	1051	chr7	140045235	140045235	chr3	171435132	171436183	deletion	1051	+	chr3	171435132	171436183	deletion	1051	+	chr7	137797659	137797659	chr3	171435132	171436183	deletion	1051	+	chr7	134449681	134449681	chr3
1043	ASSV05934	downstream_gene_variant	AL138885.1	ENSG00000216781	processed_pseudogene	-	-	-1	FALSE	-	YES	FALSE	chr4	10652156	10652250	chr6	10361547	10361547	+	deletion	94	chr6	10225301	10225301	chr4	10652156	10652250	deletion	94	+	chr4	10652156	10652250	deletion	94	+	chr6	10222050	10222050	chr4	10652156	10652250	deletion	94	+	chr6	10220954	10220954	chr4
1044	ASSV05951	intron_variant	GCNT2	ENSG00000111846	protein_coding	1\2	-	1	FALSE	-	YES	FALSE	chr4	10840110	10840110	chr6	10537320	10537374	+	insertion	54	chr6	10401120	10401174	chr4	10840110	10840110	insertion	54	+	chr4	10840110	10840110	insertion	54	+	chr6	10393534	10393588	chr4	10840110	10840110	insertion	54	+	chr6	10392360	10392414	chr4
1045	ASSV05952	intron_variant	GCNT2	ENSG00000111846	protein_coding	1\2	-	1	FALSE	-	NO	FALSE	chr4	10842561	10842880	chr6	10540352	10540352	+	deletion	319	chr6	10404152	10404152	chr4	10842561	10842880	deletion	319	+	chr4	10842561	10842880	deletion	319	+	chr6	10396578	10396578	chr4	10842561	10842880	deletion	319	+	chr6	10395392	10395392	chr4
1046	ASSV05954	upstream_gene_variant	GCNT2	ENSG00000111846	protein_coding	-	-	1	FALSE	-	NO	FALSE	chr4	10858552	10858619	chr6	10555442	10555442	+	deletion	67	chr6	10419247	10419247	chr4	10858552	10858619	deletion	67	+	chr4	10858552	10858619	deletion	67	+	chr6	10412681	10412681	chr4	10858552	10858619	deletion	67	+	chr6	10411449	10411449	chr4
1047	ASSV05960	intron_variant	GCNT2	ENSG00000111846	protein_coding	1\2	-	1	FALSE	-	NO	FALSE	chr4	10907009	10907129	chr6	10602462	10602462	+	deletion	120	chr6	10466320	10466320	chr4	10907009	10907129	deletion	120	+	chr4	10907011	10907130	deletion	119	+	chr6	10460018	10460018	chr4	10907009	10907129	deletion	120	+	chr6	10458836	10458836	chr4
1048	ASSV05963	intron_variant	GCNT2	ENSG00000111846	protein_coding	1\2	-	1	FALSE	-	YES	FALSE	chr4	10920020	10920154	chr6	10615324	10615324	+	deletion	134	chr6	10479150	10479150	chr4	10920020	10920154	deletion	134	+	chr4	10920020	10920154	deletion	134	+	chr6	10472849	10472849	chr4	10920020	10920154	deletion	134	+	chr6	10471689	10471689	chr4
1049	ASSV05966	downstream_gene_variant	GCNT2	ENSG00000111846	protein_coding	-	-	1	FALSE	-	YES	FALSE	chr4	10938566	10939250	chr6	10632504	10632504	+	deletion	684	chr6	10496337	10496337	chr4	10938566	10939250	deletion	684	+	chr4	10938566	10939250	deletion	684	+	chr6	10490049	10490049	chr4	10938566	10939250	deletion	684	+	chr6	10488871	10488871	chr4
1050	ASSV05973	downstream_gene_variant	GCNT2	ENSG00000111846	protein_coding	-	-	1	FALSE	-	NO	FALSE	chr4	10942107	10942968	chr6	10632567	10632567	+	deletion	861	chr6	10496400	10496400	chr4	10942107	10942968	deletion	861	+	chr4	10942107	10942968	deletion	861	+	chr6	10490112	10490112	chr4	10942107	10942968	deletion	861	+	chr6	10488934	10488934	chr4
1051	ASSV05974	downstream_gene_variant	GCNT2	ENSG00000111846	protein_coding	-	-	1	FALSE	-	NO	FALSE	chr4	10943099	10943227	chr6	10632578	10632578	+	deletion	128	chr6	10496411	10496411	chr4	10943099	10943227	deletion	128	+	chr4	10943099	10943227	deletion	128	+	chr6	10490123	10490123	chr4	10943010	10943337	deletion	327	+	chr6	10488944	10488944	chr4
1052	ASSV05975	downstream_gene_variant	GCNT2	ENSG00000111846	protein_coding	-	-	1	FALSE	-	NO	FALSE	chr4	10943234	10943326	chr6	10632585	10632585	+	deletion	92	chr6	10496418	10496418	chr4	10943234	10943326	deletion	92	+	chr4	10943234	10943326	deletion	92	+	chr6	10490130	10490130	chr4	10943010	10943337	deletion	327	+	chr6	10488944	10488944	chr4
1053	ASSV05976	downstream_gene_variant	GCNT2	ENSG00000111846	protein_coding	-	-	1	FALSE	-	NO	FALSE	chr4	10943332	10943873	chr6	10632591	10632591	+	deletion	541	chr6	10496424	10496424	chr4	10943332	10943873	deletion	541	+	chr4	10943332	10943873	deletion	541	+	chr6	10490136	10490136	chr4	10943349	10943798	deletion	449	+	chr6	10488955	10488955	chr4
1054	ASSV05977	downstream_gene_variant	GCNT2	ENSG00000111846	protein_coding	-	-	1	FALSE	-	NO	FALSE	chr4	10943892	10943964	chr6	10632609	10632609	+	deletion	72	chr6	10496442	10496442	chr4	10943892	10943964	deletion	72	+	chr4	10943895	10943964	deletion	69	+	chr6	10490154	10490154	chr4	10943806	10944068	deletion	262	+	chr6	10488964	10488964	chr4
1055	ASSV05978	downstream_gene_variant	GCNT2	ENSG00000111846	protein_coding	-	-	1	FALSE	-	NO	FALSE	chr4	10944426	10944847	chr6	10632784	10632784	+	deletion	421	chr6	10496617	10496617	chr4	10944426	10944847	deletion	421	+	chr4	10944449	10944870	deletion	421	+	chr6	10490352	10490352	chr4	10944426	10944847	deletion	421	+	chr6	10489146	10489146	chr4
1056	ASSV05984	intergenic_variant	-	-	-	-	-	-	FALSE	-	YES	FALSE	chr4	10965533	10965533	chr6	10650026	10650334	+	insertion	308	chr6	10513867	10514174	chr4	10965533	10965533	insertion	307	+	chr4	10965533	10965533	insertion	307	+	chr6	10507553	10507860	chr4	10965533	10965533	insertion	304	+	chr6	10506384	10506688	chr4
1057	ASSV05985	intergenic_variant	-	-	-	-	-	-	FALSE	-	YES	FALSE	chr4	10968546	10968631	chr6	10653548	10653548	+	deletion	85	chr6	10517389	10517389	chr4	10968546	10968631	deletion	85	+	chr4	10968546	10968631	deletion	85	+	chr6	10511101	10511101	chr4	10968546	10968631	deletion	85	+	chr6	10509961	10509961	chr4
1058	ASSV05986	intron_variant	C6orf52	ENSG00000137434	protein_coding	4\4	-	-1	FALSE	-	YES	FALSE	chr4	10994636	10994750	chr6	10671733	10671733	+	deletion	114	chr6	10532682	10532682	chr4	10994636	10994750	deletion	114	+	chr4	10994636	10994750	deletion	114	+	chr6	10529255	10529255	chr4	10994635	10994702	deletion	67	+	chr6	10528135	10528135	chr4
1059	ASSV05987	intron_variant	C6orf52	ENSG00000137434	protein_coding	4\4	-	-1	FALSE	-	NO	FALSE	chr4	10994753	10994916	chr6	10671736	10671736	+	deletion	163	chr6	10532685	10532685	chr4	10994753	10994916	deletion	163	+	chr4	10994753	10994916	deletion	163	+	chr6	10529258	10529258	chr4	10994706	10994916	deletion	210	+	chr6	10528139	10528139	chr4
1060	ASSV05988	intron_variant	C6orf52	ENSG00000137434	protein_coding	4\4	-	-1	FALSE	-	YES	FALSE	chr4	10998001	10998149	chr6	10674805	10674805	+	deletion	148	chr6	10535755	10535755	chr4	10998001	10998149	deletion	148	+	chr4	10997999	10998129	deletion	130	+	chr6	10532327	10532327	chr4	10998005	10998134	deletion	129	+	chr6	10531213	10531213	chr4
1061	ASSV05989	intron_variant	C6orf52	ENSG00000137434	protein_coding	4\4	-	-1	FALSE	-	YES	FALSE	chr4	11000684	11000790	chr6	10678363	10678363	+	deletion	106	chr6	10539313	10539313	chr4	11000684	11000790	deletion	106	+	chr4	11000684	11000790	deletion	106	+	chr6	10535877	10535877	chr4	11000684	11000790	deletion	106	+	chr6	10534767	10534767	chr4
1062	ASSV05990	intron_variant	C6orf52	ENSG00000137434	protein_coding	4\4	-	-1	FALSE	-	YES	FALSE	chr4	11002731	11002906	chr6	10680259	10680259	+	deletion	175	chr6	10541208	10541208	chr4	11002731	11002906	deletion	175	+	chr4	11002733	11002903	deletion	170	+	chr6	10537738	10537738	chr4	11002723	11002881	deletion	158	+	chr6	10536644	10536644	chr4
1063	ASSV05991	intron_variant	C6orf52	ENSG00000137434	protein_coding	1\4	-	-1	FALSE	-	YES	FALSE	chr4	11012356	11012657	chr6	10689707	10689707	+	deletion	301	chr6	10550661	10550661	chr4	11012356	11012657	deletion	301	+	chr4	11012356	11012657	deletion	301	+	chr6	10547177	10547177	chr4	11012356	11012657	deletion	301	+	chr6	10546102	10546102	chr4
1064	ASSV05992	intron_variant	C6orf52	ENSG00000137434	protein_coding	1\4	-	-1	FALSE	-	YES	FALSE	chr4	11015243	11015539	chr6	10692271	10692271	+	deletion	296	chr6	10553225	10553225	chr4	11015243	11015539	deletion	296	+	chr4	11015243	11015539	deletion	296	+	chr6	10549761	10549761	chr4	11015243	11015539	deletion	296	+	chr6	10548664	10548664	chr4
1065	ASSV05993	intron_variant	PAK1IP1	ENSG00000111845	protein_coding	4\9	-	1	FALSE	-	NO	FALSE	chr4	11025797	11025797	chr6	10702791	10703116	+	insertion	325	chr6	10563756	10564081	chr4	11025797	11025797	insertion	325	+	chr4	11025797	11025797	insertion	324	+	chr6	10560357	10560681	chr4	11025797	11025797	insertion	323	+	chr6	10559974	10560297	chr4
1066	ASSV05994	intron_variant	PAK1IP1	ENSG00000111845	protein_coding	7\9	-	1	FALSE	-	YES	FALSE	chr4	11028823	11029140	chr6	10706150	10706150	+	deletion	317	chr6	10567115	10567115	chr4	11028823	11029140	deletion	317	+	chr4	11028823	11029140	deletion	317	+	chr6	10563720	10563720	chr4	11028823	11029140	deletion	317	+	chr6	10563346	10563346	chr4
1067	ASSV05995	intron_variant	PAK1IP1	ENSG00000111845	protein_coding	8\9	-	1	FALSE	-	NO	FALSE	chr4	11031033	11031033	chr6	10708132	10708779	+	insertion	647	chr6	10569099	10569746	chr4	11031033	11031033	insertion	647	+	chr4	11031033	11031033	insertion	640	+	chr6	10565700	10566340	chr4	11031033	11031033	insertion	647	+	chr6	10565316	10565963	chr4
1068	ASSV05996	downstream_gene_variant	PAK1IP1	ENSG00000111845	protein_coding	-	-	1	FALSE	-	NO	FALSE	chr4	11033629	11033629	chr6	10711398	10711473	+	insertion	75	chr6	10572366	10572441	chr4	11033629	11033629	insertion	75	+	chr4	11033629	11033629	insertion	75	+	chr6	10568963	10569038	chr4	11033629	11033629	insertion	75	+	chr6	10568594	10568669	chr4
1069	ASSV05997	downstream_gene_variant	PAK1IP1	ENSG00000111845	protein_coding	-	-	1	FALSE	-	YES	FALSE	chr4	11033831	11033908	chr6	10711683	10711683	+	deletion	77	chr6	10572651	10572651	chr4	11033831	11033908	deletion	77	+	chr4	11033831	11033908	deletion	77	+	chr6	10569260	10569260	chr4	11033831	11033908	deletion	77	+	chr6	10568873	10568873	chr4
1070	ASSV05998	intron_variant	TMEM14C	ENSG00000111843	protein_coding	1\5	-	1	TRUE	promoter	YES	FALSE	chr4	11042618	11042798	chr6	10723393	10723393	+	deletion	180	chr6	10584348	10584348	chr4	11042618	11042798	deletion	180	+	chr4	11042608	11042785	deletion	177	+	chr6	10580808	10580808	chr4	11042608	11042785	deletion	177	+	chr6	10580742	10580742	chr4
1071	ASSV05999	intergenic_variant	-	-	-	-	-	-	FALSE	-	YES	FALSE	chr4	11054949	11055220	chr6	10736363	10736363	+	deletion	271	chr6	10597327	10597327	chr4	11054949	11055220	deletion	271	+	chr4	11054949	11055220	deletion	271	+	chr6	10593833	10593833	chr4	11054953	11055225	deletion	272	+	chr6	10590430	10590430	chr4
1072	ASSV06000	intron_variant	TMEM14B	ENSG00000137210	protein_coding	1\4	-	1	TRUE	promoter	YES	FALSE	chr4	11072048	11072357	chr6	10748184	10748184	+	deletion	309	chr6	10609151	10609151	chr4	11072048	11072357	deletion	309	+	chr4	11072048	11072357	deletion	309	+	chr6	10605738	10605738	chr4	11072048	11072357	deletion	309	+	chr6	10651575	10651575	chr4
1073	ASSV06001	intron_variant	TMEM14B	ENSG00000137210	protein_coding	3\4	-	1	FALSE	-	NO	FALSE	chr4	11074422	11074422	chr6	10750345	10750844	+	insertion	499	chr6	10611312	10611810	chr4	11074422	11074422	insertion	498	+	chr4	11074422	11074422	insertion	490	+	chr6	10607888	10608378	chr4	11074422	11074422	insertion	563	+	chr6	10653690	10654253	chr4
1074	ASSV06002	intron_variant	TMEM14B	ENSG00000137210	protein_coding	3\4	-	1	FALSE	-	NO	FALSE	chr4	11077703	11077758	chr6	10754121	10754121	+	deletion	55	chr6	10615088	10615088	chr4	11077703	11077758	deletion	55	+	chr4	11077703	11077758	deletion	55	+	chr6	10611661	10611661	chr4	11077703	11077758	deletion	55	+	chr6	10657523	10657523	chr4
1075	ASSV06003	intron_variant	TMEM14B	ENSG00000137210	protein_coding	4\4	-	1	FALSE	-	NO	FALSE	chr4	11079694	11079990	chr6	10756082	10756082	+	deletion	296	chr6	10617049	10617049	chr4	11079694	11079990	deletion	296	+	chr4	11079694	11079990	deletion	296	+	chr6	10613606	10613606	chr4	11079694	11079990	deletion	296	+	chr6	10659474	10659474	chr4
1076	ASSV06004	downstream_gene_variant	MAK	ENSG00000111837	protein_coding	-	-	-1	TRUE	enhancer	YES	FALSE	chr4	11083945	11085273	chr6	10760046	10760046	+	deletion	1328	chr6	10621013	10621013	chr4	11083945	11085273	deletion	1328	+	chr4	11083945	11085273	deletion	1328	+	chr6	10617566	10617566	chr4	11083945	11085273	deletion	1328	+	chr6	10663452	10663452	chr4
1077	ASSV06005	downstream_gene_variant	MAK	ENSG00000111837	protein_coding	-	-	-1	FALSE	-	YES	FALSE	chr4	11086257	11086257	chr6	10761022	10761331	+	insertion	309	chr6	10621989	10622298	chr4	11086257	11086257	insertion	309	+	chr4	11086257	11086257	insertion	318	+	chr6	10618542	10618860	chr4	11086257	11086257	insertion	315	+	chr6	10664427	10664742	chr4
1078	ASSV06006	intron_variant	MAK	ENSG00000111837	protein_coding	13\13	-	-1	FALSE	-	YES	FALSE	chr4	11093677	11094012	chr6	10765844	10765844	+	deletion	335	chr6	10626800	10626800	chr4	11093677	11094012	deletion	335	+	chr4	11093677	11094012	deletion	335	+	chr6	10623327	10623327	chr4	11093677	11094012	deletion	335	+	chr6	10669245	10669245	chr4
1079	ASSV06007	intron_variant	MAK	ENSG00000111837	protein_coding	8\13	-	-1	FALSE	-	YES	FALSE	chr4	11128943	11129279	chr6	10801133	10801133	+	deletion	336	chr6	10662093	10662093	chr4	11128943	11129279	deletion	336	+	chr4	11128935	11129271	deletion	336	+	chr6	10657828	10657828	chr4	11128943	11129279	deletion	336	+	chr6	10702837	10702837	chr4
1080	ASSV06008	intron_variant	MAK	ENSG00000111837	protein_coding	7\13	-	-1	FALSE	-	NO	FALSE	chr4	11131304	11131613	chr6	10803156	10803156	+	deletion	309	chr6	10664116	10664116	chr4	11131304	11131613	deletion	309	+	chr4	11131304	11131613	deletion	309	+	chr6	10659848	10659848	chr4	11131304	11131613	deletion	309	+	chr6	10704851	10704851	chr4
1081	ASSV06009	intron_variant	MAK	ENSG00000111837	protein_coding	4\13	-	-1	FALSE	-	YES	FALSE	chr4	11142159	11142159	chr6	10815943	10816009	+	insertion	66	chr6	10676930	10676988	chr4	11142159	11142159	insertion	58	+	chr4	11142159	11142159	insertion	64	+	chr6	10672622	10672686	chr4	11142159	11142159	insertion	65	+	chr6	10716968	10717033	chr4
1082	ASSV06010	intron_variant	MAK	ENSG00000111837	protein_coding	2\13	-	-1	FALSE	-	NO	FALSE	chr4	11145328	11145641	chr6	10819170	10819170	+	deletion	313	chr6	10680152	10680152	chr4	11145328	11145641	deletion	313	+	chr4	11145328	11145641	deletion	313	+	chr6	10675859	10675859	chr4	11145328	11145641	deletion	313	+	chr6	10720200	10720200	chr4
1083	ASSV06011	intron_variant&NMD_transcript_variant	TMEM14B	ENSG00000137210	nonsense_mediated_decay	4\4	-	1	FALSE	-	NO	FALSE	chr4	11176856	11179191	chr6	10851348	10851348	+	deletion	2335	chr6	10712334	10712334	chr4	11176856	11179191	deletion	2335	+	chr4	11176856	11179191	deletion	2335	+	chr6	10708013	10708013	chr4	11176856	11179191	deletion	2335	+	chr6	10752272	10752272	chr4
1084	ASSV06012	intron_variant&NMD_transcript_variant	AL024498.2	ENSG00000272162	nonsense_mediated_decay	3\18	-	1	FALSE	-	NO	FALSE	chr4	11187448	11189706	chr6	10859757	10859757	+	deletion	2258	chr6	10720738	10720738	chr4	11187448	11189706	deletion	2258	+	chr4	11188107	11190151	deletion	2044	+	chr6	10716834	10716834	chr4	11188107	11190151	deletion	2044	+	chr6	10761084	10761084	chr4
1085	ASSV06013	intron_variant&NMD_transcript_variant	AL024498.2	ENSG00000272162	nonsense_mediated_decay	3\18	-	1	FALSE	-	YES	FALSE	chr4	11190391	11190751	chr6	10860448	10860448	+	deletion	360	chr6	10721429	10721429	chr4	11190391	11190751	deletion	360	+	chr4	11190390	11190751	deletion	361	+	chr6	10717073	10717073	chr4	11190390	11190751	deletion	361	+	chr6	10761323	10761323	chr4
1086	ASSV06014	intron_variant	SYCP2L	ENSG00000153157	protein_coding	1\29	-	1	FALSE	-	YES	FALSE	chr4	11218767	11218941	chr6	10889039	10889039	+	deletion	174	chr6	10750014	10750014	chr4	11218767	11218941	deletion	174	+	chr4	11218767	11218941	deletion	174	+	chr6	10745622	10745622	chr4	11218767	11218941	deletion	174	+	chr6	10789909	10789909	chr4
1087	ASSV06015	intron_variant	SYCP2L	ENSG00000153157	protein_coding	4\29	-	1	FALSE	-	NO	FALSE	chr4	11225141	11226035	chr6	10895275	10895275	+	deletion	894	chr6	10756247	10756247	chr4	11225141	11226035	deletion	894	+	chr4	11225142	11226036	deletion	894	+	chr6	10751854	10751854	chr4	11225142	11226036	deletion	894	+	chr6	10796152	10796152	chr4
1088	ASSV06016	intron_variant	SYCP2L	ENSG00000153157	protein_coding	10\29	-	1	FALSE	-	YES	FALSE	chr4	11239726	11239990	chr6	10908673	10908673	+	deletion	264	chr6	10769624	10769624	chr4	11239719	11239985	deletion	266	+	chr4	11239726	11239990	deletion	264	+	chr6	10765072	10765072	chr4	11239726	11239990	deletion	264	+	chr6	10809515	10809515	chr4
1089	ASSV06017	intron_variant	SYCP2L	ENSG00000153157	protein_coding	12\29	-	1	FALSE	-	NO	FALSE	chr4	11243325	11243497	chr6	10912029	10912029	+	deletion	172	chr6	10772985	10772985	chr4	11243325	11243497	deletion	172	+	chr4	11243325	11243497	deletion	172	+	chr6	10768432	10768432	chr4	11243325	11243497	deletion	172	+	chr6	10812874	10812874	chr4
1090	ASSV06018	intron_variant	SYCP2L	ENSG00000153157	protein_coding	14\29	-	1	FALSE	-	YES	FALSE	chr4	11254556	11254674	chr6	10923690	10923690	+	deletion	118	chr6	10784654	10784654	chr4	11254556	11254674	deletion	118	+	chr4	11254558	11254674	deletion	116	+	chr6	10780128	10780128	chr4	11254552	11254674	deletion	122	+	chr6	10824284	10824284	chr4
1091	ASSV06019	intron_variant	SYCP2L	ENSG00000153157	protein_coding	20\29	-	1	FALSE	-	NO	FALSE	chr4	11263656	11263740	chr6	10933770	10933770	+	deletion	84	chr6	10794743	10794743	chr4	11263656	11263740	deletion	84	+	chr4	11263656	11263740	deletion	84	+	chr6	10790230	10790230	chr4	11263656	11263740	deletion	84	+	chr6	10834312	10834312	chr4
1092	ASSV06020	intron_variant	SYCP2L	ENSG00000153157	protein_coding	23\29	-	1	FALSE	-	NO	FALSE	chr4	11275805	11276121	chr6	10947181	10947181	+	deletion	316	chr6	10808149	10808149	chr4	11275805	11276121	deletion	316	+	chr4	11275805	11276121	deletion	316	+	chr6	10803625	10803625	chr4	11275805	11276121	deletion	316	+	chr6	10847655	10847655	chr4
1093	ASSV06021	intron_variant	SYCP2L	ENSG00000153157	protein_coding	26\29	-	1	FALSE	-	NO	FALSE	chr4	11288039	11288339	chr6	10959218	10959218	+	deletion	300	chr6	10820186	10820186	chr4	11288039	11288339	deletion	300	+	chr4	11288039	11288339	deletion	300	+	chr6	10815666	10815666	chr4	11288039	11288339	deletion	300	+	chr6	10859682	10859682	chr4
1094	ASSV06022	intron_variant	SYCP2L	ENSG00000153157	protein_coding	29\29	-	1	FALSE	-	NO	FALSE	chr4	11298140	11298140	chr6	10969349	10969664	+	insertion	315	chr6	10830335	10830650	chr4	11298140	11298140	insertion	315	+	chr4	11298140	11298140	insertion	318	+	chr6	10825739	10826057	chr4	11298140	11298140	insertion	314	+	chr6	10869715	10870029	chr4
1095	ASSV06023	downstream_gene_variant	SYCP2L	ENSG00000153157	protein_coding	-	-	1	FALSE	-	YES	FALSE	chr4	11304598	11304916	chr6	10976033	10976033	+	deletion	318	chr6	10837032	10837032	chr4	11304598	11304916	deletion	318	+	chr4	11304598	11304916	deletion	318	+	chr6	10832432	10832432	chr4	11304598	11304916	deletion	318	+	chr6	10876390	10876390	chr4
1096	ASSV06024	intron_variant	ELOVL2	ENSG00000197977	protein_coding	2\7	-	-1	TRUE	open_chromatin_region	NO	FALSE	chr4	11333247	11333550	chr6	11007745	11007745	+	deletion	303	chr6	10868760	10868760	chr4	11333250	11333568	deletion	318	+	chr4	11333250	11333568	deletion	318	+	chr6	10863877	10863877	chr4	11333250	11333568	deletion	318	+	chr6	10907791	10907791	chr4
1097	ASSV06025	intron_variant	ELOVL2	ENSG00000197977	protein_coding	1\7	-	-1	FALSE	-	NO	FALSE	chr4	11341675	11341997	chr6	11015626	11015626	+	deletion	322	chr6	10876640	10876640	chr4	11341675	11341997	deletion	322	+	chr4	11341681	11342002	deletion	321	+	chr6	10872090	10872090	chr4	11341675	11341997	deletion	322	+	chr6	10915469	10915469	chr4
1098	ASSV06026	intron_variant	ELOVL2	ENSG00000197977	protein_coding	1\7	-	-1	FALSE	-	NO	FALSE	chr4	11350823	11351123	chr6	11024577	11024577	+	deletion	300	chr6	10885591	10885591	chr4	11350823	11351123	deletion	300	+	chr4	11350823	11351123	deletion	300	+	chr6	10881049	10881049	chr4	11350823	11351123	deletion	300	+	chr6	10924431	10924431	chr4
1099	ASSV06027	intron_variant	ELOVL2	ENSG00000197977	protein_coding	1\7	-	-1	FALSE	-	NO	FALSE	chr4	11368140	11368253	chr6	11041487	11041487	+	deletion	113	chr6	10902358	10902358	chr4	11368140	11368253	deletion	113	+	chr4	11368140	11368253	deletion	113	+	chr6	10898051	10898051	chr4	11368140	11368253	deletion	113	+	chr6	10941430	10941430	chr4
1100	ASSV06028	intron_variant&non_coding_transcript_variant	ELOVL2-AS1	ENSG00000230314	antisense	3\4	-	1	FALSE	-	YES	FALSE	chr4	11383569	11383886	chr6	11056483	11056483	+	deletion	317	chr6	10917420	10917420	chr4	11383569	11383886	deletion	317	+	chr4	11383569	11383886	deletion	317	+	chr6	10913102	10913102	chr4	11383565	11383883	deletion	318	+	chr6	10956628	10956628	chr4
1101	ASSV06029	intron_variant&non_coding_transcript_variant	ELOVL2-AS1	ENSG00000230314	antisense	3\4	-	1	FALSE	-	YES	FALSE	chr4	11387895	11388145	chr6	11060474	11060474	+	deletion	250	chr6	10921416	10921416	chr4	11387895	11388145	deletion	250	+	chr4	11387895	11388145	deletion	250	+	chr6	10917116	10917116	chr4	11387895	11388145	deletion	250	+	chr6	10960606	10960606	chr4
1102	ASSV06030	intron_variant&non_coding_transcript_variant	ELOVL2-AS1	ENSG00000230314	antisense	3\4	-	1	FALSE	-	YES	FALSE	chr4	11390101	11390418	chr6	11062419	11062419	+	deletion	317	chr6	10923361	10923361	chr4	11390101	11390418	deletion	317	+	chr4	11390101	11390418	deletion	317	+	chr6	10919060	10919060	chr4	11390101	11390418	deletion	317	+	chr6	10962557	10962557	chr4
1103	ASSV06031	intron_variant&non_coding_transcript_variant	ELOVL2-AS1	ENSG00000230314	antisense	3\4	-	1	FALSE	-	YES	FALSE	chr4	11396702	11397020	chr6	11068669	11068669	+	deletion	318	chr6	10929613	10929613	chr4	11396702	11397020	deletion	318	+	chr4	11396702	11397020	deletion	318	+	chr6	10926235	10926235	chr4	11396821	11397025	deletion	204	+	chr6	10968821	10968821	chr4
1104	ASSV06032	intron_variant&non_coding_transcript_variant	ELOVL2-AS1	ENSG00000230314	antisense	3\4	-	1	TRUE	CTCF_binding_site	YES	FALSE	chr4	11397583	11397897	chr6	11069217	11069217	+	deletion	314	chr6	10930161	10930161	chr4	11397583	11397897	deletion	314	+	chr4	11397583	11397897	deletion	314	+	chr6	10926783	10926783	chr4	11397583	11397897	deletion	314	+	chr6	10969365	10969365	chr4
1105	ASSV06033	intron_variant&non_coding_transcript_variant	ELOVL2-AS1	ENSG00000230314	antisense	4\4	-	1	FALSE	-	YES	FALSE	chr4	11404266	11404576	chr6	11075823	11075823	+	deletion	310	chr6	10936771	10936771	chr4	11404266	11404576	deletion	310	+	chr4	11404266	11404576	deletion	310	+	chr6	10933477	10933477	chr4	11404266	11404576	deletion	310	+	chr6	10975997	10975997	chr4
1106	ASSV06034	intron_variant&non_coding_transcript_variant	ELOVL2-AS1	ENSG00000230314	antisense	4\4	-	1	FALSE	-	NO	FALSE	chr4	11406332	11406678	chr6	11077572	11077572	+	deletion	346	chr6	10938519	10938519	chr4	11406332	11406678	deletion	346	+	chr4	11406327	11406642	deletion	315	+	chr6	10935214	10935214	chr4	11406332	11406678	deletion	346	+	chr6	10977744	10977744	chr4
1107	ASSV06035	downstream_gene_variant	ELOVL2-AS1	ENSG00000230314	antisense	-	-	1	FALSE	-	NO	FALSE	chr4	11408330	11408916	chr6	11079234	11079234	+	deletion	586	chr6	10940181	10940181	chr4	11408330	11408916	deletion	586	+	chr4	11408330	11408916	deletion	586	+	chr6	10936881	10936881	chr4	11408330	11408916	deletion	586	+	chr6	10979403	10979403	chr4
1108	ASSV06036	downstream_gene_variant	ELOVL2-AS1	ENSG00000230314	antisense	-	-	1	FALSE	-	NO	FALSE	chr4	11411980	11412299	chr6	11082299	11082299	+	deletion	319	chr6	10943234	10943234	chr4	11411980	11412299	deletion	319	+	chr4	11411980	11412299	deletion	319	+	chr6	10939959	10939959	chr4	11411980	11412299	deletion	319	+	chr6	10982447	10982447	chr4
1109	ASSV06037	upstream_gene_variant	SMIM13	ENSG00000224531	nonsense_mediated_decay	-	-	1	FALSE	-	YES	FALSE	chr4	11419678	11419993	chr6	11090664	11090664	+	deletion	315	chr6	10951588	10951588	chr4	11419678	11419992	deletion	314	+	chr4	11418822	11421866	deletion	3044	+	chr6	10947283	10947283	chr4	11419678	11419992	deletion	314	+	chr6	10990796	10990796	chr4
1110	ASSV06038	intron_variant&NMD_transcript_variant	SMIM13	ENSG00000224531	nonsense_mediated_decay	1\2	-	1	FALSE	-	YES	FALSE	chr4	11426398	11426712	chr6	11097091	11097091	+	deletion	314	chr6	10958017	10958017	chr4	11426398	11426712	deletion	314	+	chr4	11426398	11426712	deletion	314	+	chr6	10951833	10951833	chr4	11426398	11426712	deletion	314	+	chr6	10997236	10997236	chr4
1111	ASSV06039	intron_variant&NMD_transcript_variant	SMIM13	ENSG00000224531	nonsense_mediated_decay	1\2	-	1	FALSE	-	YES	FALSE	chr4	11444193	11444358	chr6	11116582	11116582	+	deletion	165	chr6	10977514	10977514	chr4	11444193	11444358	deletion	165	+	chr4	11444193	11444358	deletion	165	+	chr6	10971272	10971272	chr4	11444193	11444361	deletion	168	+	chr6	11015014	11015014	chr4
1112	ASSV06040	intron_variant&NMD_transcript_variant	SMIM13	ENSG00000224531	nonsense_mediated_decay	1\2	-	1	FALSE	-	YES	FALSE	chr4	11444368	11444514	chr6	11116590	11116590	+	deletion	146	chr6	10977522	10977522	chr4	11444368	11444514	deletion	146	+	chr4	11444368	11444514	deletion	146	+	chr6	10971280	10971280	chr4	11444368	11444514	deletion	146	+	chr6	11015022	11015022	chr4
1113	ASSV06041	intron_variant&NMD_transcript_variant	SMIM13	ENSG00000224531	nonsense_mediated_decay	1\2	-	1	FALSE	-	NO	FALSE	chr4	11451964	11452455	chr6	11124788	11124788	+	deletion	491	chr6	10985725	10985725	chr4	11451964	11452455	deletion	491	+	chr4	11451964	11452455	deletion	491	+	chr6	10979264	10979264	chr4	11451964	11452455	deletion	491	+	chr6	11023101	11023101	chr4
1114	ASSV06042	intron_variant&NMD_transcript_variant	SMIM13	ENSG00000224531	nonsense_mediated_decay	1\2	-	1	FALSE	-	NO	FALSE	chr4	11453439	11453732	chr6	11125803	11125803	+	deletion	293	chr6	10986741	10986741	chr4	11453439	11453732	deletion	293	+	chr4	11453439	11453732	deletion	293	+	chr6	10980284	10980284	chr4	11453439	11453732	deletion	293	+	chr6	11024104	11024104	chr4
1115	ASSV06043	intron_variant&NMD_transcript_variant	SMIM13	ENSG00000224531	nonsense_mediated_decay	1\2	-	1	FALSE	-	NO	FALSE	chr4	11462413	11462744	chr6	11134301	11134301	+	deletion	331	chr6	10995239	10995239	chr4	11462413	11462744	deletion	331	+	chr4	11462470	11462752	deletion	282	+	chr6	10988834	10988834	chr4	11462413	11462744	deletion	331	+	chr6	11032557	11032557	chr4
1116	ASSV06044	intergenic_variant	-	-	-	-	-	-	FALSE	-	YES	FALSE	chr4	11478056	11478265	chr6	11147543	11147543	+	deletion	209	chr6	11008484	11008484	chr4	11478056	11478265	deletion	209	+	chr4	11478056	11478265	deletion	209	+	chr6	11004026	11004026	chr4	11478056	11478265	deletion	209	+	chr6	11047783	11047783	chr4
1117	ASSV06045	intergenic_variant	-	-	-	-	-	-	FALSE	-	YES	FALSE	chr4	11478270	11478361	chr6	11147548	11147548	+	deletion	91	chr6	11008489	11008489	chr4	11478270	11478361	deletion	91	+	chr4	11478270	11478361	deletion	91	+	chr6	11004031	11004031	chr4	11478270	11478361	deletion	91	+	chr6	11047788	11047788	chr4
1118	ASSV06046	intergenic_variant	-	-	-	-	-	-	FALSE	-	YES	FALSE	chr4	11479086	11480635	chr6	11148252	11148252	+	deletion	1549	chr6	11009193	11009193	chr4	11479086	11480635	deletion	1549	+	chr4	11479086	11480635	deletion	1549	+	chr6	11004725	11004725	chr4	11479086	11480635	deletion	1549	+	chr6	11048496	11048496	chr4
1119	ASSV06047	intergenic_variant	-	-	-	-	-	-	FALSE	-	NO	FALSE	chr4	11497270	11497583	chr6	11165266	11165266	+	deletion	313	chr6	11026207	11026207	chr4	11497270	11497583	deletion	313	+	chr4	11497270	11497583	deletion	313	+	chr6	11021815	11021815	chr4	11497270	11497583	deletion	313	+	chr6	11065552	11065552	chr4
1120	ASSV06048	intron_variant&non_coding_transcript_variant	AL139807.1	ENSG00000247925	antisense	1\4	-	1	FALSE	-	YES	FALSE	chr4	11508584	11509311	chr6	11177738	11177738	+	deletion	727	chr6	11038682	11038682	chr4	11508584	11509311	deletion	727	+	chr4	11508585	11509312	deletion	727	+	chr6	11033165	11033165	chr4	11508585	11509312	deletion	727	+	chr6	11077900	11077900	chr4
1121	ASSV06049	downstream_gene_variant	NEDD9	ENSG00000111859	protein_coding	-	-	-1	FALSE	-	YES	FALSE	chr4	11511784	11512094	chr6	11180236	11180236	+	deletion	310	chr6	11041187	11041187	chr4	11511793	11512005	deletion	212	+	chr4	11511784	11512094	deletion	310	+	chr6	11035656	11035656	chr4	11511784	11512094	deletion	310	+	chr6	11080390	11080390	chr4
1122	ASSV06050	downstream_gene_variant	NEDD9	ENSG00000111859	protein_coding	-	-	-1	FALSE	-	YES	FALSE	chr4	11512867	11513502	chr6	11180977	11180977	+	deletion	635	chr6	11041919	11041919	chr4	11512867	11513502	deletion	635	+	chr4	11512857	11513265	deletion	408	+	chr6	11036394	11036394	chr4	11512857	11513265	deletion	408	+	chr6	11081128	11081128	chr4
1123	ASSV06051	downstream_gene_variant	NEDD9	ENSG00000111859	protein_coding	-	-	-1	FALSE	-	YES	FALSE	chr4	11513509	11513909	chr6	11180984	11180984	+	deletion	400	chr6	11041926	11041926	chr4	11513509	11513909	deletion	400	+	chr4	11513275	11513907	deletion	632	+	chr6	11036404	11036404	chr4	11513275	11513907	deletion	632	+	chr6	11081138	11081138	chr4
1124	ASSV06052	downstream_gene_variant	NEDD9	ENSG00000111859	protein_coding	-	-	-1	FALSE	-	NO	FALSE	chr4	11515881	11516187	chr6	11182959	11182959	+	deletion	306	chr6	11043901	11043901	chr4	11515881	11516187	deletion	306	+	chr4	11515881	11516187	deletion	306	+	chr6	11038381	11038381	chr4	11515881	11516187	deletion	306	+	chr6	11083113	11083113	chr4
1125	ASSV06053	intron_variant	NEDD9	ENSG00000111859	protein_coding	6\6	-	-1	FALSE	-	NO	FALSE	chr4	11518956	11519277	chr6	11185747	11185747	+	deletion	321	chr6	11046689	11046689	chr4	11518956	11519277	deletion	321	+	chr4	11518956	11519277	deletion	321	+	chr6	11041171	11041171	chr4	11518956	11519277	deletion	321	+	chr6	11085902	11085902	chr4
1126	ASSV06054	intron_variant	NEDD9	ENSG00000111859	protein_coding	6\6	-	-1	FALSE	-	NO	FALSE	chr4	11520129	11520129	chr6	11186608	11186921	+	insertion	313	chr6	11047550	11047863	chr4	11520129	11520129	insertion	313	+	chr4	11520129	11520129	insertion	315	+	chr6	11042036	11042351	chr4	11520129	11520129	insertion	313	+	chr6	11086763	11087076	chr4
1127	ASSV06055	intron_variant	NEDD9	ENSG00000111859	protein_coding	3\3	-	-1	FALSE	-	YES	FALSE	chr4	11572755	11573096	chr6	11241051	11241051	+	deletion	341	chr6	11102023	11102023	chr4	11572755	11573096	deletion	341	+	chr4	11572755	11573096	deletion	341	+	chr6	11096449	11096449	chr4	11572755	11573096	deletion	341	+	chr6	11141178	11141178	chr4
1128	ASSV06056	intron_variant	NEDD9	ENSG00000111859	protein_coding	3\3	-	-1	FALSE	-	YES	FALSE	chr4	11575872	11576159	chr6	11243784	11243784	+	deletion	287	chr6	11104759	11104759	chr4	11575872	11576159	deletion	287	+	chr4	11575872	11576159	deletion	287	+	chr6	11099182	11099182	chr4	11575914	11576159	deletion	245	+	chr6	11143922	11143922	chr4
1129	ASSV06057	intron_variant	NEDD9	ENSG00000111859	protein_coding	3\3	-	-1	FALSE	-	NO	FALSE	chr4	11593778	11594117	chr6	11261279	11261279	+	deletion	339	chr6	11122275	11122275	chr4	11593778	11594117	deletion	339	+	chr4	11593778	11594117	deletion	339	+	chr6	11116691	11116691	chr4	11593778	11594117	deletion	339	+	chr6	11161410	11161410	chr4
1130	ASSV06058	intron_variant	NEDD9	ENSG00000111859	protein_coding	3\3	-	-1	TRUE	promoter_flanking_region	NO	FALSE	chr4	11596893	11598021	chr6	11264050	11264050	+	deletion	1128	chr6	11125045	11125045	chr4	11596893	11598021	deletion	1128	+	chr4	11596893	11598021	deletion	1128	+	chr6	11119465	11119465	chr4	11596893	11598021	deletion	1128	+	chr6	11164168	11164168	chr4
1131	ASSV06059	intron_variant	NEDD9	ENSG00000111859	protein_coding	3\3	-	-1	FALSE	-	NO	FALSE	chr4	11602929	11603245	chr6	11268996	11268996	+	deletion	316	chr6	11129993	11129993	chr4	11602929	11603245	deletion	316	+	chr4	11602929	11603245	deletion	316	+	chr6	11124395	11124395	chr4	11602929	11603245	deletion	316	+	chr6	11169064	11169064	chr4
1132	ASSV06060	intron_variant	NEDD9	ENSG00000111859	protein_coding	3\3	-	-1	TRUE	enhancer	NO	FALSE	chr4	11610026	11610179	chr6	11275816	11275816	+	deletion	153	chr6	11136823	11136823	chr4	11610026	11610179	deletion	153	+	chr4	11610026	11610179	deletion	153	+	chr6	11131196	11131196	chr4	11610026	11610179	deletion	153	+	chr6	11175891	11175891	chr4
1133	ASSV06061	intron_variant	NEDD9	ENSG00000111859	protein_coding	3\3	-	-1	FALSE	-	YES	FALSE	chr4	11617637	11617925	chr6	11283359	11283359	+	deletion	288	chr6	11144369	11144369	chr4	11617637	11617925	deletion	288	+	chr4	11617637	11617925	deletion	288	+	chr6	11138741	11138741	chr4	11617637	11617925	deletion	288	+	chr6	11183460	11183460	chr4
1134	ASSV06062	intron_variant	NEDD9	ENSG00000111859	protein_coding	3\3	-	-1	FALSE	-	NO	FALSE	chr4	11624064	11624064	chr6	11289554	11289653	+	insertion	99	chr6	11150560	11150659	chr4	11624064	11624064	insertion	99	+	chr4	11624064	11624064	insertion	99	+	chr6	11144954	11145053	chr4	11624064	11624064	insertion	99	+	chr6	11189643	11189742	chr4
1135	ASSV06063	intron_variant	NEDD9	ENSG00000111859	protein_coding	3\3	-	-1	FALSE	-	NO	FALSE	chr4	11625673	11625673	chr6	11291259	11291574	+	insertion	315	chr6	11152265	11152582	chr4	11625673	11625673	insertion	317	+	chr4	11625673	11625673	insertion	330	+	chr6	11146663	11146993	chr4	11625673	11625673	insertion	314	+	chr6	11191352	11191666	chr4
1136	ASSV06064	intron_variant	NEDD9	ENSG00000111859	protein_coding	3\3	-	-1	FALSE	-	NO	FALSE	chr4	11630994	11631381	chr6	11296993	11296993	+	deletion	387	chr6	11158011	11158011	chr4	11630994	11631381	deletion	387	+	chr4	11630994	11631381	deletion	387	+	chr6	11152380	11152380	chr4	11630994	11631381	deletion	387	+	chr6	11196996	11196996	chr4
1137	ASSV06065	intron_variant	NEDD9	ENSG00000111859	protein_coding	3\3	-	-1	FALSE	-	NO	FALSE	chr4	11636629	11636711	chr6	11302241	11302241	+	deletion	82	chr6	11163261	11163261	chr4	11636629	11636711	deletion	82	+	chr4	11636629	11636711	deletion	82	+	chr6	11157615	11157615	chr4	11636629	11636711	deletion	82	+	chr6	11202241	11202241	chr4
[truncated: 15,864 more rows]
[truncated: 8 more columns]
