# Supplementary material for: Long-read assembly of the Chinese rhesus macaque genome and identification of ape-specific structural variants
Source: Nat Commun. 2019 Sep 17;10:4233. doi: 10.1038/s41467-019-12174-w (PMC6749001; doi:10.1038/s41467-019-12174-w)
Supplement: Supplementary file 9 — Supplementary Data 5 [file 41467_2019_12174_MOESM9_ESM.xlsx]

## Sheet: Sheet1
Supplementary Data 5. Functional annotation clustering analysis for ASSVs.
Annotation Cluster 1	Enrichment Score: 3.139434918505587
Category	Term	Count	%	PValue	Genes	List Total	Pop Hits	Pop Total	Fold Enrichment	Bonferroni	Benjamini	FDR
GOTERM_BP_DIRECT	GO:0042384~cilium assembly	26	1.12166	7.98921e-05	TTC26, DZIP1, NEK1, CEP295NL, FBF1, FUZ, CFAP54, WDPCP, ATXN10, CEP290, TCTN2, WDR35, ATP6V0D1, CEP83, RFX4, CEP89, FOXJ1, ALMS1, CBY1, DNAI2, POC1B, LAMA5, DZIP1L, CCDC113, ABCC4, IFT81	1494	124	16792	2.3567	0.282144	0.282144	0.148948
GOTERM_BP_DIRECT	GO:0060271~cilium morphogenesis	26	1.12166	0.000363656	TTC26, NEK1, DZIP1, RAB1A, FBF1, FUZ, CFAP54, NPHP3, RILPL1, RILPL2, DYNLL1, WDPCP, CEP290, TCTN2, WDR35, ATP6V0D1, RAB8B, CEP83, NOTO, CEP89, FOXJ1, UNC119B, POC1B, DZIP1L, CCDC113, IFT81	1494	136	16792	2.14875	0.778888	0.529774	0.676291
UP_KEYWORDS	Cilium biogenesis,degradation	22	0.949094	0.0131371	CEP131, CEP83, CEP89, FOXJ1, NEK1, UNC119B, DNAI2, MARK4, FBF1, FUZ, CFAP54, POC1B, WDPCP, WRAP73, CFAP206, CCDC113, CEP290, TCHP, IFT81, TCTN2, WDR35, ATP6V0D1	1742	148	20581	1.75622	0.998838	0.254579	17.3881
Annotation Cluster 2	Enrichment Score: 2.536697688532274
Category	Term	Count	%	PValue	Genes	List Total	Pop Hits	Pop Total	Fold Enrichment	Bonferroni	Benjamini	FDR
SMART	SM00513:SAP	8	0.345125	0.00226727	MAMSTR, PIAS4, SAFB, XRCC6, DEK, PIAS1, MKL1, SAFB2	855	23	10057	4.09133	0.635811	0.635811	3.16395
UP_SEQ_FEATURE	domain:SAP	8	0.345125	0.00319796	MAMSTR, PIAS4, SAFB, XRCC6, DEK, PIAS1, MKL1, SAFB2	1725	24	20063	3.87691	0.999994	0.778349	5.74179
INTERPRO	IPR003034:SAP domain	8	0.345125	0.00338478	MAMSTR, PIAS4, SAFB, XRCC6, DEK, PIAS1, MKL1, SAFB2	1612	24	18559	3.83768	0.999499	0.718144	5.73575
Annotation Cluster 3	Enrichment Score: 2.326486511861255
Category	Term	Count	%	PValue	Genes	List Total	Pop Hits	Pop Total	Fold Enrichment	Bonferroni	Benjamini	FDR
UP_KEYWORDS	DNA damage	49	2.11389	0.000686342	FZR1, USP3, APLF, NUAK1, STK11, E2F7, RAD23A, UNG, XRCC6, TIPIN, MUM1, PTTG1, RBX1, RPA2, ERCC5, ACTR5, BRD4, RTEL1-TNFRSF6B, ERCC1, RTEL1, ERCC2, MSH6, RECQL5, CENPS, MSH2, LIG1, NEIL3, PIF1, FTO, TAOK3, PRIMPOL, SIRT4, GTF2H3, TOPBP1, ATR, CEP63, UBE2N, EYA3, PNKP, UHRF1, CUL4A, HIPK2, RNF138, RUVBL2, PSME4, CHAF1A, MAD2L2, ALKBH2, PPP5C	1742	352	20581	1.64464	0.295905	0.0488849	0.986824
UP_KEYWORDS	DNA repair	39	1.68248	0.00545878	FZR1, APLF, RAD23A, UNG, XRCC6, MUM1, PTTG1, RBX1, RPA2, ERCC5, ACTR5, RTEL1-TNFRSF6B, ERCC1, RTEL1, ERCC2, MSH6, RECQL5, CENPS, MSH2, LIG1, NEIL3, PIF1, FTO, TAOK3, PRIMPOL, GTF2H3, TOPBP1, ATR, EYA3, UBE2N, PNKP, UHRF1, CUL4A, RNF138, RUVBL2, PSME4, CHAF1A, ALKBH2, PPP5C	1742	293	20581	1.57259	0.939012	0.151711	7.60203
GOTERM_BP_DIRECT	GO:0006281~DNA repair	31	1.33736	0.0279836	FZR1, ENDOV, USP3, UNG, MUM1, PTTG1, ERCC5, CHRNA4, RTEL1-TNFRSF6B, ERCC1, RTEL1, MSH6, RECQL5, CENPS, MSH2, PIF1, LIG1, TAOK3, GTF2H3, TOPBP1, ATR, DOT1L, PNKP, MNAT1, UHRF1, RUVBL2, PSME4, CHAF1A, DMC1, ALKBH2, PPP5C	1494	235	16792	1.48267	1	0.982763	41.1117
Annotation Cluster 4	Enrichment Score: 2.137555574311145
Category	Term	Count	%	PValue	Genes	List Total	Pop Hits	Pop Total	Fold Enrichment	Bonferroni	Benjamini	FDR
UP_KEYWORDS	WD repeat	40	1.72563	0.00148609	FZR1, WDCP, EDC4, LLGL2, FBXW9, CORO2B, COPB2, FBXW8, WDR18, WDPCP, WDR17, GRWD1, WDR35, PIK3R4, WDTC1, NBAS, PAK1IP1, TLE6, STRN4, TLE2, DNAI2, HERC1, RPTOR, PWP1, WDR92, EML2, CORO1C, WDR83, WDR66, NEDD1, POC1B, WDR88, WDR62, MED16, WRAP73, WDR89, WSB2, NOL10, GNB3, APAF1	1742	281	20581	1.68179	0.532312	0.0667543	2.12526
UP_SEQ_FEATURE	repeat:WD 1	40	1.72563	0.00161437	FZR1, WDCP, EDC4, LLGL2, FBXW9, CORO2B, COPB2, FBXW8, WDR18, WDPCP, WDR17, GRWD1, WDR35, PIK3R4, WDTC1, NBAS, PAK1IP1, TLE6, STRN4, TLE2, DNAI2, HERC1, RPTOR, PWP1, WDR92, EML2, CORO1C, WDR83, WDR66, NEDD1, POC1B, WDR88, WDR62, MED16, WRAP73, WDR89, WSB2, NOL10, GNB3, APAF1	1725	278	20063	1.67349	0.997711	0.868217	2.93866
UP_SEQ_FEATURE	repeat:WD 2	40	1.72563	0.00161437	FZR1, WDCP, EDC4, LLGL2, FBXW9, CORO2B, COPB2, FBXW8, WDR18, WDPCP, WDR17, GRWD1, WDR35, PIK3R4, WDTC1, NBAS, PAK1IP1, TLE6, STRN4, TLE2, DNAI2, HERC1, RPTOR, PWP1, WDR92, EML2, CORO1C, WDR83, WDR66, NEDD1, POC1B, WDR88, WDR62, MED16, WRAP73, WDR89, WSB2, NOL10, GNB3, APAF1	1725	278	20063	1.67349	0.997711	0.868217	2.93866
UP_SEQ_FEATURE	repeat:WD 4	37	1.5962	0.00213757	FZR1, EDC4, LLGL2, FBXW9, CORO2B, COPB2, FBXW8, WDR18, WDR17, GRWD1, WDR35, PIK3R4, WDTC1, PAK1IP1, TLE6, STRN4, TLE2, DNAI2, HERC1, RPTOR, WDR92, PWP1, WDR83, EML2, CORO1C, WDR66, NEDD1, POC1B, WDR88, WDR62, MED16, WRAP73, WDR89, WSB2, NOL10, GNB3, APAF1	1725	255	20063	1.6876	0.999682	0.866422	3.87338
UP_SEQ_FEATURE	repeat:WD 5	35	1.50992	0.00213932	FZR1, LLGL2, CORO2B, FBXW9, COPB2, FBXW8, WDR18, WDR17, GRWD1, WDR35, PIK3R4, WDTC1, PAK1IP1, TLE6, STRN4, TLE2, DNAI2, HERC1, RPTOR, WDR92, PWP1, WDR83, EML2, WDR66, NEDD1, POC1B, WDR88, MED16, WRAP73, WDR62, WDR89, WSB2, NOL10, GNB3, APAF1	1725	237	20063	1.71762	0.999684	0.800468	3.87651
INTERPRO	IPR017986:WD40-repeat-containing domain	42	1.81191	0.00348751	FZR1, WDCP, KNTC1, EDC4, LLGL2, FBXW9, CORO2B, COPB2, FBXW8, WDR18, WDPCP, WDR17, GRWD1, WDR35, PIK3R4, WDTC1, NBAS, TLE6, PAK1IP1, STRN4, TLE2, DNAI2, HERC1, RPTOR, PWP1, WDR92, EML2, CORO1C, WDR83, WDR66, NEDD1, POC1B, WDR88, WDR62, MED16, WRAP73, WDR89, WSB2, TENM3, NOL10, APAF1, GNB3	1612	306	18559	1.58022	0.999602	0.673215	5.90489
SMART	SM00320:WD40	37	1.5962	0.00359688	FZR1, EDC4, LLGL2, FBXW9, CORO2B, COPB2, FBXW8, WDR18, WDR17, GRWD1, WDR35, PIK3R4, WDTC1, PAK1IP1, TLE6, STRN4, TLE2, DNAI2, HERC1, RPTOR, WDR92, PWP1, WDR83, EML2, CORO1C, WDR66, NEDD1, POC1B, WDR88, WDR62, MED16, WRAP73, WDR89, WSB2, NOL10, GNB3, APAF1	855	267	10057	1.63002	0.798808	0.551456	4.97586
UP_SEQ_FEATURE	repeat:WD 3	37	1.5962	0.00520684	FZR1, EDC4, LLGL2, FBXW9, CORO2B, COPB2, FBXW8, WDR18, WDR17, GRWD1, WDR35, PIK3R4, WDTC1, PAK1IP1, TLE6, STRN4, TLE2, DNAI2, HERC1, RPTOR, WDR92, PWP1, WDR83, EML2, CORO1C, WDR66, NEDD1, POC1B, WDR88, WDR62, MED16, WRAP73, WDR89, WSB2, NOL10, GNB3, APAF1	1725	269	20063	1.59977	1	0.779336	9.18763
INTERPRO	IPR001680:WD40 repeat	37	1.5962	0.00572258	FZR1, EDC4, LLGL2, FBXW9, CORO2B, COPB2, FBXW8, WDR18, WDR17, GRWD1, WDR35, PIK3R4, WDTC1, PAK1IP1, TLE6, STRN4, TLE2, DNAI2, HERC1, RPTOR, WDR92, PWP1, WDR83, EML2, CORO1C, WDR66, NEDD1, POC1B, WDR88, WDR62, MED16, WRAP73, WDR89, WSB2, NOL10, GNB3, APAF1	1612	268	18559	1.58949	0.999997	0.689383	9.5147
INTERPRO	IPR015943:WD40,YVTN repeat-like-containing domain	41	1.76877	0.0204191	FZR1, EDC4, LLGL2, FBXW9, CORO2B, COPB2, FBXW8, WDR18, WDPCP, WDR17, GRWD1, FSTL5, WDR35, PIK3R4, WDTC1, NBAS, PAK1IP1, TLE6, STRN4, TLE2, DNAI2, HERC1, RPTOR, PWP1, WDR92, EML2, CORO1C, WDR83, WDR66, NEDD1, SEMA6B, POC1B, WDR88, WDR62, MED16, WRAP73, WDR89, WSB2, NOL10, APAF1, GNB3	1612	331	18559	1.42608	1	0.912254	30.1916
UP_SEQ_FEATURE	repeat:WD 6	25	1.07852	0.049375	FZR1, LLGL2, FBXW9, COPB2, WDR18, WDR17, PIK3R4, WDTC1, STRN4, TLE6, TLE2, HERC1, RPTOR, WDR92, WDR83, EML2, WDR66, NEDD1, POC1B, WRAP73, WDR62, WDR88, WDR89, GNB3, APAF1	1725	196	20063	1.48351	1	0.989291	60.733
INTERPRO	IPR019775:WD40 repeat, conserved site	22	0.949094	0.0514818	FZR1, PAK1IP1, STRN4, TLE2, HERC1, LLGL2, PWP1, WDR83, CORO2B, CORO1C, FBXW9, NEDD1, WDR18, FBXW8, POC1B, WDR17, WDR88, GRWD1, WSB2, GNB3, APAF1, PIK3R4	1612	166	18559	1.52582	1	0.959289	60.1802
INTERPRO	IPR020472:G-protein beta WD-40 repeat	14	0.603969	0.0581162	STRN4, PAK1IP1, PWP1, FBXW9, WDR83, COPB2, WDR18, POC1B, WDR17, WDR88, GRWD1, WSB2, GNB3, APAF1	1612	93	18559	1.73314	1	0.96507	64.7635
UP_SEQ_FEATURE	repeat:WD 7	20	0.862813	0.0594117	FZR1, WDTC1, STRN4, TLE6, HERC1, RPTOR, LLGL2, FBXW9, EML2, WDR83, WDR66, COPB2, NEDD1, POC1B, WDR17, WDR88, WDR62, GNB3, APAF1, PIK3R4	1725	151	20063	1.54049	1	0.992582	67.7204
Annotation Cluster 5	Enrichment Score: 2.0192904084031844
Category	Term	Count	%	PValue	Genes	List Total	Pop Hits	Pop Total	Fold Enrichment	Bonferroni	Benjamini	FDR
UP_SEQ_FEATURE	zinc finger region:C3H1-type 2	9	0.388266	0.0038312	MKRN1, ZC3H4, ZC3HAV1, ZC3H7B, MBNL2, UNK, MBNL3, U2AF1L4, DUS3L	1725	31	20063	3.37666	0.999999	0.764124	6.84112
UP_SEQ_FEATURE	zinc finger region:C3H1-type 1	9	0.388266	0.0038312	MKRN1, ZC3H4, ZC3HAV1, ZC3H7B, MBNL2, UNK, MBNL3, U2AF1L4, DUS3L	1725	31	20063	3.37666	0.999999	0.764124	6.84112
UP_SEQ_FEATURE	zinc finger region:C3H1-type 4	6	0.258844	0.00481876	MKRN1, ZC3HAV1, ZC3H7B, MBNL2, UNK, MBNL3	1725	14	20063	4.9846	1	0.780134	8.53139
UP_SEQ_FEATURE	zinc finger region:C3H1-type 3	7	0.301984	0.00700406	MKRN1, ZC3H4, ZC3HAV1, ZC3H7B, MBNL2, UNK, MBNL3	1725	21	20063	3.87691	1	0.84881	12.1691
INTERPRO	IPR000571:Zinc finger, CCCH-type	11	0.474547	0.0294464	MKRN1, ZGPAT, ZC3H4, ZC3HAV1, ZC3H7B, TRMT1, MBNL2, UNK, MBNL3, U2AF1L4, DUS3L	1612	59	18559	2.1465	1	0.931383	40.59
SMART	SM00356:ZnF_C3H1	9	0.388266	0.0525134	MKRN1, ZGPAT, ZC3H4, ZC3H7B, TRMT1, MBNL2, UNK, MBNL3, U2AF1L4	855	49	10057	2.16047	1	0.887209	53.4228
Annotation Cluster 6	Enrichment Score: 1.8877682492403243
Category	Term	Count	%	PValue	Genes	List Total	Pop Hits	Pop Total	Fold Enrichment	Bonferroni	Benjamini	FDR
SMART	SM00969:SM00969	10	0.431406	0.00454854	GPR75-ASB3, SPSB1, SOCS3, SPSB2, WSB2, SPSB4, RAB40C, ASB3, SOCS5, ASB5	855	39	10057	3.01604	0.868496	0.491474	6.25332
INTERPRO	IPR001496:SOCS protein, C-terminal	10	0.431406	0.00530264	GPR75-ASB3, SPSB1, SOCS3, SPSB2, WSB2, SPSB4, RAB40C, ASB3, SOCS5, ASB5	1612	39	18559	2.95206	0.999993	0.69623	8.84658
UP_SEQ_FEATURE	domain:SOCS box	9	0.388266	0.0138939	SPSB1, SOCS3, SPSB2, WSB2, SPSB4, RAB40C, ASB3, SOCS5, ASB5	1725	38	20063	2.75465	1	0.9281	22.7633
SMART	SM00253:SOCS	5	0.215703	0.0838954	SOCS3, SPSB2, WSB2, RAB40C, SOCS5	855	20	10057	2.94064	1	0.885397	71.0947
Annotation Cluster 7	Enrichment Score: 1.8627701897247466
Category	Term	Count	%	PValue	Genes	List Total	Pop Hits	Pop Total	Fold Enrichment	Bonferroni	Benjamini	FDR
GOTERM_MF_DIRECT	GO:0016814~hydrolase activity, acting on carbon-nitrogen (but not peptide) bonds, in cyclic amidines	6	0.258844	0.00167414	APOBEC3A, APOBEC1, APOBEC3G, APOBEC3H, APOBEC3C, APOBEC3D	1514	11	16881	6.08178	0.896378	0.530304	2.71179
GOTERM_BP_DIRECT	GO:0070383~DNA cytosine deamination	5	0.215703	0.00174876	APOBEC3A, APOBEC1, APOBEC3G, APOBEC3H, APOBEC3D	1494	7	16792	8.0283	0.999298	0.837241	3.21273
INTERPRO	IPR002125:CMP,dCMP deaminase, zinc-binding	7	0.301984	0.00226632	APOBEC3A, APOBEC1, ADAT3, APOBEC3G, APOBEC3H, APOBEC3C, APOBEC3D	1612	17	18559	4.74066	0.993808	0.921314	3.87566
INTERPRO	IPR016193:Cytidine deaminase-like	7	0.301984	0.00226632	APOBEC3A, APOBEC1, ADAT3, APOBEC3G, APOBEC3H, APOBEC3C, APOBEC3D	1612	17	18559	4.74066	0.993808	0.921314	3.87566
INTERPRO	IPR013158:APOBEC-like, N-terminal	6	0.258844	0.0023065	APOBEC3A, APOBEC1, APOBEC3G, APOBEC3H, APOBEC3C, APOBEC3D	1612	12	18559	5.75651	0.994343	0.821817	3.94308
GOTERM_BP_DIRECT	GO:0010529~negative regulation of transposition	5	0.215703	0.00325172	APOBEC3A, APOBEC3G, APOBEC3H, APOBEC3C, APOBEC3D	1494	8	16792	7.02477	0.999999	0.741106	5.89559
INTERPRO	IPR016192:APOBEC,CMP deaminase, zinc-binding	6	0.258844	0.00503296	APOBEC3A, APOBEC1, APOBEC3G, APOBEC3H, APOBEC3C, APOBEC3D	1612	14	18559	4.93415	0.999988	0.715315	8.41507
GOTERM_BP_DIRECT	GO:0009972~cytidine deamination	5	0.215703	0.00544311	APOBEC3A, APOBEC1, APOBEC3G, APOBEC3H, APOBEC3C	1494	9	16792	6.24424	1	0.848489	9.68153
GOTERM_MF_DIRECT	GO:0004126~cytidine deaminase activity	4	0.172563	0.0400037	APOBEC3A, APOBEC1, APOBEC3G, APOBEC3H	1514	9	16881	4.95553	1	0.95352	48.8226
GOTERM_BP_DIRECT	GO:0080111~DNA demethylation	5	0.215703	0.0476411	APOBEC3A, APOBEC1, FTO, ALKBH2, APOBEC3C	1494	16	16792	3.51238	1	0.988898	59.7757
GOTERM_BP_DIRECT	GO:0045869~negative regulation of single stranded viral RNA replication via double stranded DNA intermediate	3	0.129422	0.122889	APOBEC3G, APOBEC3H, APOBEC3D	1494	7	16792	4.81698	1	0.997785	91.3387
GOTERM_BP_DIRECT	GO:0045071~negative regulation of viral genome replication	7	0.301984	0.140346	APOBEC3A, OASL, ZC3HAV1, OAS3, RSAD2, APOBEC3G, APOBEC3C	1494	40	16792	1.96693	1	0.998116	94.0475
UP_KEYWORDS	Antiviral defense	13	0.560828	0.275679	APOBEC3A, OASL, POLR3H, ZC3HAV1, TICAM1, OAS3, RSAD2, APOBEC3G, APOBEC3H, DNAJC3, POLR3B, APOBEC3C, APOBEC3D	1742	116	20581	1.32405	1	0.755519	99.0521
GOTERM_BP_DIRECT	GO:0051607~defense response to virus	18	0.776531	0.297935	APOBEC1, POLR3H, ZC3HAV1, OAS3, TLR3, RSAD2, APOBEC3G, APOBEC3H, POLR3B, APOBEC3C, APOBEC3D, AZU1, NLRC5, APOBEC3A, OASL, UNC13D, TICAM1, DNAJC3	1494	165	16792	1.22614	1	0.999641	99.8639
Annotation Cluster 8	Enrichment Score: 1.795483082961537
Category	Term	Count	%	PValue	Genes	List Total	Pop Hits	Pop Total	Fold Enrichment	Bonferroni	Benjamini	FDR
GOTERM_BP_DIRECT	GO:0007067~mitotic nuclear division	37	1.5962	0.00231889	FZR1, HAUS5, ANAPC13, NEK1, USP9X, TIPIN, KNTC1, NEDD9, PTTG1, CCNG1, FAM83D, PPP1R12A, KLHL21, ZWILCH, KMT5A, NUDC, STAG1, RECQL5, ANAPC5, CENPS, BIRC5, MISP, CEP63, MARK4, CDK3, FSD1, SRSF2, PLK5, NEDD1, NUP62, CLIP1, ANAPC7, AKAP8, CIT, MAD2L2, USP44, PPP5C	1494	248	16792	1.67688	0.999934	0.747422	4.23886
UP_KEYWORDS	Cell cycle	73	3.14927	0.0108745	E2F6, E2F7, KNTC1, PTTG1, KIF13A, FAM83D, PPP1R1C, CASP8AP2, CABLES2, KLHL21, KMT5A, STAG1, ANAPC5, DSN1, LIG1, RBL1, HMG20B, PPP1CC, PRKCE, MARK4, NEK11, NCAPD2, CDK3, UHRF1, RAB11FIP3, EP300, SGSM3, CDK2AP1, ANAPC7, DMC1, MAD2L2, BLCAP, SEPT9, ING4, FZR1, HAUS5, USP3, ANAPC13, STK11, USP9X, NEK1, TIPIN, NEDD9, CDC34, CCNG1, SYCP2, SRC, LLGL2, PRR5, GADD45GIP1, TFDP2, RAB11A, ZWILCH, NUDC, TFDP1…	1742	650	20581	1.32687	0.996255	0.224284	14.6097
UP_KEYWORDS	Cell division	45	1.94133	0.0282448	FZR1, HAUS5, ANAPC13, USP9X, NEK1, TIPIN, KNTC1, NEDD9, PTTG1, CDC34, CCNG1, SYCP2, LLGL2, FAM83D, KIF13A, PPP1R1C, CABLES2, KLHL21, ZWILCH, NUDC, KMT5A, STAG1, RECQL5, ANAPC5, CENPS, DSN1, LIG1, SYCE2, BIRC5, PRKCE, CEP63, PPP1CC, MISP, MARK4, CDK3, NCAPD2, FSD1, PLK5, NEDD1, RAB11FIP3, ANAPC7, MAD2L2, CIT, USP44, SEPT9	1742	388	20581	1.37025	1	0.367153	33.8902
UP_KEYWORDS	Mitosis	32	1.3805	0.0358962	FZR1, HAUS5, ANAPC13, NEK1, USP9X, TIPIN, KNTC1, NEDD9, PTTG1, CCNG1, FAM83D, KLHL21, ZWILCH, KMT5A, NUDC, STAG1, ANAPC5, CENPS, DSN1, BIRC5, MISP, CEP63, MARK4, CDK3, NCAPD2, FSD1, PLK5, NEDD1, ANAPC7, CIT, MAD2L2, USP44	1742	262	20581	1.443	1	0.413582	41.0239
GOTERM_BP_DIRECT	GO:0051301~cell division	42	1.81191	0.0412008	FZR1, HAUS5, ANAPC13, USP9X, NEK1, TIPIN, KNTC1, NEDD9, PTTG1, CDC34, CCNG1, SYCP2, LLGL2, FAM83D, PPP1R1C, KLHL21, CABLES2, ZWILCH, NUDC, KMT5A, STAG1, RECQL5, ANAPC5, CENPS, DSN1, LIG1, SYCE2, BIRC5, PRKCE, MISP, CEP63, PPP1CC, MARK4, CDK3, NCAPD2, FSD1, PLK5, NEDD1, ANAPC7, MAD2L2, USP44, SEPT9	1494	350	16792	1.34876	1	0.987274	54.3861
Annotation Cluster 9	Enrichment Score: 1.679451032320186
Category	Term	Count	%	PValue	Genes	List Total	Pop Hits	Pop Total	Fold Enrichment	Bonferroni	Benjamini	FDR
UP_KEYWORDS	TPR repeat	28	1.20794	0.000813943	DNAH10, TTC26, DNAH17, PEX5, FEM1B, FEM1A, CEP70, NPHP3, TTC1, P3H3, DNAJC3, WDTC1, ANAPC5, TTC7A, TTC34, ZC3H7B, NOXA1, TTC38, NAA25, LRP2BP, SGTA, ST13, TRAPPC12, TMTC3, TMTC2, ANAPC7, PPP5C, TTC41P	1742	167	20581	1.98089	0.340382	0.0451803	1.16929
UP_SEQ_FEATURE	repeat:TPR 1	26	1.12166	0.00349933	DNAH10, TTC26, DNAH17, PEX5, FEM1A, NPHP3, TTC1, P3H3, DNAJC3, WDTC1, TTC7A, TTC34, ANAPC5, ZC3H7B, NOXA1, TTC38, NAA25, SGTA, ST13, TRAPPC12, TMTC3, TMTC2, ANAPC7, ACAD11, PPP5C, TTC41P	1725	164	20063	1.8439	0.999998	0.769078	6.2665
UP_SEQ_FEATURE	repeat:TPR 2	26	1.12166	0.00349933	DNAH10, TTC26, DNAH17, PEX5, FEM1A, NPHP3, TTC1, P3H3, DNAJC3, WDTC1, TTC7A, TTC34, ANAPC5, ZC3H7B, NOXA1, TTC38, NAA25, SGTA, ST13, TRAPPC12, TMTC3, TMTC2, ANAPC7, ACAD11, PPP5C, TTC41P	1725	164	20063	1.8439	0.999998	0.769078	6.2665
UP_SEQ_FEATURE	repeat:TPR 3	24	1.03538	0.00460933	DNAH10, ANAPC5, TTC34, TTC7A, ZC3H7B, TTC26, DNAH17, NOXA1, TTC38, NAA25, PEX5, SGTA, ST13, TRAPPC12, TTC1, NPHP3, P3H3, TMTC3, ANAPC7, TMTC2, DNAJC3, ACAD11, PPP5C, TTC41P	1725	150	20063	1.86092	1	0.794119	8.17538
INTERPRO	IPR013026:Tetratricopeptide repeat-containing domain	22	0.949094	0.00479485	WDTC1, NPHP3-ACAD11, TTC7A, TTC34, ZC3H7B, TTC26, NOXA1, NAA25, PEX5, LRP2BP, SGTA, CEP70, PRPF6, ST13, TRAPPC12, TTC1, NPHP3, TMTC3, ANAPC7, TMTC2, DNAJC3, PPP5C	1612	132	18559	1.91884	0.999979	0.739822	8.03249
INTERPRO	IPR011990:Tetratricopeptide-like helical	31	1.33736	0.00786155	NPHP3-ACAD11, TTC26, PEX5, NAPA, SART3, FEM1A, CFAP54, NPHP3, TTC1, P3H3, DNAJC3, WDTC1, ANAPC5, TTC34, TTC7A, ZC3H7B, NOXA1, TTC38, NAA25, LRP2BP, ATR, SGTA, PRPF6, ST13, TRAPPC12, TRAPPC8, TMTC3, ANAPC7, TMTC2, PPP5C, TTC41P	1612	218	18559	1.63717	1	0.77098	12.8467
INTERPRO	IPR019734:Tetratricopeptide repeat	22	0.949094	0.00800996	WDTC1, NPHP3-ACAD11, ANAPC5, TTC7A, TTC34, ZC3H7B, TTC26, NOXA1, PEX5, LRP2BP, SGTA, CEP70, PRPF6, ST13, TRAPPC12, TTC1, NPHP3, TMTC3, ANAPC7, TMTC2, DNAJC3, PPP5C	1612	138	18559	1.83541	1	0.750015	13.0736
UP_SEQ_FEATURE	repeat:TPR 4	17	0.733391	0.0110754	DNAH10, ANAPC5, TTC7A, TTC34, TTC26, NOXA1, NAA25, PEX5, TRAPPC12, NPHP3, P3H3, TMTC3, ANAPC7, TMTC2, DNAJC3, ACAD11, TTC41P	1725	100	20063	1.97722	1	0.915012	18.5844
SMART	SM00028:TPR	20	0.862813	0.014498	WDTC1, NPHP3-ACAD11, ANAPC5, TTC7A, TTC34, ZC3H7B, TTC26, NOXA1, PEX5, SGTA, PRPF6, ST13, TRAPPC12, TTC1, NPHP3, TMTC3, ANAPC7, TMTC2, DNAJC3, PPP5C	855	131	10057	1.79581	0.998495	0.803032	18.6865
UP_SEQ_FEATURE	repeat:TPR 5	11	0.474547	0.130554	NPHP3, DNAH10, TTC7A, TTC34, PEX5, TMTC3, TMTC2, ANAPC7, DNAJC3, ACAD11, TTC41P	1725	78	20063	1.64023	1	0.998724	92.4429
UP_SEQ_FEATURE	repeat:TPR 9	6	0.258844	0.135605	NPHP3, TTC7A, TMTC3, TMTC2, DNAJC3, ACAD11	1725	32	20063	2.18076	1	0.998852	93.2136
UP_SEQ_FEATURE	repeat:TPR 6	10	0.431406	0.144509	NPHP3, TTC7A, TTC34, PEX5, TMTC3, TMTC2, ANAPC7, DNAJC3, ACAD11, TTC41P	1725	70	20063	1.66153	1	0.998918	94.3943
UP_SEQ_FEATURE	repeat:TPR 7	9	0.388266	0.150262	NPHP3, TTC7A, TTC34, PEX5, TMTC3, TMTC2, ANAPC7, DNAJC3, ACAD11	1725	61	20063	1.71601	1	0.998976	95.0508
UP_SEQ_FEATURE	repeat:TPR 8	7	0.301984	0.257088	NPHP3, TTC7A, TTC34, TMTC3, TMTC2, DNAJC3, ACAD11	1725	50	20063	1.6283	1	0.99987	99.5856
UP_SEQ_FEATURE	repeat:TPR 10	4	0.172563	0.292119	NPHP3, TMTC3, TMTC2, ACAD11	1725	22	20063	2.11468	1	0.999943	99.8301
Annotation Cluster 10	Enrichment Score: 1.4955696281532396
Category	Term	Count	%	PValue	Genes	List Total	Pop Hits	Pop Total	Fold Enrichment	Bonferroni	Benjamini	FDR
UP_SEQ_FEATURE	domain:Leucine-zipper	19	0.819672	0.0076898	CEBPA, BACH2, E2F6, CEBPG, PAWR, MED13L, GRAMD4, JUNB, SREBF2, ATF5, TCF20, ATF4, DBP, TEF, MLXIP, BIK, CREB3L3, TCF3, ATF4P3	1725	113	20063	1.95561	1	0.855802	13.2821
UP_SEQ_FEATURE	DNA-binding region:Basic motif	23	0.992235	0.0227869	CEBPA, BHLHE23, BACH2, CEBPG, MYF5, JUNB, SREBF2, ATF5, NPAS1, NCOA1, ATF4, HIF1A, TCFL5, DBP, LYL1, TEF, HIF3A, NEUROD1, MLXIP, CREB3L3, TCF3, TWIST1, ATF4P3	1725	163	20063	1.64115	1	0.959747	34.6581
SMART	SM00338:BRLZ	9	0.388266	0.0639976	CEBPA, ATF5, ATF4, BACH2, DBP, CEBPG, TEF, CREB3L3, JUNB	855	51	10057	2.07575	1	0.877815	60.8116
INTERPRO	IPR004827:Basic-leucine zipper domain	9	0.388266	0.0928875	CEBPA, ATF5, ATF4, BACH2, DBP, CEBPG, TEF, CREB3L3, JUNB	1612	54	18559	1.91884	1	0.982504	81.7026
Annotation Cluster 11	Enrichment Score: 1.4761106167230886
Category	Term	Count	%	PValue	Genes	List Total	Pop Hits	Pop Total	Fold Enrichment	Bonferroni	Benjamini	FDR
GOTERM_MF_DIRECT	GO:0008599~protein phosphatase type 1 regulator activity	5	0.215703	0.00868247	PHACTR1, PPP1R16B, PHACTR3, PHACTR4, PPP1R15A	1514	10	16881	5.57497	0.999992	0.860047	13.3319
SMART	SM00707:RPEL	4	0.172563	0.0164625	PHACTR1, PHACTR3, PHACTR4, MKL1	855	7	10057	6.72147	0.999381	0.651896	20.9524
UP_SEQ_FEATURE	repeat:RPEL 1	4	0.172563	0.017025	PHACTR1, PHACTR3, PHACTR4, MKL1	1725	7	20063	6.64613	1	0.93976	27.1673
UP_SEQ_FEATURE	repeat:RPEL 2	4	0.172563	0.017025	PHACTR1, PHACTR3, PHACTR4, MKL1	1725	7	20063	6.64613	1	0.93976	27.1673
INTERPRO	IPR004018:RPEL repeat	4	0.172563	0.0175006	PHACTR1, PHACTR3, PHACTR4, MKL1	1612	7	18559	6.57887	1	0.888987	26.4781
GOTERM_MF_DIRECT	GO:0008157~protein phosphatase 1 binding	5	0.215703	0.0712744	PHACTR1, PHACTR3, PHACTR4, PPP1CC, PPP1R15A	1514	18	16881	3.0972	1	0.956123	70.2768
UP_SEQ_FEATURE	repeat:RPEL 3	3	0.129422	0.0876956	PHACTR1, PHACTR3, PHACTR4	1725	6	20063	5.81536	1	0.996524	81.6287
GOTERM_MF_DIRECT	GO:0004864~protein phosphatase inhibitor activity	5	0.215703	0.34264	PHACTR1, PHACTR3, PPP1R1C, PHACTR4, MKL1	1514	33	16881	1.68938	1	0.993705	99.8976
Annotation Cluster 12	Enrichment Score: 1.426335235159255
Category	Term	Count	%	PValue	Genes	List Total	Pop Hits	Pop Total	Fold Enrichment	Bonferroni	Benjamini	FDR
UP_SEQ_FEATURE	domain:SH2	16	0.69025	0.0167233	SHD, FGR, SOCS3, GRB2, PTK6, NCK1, STAP2, RIN2, SH2B3, SOCS5, GRAP2, SHC2, SRMS, SRC, MATK, SLA	1725	96	20063	1.93845	1	0.944125	26.7535
UP_KEYWORDS	SH2 domain	17	0.733391	0.0193106	SHD, FGR, SOCS3, GRB2, PTK6, NCK1, STAP2, RIN2, SH2B3, SOCS5, GRAP2, SHC2, SRMS, SRC, MATK, PTPN11, SLA	1742	108	20581	1.8597	0.999953	0.299433	24.547
INTERPRO	IPR000980:SH2 domain	17	0.733391	0.0347949	SHD, FGR, SOCS3, GRB2, PTK6, NCK1, STAP2, RIN2, SH2B3, SOCS5, GRAP2, SHC2, SRMS, SRC, MATK, PTPN11, SLA	1612	113	18559	1.73205	1	0.935216	46.0428
SMART	SM00252:SH2	15	0.64711	0.0525539	FGR, SOCS3, GRB2, SOCS5, SRC, PTPN11, SLA, SHD, NCK1, PTK6, SH2B3, GRAP2, SHC2, SRMS, MATK	855	103	10057	1.713	1	0.864929	53.451
GOTERM_MF_DIRECT	GO:0005070~SH3,SH2 adaptor activity	9	0.388266	0.12505	SHD, GRB2, NCK1, SH3BGR, ITSN2, GRAP2, SRC, SLA, PTPN11	1514	56	16881	1.79195	1	0.969066	88.8299
Annotation Cluster 13	Enrichment Score: 1.3915485723387877
Category	Term	Count	%	PValue	Genes	List Total	Pop Hits	Pop Total	Fold Enrichment	Bonferroni	Benjamini	FDR
INTERPRO	IPR008993:Tissue inhibitor of metalloproteinases-like, OB-fold	7	0.301984	0.0214914	ADAMTSL5, NTN4, CEP295NL, NTN5, FRZB, TIMP2, PCOLCE2	1612	26	18559	3.09966	1	0.879588	31.5109
UP_SEQ_FEATURE	domain:NTR	6	0.258844	0.0356811	ADAMTSL5, NTN4, NTN5, FRZB, TIMP2, PCOLCE2	1725	22	20063	3.17202	1	0.982069	48.8675
INTERPRO	IPR001134:Netrin domain	6	0.258844	0.0440736	ADAMTSL5, NTN4, NTN5, FRZB, TIMP2, PCOLCE2	1612	23	18559	3.0034	1	0.953157	54.4001
SMART	SM00643:C345C	5	0.215703	0.0503465	ADAMTSL5, NTN4, NTN5, FRZB, PCOLCE2	855	17	10057	3.45958	1	0.89962	51.8911
INTERPRO	IPR018933:Netrin module, non-TIMP type	5	0.215703	0.0647749	ADAMTSL5, NTN4, NTN5, FRZB, PCOLCE2	1612	18	18559	3.19806	1	0.961708	68.8604
Annotation Cluster 14	Enrichment Score: 1.3882408916681948
Category	Term	Count	%	PValue	Genes	List Total	Pop Hits	Pop Total	Fold Enrichment	Bonferroni	Benjamini	FDR
GOTERM_BP_DIRECT	GO:0006295~nucleotide-excision repair, DNA incision, 3'-to lesion	9	0.388266	0.000556285	RPA2, ERCC5, CUL4A, BIVM-ERCC5, GTF2H3, BIVM, ERCC1, RBX1, ERCC2	1494	23	16792	4.39811	0.900606	0.536781	1.03277
GOTERM_BP_DIRECT	GO:0006283~transcription-coupled nucleotide-excision repair	16	0.69025	0.00192183	POLR2E, LIG1, POLR2I, COPS7A, GTF2H3, POLR2C, RBX1, RPA2, MNAT1, ERCC5, EP300, CUL4A, UBC, ERCC1, RPS27A, ERCC2	1494	74	16792	2.43019	0.999658	0.735583	3.52533
GOTERM_BP_DIRECT	GO:0006294~nucleotide-excision repair, preincision complex assembly	9	0.388266	0.00300962	RPA2, MNAT1, ERCC5, CUL4A, UBC, GTF2H3, RPS27A, RBX1, ERCC2	1494	29	16792	3.48816	0.999996	0.750807	5.46824
GOTERM_BP_DIRECT	GO:0070911~global genome nucleotide-excision repair	9	0.388266	0.00580704	UBE2N, SUMO2, CUL4A, UBC, GTF2H3, RPS27A, ERCC1, RBX1, ERCC2	1494	32	16792	3.16114	1	0.844131	10.2961
KEGG_PATHWAY	hsa03420:Nucleotide excision repair	11	0.474547	0.00641981	RPA2, MNAT1, ERCC5, CUL4A, RAD23A, LIG1, BIVM-ERCC5, GTF2H3, ERCC1, RBX1, ERCC2	605	47	6910	2.67311	0.832039	0.832039	8.15035
GOTERM_BP_DIRECT	GO:0006293~nucleotide-excision repair, preincision complex stabilization	7	0.301984	0.00825092	RPA2, ERCC5, CUL4A, GTF2H3, ERCC1, RBX1, ERCC2	1494	21	16792	3.74654	1	0.914168	14.322
GOTERM_BP_DIRECT	GO:0006296~nucleotide-excision repair, DNA incision, 5'-to lesion	9	0.388266	0.0143447	RPA2, ERCC5, CUL4A, UBC, GTF2H3, RPS27A, ERCC1, RBX1, ERCC2	1494	37	16792	2.73396	1	0.970587	23.6287
GOTERM_BP_DIRECT	GO:0033683~nucleotide-excision repair, DNA incision	9	0.388266	0.0167927	RPA2, ERCC5, CUL4A, UBC, GTF2H3, RPS27A, ERCC1, RBX1, ERCC2	1494	38	16792	2.66202	1	0.97983	27.0909
GOTERM_BP_DIRECT	GO:0000717~nucleotide-excision repair, DNA duplex unwinding	6	0.258844	0.0405017	CUL4A, UBC, GTF2H3, RPS27A, RBX1, ERCC2	1494	22	16792	3.06535	1	0.987704	53.7616
GOTERM_BP_DIRECT	GO:0042769~DNA damage response, detection of DNA damage	7	0.301984	0.0955659	PNKP, RPA2, ZBTB32, CUL4A, UBC, RPS27A, RBX1	1494	36	16792	2.18548	1	0.996936	84.6491
GOTERM_BP_DIRECT	GO:0061418~regulation of transcription from RNA polymerase II promoter in response to hypoxia	6	0.258844	0.0977088	HIF1A, EP300, UBC, HIF3A, RPS27A, RBX1	1494	28	16792	2.40849	1	0.997102	85.3136
GOTERM_BP_DIRECT	GO:0000715~nucleotide-excision repair, DNA damage recognition	5	0.215703	0.142416	CUL4A, UBC, COPS7A, RPS27A, RBX1	1494	23	16792	2.4434	1	0.998068	94.3094
GOTERM_BP_DIRECT	GO:0006289~nucleotide-excision repair	7	0.301984	0.152835	RPA2, RAD23A, NEIL3, BIVM-ERCC5, GTF2H3, ERCC1, ERCC2	1494	41	16792	1.91896	1	0.998575	95.4698
GOTERM_BP_DIRECT	GO:0042276~error-prone translesion synthesis	4	0.172563	0.235769	RPA2, UBC, MAD2L2, RPS27A	1494	19	16792	2.36624	1	0.999286	99.3372
GOTERM_BP_DIRECT	GO:0036297~interstrand cross-link repair	7	0.301984	0.267336	RPA2, ZBTB32, CENPS, UBC, ATR, RPS27A, ERCC1	1494	49	16792	1.60566	1	0.99958	99.6983
GOTERM_BP_DIRECT	GO:0009650~UV protection	3	0.129422	0.289768	ERCC5, ERCC1, ERCC2	1494	12	16792	2.80991	1	0.999641	99.8311
GOTERM_BP_DIRECT	GO:0006297~nucleotide-excision repair, DNA gap filling	4	0.172563	0.361052	RPA2, LIG1, UBC, RPS27A	1494	24	16792	1.87327	1	0.999802	99.9765
GOTERM_BP_DIRECT	GO:0070987~error-free translesion synthesis	3	0.129422	0.513556	RPA2, UBC, RPS27A	1494	19	16792	1.77468	1	0.999967	99.9999
GOTERM_BP_DIRECT	GO:0019985~translesion synthesis	4	0.172563	0.63221	RPA2, PRIMPOL, UBC, RPS27A	1494	36	16792	1.24885	1	0.999995	100
Annotation Cluster 15	Enrichment Score: 1.3383553784513151
Category	Term	Count	%	PValue	Genes	List Total	Pop Hits	Pop Total	Fold Enrichment	Bonferroni	Benjamini	FDR
UP_SEQ_FEATURE	chain:Protor-1	3	0.129422	0.0208728	PRR5, PRR5-ARHGAP8, ARHGAP8	1725	3	20063	11.6307	1	0.958207	32.2545
UP_SEQ_FEATURE	region of interest:Interaction with RICTOR	3	0.129422	0.0208728	PRR5, PRR5-ARHGAP8, ARHGAP8	1725	3	20063	11.6307	1	0.958207	32.2545
UP_SEQ_FEATURE	chain:Rho GTPase-activating protein 8	3	0.129422	0.0208728	PRR5, PRR5-ARHGAP8, ARHGAP8	1725	3	20063	11.6307	1	0.958207	32.2545
UP_SEQ_FEATURE	domain:CRAL-TRIO	6	0.258844	0.0983971	ATCAY, PRR5, PRR5-ARHGAP8, ARHGAP8, SEC14L1, MCF2L	1725	29	20063	2.40636	1	0.997735	85.2247
UP_SEQ_FEATURE	domain:Rho-GAP	9	0.388266	0.227246	ARHGAP40, PRR5, ARHGAP33, SYDE1, PRR5-ARHGAP8, ARHGAP45, ARHGAP35, ARHGAP8, ARHGAP25	1725	68	20063	1.53936	1	0.999767	99.1427
Annotation Cluster 16	Enrichment Score: 1.3089213849844228
Category	Term	Count	%	PValue	Genes	List Total	Pop Hits	Pop Total	Fold Enrichment	Bonferroni	Benjamini	FDR
INTERPRO	IPR009122:Desmosomal cadherin	6	0.258844	8.86147e-05	DSG4, DSG2, DSG3, DSG1, DSC2, DSC1	1612	7	18559	9.86831	0.180118	0.180118	0.154269
UP_SEQ_FEATURE	repeat:Desmoglein repeat 1	4	0.172563	0.00237088	DSG4, DSG2, DSG3, DSG1	1725	4	20063	11.6307	0.999868	0.774334	4.28746
UP_SEQ_FEATURE	repeat:Desmoglein repeat 2	4	0.172563	0.00237088	DSG4, DSG2, DSG3, DSG1	1725	4	20063	11.6307	0.999868	0.774334	4.28746
INTERPRO	IPR009123:Desmoglein	4	0.172563	0.00244208	DSG4, DSG2, DSG3, DSG1	1612	4	18559	11.513	0.995828	0.745854	4.17023
INTERPRO	IPR027397:Catenin binding domain	9	0.388266	0.0025909	CDH8, DSG4, DSG2, DSG3, DSG1, DSC2, DSC1, CDH4, CDH11	1612	29	18559	3.57301	0.997014	0.687375	4.41901
GOTERM_CC_DIRECT	GO:0030057~desmosome	8	0.345125	0.00363391	DSG4, EVPL, DSG2, DSG3, DSG1, DSC2, TCHP, DSC1	1603	24	18224	3.78956	0.931647	0.284937	5.37797
INTERPRO	IPR000233:Cadherin, cytoplasmic domain	7	0.301984	0.011779	CDH8, DSG4, DSG1, DSC2, DSC1, CDH4, CDH11	1612	23	18559	3.50396	1	0.809783	18.6514
SMART	SM01055:SM01055	3	0.129422	0.143247	DSC2, DSC1, CDH4	855	8	10057	4.41096	1	0.929074	88.8069
INTERPRO	IPR014868:Cadherin prodomain	3	0.129422	0.148571	DSC2, DSC1, CDH4	1612	8	18559	4.31739	1	0.995391	93.9316
SMART	SM00112:CA	14	0.603969	0.184309	CDH8, DSG4, DSG2, CLSTN2, DSG3, FAT1, DSG1, CLSTN1, DSC2, DSC1, CELSR1, CDH26, CDH4, CDH11	855	116	10057	1.41962	1	0.924991	94.4176
UP_SEQ_FEATURE	domain:Cadherin 2	14	0.603969	0.187791	CDH8, DSG4, DSG2, CLSTN2, DSG3, FAT1, DSG1, CLSTN1, DSC2, DSC1, CELSR1, CDH26, CDH4, CDH11	1725	115	20063	1.41591	1	0.999569	97.8503
UP_SEQ_FEATURE	domain:Cadherin 1	14	0.603969	0.187791	CDH8, DSG4, DSG2, CLSTN2, DSG3, FAT1, DSG1, CLSTN1, DSC2, DSC1, CELSR1, CDH26, CDH4, CDH11	1725	115	20063	1.41591	1	0.999569	97.8503
INTERPRO	IPR002126:Cadherin	14	0.603969	0.223283	CDH8, DSG4, DSG2, CLSTN2, DSG3, FAT1, DSG1, CLSTN1, DSC2, DSC1, CELSR1, CDH26, CDH4, CDH11	1612	118	18559	1.36595	1	0.997877	98.7748
INTERPRO	IPR015919:Cadherin-like	14	0.603969	0.241353	CDH8, DSG4, DSG2, CLSTN2, DSG3, FAT1, DSG1, CLSTN1, DSC2, DSC1, CELSR1, CDH26, CDH4, CDH11	1612	120	18559	1.34319	1	0.99852	99.187
GOTERM_BP_DIRECT	GO:0007156~homophilic cell adhesion via plasma membrane adhesion molecules	17	0.733391	0.330311	CLSTN2, PIK3CB, CLSTN1, SDK2, CELSR1, CDH4, CDH8, DSG4, DSG2, DSG3, FAT1, DSG1, TENM3, DSC2, DSC1, CDH26, CDH11	1494	158	16792	1.20933	1	0.999701	99.9436
UP_SEQ_FEATURE	domain:Cadherin 4	12	0.517688	0.367642	CDH8, DSG4, DSG2, DSG3, FAT1, DSG1, DSC2, DSC1, CELSR1, CDH26, CDH4, CDH11	1725	112	20063	1.24615	1	0.999986	99.9788
UP_SEQ_FEATURE	domain:Cadherin 3	12	0.517688	0.367642	CDH8, DSG4, DSG2, DSG3, FAT1, DSG1, DSC2, DSC1, CELSR1, CDH26, CDH4, CDH11	1725	112	20063	1.24615	1	0.999986	99.9788
INTERPRO	IPR020894:Cadherin conserved site	12	0.517688	0.391756	CDH8, DSG4, DSG2, DSG3, FAT1, DSG1, DSC2, DSC1, CELSR1, CDH26, CDH4, CDH11	1612	113	18559	1.22262	1	0.99981	99.9827
GOTERM_BP_DIRECT	GO:0034332~adherens junction organization	5	0.215703	0.420346	CDH8, RAB8B, CDH4, SRC, CDH11	1494	37	16792	1.51887	1	0.999895	99.9962
UP_SEQ_FEATURE	domain:Cadherin 5	7	0.301984	0.89689	CDH8, FAT1, DSC2, DSC1, CELSR1, CDH4, CDH11	1725	105	20063	0.775382	1	1	100
Annotation Cluster 17	Enrichment Score: 1.187273168842815
Category	Term	Count	%	PValue	Genes	List Total	Pop Hits	Pop Total	Fold Enrichment	Bonferroni	Benjamini	FDR
SMART	SM00326:SH3	27	1.1648	0.0263239	SH3RF1, FGR, GRB2, ASAP2, NEDD9, CASK, ITSN2, MCF2L, SRC, SLA, SORBS2, PACSIN2, PTK6, MYO15B, PEX13, MATK, CASKIN2, NOXA1, BAIAP2, PPP1R13L, ARHGAP33, SGSM3, NCK1, GRAP2, TJP3, SRMS, SH3GL1	855	206	10057	1.5417	0.999993	0.7326	31.467
INTERPRO	IPR001452:Src homology-3 domain	27	1.1648	0.0605664	SH3RF1, FGR, GRB2, ASAP2, NEDD9, CASK, ITSN2, MCF2L, SRC, SLA, SORBS2, PACSIN2, PTK6, MYO15B, PEX13, MATK, CASKIN2, NOXA1, BAIAP2, PPP1R13L, ARHGAP33, SGSM3, NCK1, GRAP2, TJP3, SRMS, SH3GL1	1612	218	18559	1.42593	1	0.964337	66.3268
UP_KEYWORDS	SH3 domain	26	1.12166	0.0647519	CASKIN2, SH3RF1, FGR, GRB2, BAIAP2, NOXA1, ASAP2, CASK, NEDD9, ITSN2, PPP1R13L, SRC, SLA, ARHGAP33, SGSM3, PACSIN2, SORBS2, PTK6, NCK1, MYO15B, PEX13, GRAP2, TJP3, SRMS, SH3GL1, MATK	1742	215	20581	1.42874	1	0.46926	61.9764
UP_SEQ_FEATURE	domain:SH3	20	0.862813	0.172613	CASKIN2, FGR, BAIAP2, NOXA1, ASAP2, CASK, NEDD9, PPP1R13L, MCF2L, SRC, SLA, ARHGAP33, PACSIN2, SGSM3, PTK6, PEX13, TJP3, SRMS, SH3GL1, MATK	1725	175	20063	1.32923	1	0.999405	96.9744
Annotation Cluster 18	Enrichment Score: 1.1748111631445135
Category	Term	Count	%	PValue	Genes	List Total	Pop Hits	Pop Total	Fold Enrichment	Bonferroni	Benjamini	FDR
GOTERM_MF_DIRECT	GO:0005516~calmodulin binding	25	1.07852	0.0516843	ADCY3, SYT1, ORAI1, MAPKAPK5, MKNK2, PPP3R1, RRAD, CASK, EEA1, CAMKK2, ATP2B1, PDE1A, TRPV4, CNN2, MYO5B, SLC8A2, NOS1, EPB41, STRN4, SPHK1, DAPK2, SPTBN1, ADD2, SLC9A1, KCNH5	1514	189	16881	1.47486	1	0.961752	58.1358
UP_KEYWORDS	Calmodulin-binding	20	0.862813	0.0552944	ADCY3, ORAI1, NOS1, SLC8A2, EPB41, SPHK1, STRN4, RRAD, CASK, DAPK2, CAMKK2, ATP2B1, PDE1A, SPTBN1, TRPV4, CNN2, ADD2, MYO5B, SLC9A1, KCNH5	1742	152	20581	1.55455	1	0.440848	56.0285
UP_SEQ_FEATURE	region of interest:Calmodulin-binding	9	0.388266	0.104599	SLC8A2, NOS1, PDE1A, STRN4, CASK, RRAD, DAPK2, CAMKK2, KCNH5	1725	56	20063	1.86922	1	0.998162	86.9924
Annotation Cluster 19	Enrichment Score: 1.1718916801411894
Category	Term	Count	%	PValue	Genes	List Total	Pop Hits	Pop Total	Fold Enrichment	Bonferroni	Benjamini	FDR
UP_SEQ_FEATURE	binding site:FAD	7	0.301984	0.011236	GCDH, NPHP3, ACOX1, ACADS, IL4I1, ACAD11, ACAD10	1725	23	20063	3.53979	1	0.90579	18.8281
INTERPRO	IPR013786:Acyl-CoA dehydrogenase,oxidase, N-terminal	5	0.215703	0.021381	GCDH, ACOX1, ACADS, ACAD11, ACAD10	1612	13	18559	4.42809	1	0.889371	31.3762
GOTERM_MF_DIRECT	GO:0050660~flavin adenine dinucleotide binding	12	0.517688	0.0258314	CYB5R3, KDM1B, GCDH, ACOX1, NOS1, ACADS, MAOB, DUS2, TXNRD1, ACAD11, ACAD10, DUS3L	1514	64	16881	2.09061	1	0.960006	34.9109
UP_KEYWORDS	Flavoprotein	18	0.776531	0.0280089	CYB5R3, GCDH, ACOX1, NOS1, ACADS, MAOA, MAOB, IL4I1, KDM1B, DUS2, PRODH2, TXNRD1, PCYOX1, QSOX2, CRY1, ACAD11, ACAD10, DUS3L	1742	122	20581	1.74313	1	0.373925	33.6581
INTERPRO	IPR009075:Acyl-CoA dehydrogenase,oxidase C-terminal	5	0.215703	0.0355217	GCDH, ACOX1, ACADS, ACAD11, ACAD10	1612	15	18559	3.83768	1	0.932912	46.7463
INTERPRO	IPR009100:Acyl-CoA dehydrogenase,oxidase	5	0.215703	0.0355217	GCDH, ACOX1, ACADS, ACAD11, ACAD10	1612	15	18559	3.83768	1	0.932912	46.7463
INTERPRO	IPR006091:Acyl-CoA oxidase,dehydrogenase, central domain	5	0.215703	0.0355217	GCDH, ACOX1, ACADS, ACAD11, ACAD10	1612	15	18559	3.83768	1	0.932912	46.7463
UP_KEYWORDS	FAD	16	0.69025	0.0440504	CYB5R3, GCDH, ACOX1, NOS1, ACADS, MAOA, MAOB, IL4I1, KDM1B, PRODH2, TXNRD1, PCYOX1, QSOX2, CRY1, ACAD11, ACAD10	1742	110	20581	1.71848	1	0.429635	47.8333
GOTERM_MF_DIRECT	GO:0003995~acyl-CoA dehydrogenase activity	5	0.215703	0.0488483	GCDH, ACOX1, ACADS, ACAD11, ACAD10	1514	16	16881	3.48435	1	0.966225	56.0335
UP_SEQ_FEATURE	binding site:Substrate; via amide nitrogen	6	0.258844	0.0499862	GCDH, NPHP3, ACADS, SPR, ACAD11, IAH1	1725	24	20063	2.90768	1	0.988751	61.1965
COG_ONTOLOGY	Lipid metabolism	11	0.474547	0.0527362	GCDH, NPHP3, PGS1, ACSL1, ACADS, ACACB, ACAD11, ACAD10, PCCA, ACSM4, AFMID	168	69	2026	1.92253	0.823367	0.579723	37.4512
UP_SEQ_FEATURE	nucleotide phosphate-binding region:FAD; shared with dimeric partner	3	0.129422	0.0619263	NPHP3, ACADS, ACAD11	1725	5	20063	6.97843	1	0.992622	69.2769
UP_SEQ_FEATURE	binding site:FAD; shared with dimeric partner	3	0.129422	0.0619263	NPHP3, ACADS, ACAD11	1725	5	20063	6.97843	1	0.992622	69.2769
GOTERM_BP_DIRECT	GO:0033539~fatty acid beta-oxidation using acyl-CoA dehydrogenase	5	0.215703	0.0695906	GCDH, ACOX1, ACADS, ACAD11, ACAD10	1494	18	16792	3.12212	1	0.994257	73.9649
GOTERM_MF_DIRECT	GO:0016627~oxidoreductase activity, acting on the CH-CH group of donors	5	0.215703	0.0712744	GCDH, ACOX1, ACAD11, TECR, ACAD10	1514	18	16881	3.0972	1	0.956123	70.2768
UP_SEQ_FEATURE	nucleotide phosphate-binding region:FAD	10	0.431406	0.0818563	CYB5R3, KDM1B, GCDH, NPHP3, NOS1, ACADS, IL4I1, TXNRD1, ACAD11, ACAD10	1725	62	20063	1.87592	1	0.99644	79.3323
GOTERM_MF_DIRECT	GO:0000062~fatty-acyl-CoA binding	6	0.258844	0.125868	GCDH, ACOX1, ACOT7, ACADS, ACAD11, ACAD10	1514	30	16881	2.22999	1	0.967748	89
GOTERM_BP_DIRECT	GO:0055088~lipid homeostasis	7	0.301984	0.128353	CEBPA, GCDH, ACOX1, ACADS, CETP, ACAD11, ACAD10	1494	39	16792	2.01737	1	0.99782	92.2918
GOTERM_MF_DIRECT	GO:0052890~oxidoreductase activity, acting on the CH-CH group of donors, with a flavin as acceptor	4	0.172563	0.145499	GCDH, ACOX1, ACAD11, ACAD10	1514	15	16881	2.97332	1	0.974472	92.4223
GOTERM_MF_DIRECT	GO:0009055~electron carrier activity	12	0.517688	0.180832	GCDH, ACOX1, DHRS3, UQCR11, ACADS, MAOB, ALDH2, TXNRD1, ACAD11, ACAD10, NDUFA12, DHDH	1514	90	16881	1.48666	1	0.984267	96.2102
UP_SEQ_FEATURE	binding site:Substrate; via carbonyl oxygen	5	0.215703	0.198089	GCDH, NPHP3, ACADS, AANAT, ACAD11	1725	27	20063	2.15384	1	0.99966	98.3015
GOTERM_BP_DIRECT	GO:0006635~fatty acid beta-oxidation	6	0.258844	0.352987	ACOX1, ACADS, PEX5, ACAD11, ACAD10, SLC25A17	1494	44	16792	1.53268	1	0.999793	99.9703
KEGG_PATHWAY	hsa00071:Fatty acid degradation	5	0.215703	0.544261	GCDH, ACOX1, ACSL1, ACADS, ALDH2	605	44	6910	1.2979	1	0.844403	99.9969
Annotation Cluster 20	Enrichment Score: 1.1519152355488673
Category	Term	Count	%	PValue	Genes	List Total	Pop Hits	Pop Total	Fold Enrichment	Bonferroni	Benjamini	FDR
UP_KEYWORDS	ATP-binding	148	6.38481	0.00257101	ADCY3, XRCC6, CASK, ACSS3, NMRK2, ATP2B1, MAP3K7, KIF13A, NLRC5, DDX17, DDX28, PSKH1, DHX37, AAK1, DHX34, PRKACA, DHX35, MATK, MAP2K5, DDX39A, NMNAT3, CSNK1G1, BRAF, CSNK1G2, PIK3CB, ROCK2, STK24, LIG1, PIK3CD, UBE2J1, MARK4, CLPX, NME4, PNKP, ATP2C1, MVK, PCCB, PCCA, NMNAT1, GATC, DNAH11, DNAH10, CLCN3, FGR, STK11, DNAH17, MAPKAPK5, NEK1, OAS3, UBA5, CDC34, EPHB1, SRC, TK1, PTK6, ENTPD8, LMTK3, …	1742	1391	20581	1.25705	0.731654	0.0896832	3.65018
GOTERM_MF_DIRECT	GO:0005524~ATP binding	158	6.81622	0.0174457	ADCY3, C12ORF76, XRCC6, CASK, ACSS3, NMRK2, ATP2B1, MAP3K7, KIF13A, NLRC5, DDX17, DDX28, PSKH1, DHX37, AAK1, DHX34, PRKACA, DHX35, MATK, MAP2K5, DDX39A, NMNAT3, CSNK1G1, BRAF, CSNK1G2, PIK3CB, ROCK2, STK24, LIG1, PIK3CD, UBE2J1, NAV3, MARK4, CLPX, NME4, PNKP, ATP2C1, MVK, PCCB, PCCA, PPP5C, NMNAT1, GATC, DNAH11, DNAH10, CLCN3, FGR, STK11, DNAH17, MAPKAPK5, NEK1, OAS3, UBA5, CDC34, SRC, EPHB1, TK1…	1514	1495	16881	1.17839	1	0.949031	25.082
UP_KEYWORDS	Nucleotide-binding	177	7.63589	0.0179375	ADCY3, GNA15, GNA11, XRCC6, RRAD, CASK, ACSS3, RAB1A, NMRK2, ATP2B1, MAP3K7, KIF13A, NLRC5, DDX17, DIRAS1, DDX28, PSKH1, DHX37, MTG2, AAK1, DHX34, PRKACA, DHX35, CRY1, MAP2K5, MATK, DDX39A, NMNAT3, NUDT16, CSNK1G1, BRAF, CSNK1G2, PIK3CB, STK24, ROCK2, LIG1, PIK3CD, UBE2J1, MARK4, CLPX, NME4, PNKP, ATP2C1, MVK, PCCB, PCCA, SEPT9, NMNAT1, GATC, DNAH11, DNAH10, GPN2, CLCN3, FGR, STK11, DNAH17, MRAS,…	1742	1788	20581	1.16956	0.999904	0.290054	23.0066
UP_SEQ_FEATURE	binding site:ATP	61	2.63158	0.0413814	CDK17, NUAK1, CASK, NMRK2, CAMKK2, MAP3K7, PSKH1, ADCK2, AAK1, PRKACA, MATK, MAP2K5, BRAF, CSNK1G1, CSNK1G2, STK24, ROCK2, LIG1, PKN1, PRKCH, PRKCE, DAPK2, MARK4, DAPK3, NEK11, CDK3, NME4, PDIK1L, PRKD2, EIF4A3, MAST1, CKM, HIPK2, MVK, PCCA, FGR, STK11, NEK1, MAPKAPK5, MKNK2, UBA5, EPHB1, SRC, PTK6, LMTK3, GK5, PIK3R4, EHD2, AATK, MAP2K1, MAP2K2, MAK, RYK, TAOK3, CARS2, GK, CIT, ASNA1, SRMS, ACSM…	1725	558	20063	1.27146	1	0.986406	54.1685
UP_SEQ_FEATURE	nucleotide phosphate-binding region:ATP	102	4.40035	0.0417105	CASK, NMRK2, KIF13A, MAP3K7, NLRC5, DDX17, PSKH1, DDX28, DHX37, AAK1, DHX34, PRKACA, DHX35, MATK, MAP2K5, NMNAT3, DDX39A, CSNK1G1, BRAF, CSNK1G2, ROCK2, STK24, MARK4, CLPX, PNKP, MVK, NMNAT1, DNAH11, DNAH10, CLCN3, FGR, STK11, NEK1, MAPKAPK5, DNAH17, EPHB1, SRC, TK1, PTK6, LMTK3, SNRNP35, ABCB9, RECQL5, MAP2K1, MAP2K2, RYK, PIF1, TAOK3, DDX1, ACACB, MYO1H, ABCB5, DDX55, GK, ASNA1, CLCN6, SRMS, GR…	1725	994	20063	1.19349	1	0.985287	54.4582
UP_SEQ_FEATURE	active site:Proton acceptor	71	3.06299	0.0521719	ACOX1, CDK17, PXDN, NUAK1, SULT2B1, HSD11B1L, NMRK2, CAMKK2, MAP3K7, PSKH1, ADCK2, AAK1, PRKACA, MAP2K5, MATK, BRAF, SULT2A1, CSNK1G1, CSNK1G2, STK24, ACADS, ROCK2, PKN1, PRKCH, CBR4, DAPK2, PRKCE, MARK4, DAPK3, NEK11, CDK3, PDIK1L, PRKD2, MAST1, DHRS3, TGDS, HIPK2, ADSL, TXNRD1, FGR, STK11, NEK1, MAPKAPK5, UNG, NT5C1B, MKNK2, EPHB1, SRC, L3HYPDH, TPI1, PTK6, ENO2, LMTK3, PIK3R4, ENO1, AATK, GCDH…	1725	672	20063	1.22884	1	0.989771	62.8119
UP_KEYWORDS	Kinase	75	3.23555	0.0651305	CDK17, NUAK1, NELL1, PIP5K1C, CASK, NMRK2, CAMKK2, MAP3K7, PSKH1, CERKL, ADCK2, PACSIN2, AAK1, GIT2, PRKACA, MATK, MAP2K5, BRAF, CSNK1G1, CSNK1G2, NOL9, PIK3CB, STK24, ROCK2, PIK3CD, PKN1, PRKCH, KIDINS220, DAPK2, PRKCE, MARK4, DAPK3, NEK11, CDK3, NME4, WDR83, PDIK1L, PRKD2, PNKP, MAST1, KSR2, CKM, HIPK2, MVK, FGR, STK11, NEK1, MAPKAPK5, MKNK2, EPHB1, SRC, TK1, GALK1, PTK6, LMTK3, GK5, CERK, PIK3…	1742	735	20581	1.20557	1	0.465128	62.1981
INTERPRO	IPR008271:Serine,threonine-protein kinase, active site	36	1.55306	0.069682	CDK17, NUAK1, STK11, MAPKAPK5, NEK1, MKNK2, CAMKK2, MAP3K7, PSKH1, AAK1, PRKACA, PIK3R4, MAP2K5, CSNK1G1, MAP2K1, BRAF, CSNK1G2, MAK, MAP2K2, ROCK2, TAOK3, PRKCH, PKN1, PRKCE, DAPK2, DAPK3, MARK4, NEK11, CDK3, PDIK1L, PRKD2, MAST1, KSR2, HIPK2, CIT, GRK1	1612	312	18559	1.32843	1	0.968061	71.5875
GOTERM_MF_DIRECT	GO:0004672~protein kinase activity	41	1.76877	0.0879135	CDK17, NUAK1, STK11, MAPKAPK5, NEK1, MKNK2, CASK, SRC, MAP3K7, ADCK2, AAK1, LMTK3, PIK3R4, AATK, ERCC2, MAP2K5, CSNK1G1, BRAF, MAP2K1, CSNK1G2, MAK, RYK, MAP2K2, STK24, TAOK3, PRKCH, GTF2H3, PKN1, ATR, PRKCE, DAPK2, DAPK3, NEK11, CDK3, PRKD2, PLK5, KSR2, HSPB8, HIPK2, CIT, GRK1	1514	359	16881	1.27339	1	0.968521	77.9062
GOTERM_BP_DIRECT	GO:0006468~protein phosphorylation	50	2.15703	0.0921506	CDK17, PDGFB, NUAK1, CASK, CAMKK2, ST3GAL1, PSKH1, ADCK2, AAK1, PRKACA, MATK, BRAF, STK24, ROCK2, CSNK1G2, PIK3CD, PKN1, PRKCH, PRKCE, DAPK2, DAPK3, MARK4, NEK11, HCST, CDK3, PDIK1L, PRKD2, MAST1, KSR2, HIPK2, FGR, STK11, NEK1, MKNK2, PTK6, LMTK3, PIK3R4, ERCC2, AATK, MAK, RYK, TAOK3, SMAD2, BIRC5, GAS6, PLK5, MNAT1, P2RX7, CIT, GRK1	1494	456	16792	1.23242	1	0.997012	83.5308
UP_KEYWORDS	Serine,threonine-protein kinase	42	1.81191	0.0951716	CDK17, NUAK1, STK11, MAPKAPK5, NEK1, MKNK2, CASK, CAMKK2, MAP3K7, PSKH1, ADCK2, AAK1, LMTK3, PRKACA, PIK3R4, AATK, MAP2K5, CSNK1G1, MAP2K1, BRAF, CSNK1G2, MAK, MAP2K2, ROCK2, STK24, TAOK3, PRKCH, PKN1, ATR, PRKCE, DAPK2, MARK4, DAPK3, NEK11, CDK3, PDIK1L, PRKD2, MAST1, KSR2, HIPK2, CIT, GRK1	1742	393	20581	1.26263	1	0.508254	76.4157
GOTERM_MF_DIRECT	GO:0004674~protein serine,threonine kinase activity	41	1.76877	0.145002	CDK17, NUAK1, STK11, MAPKAPK5, NEK1, MKNK2, CASK, CAMKK2, MAP3K7, PSKH1, ADCK2, AAK1, LMTK3, PRKACA, PIK3R4, AATK, MAP2K5, CSNK1G1, MAP2K1, BRAF, CSNK1G2, MAK, MAP2K2, ROCK2, STK24, TAOK3, PRKCH, PKN1, ATR, PRKCE, DAPK2, MARK4, DAPK3, NEK11, CDK3, PDIK1L, PRKD2, MAST1, KSR2, HIPK2, CIT	1514	376	16881	1.21582	1	0.97573	92.3497
INTERPRO	IPR011009:Protein kinase-like domain	54	2.32959	0.1568	CDK17, NUAK1, CASK, CAMKK2, MAP3K7, PSKH1, ADCK2, AAK1, PRKACA, MATK, MAP2K5, BRAF, CSNK1G1, CSNK1G2, STK24, ROCK2, PIK3CB, PIK3CD, PKN1, PRKCH, PRKCE, DAPK2, DAPK3, MARK4, NEK11, CDK3, PDIK1L, PRKD2, MAST1, KSR2, HIPK2, FGR, STK11, NEK1, MAPKAPK5, MKNK2, EPHB1, SRC, PTK6, LMTK3, PIK3R4, AATK, MAP2K1, MAP2K2, MAK, RYK, TAOK3, ATR, PLK5, CIT, ACAD11, ACAD10, SRMS, GRK1	1612	531	18559	1.17082	1	0.99505	94.8762
SMART	SM00220:S_TKc	37	1.5962	0.164985	CDK17, NUAK1, STK11, MAPKAPK5, NEK1, MKNK2, CAMKK2, MAP3K7, PSKH1, AAK1, PRKACA, PIK3R4, MAP2K5, CSNK1G1, MAP2K1, BRAF, CSNK1G2, MAK, MAP2K2, ROCK2, STK24, TAOK3, PRKCH, PKN1, PRKCE, DAPK2, DAPK3, MARK4, NEK11, CDK3, PDIK1L, PRKD2, MAST1, KSR2, HIPK2, CIT, GRK1	855	359	10057	1.2123	1	0.924849	92.2222
UP_SEQ_FEATURE	domain:Protein kinase	48	2.07075	0.181338	CDK17, FGR, NUAK1, STK11, MAPKAPK5, NEK1, MKNK2, CASK, SRC, EPHB1, CAMKK2, MAP3K7, PSKH1, ADCK2, PTK6, AAK1, LMTK3, PRKACA, PIK3R4, AATK, MATK, MAP2K5, CSNK1G1, BRAF, MAP2K1, CSNK1G2, MAK, RYK, MAP2K2, ROCK2, STK24, TAOK3, PRKCH, PKN1, PRKCE, DAPK2, MARK4, DAPK3, NEK11, CDK3, PDIK1L, PRKD2, MAST1, KSR2, HIPK2, CIT, SRMS, GRK1	1725	478	20063	1.16794	1	0.999463	97.5122
INTERPRO	IPR000719:Protein kinase, catalytic domain	49	2.11389	0.194214	CDK17, FGR, NUAK1, STK11, NEK1, MAPKAPK5, MKNK2, CASK, EPHB1, SRC, CAMKK2, MAP3K7, PSKH1, ADCK2, AAK1, PTK6, LMTK3, PRKACA, PIK3R4, MATK, MAP2K5, AATK, CSNK1G1, MAP2K1, BRAF, CSNK1G2, RYK, MAK, MAP2K2, ROCK2, STK24, TAOK3, PRKCH, PKN1, DAPK2, PRKCE, MARK4, DAPK3, NEK11, CDK3, PDIK1L, PRKD2, PLK5, MAST1, KSR2, HIPK2, CIT, SRMS, GRK1	1612	487	18559	1.15839	1	0.997457	97.6762
INTERPRO	IPR017441:Protein kinase, ATP binding site	39	1.68248	0.205037	CDK17, FGR, NUAK1, STK11, NEK1, MKNK2, SRC, EPHB1, CAMKK2, MAP3K7, PSKH1, PTK6, LMTK3, PRKACA, AATK, MAP2K5, MATK, CSNK1G1, BRAF, MAP2K1, CSNK1G2, MAK, MAP2K2, ROCK2, STK24, TAOK3, PRKCH, PKN1, PRKCE, DAPK2, MARK4, DAPK3, CDK3, PDIK1L, PRKD2, HIPK2, CIT, SRMS, GRK1	1612	381	18559	1.1785	1	0.997961	98.164
GOTERM_BP_DIRECT	GO:0046777~protein autophosphorylation	19	0.819672	0.268381	FGR, CSNK1G2, STK11, MAK, STK24, MAPKAPK5, TAOK3, MKNK2, ATR, DAPK2, DAPK3, SRC, EPHB1, CAMKK2, PRKD2, PTK6, AAK1, PRKACA, GRK1	1494	172	16792	1.24159	1	0.999555	99.7062
Annotation Cluster 21	Enrichment Score: 1.143637493367855
Category	Term	Count	%	PValue	Genes	List Total	Pop Hits	Pop Total	Fold Enrichment	Bonferroni	Benjamini	FDR
UP_KEYWORDS	mRNA processing	42	1.81191	0.00922235	APOBEC1, SRSF12, LSM7, SNU13, SNRPD2, SART3, CACTIN, RNGTT, CTNNBL1, SNRPGP15, TARDBP, DBR1, DHX35, MBNL3, SNRNP35, ARL6IP4, CSDC2, ZCCHC8, DDX39A, SYMPK, TSEN54, KHDRBS3, RBFOX3, AKAP8L, DDX1, MBNL2, SF3A2, U2AF1L4, PRPF6, WDR83, SRSF2, EIF4A3, SRSF4, JMJD6, SRSF9, CELF5, SYF2, SLU7, ESRP2, PHF5A, CPSF3, XRN2	1742	332	20581	1.49462	0.991213	0.210791	12.5261
GOTERM_BP_DIRECT	GO:0000398~mRNA splicing, via spliceosome	30	1.29422	0.0231106	POLR2E, POLR2I, LSM7, SNU13, SNRPD2, SART3, CACTIN, POLR2C, CTNNBL1, SNRPGP15, DNAJC8, DBR1, DHX35, SNRNP35, ZCCHC8, DDX39A, SF3A2, U2AF1L4, PRPF6, WDR83, SRSF2, EIF4A3, SRSF4, SRSF9, SYF2, SLU7, GPATCH1, PHF5A, CPSF3, PDCD7	1494	222	16792	1.51887	1	0.976036	35.353
UP_KEYWORDS	mRNA splicing	31	1.33736	0.0508335	SRSF12, LSM7, SNU13, SNRPD2, SART3, CACTIN, CTNNBL1, SNRPGP15, TARDBP, DHX35, MBNL3, SNRNP35, ARL6IP4, ZCCHC8, DDX39A, RBFOX3, AKAP8L, MBNL2, SF3A2, U2AF1L4, PRPF6, WDR83, SRSF2, EIF4A3, SRSF4, JMJD6, SRSF9, SYF2, SLU7, ESRP2, PHF5A	1742	260	20581	1.40866	1	0.447019	52.9323
UP_KEYWORDS	Spliceosome	17	0.733391	0.069904	LSM7, SNU13, SNRPD2, SF3A2, CACTIN, U2AF1L4, CTNNBL1, PRPF6, WDR83, EIF4A3, SNRPGP15, SYF2, SLU7, SNRNP35, PHF5A, DHX35, ZCCHC8	1742	127	20581	1.58148	1	0.477779	64.8924
GOTERM_CC_DIRECT	GO:0071013~catalytic step 2 spliceosome	13	0.560828	0.107713	WDR83, EIF4A3, LSM7, SYF2, SLU7, GPATCH1, SNRPD2, DHX35, PHF5A, SF3A2, CACTIN, PRPF6, ZCCHC8	1603	92	18224	1.60644	1	0.877525	82.2812
KEGG_PATHWAY	hsa03040:Spliceosome	15	0.64711	0.271518	LSM7, U2SURP, SNU13, SNRPD2, SF3A2, U2AF1L4, CTNNBL1, PRPF6, SRSF2, EIF4A3, SRSF4, SRSF9, SYF2, SLU7, PHF5A	605	133	6910	1.28814	1	0.746177	98.4729
GOTERM_CC_DIRECT	GO:0005681~spliceosomal complex	10	0.431406	0.445828	DDX39A, WDR83, SRSF2, SNRPGP15, SLU7, SNRPD2, SF3A2, U2AF1L4, PRPF6, CTNNBL1	1603	94	18224	1.20943	1	0.974947	99.9872
Annotation Cluster 22	Enrichment Score: 1.0666399759763179
Category	Term	Count	%	PValue	Genes	List Total	Pop Hits	Pop Total	Fold Enrichment	Bonferroni	Benjamini	FDR
UP_SEQ_FEATURE	metal ion-binding site:Iron	10	0.431406	0.02224	OGFOD2, P3H3, FTLP2, PLOD1, PLOD2, PAH, PPP1CC, FTL, HPD, PPP5C	1725	49	20063	2.37362	1	0.961425	33.9797
UP_SEQ_FEATURE	domain:Fe2OG dioxygenase	6	0.258844	0.0296041	ALKBH6, OGFOD2, P3H3, PLOD1, PLOD2, ALKBH2	1725	21	20063	3.32306	1	0.970807	42.5799
INTERPRO	IPR005123:Oxoglutarate,iron-dependent dioxygenase	6	0.258844	0.030764	ALKBH6, OGFOD2, P3H3, PLOD1, PLOD2, ALKBH2	1612	21	18559	3.28944	1	0.932341	41.9796
UP_KEYWORDS	Dioxygenase	12	0.517688	0.0901437	ALKBH6, KDM7A, OGFOD2, P3H3, KDM2B, PLOD1, PLOD2, JMJD6, FTO, KDM4B, ALKBH2, HPD	1742	83	20581	1.70813	1	0.493336	74.4504
SMART	SM00702:P4Hc	4	0.172563	0.149353	OGFOD2, P3H3, PLOD1, PLOD2	855	16	10057	2.94064	1	0.930471	89.8854
INTERPRO	IPR006620:Prolyl 4-hydroxylase, alpha subunit	4	0.172563	0.156697	OGFOD2, P3H3, PLOD1, PLOD2	1612	16	18559	2.87826	1	0.995389	94.8653
UP_KEYWORDS	Vitamin C	4	0.172563	0.236701	OGFOD2, P3H3, PLOD1, PLOD2	1742	20	20581	2.36292	1	0.721405	97.9789
GOTERM_MF_DIRECT	GO:0031418~L-ascorbic acid binding	4	0.172563	0.289694	OGFOD2, P3H3, PLOD1, PLOD2	1514	21	16881	2.1238	1	0.992726	99.6348
Annotation Cluster 23	Enrichment Score: 1.0454932901962735
Category	Term	Count	%	PValue	Genes	List Total	Pop Hits	Pop Total	Fold Enrichment	Bonferroni	Benjamini	FDR
GOTERM_BP_DIRECT	GO:0070588~calcium ion transmembrane transport	18	0.776531	0.0341527	ORAI1, TRPC1, SLC8A2, CACNA1I, GRIN3B, GAS6, ATP2B1, ATP2A2, GPM6A, ATP2C1, SLC24A3, SLC24A1, TRPV4, NALCN, SLC8B1, IL1RAPL1, CACNA1A, PKDREJ	1494	119	16792	1.70011	1	0.988952	47.7073
UP_KEYWORDS	Calcium transport	15	0.64711	0.036101	TRPC1, ORAI1, SLC8A2, MCUR1, CACNA1I, TPCN1, ATP2B1, SMDT1, ATP2A2, SLC24A3, ATP2C1, SLC24A1, TRPV4, SLC8B1, CACNA1A	1742	98	20581	1.80835	1	0.406615	41.2045
GOTERM_BP_DIRECT	GO:0006874~cellular calcium ion homeostasis	9	0.388266	0.592345	ATP2B1, SLC8A2, ATP2A2, PIK3CB, ATP2C1, SLC24A3, SLC24A1, TRPV4, CALR	1494	93	16792	1.08771	1	0.99999	100
Annotation Cluster 24	Enrichment Score: 1.0062283192887125
Category	Term	Count	%	PValue	Genes	List Total	Pop Hits	Pop Total	Fold Enrichment	Bonferroni	Benjamini	FDR
UP_SEQ_FEATURE	repeat:TNFR-Cys 4	5	0.215703	0.0270104	TNFRSF9, TNFRSF1A, LTBR, TNFRSF8, RTEL1	1725	14	20063	4.15383	1	0.967762	39.6795
UP_SEQ_FEATURE	repeat:TNFR-Cys 3	6	0.258844	0.0499862	TNFRSF9, TNFRSF1A, LTBR, TNFRSF8, RTEL1, CD27	1725	24	20063	2.90768	1	0.988751	61.1965
INTERPRO	IPR001368:TNFR,NGFR cysteine-rich region	6	0.258844	0.0603434	TNFRSF9, TNFRSF1A, LTBR, LAMA5, TNFRSF8, CD27	1612	25	18559	2.76313	1	0.966693	66.1873
UP_SEQ_FEATURE	repeat:TNFR-Cys 2	6	0.258844	0.0672029	TNFRSF9, TNFRSF1A, LTBR, TNFRSF8, RTEL1, CD27	1725	26	20063	2.68401	1	0.994677	72.3153
UP_SEQ_FEATURE	repeat:TNFR-Cys 1	6	0.258844	0.0672029	TNFRSF9, TNFRSF1A, LTBR, TNFRSF8, RTEL1, CD27	1725	26	20063	2.68401	1	0.994677	72.3153
GOTERM_BP_DIRECT	GO:0008625~extrinsic apoptotic signaling pathway via death domain receptors	7	0.301984	0.116879	TNFRSF9, TNFRSF1A, CASP8AP2, BAX, DIABLO, CRADD, CD27	1494	38	16792	2.07046	1	0.997682	90.1618
SMART	SM00208:TNFR	5	0.215703	0.125812	TNFRSF9, TNFRSF1A, LTBR, TNFRSF8, CD27	855	23	10057	2.55708	1	0.917348	85.1109
GOTERM_MF_DIRECT	GO:0005031~tumor necrosis factor-activated receptor activity	5	0.215703	0.162944	TNFRSF9, TNFRSF1A, LTBR, TNFRSF8, CD27	1514	24	16881	2.3229	1	0.979379	94.598
KEGG_PATHWAY	hsa04060:Cytokine-cytokine receptor interaction	11	0.474547	0.996925	AMH, VEGFC, TNFRSF9, TNFRSF1A, LTBR, PDGFB, IL20RB, TNFRSF13C, KITLG, TNFRSF8, CD27	605	230	6910	0.546245	1	0.999565	100
Annotation Cluster 25	Enrichment Score: 0.9844958693472572
Category	Term	Count	%	PValue	Genes	List Total	Pop Hits	Pop Total	Fold Enrichment	Bonferroni	Benjamini	FDR
UP_SEQ_FEATURE	domain:Reticulon	3	0.129422	0.0393748	RTN4, RTN1, RTN2	1725	4	20063	8.72304	1	0.984989	52.3648
INTERPRO	IPR003388:Reticulon	3	0.129422	0.0401303	RTN4, RTN1, RTN2	1612	4	18559	8.63477	1	0.943206	51.0098
GOTERM_CC_DIRECT	GO:0030176~integral component of endoplasmic reticulum membrane	9	0.388266	0.704403	RTN4, ABCB9, HACD3, RRBP1, SLC37A3, ELOVL2, TECR, RTN1, RTN2	1603	104	18224	0.983828	1	0.995386	100
Annotation Cluster 26	Enrichment Score: 0.9580013491641611
Category	Term	Count	%	PValue	Genes	List Total	Pop Hits	Pop Total	Fold Enrichment	Bonferroni	Benjamini	FDR
INTERPRO	IPR001613:Flavin amine oxidase	3	0.129422	0.0212862	MAOA, MAOB, IL4I1	1612	3	18559	11.513	1	0.899346	31.2603
INTERPRO	IPR002937:Amine oxidase	4	0.172563	0.0492894	KDM1B, MAOA, MAOB, IL4I1	1612	10	18559	4.60521	1	0.956996	58.5459
KEGG_PATHWAY	hsa00360:Phenylalanine metabolism	5	0.215703	0.0549788	MAOA, MAOB, IL4I1, PAH, HPD	605	17	6910	3.35926	1	0.673342	52.5955
KEGG_PATHWAY	hsa00380:Tryptophan metabolism	7	0.301984	0.131997	GCDH, MAOA, MAOB, ALDH2, AANAT, IL4I1, AFMID	605	40	6910	1.99876	1	0.741315	84.5668
INTERPRO	IPR023753:Pyridine nucleotide-disulphide oxidoreductase, FAD,NAD(P)-binding domain	7	0.301984	0.390266	KDM1B, CFAP61, MAOA, MAOB, IL4I1, TXNRD1, PCYOX1	1612	58	18559	1.3895	1	0.999815	99.9819
KEGG_PATHWAY	hsa00350:Tyrosine metabolism	4	0.172563	0.601202	MAOA, MAOB, IL4I1, HPD	605	35	6910	1.30531	1	0.854726	99.9995
Annotation Cluster 27	Enrichment Score: 0.9563500522792082
Category	Term	Count	%	PValue	Genes	List Total	Pop Hits	Pop Total	Fold Enrichment	Bonferroni	Benjamini	FDR
SMART	SM01372:SM01372	4	0.172563	0.0601106	E2F6, E2F7, TFDP2, TFDP1	855	11	10057	4.2773	1	0.880217	58.4424
INTERPRO	IPR003316:Transcription factor E2F,dimerisation partner (TDP)	4	0.172563	0.0635162	E2F6, E2F7, TFDP2, TFDP1	1612	11	18559	4.18656	1	0.964644	68.1221
UP_SEQ_FEATURE	short sequence motif:DEF box	3	0.129422	0.177608	E2F6, TFDP2, TFDP1	1725	9	20063	3.87691	1	0.999451	97.2944
UP_SEQ_FEATURE	region of interest:Dimerization	4	0.172563	0.220445	HNF1A, E2F6, TFDP2, TFDP1	1725	19	20063	2.44857	1	0.999731	98.9922
Annotation Cluster 28	Enrichment Score: 0.922709575816815
Category	Term	Count	%	PValue	Genes	List Total	Pop Hits	Pop Total	Fold Enrichment	Bonferroni	Benjamini	FDR
INTERPRO	IPR023298:P-type ATPase, transmembrane domain	5	0.215703	0.0442002	ATP2B1, TMEM94, ATP2A2, ATP4A, ATP2C1	1612	16	18559	3.59782	1	0.94919	54.5052
INTERPRO	IPR023214:HAD-like domain	13	0.560828	0.0462759	ATP10B, ATP4A, ATP11A, LPIN1, PMM1, ATP2B1, PNKP, PITPNM2, ATP2A2, ATP2C1, ACAD10, ATP8B3, NT5C	1612	81	18559	1.84777	1	0.951864	56.1962
INTERPRO	IPR006068:Cation-transporting P-type ATPase, C-terminal	5	0.215703	0.0539556	ATP2B1, TMEM94, ATP2A2, ATP4A, ATP2C1	1612	17	18559	3.38618	1	0.962032	61.9512
UP_SEQ_FEATURE	metal ion-binding site:Magnesium	16	0.69025	0.0808198	ATP10B, ATP4A, CABP1, ATP11A, CLYBL, NMRK2, ATP2B1, EYA3, ATP2A2, ATP2C1, ENO2, ILVBL, SMPD3, ATP8B3, ENO1, NT5C	1725	118	20063	1.57705	1	0.996527	78.8973
INTERPRO	IPR023299:P-type ATPase, cytoplasmic domain N	7	0.301984	0.087421	ATP2B1, ATP2A2, ATP10B, ATP4A, ATP2C1, ATP11A, ATP8B3	1612	36	18559	2.23864	1	0.9806	79.6835
INTERPRO	IPR008250:P-type ATPase, A domain	7	0.301984	0.087421	ATP2B1, ATP2A2, ATP10B, ATP4A, ATP2C1, ATP11A, ATP8B3	1612	36	18559	2.23864	1	0.9806	79.6835
INTERPRO	IPR001757:Cation-transporting P-type ATPase	7	0.301984	0.087421	ATP2B1, ATP2A2, ATP10B, ATP4A, ATP2C1, ATP11A, ATP8B3	1612	36	18559	2.23864	1	0.9806	79.6835
INTERPRO	IPR018303:P-type ATPase, phosphorylation site	7	0.301984	0.087421	ATP2B1, ATP2A2, ATP10B, ATP4A, ATP2C1, ATP11A, ATP8B3	1612	36	18559	2.23864	1	0.9806	79.6835
UP_SEQ_FEATURE	active site:4-aspartylphosphate intermediate	7	0.301984	0.12475	ATP2B1, ATP2A2, ATP10B, ATP4A, ATP2C1, ATP11A, ATP8B3	1725	40	20063	2.03538	1	0.998385	91.4553
SMART	SM00831:SM00831	4	0.172563	0.149353	ATP2B1, ATP2A2, ATP4A, ATP2C1	855	16	10057	2.94064	1	0.930471	89.8854
GOTERM_MF_DIRECT	GO:0005388~calcium-transporting ATPase activity	3	0.129422	0.189891	ATP2B1, ATP2A2, ATP2C1	1514	9	16881	3.71664	1	0.985773	96.8422
INTERPRO	IPR004014:Cation-transporting P-type ATPase, N-terminal	4	0.172563	0.201501	ATP2B1, ATP2A2, ATP4A, ATP2C1	1612	18	18559	2.55845	1	0.997866	98.0164
GOTERM_BP_DIRECT	GO:0045332~phospholipid translocation	4	0.172563	0.310638	P2RX7, ATP10B, ATP11A, ATP8B3	1494	22	16792	2.04357	1	0.999649	99.9032
INTERPRO	IPR006539:Phospholipid-transporting P-type ATPase, subfamily IV	3	0.129422	0.346294	ATP10B, ATP11A, ATP8B3	1612	14	18559	2.46708	1	0.999688	99.9392
GOTERM_MF_DIRECT	GO:0004012~phospholipid-translocating ATPase activity	3	0.129422	0.361265	ATP10B, ATP11A, ATP8B3	1514	14	16881	2.38927	1	0.995108	99.9361
Annotation Cluster 29	Enrichment Score: 0.9173561038894629
Category	Term	Count	%	PValue	Genes	List Total	Pop Hits	Pop Total	Fold Enrichment	Bonferroni	Benjamini	FDR
GOTERM_BP_DIRECT	GO:0007249~I-kappaB kinase,NF-kappaB signaling	11	0.474547	0.0376362	MAP3K7, TRAF2, TNFRSF1A, HACD3, ROCK2, TICAM1, UBC, TLR3, TAB1, RPS27A, TAB3	1494	60	16792	2.0606	1	0.990734	51.1162
GOTERM_BP_DIRECT	GO:0002756~MyD88-independent toll-like receptor signaling pathway	4	0.172563	0.102358	TICAM1, UBC, TLR3, RPS27A	1494	13	16792	3.45835	1	0.997247	86.6631
GOTERM_BP_DIRECT	GO:0035666~TRIF-dependent toll-like receptor signaling pathway	4	0.172563	0.459412	TICAM1, UBC, TLR3, RPS27A	1494	28	16792	1.60566	1	0.999941	99.999
Annotation Cluster 30	Enrichment Score: 0.9118139408538222
Category	Term	Count	%	PValue	Genes	List Total	Pop Hits	Pop Total	Fold Enrichment	Bonferroni	Benjamini	FDR
BIOCARTA	h_tgfbPathway:TGF beta signaling pathway	7	0.301984	0.0127264	MAP3K7, EP300, MAP2K1, SMAD7, SMAD3, SMAD2, TAB1	179	19	1625	3.3446	0.945385	0.945385	15.114
SMART	SM00523:DWA	5	0.215703	0.0146929	SMAD7, SMAD3, NFIX, SMAD2, NFIC	855	12	10057	4.90107	0.998622	0.732161	18.9139
INTERPRO	IPR003619:MAD homology 1, Dwarfin-type	5	0.215703	0.0158736	SMAD7, SMAD3, NFIX, SMAD2, NFIC	1612	12	18559	4.79709	1	0.878678	24.328
INTERPRO	IPR008984:SMAD,FHA domain	9	0.388266	0.0852737	KIF13A, PNKP, KIF1B, APLF, SMAD7, RASIP1, SMAD3, SMAD2, KIF16B	1612	53	18559	1.95504	1	0.980089	78.8344
SMART	SM00524:DWB	3	0.129422	0.143247	SMAD7, SMAD3, SMAD2	855	8	10057	4.41096	1	0.929074	88.8069
UP_SEQ_FEATURE	domain:MH2	3	0.129422	0.146112	SMAD7, SMAD3, SMAD2	1725	8	20063	4.36152	1	0.998921	94.5851
UP_SEQ_FEATURE	domain:MH1	3	0.129422	0.146112	SMAD7, SMAD3, SMAD2	1725	8	20063	4.36152	1	0.998921	94.5851
INTERPRO	IPR013019:MAD homology, MH1	3	0.129422	0.148571	SMAD7, SMAD3, SMAD2	1612	8	18559	4.31739	1	0.995391	93.9316
INTERPRO	IPR001132:SMAD domain, Dwarfin-type	3	0.129422	0.148571	SMAD7, SMAD3, SMAD2	1612	8	18559	4.31739	1	0.995391	93.9316
INTERPRO	IPR013790:Dwarfin	3	0.129422	0.148571	SMAD7, SMAD3, SMAD2	1612	8	18559	4.31739	1	0.995391	93.9316
INTERPRO	IPR017855:SMAD domain-like	3	0.129422	0.410423	SMAD7, SMAD3, SMAD2	1612	16	18559	2.15869	1	0.999845	99.9899
KEGG_PATHWAY	hsa04350:TGF-beta signaling pathway	9	0.388266	0.454676	AMH, EP300, SMAD7, RBL1, SMAD3, SMAD2, DCN, RBX1, TFDP1	605	84	6910	1.22373	1	0.80112	99.9666
GOTERM_BP_DIRECT	GO:0017015~regulation of transforming growth factor beta receptor signaling pathway	3	0.129422	0.541678	SMAD7, SMAD3, SMAD2	1494	20	16792	1.68594	1	0.999975	100
GOTERM_BP_DIRECT	GO:0001657~ureteric bud development	4	0.172563	0.668909	SMAD7, SIX1, SMAD3, SMAD2	1494	38	16792	1.18312	1	0.999998	100
Annotation Cluster 31	Enrichment Score: 0.9069611833712405
Category	Term	Count	%	PValue	Genes	List Total	Pop Hits	Pop Total	Fold Enrichment	Bonferroni	Benjamini	FDR
INTERPRO	IPR004837:Sodium,calcium exchanger membrane region	4	0.172563	0.0368276	SLC8A2, SLC24A3, SLC24A1, SLC8B1	1612	9	18559	5.1169	1	0.933632	47.9887
UP_SEQ_FEATURE	repeat:Alpha-2	3	0.129422	0.115964	SLC8A2, SLC24A3, SLC24A1	1725	7	20063	4.9846	1	0.998407	89.725
UP_SEQ_FEATURE	repeat:Alpha-1	3	0.129422	0.115964	SLC8A2, SLC24A3, SLC24A1	1725	7	20063	4.9846	1	0.998407	89.725
GOTERM_BP_DIRECT	GO:0035725~sodium ion transmembrane transport	8	0.345125	0.475703	HCN2, SCN1B, SLC8A2, SLC24A3, SLC24A1, NALCN, SLC8B1, SCNN1A	1494	73	16792	1.23174	1	0.999951	99.9994
Annotation Cluster 32	Enrichment Score: 0.9032685620661347
Category	Term	Count	%	PValue	Genes	List Total	Pop Hits	Pop Total	Fold Enrichment	Bonferroni	Benjamini	FDR
UP_KEYWORDS	Antiport	11	0.474547	0.00179256	SLC9A9, CLCN3, SLC8A2, SLC9A5, SLC24A3, SLC24A1, TMCO3, CLCN6, SLC8B1, SLC7A6, SLC9A1	1742	41	20581	3.16977	0.600213	0.0735562	2.5583
GOTERM_BP_DIRECT	GO:0006885~regulation of pH	5	0.215703	0.0476411	SLC9A9, CLCN3, SLC9A5, ATP6V0A4, SLC9A1	1494	16	16792	3.51238	1	0.988898	59.7757
GOTERM_BP_DIRECT	GO:0098719~sodium ion import across plasma membrane	4	0.172563	0.12204	SLC9A9, HCN2, SLC9A5, SLC9A1	1494	14	16792	3.21132	1	0.997985	91.1809
INTERPRO	IPR006153:Cation,H+ exchanger	4	0.172563	0.135604	SLC9A9, SLC9A5, TMCO3, SLC9A1	1612	15	18559	3.07014	1	0.995269	92.1035
GOTERM_BP_DIRECT	GO:1902600~hydrogen ion transmembrane transport	9	0.388266	0.171702	SLC9A9, UQCR11, COX7A1, SLC9A5, ATP4B, COX6B1, COX6A1, TMCO3, SLC9A1	1494	61	16792	1.65831	1	0.998595	97.024
INTERPRO	IPR004709:Na+,H+ exchanger	3	0.129422	0.180498	SLC9A9, SLC9A5, SLC9A1	1612	9	18559	3.83768	1	0.996471	96.8818
GOTERM_MF_DIRECT	GO:0015299~solute:proton antiporter activity	3	0.129422	0.224007	SLC9A5, TMCO3, SLC9A1	1514	10	16881	3.34498	1	0.989695	98.4412
INTERPRO	IPR018422:Cation,H+ exchanger, CPA1 family	3	0.129422	0.246585	SLC9A9, SLC9A5, SLC9A1	1612	11	18559	3.13992	1	0.998653	99.2793
GOTERM_MF_DIRECT	GO:0015386~potassium:proton antiporter activity	3	0.129422	0.258518	SLC9A9, SLC9A5, SLC9A1	1514	11	16881	3.04089	1	0.990956	99.2611
GOTERM_MF_DIRECT	GO:0015385~sodium:proton antiporter activity	3	0.129422	0.293081	SLC9A9, SLC9A5, SLC9A1	1514	12	16881	2.78748	1	0.992843	99.6624
GOTERM_BP_DIRECT	GO:0051453~regulation of intracellular pH	4	0.172563	0.63221	SLC9A9, SLC9A5, SLC26A11, SLC9A1	1494	36	16792	1.24885	1	0.999995	100
Annotation Cluster 33	Enrichment Score: 0.9030432127973776
Category	Term	Count	%	PValue	Genes	List Total	Pop Hits	Pop Total	Fold Enrichment	Bonferroni	Benjamini	FDR
INTERPRO	IPR000272:Ion-transport regulator, FXYD motif	4	0.172563	0.0368276	FXYD1, FXYD3, FXYD5, FXYD7	1612	9	18559	5.1169	1	0.933632	47.9887
GOTERM_BP_DIRECT	GO:2000649~regulation of sodium ion transmembrane transporter activity	4	0.172563	0.164959	FXYD1, FXYD3, SCN1B, FXYD5	1494	16	16792	2.80991	1	0.998742	96.5381
GOTERM_MF_DIRECT	GO:0017080~sodium channel regulator activity	5	0.215703	0.321603	FXYD1, FXYD3, SCN1B, NOS1, FXYD5	1514	32	16881	1.74218	1	0.994183	99.8282
Annotation Cluster 34	Enrichment Score: 0.9019572026116792
Category	Term	Count	%	PValue	Genes	List Total	Pop Hits	Pop Total	Fold Enrichment	Bonferroni	Benjamini	FDR
INTERPRO	IPR019803:Glypican, conserved site	4	0.172563	0.0106851	GPC4, GPC5, GPC3, GPC6	1612	6	18559	7.67535	1	0.799098	17.0683
INTERPRO	IPR001863:Glypican	4	0.172563	0.0106851	GPC4, GPC5, GPC3, GPC6	1612	6	18559	7.67535	1	0.799098	17.0683
UP_KEYWORDS	Heparan sulfate	5	0.215703	0.0407511	GPC4, GPC5, GPC3, SPOCK3, GPC6	1742	16	20581	3.69206	1	0.42849	45.1714
UP_KEYWORDS	Proteoglycan	9	0.388266	0.0517691	GPC4, GPC5, GPC3, KERA, SPOCK3, LUM, GPC6, DCN, EPYC	1742	49	20581	2.17003	1	0.438949	53.598
GOTERM_MF_DIRECT	GO:0043395~heparan sulfate proteoglycan binding	5	0.215703	0.0712744	GPC4, AZU1, GPC5, GPC3, GPC6	1514	18	16881	3.0972	1	0.956123	70.2768
GOTERM_CC_DIRECT	GO:0005796~Golgi lumen	14	0.603969	0.0771207	F10, KERA, LUM, DCN, F7, GAS6, GPC4, GPC5, WNT7B, GPC3, GPC6, PROZ, AGRP, LHB	1603	96	18224	1.65793	1	0.869923	70.4376
GOTERM_BP_DIRECT	GO:0030203~glycosaminoglycan metabolic process	6	0.258844	0.109877	GPC4, GPC5, GPC3, GPC6, DCN, CLN6	1494	29	16792	2.32544	1	0.99761	88.6
UP_SEQ_FEATURE	glycosylation site:O-linked (Xyl...) (glycosaminoglycan)	4	0.172563	0.112954	GPC4, GPC5, SPOCK3, DCN	1725	14	20063	3.32306	1	0.998409	89.0597
GOTERM_BP_DIRECT	GO:0006024~glycosaminoglycan biosynthetic process	7	0.301984	0.165797	GPC4, GPC5, GCNT2, GPC3, GPC6, HS6ST2, PXYLP1	1494	42	16792	1.87327	1	0.998556	96.6023
GOTERM_BP_DIRECT	GO:0006027~glycosaminoglycan catabolic process	5	0.215703	0.196041	GPC4, SGSH, GPC5, GPC3, GPC6	1494	26	16792	2.16147	1	0.998715	98.294
GOTERM_CC_DIRECT	GO:0043202~lysosomal lumen	11	0.474547	0.211724	GPC4, SGSH, GPC5, GPC3, KERA, LUM, GPC6, GAA, DCN, MAN2B1, PLBD2	1603	85	18224	1.47124	1	0.926977	97.3016
GOTERM_BP_DIRECT	GO:0001523~retinoid metabolic process	8	0.345125	0.297401	GPC4, GPC5, TTR, DHRS3, GPC3, GPC6, RBP2, CYP4V2	1494	61	16792	1.47405	1	0.999651	99.8619
GOTERM_CC_DIRECT	GO:0031225~anchored component of membrane	7	0.301984	0.939444	GPC4, GPC5, ENPP6, GPC3, GPC6, EFNA2, DPEP2	1603	113	18224	0.704255	1	0.999913	100
UP_SEQ_FEATURE	lipid moiety-binding region:GPI-anchor amidated serine	3	0.129422	0.956122	GPC4, GPC6, DPEP2	1725	55	20063	0.634403	1	1	100
UP_KEYWORDS	GPI-anchor	7	0.301984	0.978464	GPC4, GPC5, ENPP6, GPC3, GPC6, EFNA2, DPEP2	1742	137	20581	0.603665	1	0.999158	100
Annotation Cluster 35	Enrichment Score: 0.8958112747785808
Category	Term	Count	%	PValue	Genes	List Total	Pop Hits	Pop Total	Fold Enrichment	Bonferroni	Benjamini	FDR
GOTERM_BP_DIRECT	GO:0006465~signal peptide processing	7	0.301984	0.0198355	SPPL3, F10, PROZ, SPPL2B, SPCS3, F7, GAS6	1494	25	16792	3.1471	1	0.973059	31.1876
UP_KEYWORDS	Gamma-carboxyglutamic acid	5	0.215703	0.0407511	TTR, F10, PROZ, F7, GAS6	1742	16	20581	3.69206	1	0.42849	45.1714
INTERPRO	IPR012224:Peptidase S1A, coagulation factor VII,IX,X,C,Z	3	0.129422	0.0630771	F10, PROZ, F7	1612	5	18559	6.90782	1	0.966479	67.8607
PIR_SUPERFAMILY	PIRSF001143:coagulation factor X	3	0.129422	0.0653057	F10, PROZ, F7	151	5	1692	6.72318	0.999866	0.988407	54.553
INTERPRO	IPR017857:Coagulation factor, subgroup, Gla domain	4	0.172563	0.079397	F10, PROZ, F7, GAS6	1612	12	18559	3.83768	1	0.977256	76.3362
UP_SEQ_FEATURE	domain:EGF-like 1; calcium-binding	5	0.215703	0.0869271	F10, F7, CELSR1, GAS6, TLL1	1725	20	20063	2.90768	1	0.996665	81.3409
SMART	SM00069:GLA	4	0.172563	0.109864	F10, PROZ, F7, GAS6	855	14	10057	3.36074	1	0.905019	80.7654
INTERPRO	IPR000294:Gamma-carboxyglutamic acid-rich (GLA) domain	4	0.172563	0.115588	F10, PROZ, F7, GAS6	1612	14	18559	3.28944	1	0.992668	88.2336
UP_SEQ_FEATURE	domain:Gla	4	0.172563	0.132596	F10, PROZ, F7, GAS6	1725	15	20063	3.10153	1	0.998758	92.7639
GOTERM_BP_DIRECT	GO:0007597~blood coagulation, intrinsic pathway	4	0.172563	0.211521	F11, VWF, F10, KLKB1	1494	18	16792	2.49769	1	0.998987	98.813
KEGG_PATHWAY	hsa04610:Complement and coagulation cascades	9	0.388266	0.253206	F11, VWF, F10, C5AR1, MASP2, KLKB1, C1R, F7, C1S	605	69	6910	1.48976	1	0.728672	97.8806
GOTERM_BP_DIRECT	GO:0017187~peptidyl-glutamic acid carboxylation	3	0.129422	0.255487	F10, PROZ, F7	1494	11	16792	3.06535	1	0.999477	99.593
UP_KEYWORDS	Hemostasis	6	0.258844	0.383372	F11, VWF, F10, KLKB1, PROZ, F7	1742	48	20581	1.47682	1	0.82231	99.9073
UP_KEYWORDS	Blood coagulation	6	0.258844	0.383372	F11, VWF, F10, KLKB1, PROZ, F7	1742	48	20581	1.47682	1	0.82231	99.9073
BIOCARTA	h_intrinsicPathway:Intrinsic Prothrombin Activation Pathway	4	0.172563	0.469604	F11, COL4A2, F10, KLKB1	179	23	1625	1.57882	1	0.99606	99.97
Annotation Cluster 36	Enrichment Score: 0.87913559714662
Category	Term	Count	%	PValue	Genes	List Total	Pop Hits	Pop Total	Fold Enrichment	Bonferroni	Benjamini	FDR
GOTERM_BP_DIRECT	GO:0097193~intrinsic apoptotic signaling pathway	8	0.345125	0.0142433	MSH6, CUL4A, SGPP1, BBC3, BAX, HIPK2, DIABLO, APAF1	1494	30	16792	2.99723	1	0.975766	23.482
BIOCARTA	h_mitochondriaPathway:Role of Mitochondria in Apoptotic Signaling	7	0.301984	0.0264876	CEP104, CASP3, DFFB, BAX, DIABLO, BIK, APAF1	179	22	1625	2.88852	0.997743	0.868829	29.0673
GOTERM_BP_DIRECT	GO:0008635~activation of cysteine-type endopeptidase activity involved in apoptotic process by cytochrome c	4	0.172563	0.0391833	CASP3, BAX, DIABLO, APAF1	1494	9	16792	4.99539	1	0.988692	52.5617
BBID	127.Mito-stress	3	0.129422	0.0942018	CASP3, BAX, DIABLO	36	6	388	5.38889	0.992895	0.992895	61.4387
KEGG_PATHWAY	hsa05014:Amyotrophic lateral sclerosis (ALS)	8	0.345125	0.142616	TNFRSF1A, CASP3, NOS1, GRIN2C, GRIN2D, BAX, PPP3R1, APAF1	605	50	6910	1.82744	1	0.736033	86.8814
BBID	46.P13K_PTEN	3	0.129422	0.295689	TNFRSF1A, CASP3, BAX	36	12	388	2.69444	1	0.987496	96.5821
KEGG_PATHWAY	hsa04210:Apoptosis	8	0.345125	0.296506	TRAF2, TNFRSF1A, CASP3, PIK3CB, DFFB, BAX, PIK3CD, APAF1	605	62	6910	1.47374	1	0.751351	99.0367
KEGG_PATHWAY	hsa04115:p53 signaling pathway	8	0.345125	0.369269	CASP3, BBC3, BAX, APAF1, ATR, SFN, CCNG1, GTSE1	605	67	6910	1.36376	1	0.785212	99.772
BIOCARTA	h_chemicalPathway:Apoptotic Signaling in Response to DNA Damage	4	0.172563	0.43955	CASP3, BAX, APAF1, PXN	179	22	1625	1.65058	1	0.996703	99.9393
GOTERM_BP_DIRECT	GO:0051402~neuron apoptotic process	4	0.172563	0.57206	ATN1, BAX, DIABLO, APAF1	1494	33	16792	1.36238	1	0.999987	100
Annotation Cluster 37	Enrichment Score: 0.8652853335720504
Category	Term	Count	%	PValue	Genes	List Total	Pop Hits	Pop Total	Fold Enrichment	Bonferroni	Benjamini	FDR
UP_KEYWORDS	Nucleotide metabolism	6	0.258844	0.0828354	NME4, NUDT16, NT5C1B-RDH14, NME2P1, NT5C1B, NT5C	1742	28	20581	2.5317	1	0.498622	71.3205
KEGG_PATHWAY	hsa00760:Nicotinate and nicotinamide metabolism	6	0.258844	0.103741	NMNAT3, NT5C1B-RDH14, NT5C1B, NMRK2, NMNAT1, NT5C	605	29	6910	2.36307	1	0.748177	76.4438
GOTERM_MF_DIRECT	GO:0008253~5'-nucleotidase activity	4	0.172563	0.124268	NT5C1B-RDH14, NT5C1B, ACPP, NT5C	1514	14	16881	3.1857	1	0.972422	88.6649
GOTERM_BP_DIRECT	GO:0006195~purine nucleotide catabolic process	3	0.129422	0.323842	NT5C1B-RDH14, NT5C1B, NT5C	1494	13	16792	2.59376	1	0.99969	99.9325
Annotation Cluster 38	Enrichment Score: 0.8368902416990435
Category	Term	Count	%	PValue	Genes	List Total	Pop Hits	Pop Total	Fold Enrichment	Bonferroni	Benjamini	FDR
GOTERM_BP_DIRECT	GO:0007062~sister chromatid cohesion	16	0.69025	0.038606	CENPO, XPO1, CENPS, DSN1, KNTC1, NUP85, RANGAP1, BIRC5, PPP1CC, PHB2, CLIP1, CENPU, ZWILCH, NUDC, SMC1B, STAG1	1494	103	16792	1.74596	1	0.9893	52.0271
UP_KEYWORDS	Kinetochore	13	0.560828	0.130664	CENPO, CENPS, DSN1, KNTC1, RANGAP1, BIRC5, NUP85, PPP1CC, NUDCD2, CENPU, ZWILCH, SS18L1, PHF6	1742	99	20581	1.55141	1	0.577718	86.7688
GOTERM_CC_DIRECT	GO:0000777~condensed chromosome kinetochore	12	0.517688	0.140335	CENPO, NUDCD2, CENPS, KNTC1, RANGAP1, NUP85, BIRC5, CENPU, ZWILCH, PPP1CC, SS18L1, PHF6	1603	87	18224	1.56809	1	0.887542	89.9349
UP_KEYWORDS	Centromere	16	0.69025	0.182333	CENPO, CENPS, DSN1, KNTC1, NUP85, BIRC5, CTCF, RANGAP1, PPP1CC, NUDCD2, CENPU, ZWILCH, SS18L1, SMC1B, STAG1, PHF6	1742	137	20581	1.37981	1	0.657508	94.5398
UP_KEYWORDS	Chromosome	35	1.50992	0.506649	SETD1B, XRCC6, KNTC1, RANGAP1, CTCF, SYCP2, TEN1, ZBTB38, NUDCD2, BRD4, ZWILCH, KMT5A, SS18L1, STAG1, CENPO, MSH6, CENPS, DSN1, NUP85, HMG20B, BIRC5, TOPBP1, MBD3, ATR, PPP1CC, NCAPD2, RBM19, RNF138, H3F3B, CENPU, TMPO, DMC1, SMC1B, FBXO11, PHF6	1742	400	20581	1.03378	1	0.881912	99.9963
Annotation Cluster 39	Enrichment Score: 0.8299592166552131
Category	Term	Count	%	PValue	Genes	List Total	Pop Hits	Pop Total	Fold Enrichment	Bonferroni	Benjamini	FDR
GOTERM_MF_DIRECT	GO:0051539~4 iron, 4 sulfur cluster binding	8	0.345125	0.0776583	NDUFS7, ISCU, NFU1, ACO2, RSAD2, RTEL1-TNFRSF6B, RTEL1, ERCC2	1514	42	16881	2.1238	1	0.959922	73.4573
SMART	SM00488:DEXDc2	3	0.129422	0.113609	RTEL1-TNFRSF6B, RTEL1, ERCC2	855	7	10057	5.0411	1	0.903025	81.8805
SMART	SM00491:HELICc2	3	0.129422	0.113609	RTEL1-TNFRSF6B, RTEL1, ERCC2	855	7	10057	5.0411	1	0.903025	81.8805
INTERPRO	IPR014013:Helicase, superfamily 1,2, ATP-binding domain, DinG,Rad3-type	3	0.129422	0.117982	RTEL1-TNFRSF6B, RTEL1, ERCC2	1612	7	18559	4.93415	1	0.992815	88.7765
INTERPRO	IPR013020:DNA helicase (DNA repair), Rad3 type	3	0.129422	0.117982	RTEL1-TNFRSF6B, RTEL1, ERCC2	1612	7	18559	4.93415	1	0.992815	88.7765
INTERPRO	IPR010614:DEAD2	3	0.129422	0.117982	RTEL1-TNFRSF6B, RTEL1, ERCC2	1612	7	18559	4.93415	1	0.992815	88.7765
INTERPRO	IPR006554:Helicase-like, DEXD box c2 type	3	0.129422	0.117982	RTEL1-TNFRSF6B, RTEL1, ERCC2	1612	7	18559	4.93415	1	0.992815	88.7765
GOTERM_MF_DIRECT	GO:0004003~ATP-dependent DNA helicase activity	6	0.258844	0.154079	XRCC6, RUVBL2, RTEL1-TNFRSF6B, RTEL1, CHD4, ERCC2	1514	32	16881	2.09061	1	0.977023	93.5787
UP_SEQ_FEATURE	metal ion-binding site:Iron-sulfur (4Fe-4S)	4	0.172563	0.174959	NDUFS7, ACO2, RTEL1, ERCC2	1725	17	20063	2.73664	1	0.999425	97.1288
INTERPRO	IPR006555:ATP-dependent helicase, C-terminal	3	0.129422	0.180498	RTEL1-TNFRSF6B, RTEL1, ERCC2	1612	9	18559	3.83768	1	0.996471	96.8818
UP_KEYWORDS	4Fe-4S	6	0.258844	0.199871	NDUFS7, ACO2, RSAD2, RTEL1-TNFRSF6B, RTEL1, ERCC2	1742	37	20581	1.91588	1	0.683664	96.008
UP_KEYWORDS	Iron-sulfur	6	0.258844	0.581175	NDUFS7, ACO2, RSAD2, RTEL1-TNFRSF6B, RTEL1, ERCC2	1742	60	20581	1.18146	1	0.907283	99.9997
Annotation Cluster 40	Enrichment Score: 0.8260580978173734
Category	Term	Count	%	PValue	Genes	List Total	Pop Hits	Pop Total	Fold Enrichment	Bonferroni	Benjamini	FDR
UP_SEQ_FEATURE	repeat:NHL 5	4	0.172563	0.0945377	PRR35, NHLRC4, TENM3, NHLRC1	1725	13	20063	3.57868	1	0.997346	84.0124
UP_SEQ_FEATURE	repeat:NHL 2	4	0.172563	0.112954	PRR35, NHLRC4, TENM3, NHLRC1	1725	14	20063	3.32306	1	0.998409	89.0597
UP_SEQ_FEATURE	repeat:NHL 3	4	0.172563	0.112954	PRR35, NHLRC4, TENM3, NHLRC1	1725	14	20063	3.32306	1	0.998409	89.0597
UP_SEQ_FEATURE	repeat:NHL 1	4	0.172563	0.112954	PRR35, NHLRC4, TENM3, NHLRC1	1725	14	20063	3.32306	1	0.998409	89.0597
UP_SEQ_FEATURE	repeat:NHL 4	4	0.172563	0.112954	PRR35, NHLRC4, TENM3, NHLRC1	1725	14	20063	3.32306	1	0.998409	89.0597
INTERPRO	IPR011042:Six-bladed beta-propeller, TolB-like	4	0.172563	0.718517	NHLRC4, WRAP73, TENM3, NHLRC1	1612	42	18559	1.09648	1	0.999999	100
Annotation Cluster 41	Enrichment Score: 0.8191903535350065
Category	Term	Count	%	PValue	Genes	List Total	Pop Hits	Pop Total	Fold Enrichment	Bonferroni	Benjamini	FDR
KEGG_PATHWAY	hsa05033:Nicotine addiction	10	0.431406	0.00651493	SLC32A1, GABRG2, GABRA1, GRIN2C, GABRB2, GRIN2D, GABRA6, CHRNA4, GRIN3B, CACNA1A	605	40	6910	2.85537	0.836434	0.595567	8.26635
GOTERM_BP_DIRECT	GO:1902476~chloride transmembrane transport	15	0.64711	0.0349975	FXYD1, GABRG2, CLCN3, FXYD3, GABRA1, GABRB2, SLC12A4, GABRA6, SLC26A11, BEST2, ANO2, ANO5, ANO4, PCYOX1, CLCN6	1494	93	16792	1.81284	1	0.988655	48.5541
GOTERM_BP_DIRECT	GO:0007214~gamma-aminobutyric acid signaling pathway	6	0.258844	0.0405017	GABRG2, ATF4, GABRA1, GABRB2, GABRA6, CACNA1A	1494	22	16792	3.06535	1	0.987704	53.7616
GOTERM_BP_DIRECT	GO:0006821~chloride transport	8	0.345125	0.0603921	FXYD1, GABRG2, FXYD3, GABRA1, GABRA6, ANO5, ANO4, CLCN6	1494	40	16792	2.24793	1	0.99431	68.7196
KEGG_PATHWAY	hsa04727:GABAergic synapse	12	0.517688	0.120475	GNG8, ADCY3, SLC32A1, GABRG2, GABRA1, GABRB2, GABRA6, PRKACA, GNB3, SRC, CACNA1A, GNG7	605	85	6910	1.61245	1	0.75886	81.6323
GOTERM_BP_DIRECT	GO:0051932~synaptic transmission, GABAergic	3	0.129422	0.122889	GABRG2, GABRA1, GABRB2	1494	7	16792	4.81698	1	0.997785	91.3387
GOTERM_CC_DIRECT	GO:0034707~chloride channel complex	8	0.345125	0.135291	BEST2, FXYD1, GABRG2, FXYD3, GABRA1, GABRB2, GABRA6, ANO2	1603	49	18224	1.85611	1	0.887677	88.9999
UP_KEYWORDS	Chloride channel	8	0.345125	0.136525	BEST2, FXYD1, GABRG2, FXYD3, GABRA1, GABRB2, GABRA6, ANO2	1742	51	20581	1.85327	1	0.590563	88.0005
UP_KEYWORDS	Ligand-gated ion channel	11	0.474547	0.136831	P2RX4, HCN2, P2RX7, GABRA1, ZACN, GRIN2C, GABRB2, GRIN2D, GABRA6, CHRNA4, GRIN3B	1742	80	20581	1.6245	1	0.58712	88.0618
GOTERM_BP_DIRECT	GO:0071420~cellular response to histamine	3	0.129422	0.15454	GABRG2, GABRA1, GABRB2	1494	8	16792	4.21486	1	0.998599	95.6369
UP_KEYWORDS	Chloride	10	0.431406	0.162009	BEST2, FXYD1, GABRG2, CLCN3, FXYD3, GABRA1, GABRB2, GABRA6, ANO2, CLCN6	1742	73	20581	1.61844	1	0.629353	92.2154
KEGG_PATHWAY	hsa05032:Morphine addiction	12	0.517688	0.168819	GNG8, ADCY3, SLC32A1, GABRG2, GABRA1, GABRB2, GABRA6, PDE1A, PRKACA, GNB3, CACNA1A, GNG7	605	91	6910	1.50613	1	0.722098	91.2913
GOTERM_MF_DIRECT	GO:0005254~chloride channel activity	8	0.345125	0.206546	BEST2, FXYD1, GABRG2, CLCN3, FXYD3, GABRB2, GABRA6, SLC26A11	1514	54	16881	1.65184	1	0.987831	97.7543
GOTERM_CC_DIRECT	GO:1902711~GABA-A receptor complex	4	0.172563	0.206726	GABRG2, GABRA1, GABRB2, GABRA6	1603	18	18224	2.52637	1	0.924683	97.0298
GOTERM_MF_DIRECT	GO:0004890~GABA-A receptor activity	4	0.172563	0.239487	GABRG2, GABRA1, GABRB2, GABRA6	1514	19	16881	2.34735	1	0.991337	98.8801
INTERPRO	IPR006028:Gamma-aminobutyric acid A receptor	4	0.172563	0.322129	GABRG2, GABRA1, GABRB2, GABRA6	1612	23	18559	2.00227	1	0.99961	99.8856
GOTERM_MF_DIRECT	GO:0005230~extracellular ligand-gated ion channel activity	5	0.215703	0.34264	GABRG2, GABRA1, GABRB2, GABRA6, CHRNA4	1514	33	16881	1.68938	1	0.993705	99.8976
INTERPRO	IPR018000:Neurotransmitter-gated ion-channel, conserved site	6	0.258844	0.369573	GABRG2, GABRA1, ZACN, GABRB2, GABRA6, CHRNA4	1612	46	18559	1.5017	1	0.999761	99.9677
KEGG_PATHWAY	hsa04723:Retrograde endocannabinoid signaling	11	0.474547	0.388575	GNG8, ADCY3, SLC32A1, GABRG2, GABRA1, GABRB2, GABRA6, PRKACA, GNB3, CACNA1A, GNG7	605	101	6910	1.24392	1	0.783716	99.8488
INTERPRO	IPR006029:Neurotransmitter-gated ion-channel transmembrane domain	6	0.258844	0.405074	GABRG2, GABRA1, ZACN, GABRB2, GABRA6, CHRNA4	1612	48	18559	1.43913	1	0.999842	99.9882
INTERPRO	IPR006202:Neurotransmitter-gated ion-channel ligand-binding	6	0.258844	0.405074	GABRG2, GABRA1, ZACN, GABRB2, GABRA6, CHRNA4	1612	48	18559	1.43913	1	0.999842	99.9882
INTERPRO	IPR006201:Neurotransmitter-gated ion-channel	6	0.258844	0.405074	GABRG2, GABRA1, ZACN, GABRB2, GABRA6, CHRNA4	1612	48	18559	1.43913	1	0.999842	99.9882
Annotation Cluster 42	Enrichment Score: 0.801726100974735
Category	Term	Count	%	PValue	Genes	List Total	Pop Hits	Pop Total	Fold Enrichment	Bonferroni	Benjamini	FDR
UP_SEQ_FEATURE	repeat:WD 9	8	0.345125	0.0796029	EML2, WDR66, COPB2, WDR17, WDR62, APAF1, HERC1, LLGL2	1725	44	20063	2.11468	1	0.99657	78.3755
UP_SEQ_FEATURE	repeat:WD 11	6	0.258844	0.110164	EML2, WDR17, WDR62, APAF1, HERC1, LLGL2	1725	30	20063	2.32614	1	0.99828	88.4067
INTERPRO	IPR011047:Quinonprotein alcohol dehydrogenase-like superfamily	8	0.345125	0.118913	EML2, WDR66, FBXW8, WDR17, WDR88, WDR62, FAM234A, APAF1	1612	48	18559	1.91884	1	0.99116	88.9809
UP_SEQ_FEATURE	repeat:WD 10	6	0.258844	0.122577	EML2, WDR17, WDR62, APAF1, HERC1, LLGL2	1725	31	20063	2.25111	1	0.998458	91.055
UP_SEQ_FEATURE	repeat:WD 8	9	0.388266	0.140448	EML2, WDR66, COPB2, NEDD1, WDR17, WDR62, APAF1, HERC1, LLGL2	1725	60	20063	1.74461	1	0.998953	93.8823
UP_SEQ_FEATURE	repeat:WD 12	4	0.172563	0.292119	WDR17, WDR62, APAF1, LLGL2	1725	22	20063	2.11468	1	0.999943	99.8301
UP_SEQ_FEATURE	repeat:WD 13	3	0.129422	0.465837	WDR62, APAF1, LLGL2	1725	18	20063	1.93845	1	0.999998	99.9991
Annotation Cluster 43	Enrichment Score: 0.801097611285671
Category	Term	Count	%	PValue	Genes	List Total	Pop Hits	Pop Total	Fold Enrichment	Bonferroni	Benjamini	FDR
INTERPRO	IPR000152:EGF-type aspartate,asparagine hydroxylation site	18	0.776531	0.00882016	F10, ADGRE2, ADGRE3, MASP2, NELL1, ADGRE5, C1R, F7, NRXN1, CELSR1, C1S, GAS6, NOTCH3, FBLN1, FAT1, PROZ, MEGF6, TLL1	1612	105	18559	1.97366	1	0.757831	14.3022
SMART	SM00179:EGF_CA	19	0.819672	0.0211444	MATN3, F10, ADGRE2, ADGRE3, MASP2, NELL1, ADGRE5, C1R, F7, STAB2, CELSR1, C1S, GAS6, NOTCH3, FBLN1, FAT1, PROZ, MEGF6, TLL1	855	127	10057	1.75976	0.999926	0.695404	26.1185
INTERPRO	IPR001881:EGF-like calcium-binding	19	0.819672	0.0260986	MATN3, F10, ADGRE2, ADGRE3, MASP2, NELL1, ADGRE5, C1R, F7, STAB2, CELSR1, C1S, GAS6, NOTCH3, FBLN1, FAT1, PROZ, MEGF6, TLL1	1612	127	18559	1.72242	1	0.915358	36.9169
INTERPRO	IPR018097:EGF-like calcium-binding, conserved site	15	0.64711	0.0574772	ADGRE2, F10, ADGRE3, MASP2, NELL1, ADGRE5, C1R, F7, C1S, GAS6, NOTCH3, FBLN1, FAT1, MEGF6, TLL1	1612	102	18559	1.69309	1	0.966675	64.3448
SMART	SM00181:EGF	23	0.992235	0.0764326	MATN3, F10, ADGRE2, ADGRE3, MASP2, NELL1, ADGRE5, C1R, F7, STAB2, NRXN1, CELSR1, MEGF11, GAS6, ITGBL1, NOTCH3, FBLN1, LAMA5, FAT1, PROZ, TENM3, MEGF6, TLL1	855	188	10057	1.43904	1	0.875236	67.5745
UP_KEYWORDS	EGF-like domain	27	1.1648	0.107002	MASP2, NELL1, C1R, C1S, MEGF11, ITGBL1, FAT1, PROZ, TGFA, MATN3, ADGRE2, ADAM29, F10, ADGRE3, ADGRE5, F7, CELSR1, NRXN1, STAB2, GAS6, NOTCH3, FBLN1, TMEM8A, TENM3, MEP1B, MEGF6, TLL1	1742	238	20581	1.34031	1	0.528126	80.4988
UP_SEQ_FEATURE	domain:EGF-like 2; calcium-binding	9	0.388266	0.121826	FBLN1, ADGRE2, ADGRE3, ADGRE5, NELL1, CELSR1, MEGF6, GAS6, TLL1	1725	58	20063	1.80477	1	0.998648	90.9126
INTERPRO	IPR000742:Epidermal growth factor-like domain	26	1.12166	0.148051	MASP2, NELL1, C1R, MEGF11, ITGBL1, FAT1, PROZ, TGFA, MATN3, ADGRE2, F10, ADGRE3, ADGRE5, F7, CELSR1, NRXN1, STAB2, GAS6, NOTCH3, FBLN1, TMEM8A, LAMA5, TENM3, MEP1B, MEGF6, TLL1	1612	231	18559	1.29584	1	0.995663	93.8667
UP_SEQ_FEATURE	domain:EGF-like 4; calcium-binding	6	0.258844	0.163377	NOTCH3, FBLN1, ADGRE2, ADGRE5, CELSR1, GAS6	1725	34	20063	2.05248	1	0.999208	96.2862
UP_SEQ_FEATURE	domain:EGF-like 7	5	0.215703	0.216553	NOTCH3, TENM3, STAB2, MEGF11, MEGF6	1725	28	20063	2.07692	1	0.999725	98.8951
UP_SEQ_FEATURE	domain:EGF-like 5; calcium-binding	6	0.258844	0.224724	FBLN1, ADGRE2, ADGRE5, NELL1, CELSR1, MEGF6	1725	38	20063	1.83643	1	0.999759	99.0896
UP_SEQ_FEATURE	domain:EGF-like 1	14	0.603969	0.230482	NOTCH3, MATN3, FBLN1, ADGRE2, ADGRE3, FAT1, ADGRE5, NELL1, PROZ, TENM3, STAB2, NRXN1, MEGF6, MEGF11	1725	120	20063	1.35692	1	0.999765	99.2066
UP_SEQ_FEATURE	domain:EGF-like 3	9	0.388266	0.328299	NOTCH3, MATN3, FAT1, NELL1, TENM3, STAB2, NRXN1, MEGF11, MEGF6	1725	76	20063	1.37732	1	0.999976	99.9355
UP_SEQ_FEATURE	domain:EGF-like 8; calcium-binding	4	0.172563	0.340776	NOTCH3, FBLN1, CELSR1, MEGF6	1725	24	20063	1.93845	1	0.999983	99.9544
UP_SEQ_FEATURE	domain:EGF-like 2	10	0.431406	0.355927	NOTCH3, MATN3, F10, FAT1, TENM3, PROZ, F7, STAB2, NRXN1, MEGF11	1725	89	20063	1.30682	1	0.999983	99.9703
INTERPRO	IPR013032:EGF-like, conserved site	20	0.862813	0.366548	MATN3, F10, MASP2, NELL1, ITGB4, C1R, F7, STAB2, CELSR1, MEGF11, GAS6, NOTCH3, FBLN1, TMEM8A, FAT1, TENM3, PROZ, TGFA, MEGF6, TLL1	1612	199	18559	1.15709	1	0.999756	99.9649
UP_SEQ_FEATURE	domain:EGF-like 6; calcium-binding	4	0.172563	0.38917	NOTCH3, FBLN1, NELL1, CELSR1	1725	26	20063	1.78934	1	0.999992	99.9888
UP_SEQ_FEATURE	domain:EGF-like 4	7	0.301984	0.396732	MATN3, FAT1, NELL1, TENM3, STAB2, MEGF11, MEGF6	1725	59	20063	1.37992	1	0.999992	99.9911
UP_SEQ_FEATURE	domain:EGF-like 3; calcium-binding	5	0.215703	0.414589	FBLN1, ADGRE2, ADGRE5, CELSR1, GAS6	1725	38	20063	1.53036	1	0.999994	99.9949
INTERPRO	IPR009030:Insulin-like growth factor binding protein, N-terminal	14	0.603969	0.43182	NOTCH3, MATN3, TNFRSF9, FBLN1, LTBR, ADGRE2, ADGRE3, ADGRE5, NELL1, CELSR1, MEGF6, PCSK4, EPHB1, GAS6	1612	139	18559	1.15959	1	0.999897	99.9947
UP_SEQ_FEATURE	domain:EGF-like 5	5	0.215703	0.492621	NOTCH3, FAT1, TENM3, STAB2, MEGF11	1725	42	20063	1.38461	1	0.999999	99.9996
Annotation Cluster 44	Enrichment Score: 0.7948272100580004
Category	Term	Count	%	PValue	Genes	List Total	Pop Hits	Pop Total	Fold Enrichment	Bonferroni	Benjamini	FDR
UP_KEYWORDS	Ubl conjugation pathway	71	3.06299	0.0492759	MKRN1, SH3RF1, SAE1, MYLIP, RNF182, RNF213, KLHL2, KLHL21, RNF34, FBXL16, DCAF15, ANAPC5, SOCS3, UBE2J1, SOCS5, IRF2BP1, HERC1, UBE2N, UBE2O, JOSD1, UHRF1, DCUN1D2, KDM2B, PIAS4, RNF138, COMMD1, ASB3, ANAPC7, PIAS1, ASB5, FBXO11, TRAF2, FZR1, USP3, ANAPC13, USP9X, USP5, RAB40C, UBA5, CDC34, NHLRC1, FEM1B, FEM1A, RBX1, FBXW9, RNF125, SUMO2, RNF126, FBXW8, HECTD4, USP36, FBXO41, USP34, RNF144A, RNF…	1742	680	20581	1.23358	1	0.443926	51.8043
GOTERM_MF_DIRECT	GO:0004842~ubiquitin-protein transferase activity	34	1.46678	0.272558	MKRN1, TRAF2, BACH2, NHLRC1, MYLIP, CDC34, FEM1B, RNF213, FEM1A, RNF182, KLHL2, RBX1, KLHL29, FBXW8, KLHL21, HECTD4, RNF10, RNF34, RNF144A, RNF144B, GPR75-ASB3, SPSB1, FBXO2, BIRC5, HERC1, UBE2N, MARCH1, UBE2E3, UBE2O, UHRF1, RNF7, KLHL14, ASB3, FBXO11	1514	329	16881	1.15227	1	0.992075	99.46
GOTERM_BP_DIRECT	GO:0016567~protein ubiquitination	36	1.55306	0.307202	SH3RF1, BACH2, RAB40C, SAE1, MYLIP, CDC34, FEM1B, RNF182, RNF213, FEM1A, KLHL2, RBX1, KLHL29, FBXW8, KLHL21, RNF34, DCAF15, WDTC1, GPR75-ASB3, SOCS3, FBXO2, SPSB2, UBE2J1, SPSB4, BIRC5, SOCS5, HERC1, UBE2N, MSL2, KLHL14, WSB2, MED18, RNF138, ASB3, ASB5, FBXO11	1494	359	16792	1.12709	1	0.999655	99.8938
Annotation Cluster 45	Enrichment Score: 0.7940209842105392
Category	Term	Count	%	PValue	Genes	List Total	Pop Hits	Pop Total	Fold Enrichment	Bonferroni	Benjamini	FDR
INTERPRO	IPR016579:Synaptogyrin	3	0.129422	0.0401303	SYNGR1, SYNGR2, SYNGR4	1612	4	18559	8.63477	1	0.943206	51.0098
PIR_SUPERFAMILY	PIRSF011282:synaptogyrin	3	0.129422	0.0415749	SYNGR1, SYNGR2, SYNGR4	151	4	1692	8.40397	0.996321	0.996321	39.0951
GOTERM_CC_DIRECT	GO:0031594~neuromuscular junction	7	0.301984	0.353526	P2RX7, TRIP4, EFNA2, PRKACA, SYNGR1, SYNGR2, SYNGR4	1603	55	18224	1.44692	1	0.964878	99.8672
UP_SEQ_FEATURE	domain:MARVEL	4	0.172563	0.38917	PLLP, SYNGR1, SYNGR2, SYNGR4	1725	26	20063	1.78934	1	0.999992	99.9888
INTERPRO	IPR008253:Marvel	4	0.172563	0.466693	PLLP, SYNGR1, SYNGR2, SYNGR4	1612	29	18559	1.588	1	0.999947	99.9982
Annotation Cluster 46	Enrichment Score: 0.7869744409080259
Category	Term	Count	%	PValue	Genes	List Total	Pop Hits	Pop Total	Fold Enrichment	Bonferroni	Benjamini	FDR
UP_SEQ_FEATURE	DNA-binding region:Basic motif	23	0.992235	0.0227869	CEBPA, BHLHE23, BACH2, CEBPG, MYF5, JUNB, SREBF2, ATF5, NPAS1, NCOA1, ATF4, HIF1A, TCFL5, DBP, LYL1, TEF, HIF3A, NEUROD1, MLXIP, CREB3L3, TCF3, TWIST1, ATF4P3	1725	163	20063	1.64115	1	0.959747	34.6581
SMART	SM00353:HLH	14	0.603969	0.161113	FERD3L, NPAS1, NCOA1, BHLHE23, HIF1A, TCFL5, LYL1, MYF5, HIF3A, NEUROD1, MLXIP, TCF3, SREBF2, TWIST1	855	113	10057	1.45731	1	0.926163	91.6955
UP_SEQ_FEATURE	domain:Helix-loop-helix motif	14	0.603969	0.187791	FERD3L, NPAS1, NCOA1, BHLHE23, HIF1A, TCFL5, LYL1, MYF5, HIF3A, NEUROD1, MLXIP, TCF3, SREBF2, TWIST1	1725	115	20063	1.41591	1	0.999569	97.8503
INTERPRO	IPR011598:Myc-type, basic helix-loop-helix (bHLH) domain	14	0.603969	0.205804	FERD3L, NPAS1, NCOA1, BHLHE23, HIF1A, TCFL5, LYL1, MYF5, HIF3A, NEUROD1, MLXIP, TCF3, SREBF2, TWIST1	1612	116	18559	1.3895	1	0.997861	98.1946
GOTERM_MF_DIRECT	GO:0070888~E-box binding	5	0.215703	0.363709	MYF5, NEUROD1, TCF3, TWIST1, SREBF2	1514	34	16881	1.6397	1	0.995103	99.94
GOTERM_MF_DIRECT	GO:0046983~protein dimerization activity	16	0.69025	0.367669	HNF1A, BHLHE23, E2F6, CELSR1, POLR2C, SREBF2, FERD3L, ATP6V1C2, NPAS1, NCOA1, TCFL5, LYL1, HIF3A, MLXIP, ANO5, ANO4	1514	150	16881	1.18933	1	0.995233	99.9458
Annotation Cluster 47	Enrichment Score: 0.7828802891648463
Category	Term	Count	%	PValue	Genes	List Total	Pop Hits	Pop Total	Fold Enrichment	Bonferroni	Benjamini	FDR
UP_SEQ_FEATURE	domain:CRAL-TRIO	6	0.258844	0.0983971	ATCAY, PRR5, PRR5-ARHGAP8, ARHGAP8, SEC14L1, MCF2L	1725	29	20063	2.40636	1	0.997735	85.2247
SMART	SM00516:SEC14	5	0.215703	0.174722	ATCAY, PRR5-ARHGAP8, ARHGAP8, SEC14L1, MCF2L	855	26	10057	2.26203	1	0.919007	93.4128
INTERPRO	IPR001251:CRAL-TRIO domain	5	0.215703	0.260633	ATCAY, PRR5-ARHGAP8, ARHGAP8, SEC14L1, MCF2L	1612	30	18559	1.91884	1	0.998849	99.4808
Annotation Cluster 48	Enrichment Score: 0.780413059298508
Category	Term	Count	%	PValue	Genes	List Total	Pop Hits	Pop Total	Fold Enrichment	Bonferroni	Benjamini	FDR
SMART	SM00303:GPS	8	0.345125	0.0159295	ADGRE2, ADGRE3, ADGRE5, ADGRG5, ADGRL1, CELSR1, PKDREJ, ADGRG3	855	32	10057	2.94064	0.999212	0.696068	20.3436
INTERPRO	IPR000203:GPS domain	8	0.345125	0.0328131	ADGRE2, ADGRE3, ADGRE5, ADGRG5, ADGRL1, CELSR1, PKDREJ, ADGRG3	1612	36	18559	2.55845	1	0.937286	44.0799
INTERPRO	IPR000832:GPCR, family 2, secretin-like	9	0.388266	0.0647094	GPR157, ADGRE2, ADGRE3, ADGRE5, GIPR, ADGRG5, ADGRL1, CELSR1, ADGRG3	1612	50	18559	2.07234	1	0.964261	68.8223
UP_SEQ_FEATURE	domain:GPS	7	0.301984	0.0841671	ADGRE2, ADGRE3, ADGRE5, ADGRG5, ADGRL1, CELSR1, ADGRG3	1725	36	20063	2.26153	1	0.99633	80.2718
INTERPRO	IPR017981:GPCR, family 2-like	9	0.388266	0.156397	GPR157, ADGRE2, ADGRE3, ADGRE5, GIPR, ADGRG5, ADGRL1, CELSR1, ADGRG3	1612	61	18559	1.69864	1	0.995681	94.8333
UP_SEQ_FEATURE	site:Cleavage	9	0.388266	0.25149	ADGRE2, ADGRE3, MASP2, ADGRE5, TMPRSS9, PTPRS, ERVFRD-1, ADGRL1, ITGA4	1725	70	20063	1.49538	1	0.999858	99.5241
INTERPRO	IPR017983:GPCR, family 2, secretin-like, conserved site	5	0.215703	0.361548	ADGRE2, ADGRE3, ADGRE5, GIPR, ADGRL1	1612	35	18559	1.64472	1	0.999754	99.9597
SMART	SM00008:HormR	3	0.129422	0.639224	GIPR, ADGRL1, CELSR1	855	25	10057	1.41151	1	0.997238	99.9999
INTERPRO	IPR001879:GPCR, family 2, extracellular hormone receptor domain	3	0.129422	0.712183	GIPR, ADGRL1, CELSR1	1612	28	18559	1.23354	1	0.999999	100
GOTERM_BP_DIRECT	GO:0007166~cell surface receptor signaling pathway	21	0.905953	0.851824	MCHR1, BSG, GPR157, ADGRE2, IL27RA, ADGRE3, ADGRE5, MKNK2, ADGRG5, ADGRG3, CD9, P2RX7, NUP62, JMJD6, UPK1A, GIPR, GALR2, CD4, ADGRL1, CD27, MTNR1A	1494	274	16792	0.861431	1	1	100
Annotation Cluster 49	Enrichment Score: 0.7624032209242958
Category	Term	Count	%	PValue	Genes	List Total	Pop Hits	Pop Total	Fold Enrichment	Bonferroni	Benjamini	FDR
UP_KEYWORDS	Serine protease	20	0.862813	0.028797	F11, HPN, F10, MASP2, PRTN3, PRSS57, TMPRSS9, C1R, F7, C1S, PCSK2, GZMM, LONP1, TPP2, KLKB1, C1RL, DPP8, DPP9, DPP7, PCSK4	1742	141	20581	1.67583	1	0.363941	34.4308
UP_SEQ_FEATURE	active site:Charge relay system	25	1.07852	0.0684608	PRTN3, PAFAH2, MASP2, C1R, C1S, PCSK2, TPP2, KLKB1, LCAT, DPP8, DPP9, DPP7, PCSK4, F11, HPN, PLA2G15, F10, PRSS57, TMPRSS9, F7, RBBP9, GZMM, ABHD17A, C1RL, LIPG	1725	203	20063	1.43236	1	0.994095	72.9964
SMART	SM00020:Tryp_SPc	16	0.69025	0.0740975	F11, HPN, F10, PRSS54, MASP2, PRTN3, PRSS57, TMPRSS9, C1R, F7, C1S, GZMM, AZU1, KLKB1, PROZ, C1RL	855	118	10057	1.59493	1	0.882484	66.3938
UP_SEQ_FEATURE	domain:Peptidase S1	15	0.64711	0.0836879	F11, HPN, F10, PRSS54, MASP2, PRTN3, PRSS57, C1R, F7, C1S, GZMM, AZU1, KLKB1, PROZ, C1RL	1725	109	20063	1.60056	1	0.996553	80.0803
INTERPRO	IPR001254:Peptidase S1	16	0.69025	0.0963516	F11, HPN, F10, PRSS54, MASP2, PRTN3, PRSS57, TMPRSS9, C1R, F7, C1S, GZMM, AZU1, KLKB1, PROZ, C1RL	1612	120	18559	1.53507	1	0.983887	82.8825
INTERPRO	IPR009003:Trypsin-like cysteine,serine peptidase domain	16	0.69025	0.143416	F11, HPN, F10, PRSS54, MASP2, PRTN3, PRSS57, TMPRSS9, C1R, F7, C1S, GZMM, AZU1, KLKB1, PROZ, C1RL	1612	128	18559	1.43913	1	0.99594	93.2587
INTERPRO	IPR001314:Peptidase S1A, chymotrypsin-type	14	0.603969	0.180793	F11, HPN, F10, PRTN3, MASP2, PRSS57, TMPRSS9, C1R, F7, C1S, GZMM, AZU1, KLKB1, C1RL	1612	113	18559	1.42639	1	0.996251	96.9013
GOTERM_MF_DIRECT	GO:0008236~serine-type peptidase activity	9	0.388266	0.200196	GZMM, HPN, PRTN3, PRSS57, DPP8, C1R, F7, DPP9, DPP7	1514	63	16881	1.59285	1	0.98667	97.4405
KEGG_PATHWAY	hsa04610:Complement and coagulation cascades	9	0.388266	0.253206	F11, VWF, F10, C5AR1, MASP2, KLKB1, C1R, F7, C1S	605	69	6910	1.48976	1	0.728672	97.8806
UP_KEYWORDS	Protease	51	2.20017	0.288477	METAP2, MASP2, THOP1, LONP1, CASP3, TPP2, DPP8, DPP9, DPP7, DPEP2, F11, PEPD, F10, F7, GZMM, JOSD1, CPE, ADAM17, PSMB10, USP3, PRTN3, USP5, USP9X, C1R, C1S, PSMA7, PCSK2, KLKB1, USP36, USP34, PCSK4, RHBDF2, SPPL3, HPN, UFSP2, PRSS57, SPPL2B, TMPRSS9, KY, XPNPEP3, PARK7, CAPN15, DESI1, CASP14, SPCS3, C1RL, MEP1B, LTA4H, MPND, TLL1, USP44	1742	544	20581	1.10762	1	0.765269	99.2673
GOTERM_MF_DIRECT	GO:0004252~serine-type endopeptidase activity	23	0.992235	0.607251	F11, RHBDF2, HPN, F10, PRSS54, PRTN3, MASP2, PRSS57, TMPRSS9, C1R, COLEC11, F7, C1S, PCSK2, GZMM, AZU1, LONP1, TPP2, KLKB1, PROZ, C1RL, PCSK4, TLL1	1514	255	16881	1.00568	1	0.999412	100
INTERPRO	IPR018114:Peptidase S1, trypsin family, active site	9	0.388266	0.669577	F11, GZMM, HPN, F10, PRTN3, KLKB1, PRSS57, TMPRSS9, F7	1612	102	18559	1.01586	1	0.999999	100
GOTERM_BP_DIRECT	GO:0006508~proteolysis	43	1.85505	0.675546	MASP2, PRTN3, THOP1, ADAMTSL5, C1R, C1S, PCSK2, AZU1, CASP3, TPP2, KLKB1, DPP8, DPP9, DPP7, DPEP2, RHBDF2, NUDT16, F11, HPN, PRSS54, ADAM29, PEPD, CAPNS1, UFSP2, PRSS57, FBXO2, TMPRSS9, KY, COLEC11, PARK7, UBE2N, TRAPPC12, GZMM, CAPN15, DESI1, CASP14, SPCS3, C1RL, MEP1B, ADAM17, LTA4H, MPND, TLL1	1494	500	16792	0.966608	1	0.999998	100
Annotation Cluster 50	Enrichment Score: 0.7623941440160924
Category	Term	Count	%	PValue	Genes	List Total	Pop Hits	Pop Total	Fold Enrichment	Bonferroni	Benjamini	FDR
UP_KEYWORDS	RNA-binding	73	3.14927	0.0179273	RBPMS2, NAF1, XPO1, ZC3HAV1, LSM7, SRP68, U2SURP, TLR3, TRMT1, ZNF638, SART3, DDX17, DDX28, SNRPGP15, TARDBP, TIA1, DHX34, PIWIL1, PUM2, CSDC2, NUDT16, DDX39A, RBM42, KHDRBS3, NUDT4, EMG1, NOL9, RBFOX3, YTHDF2, MBNL2, YTHDF1, EIF4A3, TRNAU1AP, NOP2, KDM2B, CELF5, ESRP2, CPSF3, XRN1, C1D, NANOS3, ENDOV, SRSF12, SETD1B, OAS3, SNU13, DAZAP1, EXOSC10, TNRC6C, SAFB, MSI1, SNRNP35, UNK, TNRC6B, TRMU, R…	1742	665	20581	1.29694	0.999903	0.299203	22.995
GOTERM_MF_DIRECT	GO:0000166~nucleotide binding	39	1.68248	0.117308	RBPMS2, ADCY3, NT5C1B-RDH14, APLF, SRSF12, SETD1B, U2SURP, NT5C1B, ZNF638, HPRT1, SART3, DAZAP1, ATP2B1, EXOSC10, TNRC6C, SAFB, TARDBP, TIA1, MSI1, SNRNP35, TNRC6B, NUP35, CRY1, RBM24, RBM42, ATP4A, RBFOX3, U2AF1L4, SAFB2, SRSF2, TRNAU1AP, DHRS3, SRSF4, SRSF9, CELF5, RBM19, ESRP2, APAF1, DMC1	1514	348	16881	1.24956	1	0.970317	87.0926
INTERPRO	IPR000504:RNA recognition motif domain	25	1.07852	0.176537	RBPMS2, SETD1B, SRSF12, U2SURP, ZNF638, SART3, DAZAP1, TNRC6C, TARDBP, TIA1, SAFB, MSI1, SNRNP35, RBM42, RBM24, RBFOX3, U2AF1L4, SAFB2, SRSF2, TRNAU1AP, SRSF4, CELF5, SRSF9, RBM19, ESRP2	1612	226	18559	1.27356	1	0.996493	96.6085
SMART	SM00360:RRM	23	0.992235	0.189477	RBPMS2, RBM24, RBM42, SRSF12, SETD1B, RBFOX3, U2SURP, ZNF638, SART3, SAFB2, DAZAP1, SRSF2, TRNAU1AP, SRSF4, SRSF9, TARDBP, TIA1, CELF5, SAFB, MSI1, RBM19, SNRNP35, ESRP2	855	212	10057	1.27613	1	0.925486	94.8982
UP_SEQ_FEATURE	domain:RRM	15	0.64711	0.269979	RBPMS2, RBM42, RBM24, SRSF12, SETD1B, U2SURP, U2AF1L4, RRP7BP, ABCB5, SAFB2, SRSF2, TNRC6C, SAFB, SNRNP35, TNRC6B	1725	135	20063	1.2923	1	0.999889	99.7001
INTERPRO	IPR012677:Nucleotide-binding, alpha-beta plait	27	1.1648	0.278033	RBPMS2, SRSF12, SETD1B, U2SURP, ZNF638, SART3, DAZAP1, TNRC6C, TARDBP, TIA1, SAFB, MSI1, SNRNP35, TNRC6B, NUP35, RBM42, RBM24, RBFOX3, U2AF1L4, SAFB2, SRSF2, TRNAU1AP, SRSF4, CELF5, SRSF9, RBM19, ESRP2	1612	264	18559	1.17747	1	0.999165	99.6571
UP_SEQ_FEATURE	domain:RRM 1	13	0.560828	0.388234	TRNAU1AP, SRSF4, CELF5, TIA1, SRSF9, TARDBP, MSI1, HNRNPA1P7, RBM19, ESRP2, ZNF638, SART3, DAZAP1	1725	125	20063	1.2096	1	0.999992	99.9885
UP_SEQ_FEATURE	domain:RRM 2	13	0.560828	0.388234	TRNAU1AP, SRSF4, CELF5, TIA1, SRSF9, TARDBP, MSI1, HNRNPA1P7, RBM19, ESRP2, ZNF638, SART3, DAZAP1	1725	125	20063	1.2096	1	0.999992	99.9885
Annotation Cluster 51	Enrichment Score: 0.7538787981211836
Category	Term	Count	%	PValue	Genes	List Total	Pop Hits	Pop Total	Fold Enrichment	Bonferroni	Benjamini	FDR
UP_SEQ_FEATURE	repeat:LRR 16	9	0.388266	0.0360374	CHADL, NLRC5, DNAH10, PODNL1, CARMIL2, TLR3, LRRC9, SLITRK6, SLITRK5	1725	45	20063	2.32614	1	0.98067	49.2151
UP_SEQ_FEATURE	repeat:LRR 15	9	0.388266	0.067922	CHADL, NLRC5, DNAH10, PODNL1, CARMIL2, TLR3, LRRC9, SLITRK6, SLITRK5	1725	51	20063	2.05248	1	0.994427	72.7066
UP_SEQ_FEATURE	repeat:LRR 14	10	0.431406	0.0693365	CHADL, NLRC5, DNAH10, PODNL1, LINGO3, CARMIL2, TLR3, LRRC9, SLITRK6, SLITRK5	1725	60	20063	1.93845	1	0.993915	73.4612
UP_SEQ_FEATURE	repeat:LRR 13	11	0.474547	0.107779	CHADL, NLRC5, DNAH10, PODNL1, LINGO3, CARMIL2, DNAH17, TLR3, LRRC9, SLITRK6, SLITRK5	1725	75	20063	1.70584	1	0.998347	87.8193
UP_SEQ_FEATURE	repeat:LRR 21	4	0.172563	0.197383	CHADL, NLRC5, TLR3, LRRC9	1725	18	20063	2.58461	1	0.999675	98.2737
UP_SEQ_FEATURE	repeat:LRR 22	3	0.129422	0.27598	NLRC5, TLR3, LRRC9	1725	12	20063	2.90768	1	0.999906	99.7425
UP_SEQ_FEATURE	repeat:LRR 20	4	0.172563	0.316433	CHADL, NLRC5, TLR3, LRRC9	1725	23	20063	2.02273	1	0.999969	99.9109
UP_SEQ_FEATURE	repeat:LRR 19	4	0.172563	0.365051	CHADL, NLRC5, TLR3, LRRC9	1725	25	20063	1.86092	1	0.999986	99.9772
UP_SEQ_FEATURE	repeat:LRR 18	4	0.172563	0.413055	CHADL, NLRC5, TLR3, LRRC9	1725	27	20063	1.72307	1	0.999995	99.9947
UP_SEQ_FEATURE	repeat:LRR 17	4	0.172563	0.608306	CHADL, NLRC5, TLR3, LRRC9	1725	36	20063	1.2923	1	1	100
Annotation Cluster 52	Enrichment Score: 0.7536957381824134
Category	Term	Count	%	PValue	Genes	List Total	Pop Hits	Pop Total	Fold Enrichment	Bonferroni	Benjamini	FDR
KEGG_PATHWAY	hsa04022:cGMP-PKG signaling pathway	21	0.905953	0.0867579	ADCY3, SLC8A2, ATP1B3, MAP2K1, SLC25A4, ROCK2, PIK3CB, MAP2K2, GNA11, PIK3CD, PPP3R1, PRKCE, PPP1CC, ATP2B1, ATF4, ATP2A2, ADRA1B, PPP1R12A, CREB3L3, NFATC3, OPRD1	605	166	6910	1.44489	1	0.733692	69.82
KEGG_PATHWAY	hsa04270:Vascular smooth muscle contraction	15	0.64711	0.15481	ADCY3, BRAF, MAP2K1, ROCK2, MAP2K2, GNA11, PRKCH, PRKCE, PPP1CC, PTGIR, ADRA1B, PLA2G1B, PPP1R12A, PRKACA, PLA2G4C	605	119	6910	1.43968	1	0.716113	89.1415
KEGG_PATHWAY	hsa04921:Oxytocin signaling pathway	16	0.69025	0.408136	ADCY3, MAP2K1, ROCK2, PIK3CB, MAP2K2, PIK3CD, PPP3R1, PPP1CC, KCNJ14, SRC, CAMKK2, PPP1R12A, PRKACA, PLA2G4C, NFATC3, MAP2K5	605	158	6910	1.15661	1	0.779826	99.9015
Annotation Cluster 53	Enrichment Score: 0.7466906007652288
Category	Term	Count	%	PValue	Genes	List Total	Pop Hits	Pop Total	Fold Enrichment	Bonferroni	Benjamini	FDR
BIOCARTA	h_tgfbPathway:TGF beta signaling pathway	7	0.301984	0.0127264	MAP3K7, EP300, MAP2K1, SMAD7, SMAD3, SMAD2, TAB1	179	19	1625	3.3446	0.945385	0.945385	15.114
KEGG_PATHWAY	hsa04520:Adherens junction	7	0.301984	0.59635	MAP3K7, EP300, BAIAP2, WASF2, SMAD3, SMAD2, SRC	605	71	6910	1.12606	1	0.857446	99.9994
BIOCARTA	h_nthiPathway:NFkB activation by Nontypeable Hemophilus influenzae	3	0.129422	0.758089	MAP3K7, EP300, SMAD3	179	24	1625	1.13478	1	0.999442	100
Annotation Cluster 54	Enrichment Score: 0.7427848383636836
Category	Term	Count	%	PValue	Genes	List Total	Pop Hits	Pop Total	Fold Enrichment	Bonferroni	Benjamini	FDR
SMART	SM00271:DnaJ	8	0.345125	0.108852	DNAJB7, DNAJC13, DNAJC11, DNAJC8, DNAJC10, DNAJC5, DNAJB1, DNAJC3	855	48	10057	1.96043	1	0.91302	80.4532
INTERPRO	IPR001623:DnaJ domain	8	0.345125	0.150278	DNAJB7, DNAJC13, DNAJC11, DNAJC8, DNAJC10, DNAJC5, DNAJB1, DNAJC3	1612	51	18559	1.80597	1	0.994953	94.1401
UP_SEQ_FEATURE	domain:J	8	0.345125	0.155696	DNAJB7, DNAJC13, DNAJC11, DNAJC8, DNAJC10, DNAJC5, DNAJB1, DNAJC3	1725	52	20063	1.78934	1	0.999087	95.6036
INTERPRO	IPR018253:DnaJ domain, conserved site	4	0.172563	0.419616	DNAJB7, DNAJC11, DNAJC5, DNAJB1	1612	27	18559	1.70563	1	0.999872	99.9924
Annotation Cluster 55	Enrichment Score: 0.7397396337752816
Category	Term	Count	%	PValue	Genes	List Total	Pop Hits	Pop Total	Fold Enrichment	Bonferroni	Benjamini	FDR
INTERPRO	IPR017954:Lipid-binding serum glycoprotein, conserved site	3	0.129422	0.0630771	BPI, CETP, LBP	1612	5	18559	6.90782	1	0.966479	67.8607
SMART	SM00328:BPI1	3	0.129422	0.143247	BPI, CETP, LBP	855	8	10057	4.41096	1	0.929074	88.8069
SMART	SM00329:BPI2	3	0.129422	0.174246	BPI, CETP, LBP	855	9	10057	3.92086	1	0.924361	93.3588
INTERPRO	IPR001124:Lipid-binding serum glycoprotein, C-terminal	3	0.129422	0.2133	BPI, CETP, LBP	1612	10	18559	3.45391	1	0.997929	98.4695
INTERPRO	IPR017943:Bactericidal permeability-increasing protein, alpha,beta domain	3	0.129422	0.313336	BPI, CETP, LBP	1612	13	18559	2.65685	1	0.99956	99.8568
INTERPRO	IPR017942:Lipid-binding serum glycoprotein, N-terminal	3	0.129422	0.346294	BPI, CETP, LBP	1612	14	18559	2.46708	1	0.999688	99.9392
Annotation Cluster 56	Enrichment Score: 0.7390250668263153
Category	Term	Count	%	PValue	Genes	List Total	Pop Hits	Pop Total	Fold Enrichment	Bonferroni	Benjamini	FDR
GOTERM_BP_DIRECT	GO:0098609~cell-cell adhesion	30	1.29422	0.170628	RTN4, ZC3HAV1, SNX5, WASF2, GIPC1, RANGAP1, SFN, RAB1A, PACSIN2, RPL6, PLIN3, CNN2, CC2D1A, NUDC, ENO1, ARGLU1, BSG, STK24, BAIAP2, DOCK9, PPP1R13L, GCN1, PARK7, NOTCH3, EVPL, SPTBN1, DNAJB1, TMPO, SEPT9, SH3GL1	1494	271	16792	1.24424	1	0.99861	96.9512
GOTERM_MF_DIRECT	GO:0098641~cadherin binding involved in cell-cell adhesion	32	1.3805	0.173845	RTN4, ZC3HAV1, SNX5, WASF2, GIPC1, RANGAP1, SFN, SRC, RAB1A, PACSIN2, RPL6, PLIN3, CNN2, CC2D1A, NUDC, ENO1, ARGLU1, BSG, STK24, BAIAP2, DOCK9, PPP1R13L, GCN1, PARK7, NOTCH3, EVPL, NCK1, SPTBN1, DNAJB1, TMPO, SEPT9, SH3GL1	1514	290	16881	1.23034	1	0.982355	95.6435
GOTERM_CC_DIRECT	GO:0005913~cell-cell adherens junction	34	1.46678	0.204508	RTN4, ZC3HAV1, SNX5, WASF2, GIPC1, RANGAP1, SFN, SRC, RAB1A, PACSIN2, RPL6, PLIN3, CNN2, CC2D1A, NUDC, ENO1, ARGLU1, BSG, SMAD7, STK24, BAIAP2, DOCK9, PPP1R13L, GCN1, PARK7, NOTCH3, EVPL, NCK1, DSC2, SPTBN1, DNAJB1, TMPO, SEPT9, SH3GL1	1603	323	18224	1.1967	1	0.92826	96.9012
Annotation Cluster 57	Enrichment Score: 0.7350749863400636
Category	Term	Count	%	PValue	Genes	List Total	Pop Hits	Pop Total	Fold Enrichment	Bonferroni	Benjamini	FDR
UP_SEQ_FEATURE	zinc finger region:RING-type	28	1.20794	0.0602038	MKRN1, SH3RF1, TRAF2, NHLRC1, MYLIP, RNF213, RNF182, RBX1, RNF125, TRIM65, TRIM47, RNF126, TRIM42, RNFT2, RNF10, RNF34, TRIM60P14, RNF207, TRIM61, TRIM60, MNAT1, MSL2, UHRF1, RNF7, RNF157, MEX3D, RNF138, TRIM75P	1725	230	20063	1.41591	1	0.99231	68.2185
INTERPRO	IPR013083:Zinc finger, RING,FYVE,PHD-type	47	2.02761	0.147775	MKRN1, ING4, TRAF2, SH3RF1, USP3, USP5, KMT2B, ZNRF4, EEA1, NHLRC1, MYLIP, DIDO1, RNF182, RNF213, RBX1, RNF125, TRIM65, RNF126, TRIM47, RNFT2, RNF10, RNF34, CHD5, FGD6, CHD4, RNF144A, KDM7A, UBE4B, RNF207, RPH3A, TRIM61, TRIM60, MARCH1, MNAT1, UHRF1, KDM2B, RNF7, PIAS4, RNF157, KDM4B, PHF21B, MEX3D, RNF138, TRIM75P, SYTL1, USP44, PHF6	1612	453	18559	1.19451	1	0.995966	93.832
INTERPRO	IPR017907:Zinc finger, RING-type, conserved site	19	0.819672	0.214165	RNF144A, MKRN1, SH3RF1, TRAF2, RNF144B, RNF207, NHLRC1, RNF182, TRIM61, TRIM60, RNF125, TRIM65, MNAT1, TRIM47, UHRF1, TRIM42, RNFT2, RNF10, TRIM75P	1612	169	18559	1.29436	1	0.99784	98.4986
INTERPRO	IPR001841:Zinc finger, RING-type	30	1.29422	0.266137	MKRN1, SH3RF1, TRAF2, ZNRF4, NHLRC1, MYLIP, RNF213, RNF182, RBX1, RNF125, TRIM65, TRIM47, RNF126, TRIM42, RNFT2, RNF10, RNF34, RNF144A, RNF144B, RNF207, TRIM61, TRIM60, MNAT1, MSL2, UHRF1, RNF7, RNF157, MEX3D, RNF138, TRIM75P	1612	295	18559	1.17082	1	0.998884	99.5442
SMART	SM00184:RING	23	0.992235	0.416436	MKRN1, RNF144B, SH3RF1, TRAF2, ZNRF4, RNF207, NHLRC1, RNF182, RNF213, TRIM61, TRIM60, RNF125, TRIM65, RNF126, MNAT1, TRIM47, UHRF1, RNFT2, RNF157, RNF138, TRIM75P, RNF10, RNF34	855	244	10057	1.10877	1	0.982791	99.9514
Annotation Cluster 58	Enrichment Score: 0.7205791975597468
Category	Term	Count	%	PValue	Genes	List Total	Pop Hits	Pop Total	Fold Enrichment	Bonferroni	Benjamini	FDR
INTERPRO	IPR006208:Cystine knot	4	0.172563	0.156697	NDP, CGB3, GPHB5, LHB	1612	16	18559	2.87826	1	0.995389	94.8653
SMART	SM00068:GHB	3	0.129422	0.206163	CGB3, GPHB5, LHB	855	10	10057	3.52877	1	0.93776	96.2002
INTERPRO	IPR001545:Gonadotropin, beta subunit	3	0.129422	0.2133	CGB3, GPHB5, LHB	1612	10	18559	3.45391	1	0.997929	98.4695
Annotation Cluster 59	Enrichment Score: 0.7138913590404254
Category	Term	Count	%	PValue	Genes	List Total	Pop Hits	Pop Total	Fold Enrichment	Bonferroni	Benjamini	FDR
GOTERM_CC_DIRECT	GO:0005680~anaphase-promoting complex	6	0.258844	0.0461525	FZR1, RNF7, ANAPC5, ANAPC13, ANAPC7, MAD2L2	1603	23	18224	2.96574	1	0.840045	51.2026
GOTERM_BP_DIRECT	GO:0070979~protein K11-linked ubiquitination	5	0.215703	0.215133	UBE2E3, FZR1, ANAPC5, ANAPC13, ANAPC7	1494	27	16792	2.08141	1	0.998976	98.9105
KEGG_PATHWAY	hsa04914:Progesterone-mediated oocyte maturation	11	0.474547	0.226876	ADCY3, FZR1, BRAF, ANAPC5, MAP2K1, PIK3CB, ANAPC13, PIK3CD, PRKACA, ANAPC7, MAD2L2	605	87	6910	1.4441	1	0.746071	96.6515
GOTERM_BP_DIRECT	GO:0051439~regulation of ubiquitin-protein ligase activity involved in mitotic cell cycle	3	0.129422	0.619076	FZR1, ANAPC5, ANAPC7	1494	23	16792	1.46604	1	0.999993	100
Annotation Cluster 60	Enrichment Score: 0.7061392309628967
Category	Term	Count	%	PValue	Genes	List Total	Pop Hits	Pop Total	Fold Enrichment	Bonferroni	Benjamini	FDR
GOTERM_BP_DIRECT	GO:0043691~reverse cholesterol transport	5	0.215703	0.0695906	HNF1A, LCAT, LIPG, SCARB1, CETP	1494	18	16792	3.12212	1	0.994257	73.9649
GOTERM_BP_DIRECT	GO:0034375~high-density lipoprotein particle remodeling	4	0.172563	0.142962	LCAT, LIPG, SCARB1, CETP	1494	15	16792	2.99723	1	0.998	94.3766
GOTERM_BP_DIRECT	GO:0042632~cholesterol homeostasis	8	0.345125	0.341493	LCAT, LIPG, ALMS1, SCARB1, DISP3, CETP, MYLIP, LDLRAP1	1494	64	16792	1.40495	1	0.99975	99.9588
GOTERM_BP_DIRECT	GO:0042157~lipoprotein metabolic process	5	0.215703	0.440849	PPARA, LCAT, PRKACA, SCARB1, CETP	1494	38	16792	1.4789	1	0.999922	99.9981
Annotation Cluster 61	Enrichment Score: 0.7032277255838217
Category	Term	Count	%	PValue	Genes	List Total	Pop Hits	Pop Total	Fold Enrichment	Bonferroni	Benjamini	FDR
GOTERM_MF_DIRECT	GO:0032452~histone demethylase activity	6	0.258844	0.0495149	KDM1B, KDM7A, KDM2B, JARID2, JMJD6, KDM4B	1514	23	16881	2.90868	1	0.962064	56.5364
GOTERM_BP_DIRECT	GO:0070544~histone H3-K36 demethylation	3	0.129422	0.15454	KDM7A, KDM2B, KDM4B	1494	8	16792	4.21486	1	0.998599	95.6369
SMART	SM00558:JmjC	5	0.215703	0.228919	KDM7A, KDM2B, JARID2, JMJD6, KDM4B	855	29	10057	2.02803	1	0.95237	97.4832
UP_SEQ_FEATURE	domain:JmjC	5	0.215703	0.294129	KDM7A, KDM2B, JARID2, JMJD6, KDM4B	1725	32	20063	1.8173	1	0.999939	99.8388
INTERPRO	IPR003347:JmjC domain	5	0.215703	0.320838	KDM7A, KDM2B, JARID2, JMJD6, KDM4B	1612	33	18559	1.7444	1	0.999623	99.8818
UP_SEQ_FEATURE	metal ion-binding site:Iron; catalytic	4	0.172563	0.365051	KDM2B, JMJD6, KDM4B, ALKBH2	1725	25	20063	1.86092	1	0.999986	99.9772
Annotation Cluster 62	Enrichment Score: 0.6969818655231398
Category	Term	Count	%	PValue	Genes	List Total	Pop Hits	Pop Total	Fold Enrichment	Bonferroni	Benjamini	FDR
KEGG_PATHWAY	hsa00760:Nicotinate and nicotinamide metabolism	6	0.258844	0.103741	NMNAT3, NT5C1B-RDH14, NT5C1B, NMRK2, NMNAT1, NT5C	605	29	6910	2.36307	1	0.748177	76.4438
UP_KEYWORDS	Pyridine nucleotide biosynthesis	3	0.129422	0.269808	NMNAT3, NMRK2, NMNAT1	1742	12	20581	2.95365	1	0.758762	98.9348
GOTERM_BP_DIRECT	GO:0009435~NAD biosynthetic process	3	0.129422	0.289768	NMNAT3, NMRK2, NMNAT1	1494	12	16792	2.80991	1	0.999641	99.8311
Annotation Cluster 63	Enrichment Score: 0.6963249738647026
Category	Term	Count	%	PValue	Genes	List Total	Pop Hits	Pop Total	Fold Enrichment	Bonferroni	Benjamini	FDR
SMART	SM00757:CRA	3	0.129422	0.0858532	RANBP9, GID8, RANBP10	855	6	10057	5.88129	1	0.877833	71.9574
INTERPRO	IPR024964:CTLH,CRA C-terminal to LisH motif domain	3	0.129422	0.0892731	RANBP9, GID8, RANBP10	1612	6	18559	5.75651	1	0.980822	80.39
INTERPRO	IPR013144:CRA domain	3	0.129422	0.0892731	RANBP9, GID8, RANBP10	1612	6	18559	5.75651	1	0.980822	80.39
SMART	SM00668:CTLH	3	0.129422	0.174246	RANBP9, GID8, RANBP10	855	9	10057	3.92086	1	0.924361	93.3588
UP_SEQ_FEATURE	domain:CTLH	3	0.129422	0.209999	RANBP9, GID8, RANBP10	1725	10	20063	3.48922	1	0.999685	98.7115
INTERPRO	IPR006595:CTLH, C-terminal LisH motif	3	0.129422	0.2133	RANBP9, GID8, RANBP10	1612	10	18559	3.45391	1	0.997929	98.4695
UP_SEQ_FEATURE	domain:LisH	3	0.129422	0.70671	RANBP9, GID8, RANBP10	1725	28	20063	1.24615	1	1	100
INTERPRO	IPR006594:LisH dimerisation motif	3	0.129422	0.712183	RANBP9, GID8, RANBP10	1612	28	18559	1.23354	1	0.999999	100
Annotation Cluster 64	Enrichment Score: 0.6921353271018574
Category	Term	Count	%	PValue	Genes	List Total	Pop Hits	Pop Total	Fold Enrichment	Bonferroni	Benjamini	FDR
UP_SEQ_FEATURE	domain:DAGKc	4	0.172563	0.132596	CERKL, SPHK2, SPHK1, CERK	1725	15	20063	3.10153	1	0.998758	92.7639
INTERPRO	IPR001206:Diacylglycerol kinase, catalytic domain	4	0.172563	0.135604	CERKL, SPHK2, SPHK1, CERK	1612	15	18559	3.07014	1	0.995269	92.1035
INTERPRO	IPR016064:ATP-NAD kinase-like domain	4	0.172563	0.178713	CERKL, SPHK2, SPHK1, CERK	1612	17	18559	2.70895	1	0.996506	96.7614
KEGG_PATHWAY	hsa00600:Sphingolipid metabolism	7	0.301984	0.224652	ENPP7, SPHK2, SGPP1, SPHK1, CERK, B4GALT6, SMPD3	605	47	6910	1.70107	1	0.748917	96.5221
GOTERM_BP_DIRECT	GO:0046834~lipid phosphorylation	3	0.129422	0.289768	SPHK2, SPHK1, CERK	1494	12	16792	2.80991	1	0.999641	99.8311
SMART	SM00046:DAGKc	3	0.129422	0.336255	SPHK2, SPHK1, CERK	855	14	10057	2.52055	1	0.972018	99.6989
Annotation Cluster 65	Enrichment Score: 0.6915248388673237
Category	Term	Count	%	PValue	Genes	List Total	Pop Hits	Pop Total	Fold Enrichment	Bonferroni	Benjamini	FDR
INTERPRO	IPR022398:Peptidase S8, subtilisin, His-active site	3	0.129422	0.180498	PCSK2, TPP2, PCSK4	1612	9	18559	3.83768	1	0.996471	96.8818
INTERPRO	IPR023828:Peptidase S8, subtilisin, Ser-active site	3	0.129422	0.180498	PCSK2, TPP2, PCSK4	1612	9	18559	3.83768	1	0.996471	96.8818
INTERPRO	IPR015500:Peptidase S8, subtilisin-related	3	0.129422	0.2133	PCSK2, TPP2, PCSK4	1612	10	18559	3.45391	1	0.997929	98.4695
INTERPRO	IPR000209:Peptidase S8,S53 domain	3	0.129422	0.246585	PCSK2, TPP2, PCSK4	1612	11	18559	3.13992	1	0.998653	99.2793
Annotation Cluster 66	Enrichment Score: 0.6875964091885646
Category	Term	Count	%	PValue	Genes	List Total	Pop Hits	Pop Total	Fold Enrichment	Bonferroni	Benjamini	FDR
UP_SEQ_FEATURE	repeat:ANK 1	28	1.20794	0.104527	CAMTA1, NFKBID, USH1G, ASAP2, ANKRD6, FEM1B, FEM1A, ESPN, PPP1R16B, ANKRD37, GIT2, PPP1R12A, TRPV4, ANKS1B, TRPC1, CASKIN2, DZANK1, KIDINS220, ANKRD13A, PPP1R13L, NOTCH3, ANKRD27, ANKRD24, MYO16, ASB3, CLIP3, ASB5, BTBD11	1725	244	20063	1.33467	1	0.998324	86.9731
UP_SEQ_FEATURE	repeat:ANK 2	28	1.20794	0.108334	CAMTA1, NFKBID, USH1G, ASAP2, ANKRD6, FEM1B, FEM1A, ESPN, PPP1R16B, ANKRD37, GIT2, PPP1R12A, TRPV4, ANKS1B, TRPC1, CASKIN2, DZANK1, KIDINS220, ANKRD13A, PPP1R13L, NOTCH3, ANKRD27, ANKRD24, MYO16, ASB3, CLIP3, ASB5, BTBD11	1725	245	20063	1.32923	1	0.998245	87.9584
UP_SEQ_FEATURE	repeat:ANK 3	24	1.03538	0.121979	ANKS1B, CAMTA1, CASKIN2, TRPC1, NFKBID, USH1G, KIDINS220, FEM1B, ANKRD6, FEM1A, ESPN, NOTCH3, ANKRD27, PPP1R16B, ANKRD37, ANKRD24, GIT2, MYO16, PPP1R12A, TRPV4, ASB3, CLIP3, ASB5, BTBD11	1725	207	20063	1.34849	1	0.998536	90.9417
UP_KEYWORDS	ANK repeat	29	1.25108	0.126533	CAMTA1, NFKBID, USH1G, ASAP2, ANKRD6, FEM1B, FEM1A, ESPN, PPP1R16B, ANKRD37, GIT2, PPP1R12A, TRPV4, ANKS1B, TRPC1, CASKIN2, GPR75-ASB3, DZANK1, KIDINS220, ANKRD13A, PPP1R13L, NOTCH3, ANKRD27, ANKRD24, MYO16, ASB3, CLIP3, ASB5, BTBD11	1742	264	20581	1.29781	1	0.569608	85.8312
UP_SEQ_FEATURE	repeat:ANK 6	13	0.560828	0.141672	CASKIN2, ANKS1B, NFKBID, KIDINS220, ANKRD6, FEM1B, FEM1A, ESPN, ANKRD27, PPP1R12A, MYO16, ASB3, ASB5	1725	99	20063	1.52727	1	0.998844	94.041
SMART	SM00248:ANK	27	1.1648	0.157698	NFKBID, USH1G, ASAP2, ANKRD6, FEM1B, FEM1A, ESPN, PPP1R16B, ANKRD37, GIT2, PPP1R12A, TRPV4, ANKS1B, TRPC1, CASKIN2, GPR75-ASB3, KIDINS220, PPP1R13L, ANKRD13A, NOTCH3, ANKRD27, ANKRD24, MYO16, ASB3, CLIP3, ASB5, BTBD11	855	249	10057	1.27546	1	0.934617	91.2037
UP_SEQ_FEATURE	repeat:ANK 5	17	0.733391	0.160085	ANKS1B, CASKIN2, NFKBID, KIDINS220, ANKRD6, FEM1B, FEM1A, ESPN, NOTCH3, ANKRD27, PPP1R16B, ANKRD24, MYO16, PPP1R12A, ASB3, ASB5, BTBD11	1725	142	20063	1.39241	1	0.999204	96.007
INTERPRO	IPR020683:Ankyrin repeat-containing domain	29	1.25108	0.161056	CAMTA1, NFKBID, USH1G, ASAP2, ANKRD6, FEM1B, FEM1A, ESPN, PPP1R16B, ANKRD37, GIT2, PPP1R12A, TRPV4, ANKS1B, TRPC1, CASKIN2, GPR75-ASB3, DZANK1, KIDINS220, ANKRD13A, PPP1R13L, NOTCH3, ANKRD27, ANKRD24, MYO16, ASB3, CLIP3, ASB5, BTBD11	1612	265	18559	1.25992	1	0.995443	95.3086
INTERPRO	IPR002110:Ankyrin repeat	28	1.20794	0.163514	CAMTA1, NFKBID, USH1G, ASAP2, ANKRD6, FEM1B, FEM1A, ESPN, PPP1R16B, ANKRD37, GIT2, PPP1R12A, TRPV4, ANKS1B, TRPC1, CASKIN2, GPR75-ASB3, KIDINS220, ANKRD13A, PPP1R13L, NOTCH3, ANKRD27, ANKRD24, MYO16, ASB3, CLIP3, ASB5, BTBD11	1612	255	18559	1.26418	1	0.995515	95.5423
UP_SEQ_FEATURE	repeat:ANK 7	9	0.388266	0.170839	ANKRD27, ANKS1B, MYO16, ASB3, KIDINS220, FEM1B, ANKRD6, FEM1A, ESPN	1725	63	20063	1.66153	1	0.999401	96.8524
UP_SEQ_FEATURE	repeat:ANK 8	7	0.301984	0.199795	ANKRD27, ASB3, KIDINS220, FEM1B, ANKRD6, FEM1A, ESPN	1725	46	20063	1.76989	1	0.99966	98.367
UP_SEQ_FEATURE	repeat:ANK 4	17	0.733391	0.3897	ANKS1B, CASKIN2, NFKBID, KIDINS220, ANKRD6, FEM1B, FEM1A, ESPN, NOTCH3, ANKRD27, PPP1R16B, ANKRD24, MYO16, PPP1R12A, ASB3, ASB5, BTBD11	1725	170	20063	1.16307	1	0.999992	99.989
UP_SEQ_FEATURE	repeat:ANK 9	5	0.215703	0.473477	ANKRD27, ASB3, KIDINS220, FEM1A, ESPN	1725	41	20063	1.41838	1	0.999998	99.9993
UP_SEQ_FEATURE	repeat:ANK 11	3	0.129422	0.645716	ANKRD27, ASB3, KIDINS220	1725	25	20063	1.39569	1	1	100
UP_SEQ_FEATURE	repeat:ANK 10	3	0.129422	0.724996	ANKRD27, ASB3, KIDINS220	1725	29	20063	1.20318	1	1	100
Annotation Cluster 67	Enrichment Score: 0.6862155267510132
Category	Term	Count	%	PValue	Genes	List Total	Pop Hits	Pop Total	Fold Enrichment	Bonferroni	Benjamini	FDR
BIOCARTA	h_slrpPathway:Small Leucine-rich Proteoglycan (SLRP) molecules	4	0.172563	0.0201309	KERA, LUM, DCN, EPYC	179	6	1625	6.05214	0.990111	0.900557	22.9082
UP_SEQ_FEATURE	repeat:LRR 16	9	0.388266	0.0360374	CHADL, NLRC5, DNAH10, PODNL1, CARMIL2, TLR3, LRRC9, SLITRK6, SLITRK5	1725	45	20063	2.32614	1	0.98067	49.2151
UP_SEQ_FEATURE	repeat:LRR 12	14	0.603969	0.0436117	DNAH10, PODNL1, KERA, LUM, DNAH17, TLR3, DCN, CHADL, NLRC5, LINGO3, CARMIL2, SLITRK6, LRRC9, SLITRK5	1725	90	20063	1.80922	1	0.984928	56.0976
UP_KEYWORDS	Proteoglycan	9	0.388266	0.0517691	GPC4, GPC5, GPC3, KERA, SPOCK3, LUM, GPC6, DCN, EPYC	1742	49	20581	2.17003	1	0.438949	53.598
UP_SEQ_FEATURE	repeat:LRR 15	9	0.388266	0.067922	CHADL, NLRC5, DNAH10, PODNL1, CARMIL2, TLR3, LRRC9, SLITRK6, SLITRK5	1725	51	20063	2.05248	1	0.994427	72.7066
UP_SEQ_FEATURE	repeat:LRR 14	10	0.431406	0.0693365	CHADL, NLRC5, DNAH10, PODNL1, LINGO3, CARMIL2, TLR3, LRRC9, SLITRK6, SLITRK5	1725	60	20063	1.93845	1	0.993915	73.4612
UP_SEQ_FEATURE	repeat:LRR 11	14	0.603969	0.0918865	DNAH10, PODNL1, KERA, LUM, DNAH17, TLR3, DCN, CHADL, NLRC5, LINGO3, CARMIL2, SLITRK6, LRRC9, SLITRK5	1725	101	20063	1.61218	1	0.99712	83.1258
UP_SEQ_FEATURE	repeat:LRR 13	11	0.474547	0.107779	CHADL, NLRC5, DNAH10, PODNL1, LINGO3, CARMIL2, DNAH17, TLR3, LRRC9, SLITRK6, SLITRK5	1725	75	20063	1.70584	1	0.998347	87.8193
UP_SEQ_FEATURE	repeat:LRR 10	15	0.64711	0.122625	DNAH10, PODNL1, KERA, LUM, DNAH17, TLR3, DCN, FSHR, CHADL, NLRC5, LINGO3, CARMIL2, SLITRK6, LRRC9, SLITRK5	1725	116	20063	1.50397	1	0.998327	91.064
UP_SEQ_FEATURE	repeat:LRR 4	27	1.1648	0.206713	DNAH10, PXDN, PODNL1, KERA, LUM, DNAH17, TLR3, LRRC36, RANGAP1, DCN, CHADL, NLRC5, LINGO3, LRG1, LGI4, LRRC9, FBXL16, LRFN3, ANP32C, LRRC43, LRRC23, FSHR, KDM2B, CARMIL2, EPYC, SLITRK6, SLITRK5	1725	255	20063	1.23149	1	0.999709	98.6088
GOTERM_BP_DIRECT	GO:0007409~axonogenesis	12	0.517688	0.253056	LINGO3, KERA, STK11, RYK, LUM, BAIAP2, STMN1, EPYC, SLITRK6, SLITRK5, LRFN3, PTPN11	1494	98	16792	1.37628	1	0.999482	99.5675
UP_SEQ_FEATURE	repeat:LRR 6	22	0.949094	0.257646	DNAH10, PXDN, PODNL1, KERA, LUM, DNAH17, LRRC43, TLR3, RANGAP1, DCN, FSHR, CHADL, NLRC5, LINGO3, CARMIL2, LRG1, EPYC, LRRC9, SLITRK6, FBXL16, SLITRK5, LRFN3	1725	209	20063	1.22429	1	0.999853	99.5914
UP_SEQ_FEATURE	repeat:LRR 9	15	0.64711	0.260973	DNAH10, PODNL1, KERA, LUM, DNAH17, TLR3, DCN, FSHR, CHADL, NLRC5, LINGO3, CARMIL2, SLITRK6, LRRC9, SLITRK5	1725	134	20063	1.30195	1	0.999862	99.6239
UP_SEQ_FEATURE	repeat:LRR 8	16	0.69025	0.289925	DNAH10, PODNL1, KERA, LUM, DNAH17, TLR3, DCN, FSHR, CHADL, NLRC5, LINGO3, CARMIL2, LRG1, SLITRK6, LRRC9, SLITRK5	1725	148	20063	1.25738	1	0.999942	99.8201
SMART	SM00013:LRRNT	7	0.301984	0.308129	CHADL, LINGO3, KERA, LUM, DCN, EPYC, FSHR	855	54	10057	1.52478	1	0.969427	99.4579
INTERPRO	IPR000372:Leucine-rich repeat-containing N-terminal	7	0.301984	0.326622	CHADL, LINGO3, KERA, LUM, DCN, EPYC, FSHR	1612	54	18559	1.49243	1	0.999607	99.8981
UP_SEQ_FEATURE	repeat:LRR 5	23	0.992235	0.338516	DNAH10, PXDN, PODNL1, KERA, LUM, DNAH17, LRRC43, TLR3, RANGAP1, DCN, FSHR, LRRC23, CHADL, NLRC5, LINGO3, CARMIL2, LRG1, EPYC, LRRC9, SLITRK6, FBXL16, SLITRK5, LRFN3	1725	231	20063	1.15804	1	0.999982	99.9514
UP_SEQ_FEATURE	repeat:LRR 7	18	0.776531	0.343398	DNAH10, PODNL1, KERA, LUM, DNAH17, TLR3, DCN, FSHR, CHADL, NLRC5, LINGO3, CARMIL2, LRG1, EPYC, SLITRK6, LRRC9, FBXL16, SLITRK5	1725	176	20063	1.18951	1	0.99998	99.9576
SMART	SM00082:LRRCT	9	0.388266	0.408645	CHADL, PXDN, LINGO3, LRG1, LGI4, TLR3, SLITRK6, SLITRK5, LRFN3	855	83	10057	1.27546	1	0.982237	99.9413
UP_SEQ_FEATURE	repeat:LRR 1	30	1.29422	0.414213	DNAH10, PXDN, PODNL1, KERA, LUM, DNAH17, TLR3, LRRC36, RANGAP1, DCN, CHADL, NLRC5, LINGO3, LRG1, LGI4, HECTD4, LRRC9, FBXL16, LRFN3, ASXL3, ANP32C, LRRC43, FSHR, LRRC23, BPI, KDM2B, CARMIL2, EPYC, SLITRK6, SLITRK5	1725	321	20063	1.08698	1	0.999995	99.9948
UP_SEQ_FEATURE	repeat:LRR 2	30	1.29422	0.420095	DNAH10, PXDN, PODNL1, KERA, LUM, DNAH17, TLR3, LRRC36, RANGAP1, DCN, CHADL, NLRC5, LINGO3, LRG1, LGI4, HECTD4, LRRC9, FBXL16, LRFN3, ASXL3, ANP32C, LRRC43, FSHR, LRRC23, BPI, KDM2B, CARMIL2, EPYC, SLITRK6, SLITRK5	1725	322	20063	1.08361	1	0.999995	99.9957
INTERPRO	IPR000483:Cysteine-rich flanking region, C-terminal	9	0.388266	0.433119	CHADL, PXDN, LINGO3, LRG1, LGI4, TLR3, SLITRK6, SLITRK5, LRFN3	1612	83	18559	1.2484	1	0.999894	99.9949
UP_SEQ_FEATURE	repeat:LRR 3	28	1.20794	0.441027	DNAH10, PXDN, PODNL1, KERA, LUM, DNAH17, TLR3, LRRC36, RANGAP1, DCN, CHADL, NLRC5, LINGO3, LRG1, LGI4, LRRC9, FBXL16, LRFN3, ASXL3, ANP32C, LRRC43, LRRC23, FSHR, KDM2B, CARMIL2, EPYC, SLITRK6, SLITRK5	1725	302	20063	1.07835	1	0.999996	99.9978
INTERPRO	IPR001611:Leucine-rich repeat	23	0.992235	0.604806	PXDN, PODNL1, KERA, ANP32C, LUM, LRRC43, TLR3, LRRC36, RANGAP1, DCN, LRRC23, CHADL, NLRC5, LINGO3, CARMIL2, LRG1, LGI4, EPYC, LRRC9, SLITRK6, FBXL16, SLITRK5, LRFN3	1612	263	18559	1.00684	1	0.999995	100
SMART	SM00369:LRR_TYP	15	0.64711	0.658378	PXDN, PODNL1, KERA, LUM, TLR3, DCN, CHADL, LINGO3, LRG1, LGI4, EPYC, SLITRK6, LRRC9, SLITRK5, LRFN3	855	178	10057	0.991228	1	0.997457	100
INTERPRO	IPR003591:Leucine-rich repeat, typical subtype	15	0.64711	0.689656	PXDN, PODNL1, KERA, LUM, TLR3, DCN, CHADL, LINGO3, LRG1, LGI4, EPYC, SLITRK6, LRRC9, SLITRK5, LRFN3	1612	178	18559	0.970199	1	0.999999	100
UP_KEYWORDS	Leucine-rich repeat	25	1.07852	0.711536	PXDN, PODNL1, KERA, ANP32C, LUM, LRRC43, TLR3, LRRC36, RANGAP1, DCN, FSHR, LRRC23, CHADL, NLRC5, KDM2B, LINGO3, CARMIL2, LRG1, LGI4, LRRC9, SLITRK6, EPYC, FBXL16, SLITRK5, LRFN3	1742	311	20581	0.949725	1	0.949333	100
Annotation Cluster 68	Enrichment Score: 0.6856511394443503
Category	Term	Count	%	PValue	Genes	List Total	Pop Hits	Pop Total	Fold Enrichment	Bonferroni	Benjamini	FDR
GOTERM_BP_DIRECT	GO:0007249~I-kappaB kinase,NF-kappaB signaling	11	0.474547	0.0376362	MAP3K7, TRAF2, TNFRSF1A, HACD3, ROCK2, TICAM1, UBC, TLR3, TAB1, RPS27A, TAB3	1494	60	16792	2.0606	1	0.990734	51.1162
GOTERM_BP_DIRECT	GO:0070423~nucleotide-binding oligomerization domain containing signaling pathway	6	0.258844	0.065628	MAP3K7, UBE2N, UBC, TAB1, RPS27A, TAB3	1494	25	16792	2.69751	1	0.995556	71.8165
GOTERM_BP_DIRECT	GO:0002755~MyD88-dependent toll-like receptor signaling pathway	6	0.258844	0.165145	MAP3K7, NAF1, UBC, TAB1, RPS27A, TAB3	1494	33	16792	2.04357	1	0.998676	96.5524
GOTERM_BP_DIRECT	GO:0007254~JNK cascade	7	0.301984	0.267336	MAP3K7, FGF14, NPHS1, UBC, TAB1, RPS27A, TAB3	1494	49	16792	1.60566	1	0.99958	99.6983
GOTERM_BP_DIRECT	GO:0051092~positive regulation of NF-kappaB transcription factor activity	15	0.64711	0.293724	TRAF2, SPHK1, PRKCH, TLR3, TAB1, TAB3, MAP3K7, UBE2N, AMH, PRKD2, CARD14, TICAM1, PLA2G1B, UBC, RPS27A	1494	133	16792	1.26763	1	0.999639	99.8478
GOTERM_BP_DIRECT	GO:0051403~stress-activated MAPK cascade	3	0.129422	0.568648	MAP3K7, UBC, RPS27A	1494	21	16792	1.60566	1	0.999986	100
KEGG_PATHWAY	hsa04621:NOD-like receptor signaling pathway	4	0.172563	0.871049	MAP3K7, CARD8, TAB1, TAB3	605	55	6910	0.830654	1	0.955732	100
Annotation Cluster 69	Enrichment Score: 0.6760832108849864
Category	Term	Count	%	PValue	Genes	List Total	Pop Hits	Pop Total	Fold Enrichment	Bonferroni	Benjamini	FDR
GOTERM_CC_DIRECT	GO:0005675~holo TFIIH complex	4	0.172563	0.0655179	MNAT1, ERCC5, GTF2H3, ERCC2	1603	11	18224	4.13407	1	0.864346	64.2618
GOTERM_BP_DIRECT	GO:0006370~7-methylguanosine mRNA capping	7	0.301984	0.0679003	MNAT1, POLR2E, POLR2I, GTF2H3, POLR2C, RNGTT, ERCC2	1494	33	16792	2.38416	1	0.994536	73.0681
GOTERM_BP_DIRECT	GO:0006362~transcription elongation from RNA polymerase I promoter	6	0.258844	0.122739	TAF1B, MNAT1, POLR2E, GTF2H3, TWISTNB, ERCC2	1494	30	16792	2.24793	1	0.997917	91.311
GOTERM_BP_DIRECT	GO:0006363~termination of RNA polymerase I transcription	6	0.258844	0.136262	TAF1B, MNAT1, POLR2E, GTF2H3, TWISTNB, ERCC2	1494	31	16792	2.17541	1	0.9981	93.4973
GOTERM_BP_DIRECT	GO:0006361~transcription initiation from RNA polymerase I promoter	6	0.258844	0.165145	TAF1B, MNAT1, POLR2E, GTF2H3, TWISTNB, ERCC2	1494	33	16792	2.04357	1	0.998676	96.5524
GOTERM_MF_DIRECT	GO:0008353~RNA polymerase II carboxy-terminal domain kinase activity	3	0.129422	0.426839	MNAT1, GTF2H3, ERCC2	1514	16	16881	2.09061	1	0.996813	99.9892
GOTERM_BP_DIRECT	GO:0006368~transcription elongation from RNA polymerase II promoter	9	0.388266	0.501266	MNAT1, TAF4, TAF12, POLR2E, PCID2, POLR2I, GTF2H3, POLR2C, ERCC2	1494	86	16792	1.17624	1	0.999961	99.9998
GOTERM_MF_DIRECT	GO:0008094~DNA-dependent ATPase activity	4	0.172563	0.556343	MNAT1, GTF2H3, DMC1, ERCC2	1514	32	16881	1.39374	1	0.998964	99.9998
KEGG_PATHWAY	hsa03022:Basal transcription factors	5	0.215703	0.562501	MNAT1, TAF4, TAF12, GTF2H3, ERCC2	605	45	6910	1.26905	1	0.849303	99.9982
Annotation Cluster 70	Enrichment Score: 0.6738870456249372
Category	Term	Count	%	PValue	Genes	List Total	Pop Hits	Pop Total	Fold Enrichment	Bonferroni	Benjamini	FDR
KEGG_PATHWAY	hsa00601:Glycosphingolipid biosynthesis - lacto and neolacto series	5	0.215703	0.187772	GCNT2, B3GNT4, FUT6, FUT1, FUT2	605	26	6910	2.19644	1	0.722018	93.5774
GOTERM_MF_DIRECT	GO:0008417~fucosyltransferase activity	3	0.129422	0.189891	FUT6, FUT1, FUT2	1514	9	16881	3.71664	1	0.985773	96.8422
GOTERM_BP_DIRECT	GO:0042355~L-fucose catabolic process	3	0.129422	0.221283	FUT6, FUT1, FUT2	1494	10	16792	3.37189	1	0.999055	99.0592
GOTERM_BP_DIRECT	GO:0036065~fucosylation	3	0.129422	0.255487	FUT6, FUT1, FUT2	1494	11	16792	3.06535	1	0.999477	99.593
Annotation Cluster 71	Enrichment Score: 0.673187107272102
Category	Term	Count	%	PValue	Genes	List Total	Pop Hits	Pop Total	Fold Enrichment	Bonferroni	Benjamini	FDR
SMART	SM00180:EGF_Lam	7	0.301984	0.0718132	LAMA5, NTN4, NTN5, STAB2, CELSR1, MEGF11, MEGF6	855	35	10057	2.35251	1	0.89039	65.2002
UP_KEYWORDS	Laminin EGF-like domain	6	0.258844	0.116665	LAMA5, NTN4, NTN5, STAB2, CELSR1, MEGF11	1742	31	20581	2.28669	1	0.542782	83.3349
INTERPRO	IPR002049:EGF-like, laminin	7	0.301984	0.117991	LAMA5, NTN4, NTN5, STAB2, CELSR1, MEGF11, MEGF6	1612	39	18559	2.06644	1	0.99218	88.7784
UP_SEQ_FEATURE	domain:Laminin EGF-like 1	4	0.172563	0.38917	LAMA5, NTN4, NTN5, STAB2	1725	26	20063	1.78934	1	0.999992	99.9888
UP_SEQ_FEATURE	domain:Laminin EGF-like 2	4	0.172563	0.413055	LAMA5, NTN4, NTN5, STAB2	1725	27	20063	1.72307	1	0.999995	99.9947
UP_SEQ_FEATURE	domain:Laminin EGF-like 3	3	0.129422	0.575089	LAMA5, NTN4, NTN5	1725	22	20063	1.58601	1	1	100
Annotation Cluster 72	Enrichment Score: 0.6709339925830371
Category	Term	Count	%	PValue	Genes	List Total	Pop Hits	Pop Total	Fold Enrichment	Bonferroni	Benjamini	FDR
INTERPRO	IPR001429:P2X purinoreceptor	3	0.129422	0.148571	P2RX4, P2RX7, C12ORF76	1612	8	18559	4.31739	1	0.995391	93.9316
GOTERM_MF_DIRECT	GO:0001614~purinergic nucleotide receptor activity	3	0.129422	0.156582	P2RX4, P2RX7, C12ORF76	1514	8	16881	4.18123	1	0.977112	93.8835
GOTERM_MF_DIRECT	GO:0004931~extracellular ATP-gated cation channel activity	3	0.129422	0.156582	P2RX4, P2RX7, C12ORF76	1514	8	16881	4.18123	1	0.977112	93.8835
GOTERM_BP_DIRECT	GO:0033198~response to ATP	3	0.129422	0.568648	P2RX4, P2RX7, C12ORF76	1494	21	16792	1.60566	1	0.999986	100
Annotation Cluster 73	Enrichment Score: 0.6704456945544438
Category	Term	Count	%	PValue	Genes	List Total	Pop Hits	Pop Total	Fold Enrichment	Bonferroni	Benjamini	FDR
GOTERM_MF_DIRECT	GO:0005070~SH3,SH2 adaptor activity	9	0.388266	0.12505	SHD, GRB2, NCK1, SH3BGR, ITSN2, GRAP2, SRC, SLA, PTPN11	1514	56	16881	1.79195	1	0.969066	88.8299
UP_SEQ_FEATURE	domain:SH3 1	6	0.258844	0.241032	SH3RF1, SORBS2, GRB2, NCK1, ITSN2, GRAP2	1725	39	20063	1.78934	1	0.999825	99.3851
UP_SEQ_FEATURE	domain:SH3 2	6	0.258844	0.257644	SH3RF1, SORBS2, GRB2, NCK1, ITSN2, GRAP2	1725	40	20063	1.74461	1	0.999863	99.5913
UP_SEQ_FEATURE	domain:SH3 3	4	0.172563	0.267939	SH3RF1, SORBS2, NCK1, ITSN2	1725	21	20063	2.21538	1	0.999888	99.6842
Annotation Cluster 74	Enrichment Score: 0.6624826191899789
Category	Term	Count	%	PValue	Genes	List Total	Pop Hits	Pop Total	Fold Enrichment	Bonferroni	Benjamini	FDR
INTERPRO	IPR020728:Apoptosis regulator, Bcl-2, BH3 motif, conserved site	3	0.129422	0.148571	BAX, HRK, BIK	1612	8	18559	4.31739	1	0.995391	93.9316
UP_SEQ_FEATURE	short sequence motif:BH3	4	0.172563	0.174959	BBC3, BAX, HRK, BIK	1725	17	20063	2.73664	1	0.999425	97.1288
GOTERM_BP_DIRECT	GO:0032464~positive regulation of protein homooligomerization	3	0.129422	0.187498	BBC3, HRK, BIK	1494	9	16792	3.74654	1	0.998984	97.9222
GOTERM_BP_DIRECT	GO:0090200~positive regulation of release of cytochrome c from mitochondria	4	0.172563	0.459412	BBC3, BAX, HRK, BIK	1494	28	16792	1.60566	1	0.999941	99.999
Annotation Cluster 75	Enrichment Score: 0.6608236166437097
Category	Term	Count	%	PValue	Genes	List Total	Pop Hits	Pop Total	Fold Enrichment	Bonferroni	Benjamini	FDR
GOTERM_CC_DIRECT	GO:0005762~mitochondrial large ribosomal subunit	8	0.345125	0.124856	C12ORF65, MRPL42, MRPL51, MRPL3, MRPL28, MRPL54, MRPL38, MRPL58	1603	48	18224	1.89478	1	0.876473	86.8021
GOTERM_CC_DIRECT	GO:0005761~mitochondrial ribosome	5	0.215703	0.228539	MRPL51, GADD45GIP1, MRPL28, MRPS22, MTG2	1603	28	18224	2.03012	1	0.929768	98.055
GOTERM_BP_DIRECT	GO:0070126~mitochondrial translational termination	11	0.474547	0.232478	C12ORF65, MRPL42, MRPL51, MRPL3, GADD45GIP1, MRPL28, MRPS22, MRPL54, MRPL38, MRPS7, MRPL58	1494	86	16792	1.43763	1	0.99927	99.2819
GOTERM_BP_DIRECT	GO:0070125~mitochondrial translational elongation	10	0.431406	0.342733	MRPL42, MRPL51, MRPL3, GADD45GIP1, MRPL28, MRPS22, MRPL54, MRPL38, MRPS7, MRPL58	1494	85	16792	1.32231	1	0.999749	99.9602
Annotation Cluster 76	Enrichment Score: 0.6473762928967063
Category	Term	Count	%	PValue	Genes	List Total	Pop Hits	Pop Total	Fold Enrichment	Bonferroni	Benjamini	FDR
BIOCARTA	h_mitochondriaPathway:Role of Mitochondria in Apoptotic Signaling	7	0.301984	0.0264876	CEP104, CASP3, DFFB, BAX, DIABLO, BIK, APAF1	179	22	1625	2.88852	0.997743	0.868829	29.0673
BIOCARTA	h_tnfr1Pathway:TNFR1 Signaling Pathway	8	0.345125	0.0384604	MAP3K7, CEP104, TRAF2, TNFRSF1A, CASP3, LMNB2, DFFB, CRADD	179	30	1625	2.42086	0.999864	0.892009	39.4534
BIOCARTA	h_caspasePathway:Caspase Cascade in Apoptosis	5	0.215703	0.264358	CEP104, CASP3, LMNB2, DFFB, APAF1	179	24	1625	1.89129	1	0.996995	98.0312
BIOCARTA	h_deathPathway:Induction of apoptosis through DR3 and DR4,5 Death Receptors	6	0.258844	0.290712	CEP104, TRAF2, CASP3, DFFB, GAS2, APAF1	179	33	1625	1.65058	1	0.994474	98.7655
KEGG_PATHWAY	hsa04210:Apoptosis	8	0.345125	0.296506	TRAF2, TNFRSF1A, CASP3, PIK3CB, DFFB, BAX, PIK3CD, APAF1	605	62	6910	1.47374	1	0.751351	99.0367
BIOCARTA	h_DNAfragmentPathway:Apoptotic DNA fragmentation and tissue homeostasis	3	0.129422	0.343351	CEP104, CASP3, DFFB	179	11	1625	2.47588	1	0.997439	99.5397
BIOCARTA	h_fasPathway:FAS signaling pathway ( CD95 )	5	0.215703	0.471675	MAP3K7, CEP104, CASP3, LMNB2, DFFB	179	32	1625	1.41847	1	0.995319	99.9715
BIOCARTA	h_hivnefPathway:HIV-I Nef: negative effector of Fas and TNF	8	0.345125	0.50983	CEP104, TRAF2, TNFRSF1A, CASP3, LMNB2, DFFB, APAF1, CRADD	179	61	1625	1.19059	1	0.996232	99.9891
BIOCARTA	h_stressPathway:TNF,Stress Related Signaling	3	0.129422	0.778147	TRAF2, TNFRSF1A, CRADD	179	25	1625	1.08939	1	0.999577	100
Annotation Cluster 77	Enrichment Score: 0.6441496958177158
Category	Term	Count	%	PValue	Genes	List Total	Pop Hits	Pop Total	Fold Enrichment	Bonferroni	Benjamini	FDR
GOTERM_BP_DIRECT	GO:0038003~opioid receptor signaling pathway	4	0.172563	0.0186797	OPRL1, NPBWR2, OGFR, OPRD1	1494	7	16792	6.42264	1	0.975899	29.6579
GOTERM_MF_DIRECT	GO:0042923~neuropeptide binding	4	0.172563	0.264446	OPRL1, GALR2, NPBWR2, OPRD1	1514	20	16881	2.22999	1	0.991104	99.3522
GOTERM_BP_DIRECT	GO:0007218~neuropeptide signaling pathway	10	0.431406	0.54815	MCHR1, KISS1R, CPE, OPRL1, GALR2, NPBWR2, NTSR1, AGRP, NPPA, OPRD1	1494	101	16792	1.11283	1	0.999977	100
SMART	SM01381:SM01381	6	0.258844	0.979027	OPRL1, GALR2, NPBWR2, ADRA1B, OPRD1, MTNR1A	855	120	10057	0.588129	1	1	100
Annotation Cluster 78	Enrichment Score: 0.6428592967384333
Category	Term	Count	%	PValue	Genes	List Total	Pop Hits	Pop Total	Fold Enrichment	Bonferroni	Benjamini	FDR
SMART	SM00091:PAS	5	0.215703	0.157743	NPAS1, NCOA1, HIF1A, HIF3A, PER3	855	25	10057	2.35251	1	0.928227	91.2103
INTERPRO	IPR000014:PAS domain	6	0.258844	0.1683	NPAS1, NCOA1, HIF1A, HIF3A, PER3, KCNH5	1612	34	18559	2.03171	1	0.995634	95.9664
UP_SEQ_FEATURE	domain:PAS 1	4	0.172563	0.220445	NPAS1, HIF1A, HIF3A, PER3	1725	19	20063	2.44857	1	0.999731	98.9922
UP_SEQ_FEATURE	domain:PAS 2	4	0.172563	0.220445	NPAS1, HIF1A, HIF3A, PER3	1725	19	20063	2.44857	1	0.999731	98.9922
INTERPRO	IPR013767:PAS fold	4	0.172563	0.224914	NPAS1, NCOA1, HIF1A, HIF3A	1612	19	18559	2.4238	1	0.997844	98.8189
INTERPRO	IPR013655:PAS fold-3	3	0.129422	0.280023	NPAS1, HIF1A, PER3	1612	12	18559	2.87826	1	0.999158	99.6732
UP_SEQ_FEATURE	domain:PAC	4	0.172563	0.38917	NPAS1, HIF1A, PER3, KCNH5	1725	26	20063	1.78934	1	0.999992	99.9888
Annotation Cluster 79	Enrichment Score: 0.6241418899659528
Category	Term	Count	%	PValue	Genes	List Total	Pop Hits	Pop Total	Fold Enrichment	Bonferroni	Benjamini	FDR
INTERPRO	IPR004279:Perilipin	3	0.129422	0.0630771	PLIN5, PLIN4, PLIN3	1612	5	18559	6.90782	1	0.966479	67.8607
UP_KEYWORDS	Lipid droplet	5	0.215703	0.303879	PLIN5, PLIN4, PLIN3, RSAD2, LDAH	1742	33	20581	1.79009	1	0.767179	99.4659
GOTERM_CC_DIRECT	GO:0005811~lipid particle	6	0.258844	0.699845	CYB5R3, PLIN5, PLIN4, PLIN3, RSAD2, LDAH	1603	66	18224	1.03352	1	0.99552	100
Annotation Cluster 80	Enrichment Score: 0.6212572416718375
Category	Term	Count	%	PValue	Genes	List Total	Pop Hits	Pop Total	Fold Enrichment	Bonferroni	Benjamini	FDR
UP_KEYWORDS	GTPase activation	25	1.07852	0.0446957	ARFGAP1, ARHGDIG, ARFGAP3, RALGAPB, ASAP2, ARHGAP45, ARHGAP35, RANGAP1, TBC1D22A, ARHGAP25, TBC1D16, ANKRD27, RALGAPA2, ARHGAP40, TBC1D17, ARHGAP33, SYDE1, PLEKHG6, GRTP1, RASAL3, GIT2, RIN2, TBC1D7, ARHGAP8, RASA2	1742	197	20581	1.49931	1	0.419222	48.3396
UP_SEQ_FEATURE	domain:Rho-GAP	9	0.388266	0.227246	ARHGAP40, PRR5, ARHGAP33, SYDE1, PRR5-ARHGAP8, ARHGAP45, ARHGAP35, ARHGAP8, ARHGAP25	1725	68	20063	1.53936	1	0.999767	99.1427
SMART	SM00324:RhoGAP	8	0.345125	0.313193	ARHGAP40, ARHGAP33, SYDE1, PRR5-ARHGAP8, ARHGAP45, ARHGAP35, ARHGAP8, ARHGAP25	855	65	10057	1.4477	1	0.969287	99.5115
INTERPRO	IPR000198:Rho GTPase-activating protein domain	8	0.345125	0.362587	ARHGAP40, ARHGAP33, SYDE1, PRR5-ARHGAP8, ARHGAP45, ARHGAP35, ARHGAP8, ARHGAP25	1612	67	18559	1.37469	1	0.999744	99.9609
INTERPRO	IPR008936:Rho GTPase activation protein	10	0.431406	0.392565	ARHGAP40, ARHGAP33, SYDE1, PRR5-ARHGAP8, RASAL3, ARHGAP45, ARHGAP35, ARHGAP8, RASA2, ARHGAP25	1612	91	18559	1.26517	1	0.999802	99.9831
GOTERM_BP_DIRECT	GO:0051056~regulation of small GTPase mediated signal transduction	14	0.603969	0.413579	RHOJ, ARHGDIG, RALGAPB, ARHGAP45, ARHGAP35, MCF2L, ARHGAP25, RALGAPA2, ARHGAP40, ARHGAP33, SYDE1, PLEKHG5, ARHGAP8, RHOF	1494	134	16792	1.17429	1	0.999886	99.9953
Annotation Cluster 81	Enrichment Score: 0.6207581394386247
Category	Term	Count	%	PValue	Genes	List Total	Pop Hits	Pop Total	Fold Enrichment	Bonferroni	Benjamini	FDR
GOTERM_BP_DIRECT	GO:0016560~protein import into peroxisome matrix, docking	3	0.129422	0.0419766	PEX14, PEX5, PEX13	1494	4	16792	8.42972	1	0.986958	55.0698
GOTERM_CC_DIRECT	GO:0005778~peroxisomal membrane	10	0.431406	0.0444067	TTC1, ACOX1, ACSL1, RAB8B, MAP2K2, DECR2, PEX14, PEX5, PEX13, SLC25A17	1603	54	18224	2.10531	1	0.844298	49.8287
UP_KEYWORDS	Zellweger syndrome	3	0.129422	0.269808	PEX14, PEX5, PEX13	1742	12	20581	2.95365	1	0.758762	98.9348
UP_KEYWORDS	Peroxisome biogenesis disorder	3	0.129422	0.366282	PEX14, PEX5, PEX13	1742	15	20581	2.36292	1	0.815311	99.8624
UP_KEYWORDS	Peroxisome	9	0.388266	0.582991	ACOX1, ACSL1, SERHL2, DECR2, PEX14, PEX5, PEX13, ACAD11, SLC25A17	1742	97	20581	1.0962	1	0.907205	99.9997
KEGG_PATHWAY	hsa04146:Peroxisome	8	0.345125	0.596877	ACOX1, ACSL1, DECR2, PEX14, PEX5, MVK, PEX13, SLC25A17	605	83	6910	1.10087	1	0.855696	99.9994
GOTERM_CC_DIRECT	GO:0005777~peroxisome	9	0.388266	0.704403	ACOX1, SERHL2, MIEF1, PEX14, PEX5, MVK, PEX13, ACAD11, SLC25A17	1603	104	18224	0.983828	1	0.995386	100
Annotation Cluster 82	Enrichment Score: 0.6192176491954862
Category	Term	Count	%	PValue	Genes	List Total	Pop Hits	Pop Total	Fold Enrichment	Bonferroni	Benjamini	FDR
UP_SEQ_FEATURE	domain:B30.2,SPRY	12	0.517688	0.210028	FSD1, TRIM65, TRIM47, RANBP9, SPSB1, SPSB2, DDX1, SPSB4, TRIM75P, HERC1, TRIM60, RANBP10	1725	97	20063	1.43885	1	0.999662	98.7123
INTERPRO	IPR013320:Concanavalin A-like lectin,glucanase, subgroup	25	1.07852	0.211531	SPSB1, CLSTN2, NELL1, CLSTN1, SPSB2, DDX1, SPSB4, PTPRU, NRXN1, CELSR1, HERC1, CALR, GAS6, TRIM60, FSD1, TRIM65, TRIM47, RANBP9, NPTXR, LAMA5, FAT1, MEP1B, TRIM75P, COL20A1, RANBP10	1612	232	18559	1.24063	1	0.997956	98.4084
INTERPRO	IPR001870:B30.2,SPRY domain	12	0.517688	0.23921	FSD1, TRIM65, TRIM47, RANBP9, SPSB1, SPSB2, DDX1, SPSB4, TRIM75P, HERC1, TRIM60, RANBP10	1612	99	18559	1.39552	1	0.998523	99.146
SMART	SM00449:SPRY	11	0.474547	0.253057	FSD1, TRIM65, RANBP9, SPSB1, SPSB2, DDX1, SPSB4, TRIM75P, HERC1, TRIM60, RANBP10	855	92	10057	1.40639	1	0.954559	98.396
INTERPRO	IPR003877:SPla,RYanodine receptor SPRY	11	0.474547	0.298034	FSD1, TRIM65, RANBP9, SPSB1, SPSB2, DDX1, SPSB4, TRIM75P, HERC1, TRIM60, RANBP10	1612	94	18559	1.34727	1	0.999437	99.7898
Annotation Cluster 83	Enrichment Score: 0.617559486237609
Category	Term	Count	%	PValue	Genes	List Total	Pop Hits	Pop Total	Fold Enrichment	Bonferroni	Benjamini	FDR
KEGG_PATHWAY	hsa05031:Amphetamine addiction	10	0.431406	0.118972	ATF4, GRIN2C, GRIN2D, MAOA, MAOB, PPP3R1, PRKACA, GRIN3B, CREB3L3, PPP1CC	605	66	6910	1.73053	1	0.768212	81.2135
KEGG_PATHWAY	hsa05030:Cocaine addiction	8	0.345125	0.131948	ATF4, GRIN2C, GRIN2D, MAOA, MAOB, PRKACA, GRIN3B, CREB3L3	605	49	6910	1.86473	1	0.753372	84.5552
KEGG_PATHWAY	hsa05034:Alcoholism	18	0.776531	0.378422	BRAF, MAP2K1, GRB2, MAOA, MAOB, GRIN3B, PPP1CC, CAMKK2, GNG8, ATF4, GRIN2C, GRIN2D, H3F3B, GNB3, CREB3L3, HDAC9, SHC2, GNG7	605	177	6910	1.16151	1	0.783796	99.812
KEGG_PATHWAY	hsa04728:Dopaminergic synapse	12	0.517688	0.570086	GNG8, ATF4, PPP2R3A, MAOA, MAOB, PRKACA, PPP2R5E, GNB3, CREB3L3, PPP1CC, CACNA1A, GNG7	605	128	6910	1.07076	1	0.850595	99.9986
Annotation Cluster 84	Enrichment Score: 0.6146425964471438
Category	Term	Count	%	PValue	Genes	List Total	Pop Hits	Pop Total	Fold Enrichment	Bonferroni	Benjamini	FDR
KEGG_PATHWAY	hsa04966:Collecting duct acid secretion	7	0.301984	0.0262891	ATP6V1C2, ATP4A, ATP4B, ATP6V1E2, ATP6V0D1, ATP6V0A4, ATP6V0A2	605	27	6910	2.96113	0.999376	0.521907	29.6487
KEGG_PATHWAY	hsa04721:Synaptic vesicle cycle	11	0.474547	0.0451819	SLC32A1, ATP6V1C2, SYT1, AP2A1, AP2S1, ATP6V1E2, NAPA, ATP6V0D1, ATP6V0A4, ATP6V0A2, CACNA1A	605	63	6910	1.99423	0.999997	0.626617	45.6819
GOTERM_BP_DIRECT	GO:0016241~regulation of macroautophagy	8	0.345125	0.0916507	ATP6V1C2, CASP3, CAPNS1, EXOC7, SNX5, ATP6V1E2, ATP6V0D1, ATP6V0A2	1494	44	16792	2.04357	1	0.997163	83.3607
GOTERM_BP_DIRECT	GO:0015991~ATP hydrolysis coupled proton transport	6	0.258844	0.150411	ATP6V1C2, ATP4A, ATP6V1E2, ATP6V0D1, ATP6V0A4, ATP6V0A2	1494	32	16792	2.10743	1	0.998501	95.2217
KEGG_PATHWAY	hsa05110:Vibrio cholerae infection	8	0.345125	0.176955	ADCY3, ATP6V1C2, ATP6V1E2, PRKACA, ATP6V0D1, ATP6V0A4, KDELR1, ATP6V0A2	605	53	6910	1.724	1	0.723179	92.3518
GOTERM_MF_DIRECT	GO:0008553~hydrogen-exporting ATPase activity, phosphorylative mechanism	3	0.129422	0.189891	ATP6V1C2, ATP6V1E2, ATP6V0D1	1514	9	16881	3.71664	1	0.985773	96.8422
GOTERM_MF_DIRECT	GO:0046961~proton-transporting ATPase activity, rotational mechanism	5	0.215703	0.199937	ATP6V1C2, ATP6V1E2, ATP6V0D1, ATP6V0A4, ATP6V0A2	1514	26	16881	2.14422	1	0.987399	97.4269
GOTERM_BP_DIRECT	GO:0090383~phagosome acidification	5	0.215703	0.215133	ATP6V1C2, ATP6V1E2, ATP6V0D1, ATP6V0A4, ATP6V0A2	1494	27	16792	2.08141	1	0.998976	98.9105
KEGG_PATHWAY	hsa05120:Epithelial cell signaling in Helicobacter pylori infection	9	0.388266	0.228411	ATP6V1C2, CASP3, ATP6V1E2, ADAM17, ATP6V0D1, ATP6V0A4, SRC, ATP6V0A2, PTPN11	605	67	6910	1.53423	1	0.735558	96.7383
UP_KEYWORDS	Hydrogen ion transport	7	0.301984	0.23139	ATP6V1C2, ATP4A, ATP4B, ATP6V1E2, ATP6V0D1, ATP6V0A4, ATP6V0A2	1742	49	20581	1.6878	1	0.7188	97.766
GOTERM_CC_DIRECT	GO:0016471~vacuolar proton-transporting V-type ATPase complex	3	0.129422	0.285117	ATP6V0D1, ATP6V0A4, ATP6V0A2	1603	12	18224	2.84217	1	0.947388	99.3882
GOTERM_BP_DIRECT	GO:0007035~vacuolar acidification	3	0.129422	0.357476	ATP6V0D1, ATP6V0A4, ATP6V0A2	1494	14	16792	2.40849	1	0.999804	99.9739
GOTERM_BP_DIRECT	GO:0033572~transferrin transport	5	0.215703	0.378863	ATP6V1C2, ATP6V1E2, ATP6V0D1, ATP6V0A4, ATP6V0A2	1494	35	16792	1.60566	1	0.999846	99.9861
GOTERM_BP_DIRECT	GO:0008286~insulin receptor signaling pathway	8	0.345125	0.547463	ATP6V1C2, SOGA1, GRB2, BAIAP2, ATP6V1E2, ATP6V0D1, ATP6V0A4, ATP6V0A2	1494	78	16792	1.15278	1	0.999978	100
GOTERM_MF_DIRECT	GO:0015078~hydrogen ion transmembrane transporter activity	4	0.172563	0.556343	ATP6V1C2, ATP6V0D1, ATP6V0A4, ATP6V0A2	1514	32	16881	1.39374	1	0.998964	99.9998
GOTERM_CC_DIRECT	GO:0030670~phagocytic vesicle membrane	5	0.215703	0.773633	RAB8B, ATP6V0D1, ATP6V0A4, PIK3R4, ATP6V0A2	1603	59	18224	0.963448	1	0.997479	100
KEGG_PATHWAY	hsa04145:Phagosome	12	0.517688	0.794031	ATP6V1C2, LAMP1, NOS1, ATP6V1E2, SCARB1, EEA1, C1R, COLEC11, CALR, ATP6V0D1, ATP6V0A4, ATP6V0A2	605	153	6910	0.895803	1	0.92381	100
KEGG_PATHWAY	hsa05323:Rheumatoid arthritis	5	0.215703	0.955933	ATP6V1C2, ATP6V1E2, ATP6V0D1, ATP6V0A4, ATP6V0A2	605	88	6910	0.648948	1	0.98732	100
Annotation Cluster 85	Enrichment Score: 0.6106269678199169
Category	Term	Count	%	PValue	Genes	List Total	Pop Hits	Pop Total	Fold Enrichment	Bonferroni	Benjamini	FDR
UP_KEYWORDS	Helicase	19	0.819672	0.0575998	DDX39A, RECQL5, PIF1, XRCC6, DDX1, TDRD12, EIF4A3, DDX17, DDX55, DDX28, DHX37, DHX34, RUVBL2, DHX35, RTEL1-TNFRSF6B, CHD5, RTEL1, CHD4, ERCC2	1742	143	20581	1.56977	1	0.441771	57.5534
GOTERM_MF_DIRECT	GO:0008026~ATP-dependent helicase activity	6	0.258844	0.11274	RECQL5, DDX1, DHX35, CHD5, RTEL1, CHD4	1514	29	16881	2.30688	1	0.97035	85.9519
INTERPRO	IPR002464:DNA,RNA helicase, ATP-dependent, DEAH-box type, conserved site	5	0.215703	0.118036	RECQL5, DHX35, CHD5, CHD4, ERCC2	1612	22	18559	2.6166	1	0.991527	88.7884
GOTERM_MF_DIRECT	GO:0004004~ATP-dependent RNA helicase activity	10	0.431406	0.124811	DDX39A, EIF4A3, DDX17, DDX55, DDX28, DHX37, DHX34, DDX1, DHX35, TDRD12	1514	65	16881	1.71537	1	0.970893	88.7796
INTERPRO	IPR011545:DNA,RNA helicase, DEAD,DEAH box type, N-terminal	10	0.431406	0.141703	DDX39A, EIF4A3, DDX17, DDX55, RECQL5, DDX28, DHX37, DHX34, DDX1, TDRD12	1612	69	18559	1.66855	1	0.996007	93.0199
UP_SEQ_FEATURE	short sequence motif:DEAH box	7	0.301984	0.160365	RECQL5, DHX37, DHX35, CHD5, RTEL1, CHD4, ERCC2	1725	43	20063	1.89337	1	0.999152	96.0314
UP_SEQ_FEATURE	domain:Helicase ATP-binding	14	0.603969	0.179733	DDX39A, RECQL5, DDX1, EIF4A3, DDX17, DDX28, DDX55, DHX37, DHX34, DHX35, CHD5, CHD4, RTEL1, ERCC2	1725	114	20063	1.42833	1	0.999464	97.4206
GOTERM_BP_DIRECT	GO:0010501~RNA secondary structure unwinding	7	0.301984	0.193028	DDX39A, EIF4A3, DDX17, DDX55, DDX28, DDX1, TDRD12	1494	44	16792	1.78812	1	0.998819	98.1707
INTERPRO	IPR014014:RNA helicase, DEAD-box type, Q motif	6	0.258844	0.214649	DDX39A, EIF4A3, DDX17, DDX55, DDX28, DDX1	1612	37	18559	1.86698	1	0.997721	98.5146
SMART	SM00490:HELICc	12	0.517688	0.298551	DDX39A, EIF4A3, DDX17, DDX55, RECQL5, DDX28, DHX37, DHX34, DDX1, DHX35, CHD5, CHD4	855	107	10057	1.31917	1	0.970003	99.3414
SMART	SM00487:DEXDc	12	0.517688	0.319985	DDX39A, EIF4A3, DDX17, DDX55, RECQL5, DDX28, DHX37, DHX34, DDX1, DHX35, CHD5, CHD4	855	109	10057	1.29496	1	0.96987	99.5756
UP_SEQ_FEATURE	domain:Helicase C-terminal	12	0.517688	0.32334	DDX39A, EIF4A3, DDX17, DDX55, RECQL5, DDX28, DHX37, DHX34, DDX1, DHX35, CHD5, CHD4	1725	108	20063	1.2923	1	0.999974	99.9261
INTERPRO	IPR001650:Helicase, C-terminal	12	0.517688	0.335358	DDX39A, EIF4A3, DDX17, DDX55, RECQL5, DDX28, DHX37, DHX34, DDX1, DHX35, CHD5, CHD4	1612	108	18559	1.27923	1	0.999651	99.9189
INTERPRO	IPR014001:Helicase, superfamily 1,2, ATP-binding domain	12	0.517688	0.357772	DDX39A, EIF4A3, DDX17, DDX55, RECQL5, DDX28, DHX37, DHX34, DDX1, DHX35, CHD5, CHD4	1612	110	18559	1.25597	1	0.999744	99.9554
UP_SEQ_FEATURE	short sequence motif:Q motif	5	0.215703	0.454066	DDX39A, EIF4A3, DDX17, DDX55, DDX28	1725	40	20063	1.45384	1	0.999997	99.9986
UP_SEQ_FEATURE	short sequence motif:DEAD box	4	0.172563	0.608306	EIF4A3, DDX17, DDX55, DDX1	1725	36	20063	1.2923	1	1	100
INTERPRO	IPR000629:RNA helicase, ATP-dependent, DEAD-box, conserved site	3	0.129422	0.692981	EIF4A3, DDX17, DDX55	1612	27	18559	1.27923	1	0.999999	100
GOTERM_MF_DIRECT	GO:0004386~helicase activity	6	0.258844	0.888379	EIF4A3, DDX17, DDX55, DHX37, DHX34, DDX1	1514	85	16881	0.787054	1	0.999996	100
Annotation Cluster 86	Enrichment Score: 0.6103752241777588
Category	Term	Count	%	PValue	Genes	List Total	Pop Hits	Pop Total	Fold Enrichment	Bonferroni	Benjamini	FDR
UP_KEYWORDS	Sodium	15	0.64711	0.16373	SLC9A9, HCN2, SCN1B, SLC8A2, ATP1B3, SLC9A5, SLC24A3, SLC6A5, SLC38A6, SLC5A8, SLC38A10, NALCN, SLC8B1, SCNN1A, SLC9A1	1742	124	20581	1.42918	1	0.629586	92.4432
UP_KEYWORDS	Sodium transport	14	0.603969	0.189414	SLC9A9, HCN2, SCN1B, SLC8A2, ATP1B3, SLC9A5, SLC24A3, SLC38A6, SLC5A8, SLC38A10, NALCN, SLC8B1, SCNN1A, SLC9A1	1742	117	20581	1.41371	1	0.669211	95.1844
GOTERM_BP_DIRECT	GO:0035725~sodium ion transmembrane transport	8	0.345125	0.475703	HCN2, SCN1B, SLC8A2, SLC24A3, SLC24A1, NALCN, SLC8B1, SCNN1A	1494	73	16792	1.23174	1	0.999951	99.9994
Annotation Cluster 87	Enrichment Score: 0.609787467765053
Category	Term	Count	%	PValue	Genes	List Total	Pop Hits	Pop Total	Fold Enrichment	Bonferroni	Benjamini	FDR
KEGG_PATHWAY	hsa04727:GABAergic synapse	12	0.517688	0.120475	GNG8, ADCY3, SLC32A1, GABRG2, GABRA1, GABRB2, GABRA6, PRKACA, GNB3, SRC, CACNA1A, GNG7	605	85	6910	1.61245	1	0.75886	81.6323
KEGG_PATHWAY	hsa05032:Morphine addiction	12	0.517688	0.168819	GNG8, ADCY3, SLC32A1, GABRG2, GABRA1, GABRB2, GABRA6, PDE1A, PRKACA, GNB3, CACNA1A, GNG7	605	91	6910	1.50613	1	0.722098	91.2913
KEGG_PATHWAY	hsa04726:Serotonergic synapse	13	0.560828	0.261922	GNG8, TRPC1, CASP3, MAP2K1, BRAF, GABRB2, MAOA, MAOB, PRKACA, GNB3, PLA2G4C, CACNA1A, GNG7	605	111	6910	1.33765	1	0.736931	98.1849
GOTERM_BP_DIRECT	GO:0071377~cellular response to glucagon stimulus	6	0.258844	0.280955	GNG8, ADCY3, PRKACA, GNB3, FGF21, GNG7	1494	40	16792	1.68594	1	0.999598	99.7874
KEGG_PATHWAY	hsa04724:Glutamatergic synapse	13	0.560828	0.292543	ADCY3, TRPC1, PPP3R1, GRIN3B, GNG8, GRIN2C, GRIN2D, SLC1A6, PRKACA, GNB3, PLA2G4C, CACNA1A, GNG7	605	114	6910	1.30245	1	0.750758	98.9625
KEGG_PATHWAY	hsa04713:Circadian entrainment	11	0.474547	0.316735	GNG8, ADCY3, NOS1, GRIN2C, GRIN2D, CACNA1I, PRKACA, GNB3, PER3, GNG7, MTNR1A	605	95	6910	1.32249	1	0.764308	99.3446
KEGG_PATHWAY	hsa04723:Retrograde endocannabinoid signaling	11	0.474547	0.388575	GNG8, ADCY3, SLC32A1, GABRG2, GABRA1, GABRB2, GABRA6, PRKACA, GNB3, CACNA1A, GNG7	605	101	6910	1.24392	1	0.783716	99.8488
Annotation Cluster 88	Enrichment Score: 0.6093285116210745
Category	Term	Count	%	PValue	Genes	List Total	Pop Hits	Pop Total	Fold Enrichment	Bonferroni	Benjamini	FDR
UP_SEQ_FEATURE	compositionally biased region:Gly-rich (hinge region)	3	0.129422	0.115964	SRSF2, SRSF4, SRSF9	1725	7	20063	4.9846	1	0.998407	89.725
UP_SEQ_FEATURE	compositionally biased region:Arg,Ser-rich (RS domain)	4	0.172563	0.197383	SRSF2, SRSF4, SRSF12, SRSF9	1725	18	20063	2.58461	1	0.999675	98.2737
GOTERM_BP_DIRECT	GO:0006406~mRNA export from nucleus	12	0.517688	0.274482	DDX39A, SRSF2, EIF4A3, NUP153, SRSF4, NUP62, SRSF9, NUP50, SLU7, NUP85, CPSF3, NUP35	1494	100	16792	1.34876	1	0.999545	99.7487
GOTERM_BP_DIRECT	GO:0031124~mRNA 3'-end processing	7	0.301984	0.283011	DDX39A, SRSF2, EIF4A3, SRSF4, SRSF9, SLU7, CPSF3	1494	50	16792	1.57355	1	0.99959	99.7985
GOTERM_BP_DIRECT	GO:0006369~termination of RNA polymerase II transcription	8	0.345125	0.341493	DDX39A, SRSF2, EIF4A3, SRSF4, SRSF9, MED18, SLU7, CPSF3	1494	64	16792	1.40495	1	0.99975	99.9588
GOTERM_BP_DIRECT	GO:0006405~RNA export from nucleus	7	0.301984	0.363661	DDX39A, SRSF2, EIF4A3, SRSF4, NUP62, SRSF9, SLU7	1494	55	16792	1.4305	1	0.999794	99.9782
Annotation Cluster 89	Enrichment Score: 0.6083272261450694
Category	Term	Count	%	PValue	Genes	List Total	Pop Hits	Pop Total	Fold Enrichment	Bonferroni	Benjamini	FDR
UP_SEQ_FEATURE	domain:RGS	6	0.258844	0.149217	RGS11, SNX14, SNX25, RGS19, AXIN1, GRK1	1725	33	20063	2.11468	1	0.999002	94.9373
SMART	SM00315:RGS	6	0.258844	0.17187	RGS11, SNX14, SNX25, RGS19, AXIN1, GRK1	855	35	10057	2.01644	1	0.92738	93.083
INTERPRO	IPR016137:Regulator of G protein signalling superfamily	6	0.258844	0.247525	RGS11, SNX14, SNX25, RGS19, AXIN1, GRK1	1612	39	18559	1.77123	1	0.998599	99.2948
INTERPRO	IPR024066:Regulator of G-protein signaling, domain 1	3	0.129422	0.580835	RGS11, RGS19, AXIN1	1612	22	18559	1.56996	1	0.999993	100
Annotation Cluster 90	Enrichment Score: 0.6078823897542018
Category	Term	Count	%	PValue	Genes	List Total	Pop Hits	Pop Total	Fold Enrichment	Bonferroni	Benjamini	FDR
UP_SEQ_FEATURE	domain:CS	4	0.172563	0.153314	CACYBPP2, NUDCD2, HACD3, NUDC	1725	16	20063	2.90768	1	0.999049	95.3689
INTERPRO	IPR008978:HSP20-like chaperone	5	0.215703	0.22183	NUDCD2, HACD3, HSPB6, HSPB8, NUDC	1612	28	18559	2.0559	1	0.997922	98.7343
INTERPRO	IPR007052:CS-like domain	3	0.129422	0.441318	NUDCD2, HACD3, NUDC	1612	17	18559	2.03171	1	0.999904	99.9961
Annotation Cluster 91	Enrichment Score: 0.6050927414270607
Category	Term	Count	%	PValue	Genes	List Total	Pop Hits	Pop Total	Fold Enrichment	Bonferroni	Benjamini	FDR
UP_KEYWORDS	Metal-binding	338	14.5815	0.0331046	ADCY3, SYT1, SLC2A4RG, MASP2, DZIP1, THOP1, ZNF57, PDLIM3, ZNRF4, ITSN2, MYLIP, RORA, ZNF638, RNF213, NMRK2, ATP2B1, MAP3K7, ZGPAT, PLOD1, PLOD2, MTG2, FSTL5, PLA2G1B, GIT2, CDH26, FTL, MAP2K5, NUDT16, ZNF44, CAPNS1, BRAF, ROCK2, LIG1, ZNF791, EXD3, ZNF792, NME4, OGFOD2, UHRF1, PITPNM2, PIAS4, ATP2C1, ZNF384, TRIM75P, PIAS1, MGAT5B, PPP2R3A, ZNF77, NEK1, OAS3, ITGA11, ASAP2, UBA5, MYT1, CALR, DID…	1742	3640	20581	1.09707	1	0.397076	38.5086
UP_KEYWORDS	Zinc-finger	159	6.85936	0.272514	MKRN1, SLC2A4RG, ZC3HAV1, DZIP1, ZNF57, ZNRF4, ZNF638, MYLIP, RORA, RNF213, KDM1B, TRIM47, ZGPAT, TRIM42, GATA5, GIT2, ZNF442, ZNF443, RNF34, RPS27A, ZNF44, BRAF, ROCK2, NEIL3, ZNF791, ZNF792, RPH3A, CLPX, UHRF1, KDM2B, EP300, PIAS4, ZNF384, RNF138, CLIP1, SLU7, TRIM75P, AKAP8, PIAS1, XRN2, FBXO11, ARFGAP1, TRAF2, ARFGAP3, ZC3H4, ZNF77, MYT1, DIDO1, NR2C1, RBX1, TRIM65, TCF20, OVOL2, OVOL3, DMD, …	1742	1781	20581	1.05475	1	0.756769	98.9905
GOTERM_MF_DIRECT	GO:0008270~zinc ion binding	111	4.78861	0.299343	MKRN1, APOBEC1, PDLIM3, PGLYRP1, ZNRF4, APOBEC3G, MYLIP, APOBEC3H, RORA, ZNF638, RNF213, APOBEC3C, APOBEC3D, KDM1B, TRIM47, APOBEC3A, GATA5, TRIM42, PGLYRP2, RNF34, NEIL3, RPH3A, UHRF1, KDM2B, EP300, CPE, PIAS4, RNF138, CLIP1, SLU7, TRIM75P, PIAS1, AKAP8, FBXO11, TRAF2, ADAMTSL5, MYT1, CALR, DIDO1, PXN, NR2C1, RBX1, TK1, TRIM65, TCF20, DMD, RNFT2, RNF10, NR1H4, TRIP4, SMAD3, RNF207, TRIM61, TRIM6…	1514	1169	16881	1.05872	1	0.993001	99.7082
UP_KEYWORDS	Zinc	204	8.80069	0.399306	SLC2A4RG, THOP1, DZIP1, ZNF57, PDLIM3, ZNRF4, ZNF638, RORA, MYLIP, RNF213, ZGPAT, GIT2, ZNF44, BRAF, ROCK2, ZNF791, ZNF792, UHRF1, PIAS4, ZNF384, TRIM75P, PIAS1, ZNF77, ASAP2, UBA5, CALR, MYT1, DIDO1, PXN, TK1, TCF20, DMD, CASZ1, NR1H4, ASXL3, ZBTB46, SMAD7, KLF16, SMAD3, RNF207, SMAD2, U2AF1L4, CAPN15, RNF7, DZIP1L, TRAFD1, ZNF114, KLF1, RERE, TLL1, TAF1B, SH3RF1, ZNF536, PPARA, ZBTB32, TRMT1, R…	1742	2348	20581	1.02648	1	0.832009	99.9365
GOTERM_MF_DIRECT	GO:0046872~metal ion binding	173	7.46333	0.874547	MKRN1, ADCY3, SLC2A4RG, GNA15, ZC3HAV1, THOP1, GNA11, DZIP1, ZNF57, CLYBL, NMRK2, ATP2B1, ZGPAT, GIT2, ZNF442, ZNF443, RPS27A, MAP2K5, ZNF44, NUDT4, STK24, ROCK2, LIG1, ZNF791, EXD3, ZNF792, RNASEH2A, PPP1CC, RPH3A, CLPX, NME4, PITPNM2, ATP2C1, ZNF384, CLIP1, PCCA, XRN2, PPP5C, ARFGAP1, ARFGAP3, ZC3H4, MGAT5B, ZNF77, NEK1, ASAP2, ITGA11, OAS3, UBA5, TIMP2, DTD1, OVOL2, OVOL3, ENTPD8, CASZ1, LMTK3…	1514	2069	16881	0.932305	1	0.999994	100
Annotation Cluster 92	Enrichment Score: 0.5802724711819309
Category	Term	Count	%	PValue	Genes	List Total	Pop Hits	Pop Total	Fold Enrichment	Bonferroni	Benjamini	FDR
KEGG_PATHWAY	hsa05033:Nicotine addiction	10	0.431406	0.00651493	SLC32A1, GABRG2, GABRA1, GRIN2C, GABRB2, GRIN2D, GABRA6, CHRNA4, GRIN3B, CACNA1A	605	40	6910	2.85537	0.836434	0.595567	8.26635
UP_KEYWORDS	Cell junction	63	2.71786	0.262147	SYT1, KCNAB2, GABRB2, TLN2, CLSTN1, PIP5K1C, GRIN3B, SYNGR1, ATCAY, KDF1, GRIN2C, GRIN2D, TRPV4, CHRNA4, GABRG2, ANKS1B, SYMPK, SVOP, SDK2, VEZT, PTPRU, NRXN1, AJAP1, PALLD, RPH3A, FARP1, EVPL, TCHP, VAMP1, PARVB, SH3GL1, GJA10, CABP1, ITGB4, NEDD9, CLDN10, DTNBP1, FBF1, PXN, NPHP4, ATN1, SORBS2, DMD, PLEKHG5, LRFN3, DTNA, PHACTR1, GABRA1, GABRA6, CBARP, CLDN22, MISP, CLDN24, LIN7A, DSG4, DSG2, D…	1742	675	20581	1.10269	1	0.75329	98.7615
UP_KEYWORDS	Synapse	31	1.33736	0.543321	SYT1, KCNAB2, TLN2, GABRB2, CLSTN1, CABP1, GRIN3B, SYNGR1, DTNBP1, ATCAY, GRIN2C, DMD, GRIN2D, CHRNA4, LRFN3, DTNA, ANKS1B, PHACTR1, GABRG2, SVOP, GABRA1, GABRA6, SDK2, CBARP, NRXN1, RPH3A, FARP1, LIN7A, TPRG1L, ADGRL1, VAMP1	1742	357	20581	1.02592	1	0.894606	99.9988
UP_KEYWORDS	Postsynaptic cell membrane	15	0.64711	0.66006	GABRG2, ANKS1B, GABRA1, GABRB2, GABRA6, CABP1, CLSTN1, GRIN3B, DTNBP1, LIN7A, GRIN2C, GRIN2D, DMD, CHRNA4, LRFN3	1742	179	20581	0.990049	1	0.935629	100
GOTERM_CC_DIRECT	GO:0045211~postsynaptic membrane	18	0.776531	0.68284	GABRG2, ANKS1B, GABRA1, CLSTN2, GABRB2, GABRA6, CABP1, CLSTN1, GRIN3B, DTNBP1, LIN7A, GRIN2C, DMD, GRIN2D, CHRNA4, IL1RAPL1, LRFN3, OPRD1	1603	211	18224	0.96984	1	0.994956	100
GOTERM_CC_DIRECT	GO:0030054~cell junction	37	1.5962	0.788774	SYT1, KCNAB2, GABRB2, CLSTN1, CABP1, ITGB4, GRIN3B, SYNGR1, DTNBP1, FBF1, ATCAY, KDF1, ATN1, GRIN2C, GRIN2D, CHRNA4, HCAR3, LRFN3, DTNA, GABRG2, PHACTR1, ANKS1B, SVOP, GABRA1, EPB41, GABRA6, SDK2, CBARP, GID8, NRXN1, RPH3A, PPP1R13L, FARP1, P2RX4, TPRG1L, ADGRL1, VAMP1	1603	459	18224	0.91643	1	0.998026	100
Annotation Cluster 93	Enrichment Score: 0.568581209572917
Category	Term	Count	%	PValue	Genes	List Total	Pop Hits	Pop Total	Fold Enrichment	Bonferroni	Benjamini	FDR
UP_SEQ_FEATURE	metal ion-binding site:Manganese 1	6	0.258844	0.076897	PEPD, PPM1N, PPM1A, ACACB, XPNPEP3, PPTC7	1725	27	20063	2.58461	1	0.996212	77.1713
UP_SEQ_FEATURE	metal ion-binding site:Manganese 2	6	0.258844	0.076897	PEPD, PPM1N, PPM1A, ACACB, XPNPEP3, PPTC7	1725	27	20063	2.58461	1	0.996212	77.1713
SMART	SM00332:PP2Cc	4	0.172563	0.23841	PPM1N, PPM1A, TAB1, PPTC7	855	20	10057	2.35251	1	0.95529	97.8882
INTERPRO	IPR001932:Protein phosphatase 2C (PP2C)-like	4	0.172563	0.248812	PPM1N, PPM1A, TAB1, PPTC7	1612	20	18559	2.30261	1	0.99846	99.3155
GOTERM_MF_DIRECT	GO:0030145~manganese ion binding	7	0.301984	0.289342	NUDT16, PEPD, ATP2C1, PRIMPOL, PPM1N, PPM1A, XPNPEP3	1514	50	16881	1.56099	1	0.993051	99.6318
UP_SEQ_FEATURE	metal ion-binding site:Manganese 1; via carbonyl oxygen	3	0.129422	0.308969	PPM1N, PPM1A, PPTC7	1725	13	20063	2.68401	1	0.999961	99.8911
UP_SEQ_FEATURE	domain:PP2C-like	3	0.129422	0.308969	PPM1N, TAB1, PPTC7	1725	13	20063	2.68401	1	0.999961	99.8911
INTERPRO	IPR015655:Protein phosphatase 2C	3	0.129422	0.441318	PPM1N, PPM1A, TAB1	1612	17	18559	2.03171	1	0.999904	99.9961
GOTERM_MF_DIRECT	GO:0004722~protein serine,threonine phosphatase activity	6	0.258844	0.603446	PPM1N, PPM1A, TAB1, PPP1CC, PPTC7, PPP5C	1514	58	16881	1.15344	1	0.999418	100
GOTERM_BP_DIRECT	GO:0006470~protein dephosphorylation	10	0.431406	0.798987	PPP2R3A, PPP3R1, PPM1N, PPM1A, PPP1R12A, PTPRU, TAB1, PPP1CC, PPTC7, PPP5C	1494	126	16792	0.892034	1	1	100
Annotation Cluster 94	Enrichment Score: 0.5547807614736957
Category	Term	Count	%	PValue	Genes	List Total	Pop Hits	Pop Total	Fold Enrichment	Bonferroni	Benjamini	FDR
KEGG_PATHWAY	hsa01040:Biosynthesis of unsaturated fatty acids	5	0.215703	0.135912	ACOX1, ACOT7, HACD3, ELOVL2, TECR	605	23	6910	2.48293	1	0.740451	85.4607
UP_KEYWORDS	Fatty acid metabolism	15	0.64711	0.16373	ACOX1, TBXAS1, PLA2G15, HACD3, ACADS, MCAT, DECR2, CBR4, ACACB, LPIN1, TECR, ACSL1, ELOVL2, AACS, ACSM4	1742	124	20581	1.42918	1	0.629586	92.4432
KEGG_PATHWAY	hsa01212:Fatty acid metabolism	7	0.301984	0.23936	ACOX1, ACSL1, HACD3, ACADS, MCAT, ELOVL2, TECR	605	48	6910	1.66563	1	0.723212	97.299
UP_KEYWORDS	Fatty acid biosynthesis	7	0.301984	0.275033	TBXAS1, HACD3, MCAT, ELOVL2, CBR4, ACACB, TECR	1742	52	20581	1.59042	1	0.757519	99.0398
GOTERM_BP_DIRECT	GO:0042761~very long-chain fatty acid biosynthetic process	3	0.129422	0.323842	HACD3, ELOVL2, TECR	1494	13	16792	2.59376	1	0.99969	99.9325
KEGG_PATHWAY	hsa00062:Fatty acid elongation	4	0.172563	0.37553	ACOT7, HACD3, ELOVL2, TECR	605	25	6910	1.82744	1	0.78442	99.8002
GOTERM_BP_DIRECT	GO:0035338~long-chain fatty-acyl-CoA biosynthetic process	4	0.172563	0.73407	ACOT7, ACSL1, ELOVL2, TECR	1494	42	16792	1.07044	1	0.999999	100
Annotation Cluster 95	Enrichment Score: 0.5462473656898551
Category	Term	Count	%	PValue	Genes	List Total	Pop Hits	Pop Total	Fold Enrichment	Bonferroni	Benjamini	FDR
GOTERM_MF_DIRECT	GO:0008536~Ran GTPase binding	8	0.345125	0.0148428	XPO1, RANBP9, IPO5, NUP50, RANGAP1, NUTF2, BIRC5, TNPO2	1514	30	16881	2.97332	1	0.944446	21.7582
INTERPRO	IPR021133:HEAT, type 2	4	0.172563	0.224914	DOHH, ATR, PIK3R4, GCN1	1612	19	18559	2.4238	1	0.997844	98.8189
UP_SEQ_FEATURE	repeat:HEAT 2	8	0.345125	0.228327	CEP104, XPO1, IPO5, ATR, PSME4, TNPO2, PIK3R4, GCN1	1725	58	20063	1.60424	1	0.99976	99.1646
UP_SEQ_FEATURE	repeat:HEAT 1	8	0.345125	0.228327	CEP104, XPO1, IPO5, ATR, PSME4, TNPO2, PIK3R4, GCN1	1725	58	20063	1.60424	1	0.99976	99.1646
UP_SEQ_FEATURE	repeat:HEAT 6	5	0.215703	0.254734	XPO1, IPO5, PSME4, TNPO2, GCN1	1725	30	20063	1.93845	1	0.999867	99.5607
UP_SEQ_FEATURE	domain:Importin N-terminal	3	0.129422	0.341639	XPO1, IPO5, TNPO2	1725	14	20063	2.4923	1	0.999981	99.9555
UP_SEQ_FEATURE	repeat:HEAT 5	5	0.215703	0.354365	XPO1, IPO5, PSME4, TNPO2, GCN1	1725	35	20063	1.66153	1	0.999985	99.9689
UP_SEQ_FEATURE	repeat:HEAT 10	3	0.129422	0.373799	XPO1, TNPO2, GCN1	1725	15	20063	2.32614	1	0.999988	99.9823
UP_SEQ_FEATURE	repeat:HEAT 9	3	0.129422	0.373799	XPO1, TNPO2, GCN1	1725	15	20063	2.32614	1	0.999988	99.9823
UP_SEQ_FEATURE	repeat:HEAT 3	6	0.258844	0.431442	XPO1, IPO5, PSME4, TNPO2, PIK3R4, GCN1	1725	50	20063	1.39569	1	0.999996	99.997
INTERPRO	IPR001494:Importin-beta, N-terminal	3	0.129422	0.441318	XPO1, IPO5, TNPO2	1612	17	18559	2.03171	1	0.999904	99.9961
UP_SEQ_FEATURE	repeat:HEAT 8	3	0.129422	0.494706	XPO1, TNPO2, GCN1	1725	19	20063	1.83643	1	0.999999	99.9997
UP_SEQ_FEATURE	repeat:HEAT 4	5	0.215703	0.511466	XPO1, IPO5, PSME4, TNPO2, GCN1	1725	43	20063	1.35241	1	0.999999	99.9998
UP_SEQ_FEATURE	repeat:HEAT 7	3	0.129422	0.623263	XPO1, TNPO2, GCN1	1725	24	20063	1.45384	1	1	100
Annotation Cluster 96	Enrichment Score: 0.5389326206432574
Category	Term	Count	%	PValue	Genes	List Total	Pop Hits	Pop Total	Fold Enrichment	Bonferroni	Benjamini	FDR
BIOCARTA	h_npcPathway:Mechanism of Protein Import into the Nucleus	5	0.215703	0.0450617	NUP153, NUP62, IL4I1, RANGAP1, NUTF2	179	13	1625	3.49162	0.999972	0.876724	44.5612
GOTERM_BP_DIRECT	GO:1900034~regulation of cellular response to heat	12	0.517688	0.0668359	RPA2, NUP153, AKT1S1, EP300, NUP62, HSPB8, NUP50, NUP85, ATR, DNAJB1, NUP35, RPTOR	1494	75	16792	1.79834	1	0.994583	72.4885
GOTERM_BP_DIRECT	GO:0075733~intracellular transport of virus	9	0.388266	0.0794627	XPO1, NUP153, NUP62, NUP50, UBC, VPS37B, NUP85, NUP35, RPS27A	1494	51	16792	1.98346	1	0.996417	78.6632
GOTERM_CC_DIRECT	GO:0044613~nuclear pore central transport channel	4	0.172563	0.0996925	NUP153, NUP62, NUTF2, NUP35	1603	13	18224	3.49806	1	0.883512	79.7024
GOTERM_BP_DIRECT	GO:0006406~mRNA export from nucleus	12	0.517688	0.274482	DDX39A, SRSF2, EIF4A3, NUP153, SRSF4, NUP62, SRSF9, NUP50, SLU7, NUP85, CPSF3, NUP35	1494	100	16792	1.34876	1	0.999545	99.7487
UP_KEYWORDS	Translocation	10	0.431406	0.279094	NUP153, NUP62, RRBP1, NUP50, PEX14, NUP85, NUTF2, TOMM22, TIMM13, NUP35	1742	84	20581	1.4065	1	0.757595	99.1146
GOTERM_MF_DIRECT	GO:0005487~nucleocytoplasmic transporter activity	4	0.172563	0.315101	XPO1, NUP153, NUP62, NUP35	1514	22	16881	2.02726	1	0.994029	99.7991
GOTERM_BP_DIRECT	GO:0006409~tRNA export from nucleus	5	0.215703	0.316254	NUP153, NUP62, NUP50, NUP85, NUP35	1494	32	16792	1.75619	1	0.999653	99.9169
GOTERM_BP_DIRECT	GO:0010827~regulation of glucose transport	5	0.215703	0.337097	NUP153, NUP62, NUP50, NUP85, NUP35	1494	33	16792	1.70297	1	0.999726	99.9534
GOTERM_BP_DIRECT	GO:0016925~protein sumoylation	13	0.560828	0.34609	NUP153, L3MBTL2, SAE1, RANGAP1, BIRC5, NUP85, SUMO2, PIAS4, NUP62, NUP50, PIAS1, NUP35, STAG1	1494	117	16792	1.24885	1	0.999764	99.9638
GOTERM_BP_DIRECT	GO:0007077~mitotic nuclear envelope disassembly	6	0.258844	0.352987	NUP153, NUP62, NUP50, NUP85, NUP35, LPIN1	1494	44	16792	1.53268	1	0.999793	99.9703
GOTERM_BP_DIRECT	GO:0031047~gene silencing by RNA	12	0.517688	0.399629	NUP153, POLR2E, NUP62, NUP50, POLR2I, PIWIL1, NUP85, H3F3B, TDRD12, TNRC6B, NUP35, POLR2C	1494	111	16792	1.21509	1	0.999868	99.9927
UP_KEYWORDS	Nuclear pore complex	6	0.258844	0.417859	NUP153, NUP62, NUP50, NUP85, NUTF2, NUP35	1742	50	20581	1.41775	1	0.839738	99.9596
GOTERM_MF_DIRECT	GO:0017056~structural constituent of nuclear pore	3	0.129422	0.573191	NUP153, NUP62, NUP85	1514	21	16881	1.59285	1	0.999184	99.9999
GOTERM_BP_DIRECT	GO:0006606~protein import into nucleus	6	0.258844	0.596103	NUP153, NUP62, NUP50, SIX2, NUP85, NUTF2	1494	58	16792	1.16272	1	0.999989	100
GOTERM_CC_DIRECT	GO:0005643~nuclear pore	7	0.301984	0.615328	NUP153, NUP62, PCID2, IPO5, NUP50, RANGAP1, PIK3R4	1603	72	18224	1.10529	1	0.991954	99.9999
UP_KEYWORDS	mRNA transport	8	0.345125	0.80288	XPO1, EIF4A3, NUP153, NUP62, NUP50, NUP85, NUTF2, NUP35	1742	106	20581	0.891666	1	0.970289	100
KEGG_PATHWAY	hsa03013:RNA transport	11	0.474547	0.942	SUMO2, XPO1, EIF4A3, NUP153, NUP62, NUP50, RANGAP1, NUP85, NUP35, POP5, EIF2B1	605	172	6910	0.730444	1	0.983557	100
Annotation Cluster 97	Enrichment Score: 0.5361842867382723
Category	Term	Count	%	PValue	Genes	List Total	Pop Hits	Pop Total	Fold Enrichment	Bonferroni	Benjamini	FDR
UP_KEYWORDS	Mitochondrion	114	4.91803	0.0263064	MRPL42, C19ORF70, ALDH1L2, ACSS3, CLYBL, ATCAY, DDX28, UQCR11, VPS13C, CASP8AP2, MTG2, MRPL38, PRKACA, SLC8B1, TMEM14C, NMNAT3, C12ORF65, OPA3, MRPL51, CEP89, HRK, PPP1CC, CLPX, NME4, NFU1, ISCU, SLC25A33, SLC25A36, VAMP1, PCCB, MTFMT, PCCA, GATC, FGR, STK11, MTIF2, SDHAF1, SFXN5, SRC, GADD45GIP1, MRPL54, COX6B1, MTERF2, DIABLO, MRPL58, GCDH, BRI3BP, RARS2, MRPS22, PIF1, MAOA, MAOB, PRIMPOL, MCAT…	1742	1119	20581	1.20363	0.999999	0.364972	31.9597
UP_SEQ_FEATURE	transit peptide:Mitochondrion	41	1.76877	0.616315	PGS1, MRPL42, MTIF2, ACSS3, CLYBL, DTD1, NDUFB2, NDUFS7, LONP1, GPX4, MRPL54, MTERF2, DIABLO, MRPL38, GCDH, MRPL51, ACO2, RARS2, COX7A1, CEP89, ACADS, MCUR1, MCAT, SIRT4, SIRT5, MRPS7, CLPX, COQ5, NME4, ISCU, POLRMT, NFU1, SMDT1, MRPL28, ALDH2, COX6A1, CARS2, MTFMT, PCCB, PCCA, ACSM4	1725	482	20063	0.989335	1	1	100
GOTERM_CC_DIRECT	GO:0005759~mitochondrial matrix	28	1.20794	0.663161	ALDH1L2, ARL2BP, SDHAF1, NDUFS7, LONP1, GADD45GIP1, MTG2, MTERF2, MRPL58, GCDH, RARS2, ACO2, ACADS, PRIMPOL, SIRT4, SIRT5, CBR4, PARK7, CLPX, NME4, ISCU, POLRMT, ALDH2, CARS2, ACAD10, PCCB, PCCA, ACSM4	1603	327	18224	0.973465	1	0.994147	100
UP_KEYWORDS	Transit peptide	44	1.89819	0.666469	PGS1, MRPL42, MTIF2, ALDH1L2, CLYBL, ACSS3, NDUFB2, NDUFS7, LONP1, GPX4, MRPL54, MTERF2, DIABLO, MRPL38, SLC8B1, MRPL58, GCDH, C12ORF65, MRPL51, ACO2, RARS2, COX7A1, ACADS, MCAT, SIRT4, SIRT5, MRPS7, ACACB, CLPX, COQ5, NME4, ISCU, POLRMT, NFU1, SMDT1, MRPL28, ALDH2, COX6A1, CARS2, MTFMT, PCCB, PCCA, ACSM4, GATC	1742	536	20581	0.969854	1	0.9361	100
Annotation Cluster 98	Enrichment Score: 0.5292325844477765
Category	Term	Count	%	PValue	Genes	List Total	Pop Hits	Pop Total	Fold Enrichment	Bonferroni	Benjamini	FDR
KEGG_PATHWAY	hsa05210:Colorectal cancer	13	0.560828	0.00660104	MSH6, CASP3, MAP2K1, BRAF, APC2, PIK3CB, MSH2, BAX, PIK3CD, SMAD3, BIRC5, SMAD2, AXIN1	605	62	6910	2.39483	0.840315	0.457472	8.37125
KEGG_PATHWAY	hsa05211:Renal cell carcinoma	12	0.517688	0.0240156	HIF1A, EP300, BRAF, PDGFB, MAP2K1, PIK3CB, GRB2, MAP2K2, PIK3CD, TGFA, RBX1, PTPN11	605	65	6910	2.10858	0.99881	0.526766	27.4492
GOTERM_BP_DIRECT	GO:2000641~regulation of early endosome to late endosome transport	4	0.172563	0.0279366	DNAJC13, MAP2K1, MAP2K2, SRC	1494	8	16792	5.61981	1	0.984982	41.0585
KEGG_PATHWAY	hsa04370:VEGF signaling pathway	11	0.474547	0.0372431	SPHK2, MAP2K1, PIK3CB, MAP2K2, PIK3CD, SPHK1, PPP3R1, PLA2G4C, SHC2, SRC, PXN	605	61	6910	2.05961	0.999973	0.583602	39.4083
GOTERM_BP_DIRECT	GO:0071902~positive regulation of protein serine,threonine kinase activity	7	0.301984	0.085759	PARP16, ACSL1, MAP2K1, STK11, MAP2K2, SRC, RPTOR	1494	35	16792	2.24793	1	0.996731	81.2276
KEGG_PATHWAY	hsa04722:Neurotrophin signaling pathway	16	0.69025	0.0994865	ARHGDIG, NTF3, BRAF, MAP2K1, GRB2, PIK3CB, MAP2K2, PIK3CD, KIDINS220, PTPN11, ATF4, BAX, SH2B3, SHC2, MATK, MAP2K5	605	120	6910	1.52287	1	0.765744	74.9242
KEGG_PATHWAY	hsa04725:Cholinergic synapse	15	0.64711	0.103003	ADCY3, MAP2K1, PIK3CB, GNA11, PIK3CD, KCNJ14, GNG8, ATF4, CHRNA4, PRKACA, GNB3, CREB3L3, KCNQ2, CACNA1A, GNG7	605	111	6910	1.54344	1	0.761608	76.1864
KEGG_PATHWAY	hsa05219:Bladder cancer	7	0.301984	0.143937	BRAF, MAP2K1, MAP2K2, UPK3A, DAPK2, DAPK3, SRC	605	41	6910	1.95001	1	0.728696	87.1457
KEGG_PATHWAY	hsa04917:Prolactin signaling pathway	10	0.431406	0.164428	MAP2K1, SOCS3, PIK3CB, GRB2, MAP2K2, PIK3CD, SOCS5, SHC2, LHB, SRC	605	71	6910	1.60866	1	0.730038	90.6641
KEGG_PATHWAY	hsa05213:Endometrial cancer	8	0.345125	0.165136	BRAF, APC2, MAP2K1, PIK3CB, GRB2, MAP2K2, PIK3CD, AXIN1	605	52	6910	1.75715	1	0.722495	90.768
KEGG_PATHWAY	hsa05161:Hepatitis B	17	0.733391	0.197046	MAP2K1, GRB2, PIK3CB, MAP2K2, PIK3CD, TLR3, BIRC5, SRC, CASP3, ATF4, EP300, BAX, TICAM1, YWHAQ, CREB3L3, APAF1, NFATC3	605	145	6910	1.33907	1	0.73327	94.4808
KEGG_PATHWAY	hsa05214:Glioma	9	0.388266	0.204552	BRAF, PDGFB, MAP2K1, PIK3CB, GRB2, MAP2K2, PIK3CD, TGFA, SHC2	605	65	6910	1.58144	1	0.740437	95.1243
KEGG_PATHWAY	hsa04066:HIF-1 signaling pathway	12	0.517688	0.235181	HIF1A, LTBR, EP300, MAP2K1, PIK3CB, MAP2K2, PIK3CD, MKNK2, ENO2, NPPA, RBX1, ENO1	605	98	6910	1.39855	1	0.73452	97.0964
KEGG_PATHWAY	hsa05215:Prostate cancer	11	0.474547	0.237556	ATF4, EP300, BRAF, PDGFB, MAP2K1, PIK3CB, GRB2, MAP2K2, PIK3CD, TGFA, CREB3L3	605	88	6910	1.42769	1	0.726195	97.2132
KEGG_PATHWAY	hsa04550:Signaling pathways regulating pluripotency of stem cells	16	0.69025	0.240246	NANOG, HNF1A, APC2, MAP2K1, JARID2, GRB2, PIK3CB, MAP2K2, MYF5, PIK3CD, SMAD3, SMAD2, MEIS1, WNT7B, TCF3, AXIN1	605	140	6910	1.30531	1	0.71874	97.3403
KEGG_PATHWAY	hsa05218:Melanoma	9	0.388266	0.278798	BRAF, PDGFB, MAP2K1, FGF14, PIK3CB, MAP2K2, PIK3CD, FGF22, FGF21	605	71	6910	1.44779	1	0.741082	98.6625
KEGG_PATHWAY	hsa04910:Insulin signaling pathway	15	0.64711	0.319203	EXOC7, BRAF, MAP2K1, GRB2, PIK3CB, SOCS3, MAP2K2, PIK3CD, MKNK2, ACACB, PPP1CC, RPTOR, GYS1, PRKACA, SHC2	605	138	6910	1.24147	1	0.762893	99.3752
KEGG_PATHWAY	hsa04012:ErbB signaling pathway	10	0.431406	0.349346	BRAF, MAP2K1, PIK3CB, GRB2, MAP2K2, NCK1, PIK3CD, TGFA, SHC2, SRC	605	87	6910	1.31281	1	0.778414	99.6563
BIOCARTA	h_metPathway:Signaling of Hepatocyte Growth Factor Receptor	6	0.258844	0.358827	MAP2K1, GRB2, MAP2K2, SRC, PXN, PTPN11	179	36	1625	1.51304	1	0.997354	99.6607
KEGG_PATHWAY	hsa04915:Estrogen signaling pathway	11	0.474547	0.3644	ADCY3, ATF4, MAP2K1, PIK3CB, GRB2, MAP2K2, PIK3CD, PRKACA, CREB3L3, SHC2, SRC	605	99	6910	1.26905	1	0.787706	99.7477
KEGG_PATHWAY	hsa05223:Non-small cell lung cancer	7	0.301984	0.364479	BRAF, MAP2K1, PIK3CB, GRB2, MAP2K2, PIK3CD, TGFA	605	56	6910	1.42769	1	0.783747	99.7481
KEGG_PATHWAY	hsa05221:Acute myeloid leukemia	7	0.301984	0.364479	CEBPA, BRAF, MAP2K1, PIK3CB, GRB2, MAP2K2, PIK3CD	605	56	6910	1.42769	1	0.783747	99.7481
BIOCARTA	h_bArrestin-srcPathway:Roles of 茂驴陆-arrestin-dependent Recruitment of Src Kinases in GPCR Signaling	4	0.172563	0.377732	MAP2K1, FGR, MAP2K2, SRC	179	20	1625	1.81564	1	0.997478	99.7687
BIOCARTA	h_integrinPathway:Integrin Signaling Pathway	6	0.258844	0.38176	CAPNS1, MAP2K1, GRB2, MAP2K2, SRC, PXN	179	37	1625	1.47214	1	0.996802	99.7871
KEGG_PATHWAY	hsa04662:B cell receptor signaling pathway	8	0.345125	0.398793	MAP2K1, PIK3CB, GRB2, MAP2K2, PIK3CD, PPP3R1, CD22, NFATC3	605	69	6910	1.32423	1	0.780303	99.8789
KEGG_PATHWAY	hsa04912:GnRH signaling pathway	10	0.431406	0.400542	ADCY3, ATF4, MAP2K1, GRB2, MAP2K2, GNA11, PRKACA, PLA2G4C, LHB, SRC	605	91	6910	1.25511	1	0.778641	99.8835
KEGG_PATHWAY	hsa04660:T cell receptor signaling pathway	11	0.474547	0.412849	MAP3K7, MAP2K1, PIK3CB, GRB2, MAP2K2, NCK1, PIK3CD, PPP3R1, CD4, GRAP2, NFATC3	605	103	6910	1.21977	1	0.781413	99.9114
BIOCARTA	h_erkPathway:Erk1,Erk2 Mapk Signaling pathway	5	0.215703	0.420534	MAP2K1, GRB2, MAP2K2, MKNK2, SRC	179	30	1625	1.51304	1	0.996412	99.907
KEGG_PATHWAY	hsa04730:Long-term depression	7	0.301984	0.428875	NOS1, BRAF, MAP2K1, MAP2K2, GNA11, PLA2G4C, CACNA1A	605	60	6910	1.33251	1	0.788093	99.9385
KEGG_PATHWAY	hsa05220:Chronic myeloid leukemia	8	0.345125	0.442991	BRAF, MAP2K1, PIK3CB, GRB2, MAP2K2, PIK3CD, SHC2, PTPN11	605	72	6910	1.26905	1	0.799087	99.9558
KEGG_PATHWAY	hsa04650:Natural killer cell mediated cytotoxicity	12	0.517688	0.503822	CASP3, BRAF, MAP2K1, PIK3CB, GRB2, MAP2K2, PIK3CD, PPP3R1, SHC2, TYROBP, HCST, PTPN11	605	122	6910	1.12343	1	0.828778	99.9904
KEGG_PATHWAY	hsa05212:Pancreatic cancer	7	0.301984	0.507669	BRAF, MAP2K1, PIK3CB, PIK3CD, TGFA, SMAD3, SMAD2	605	65	6910	1.23001	1	0.82938	99.9913
KEGG_PATHWAY	hsa04540:Gap junction	9	0.388266	0.50845	ADCY3, PDGFB, MAP2K1, GRB2, MAP2K2, GNA11, PRKACA, SRC, MAP2K5	605	88	6910	1.16811	1	0.827344	99.9915
KEGG_PATHWAY	hsa05231:Choline metabolism in cancer	10	0.431406	0.527395	HIF1A, PDGFB, MAP2K1, PIK3CB, GRB2, MAP2K2, PIK3CD, WASF2, PIP5K1C, PLA2G4C	605	101	6910	1.13084	1	0.832997	99.995
KEGG_PATHWAY	hsa04062:Chemokine signaling pathway	17	0.733391	0.56594	ADCY3, MAP2K1, FGR, BRAF, ROCK2, GRB2, PIK3CB, PIK3CD, PXN, SRC, CCL17, GNG8, PRKACA, GNB3, SHC2, GNG7, GRK1	605	186	6910	1.0439	1	0.849665	99.9984
KEGG_PATHWAY	hsa04380:Osteoclast differentiation	12	0.517688	0.601836	MAP3K7, TRAF2, TNFRSF1A, MAP2K1, SOCS3, PIK3CB, GRB2, PIK3CD, PPP3R1, TAB1, JUNB, TYROBP	605	131	6910	1.04624	1	0.853092	99.9995
BIOCARTA	h_spryPathway:Sprouty regulation of tyrosine kinase signals	3	0.129422	0.603152	MAP2K1, GRB2, SRC	179	18	1625	1.51304	1	0.998579	99.9993
BIOCARTA	h_pyk2Pathway:Links between Pyk2 and Map Kinases	4	0.172563	0.607195	MAP2K1, GRB2, MAP2K2, SRC	179	28	1625	1.29689	1	0.998384	99.9994
BIOCARTA	h_mapkPathway:MAPKinase Signaling Pathway	10	0.431406	0.627905	MAP3K7, CEBPA, TRAF2, BRAF, MAP2K1, GRB2, MAP2K2, MAPKAPK5, MKNK2, MAP2K5	179	87	1625	1.04347	1	0.998358	99.9997
KEGG_PATHWAY	hsa05230:Central carbon metabolism in cancer	6	0.258844	0.669181	SLC1A5, HIF1A, MAP2K1, PIK3CB, MAP2K2, PIK3CD	605	64	6910	1.07076	1	0.877387	100
UP_KEYWORDS	Ectodermal dysplasia	4	0.172563	0.70149	BRAF, MAP2K1, MAP2K2, WDR35	1742	42	20581	1.1252	1	0.946488	100
BIOCARTA	h_at1rPathway:Angiotensin II mediated activation of JNK Pathway via Pyk2 dependent signaling	4	0.172563	0.719111	MAP2K1, GRB2, MAP2K2, SRC	179	33	1625	1.10039	1	0.999115	100
KEGG_PATHWAY	hsa04620:Toll-like receptor signaling pathway	9	0.388266	0.719611	MAP3K7, MAP2K1, PIK3CB, MAP2K2, PIK3CD, TICAM1, TLR3, LBP, TAB1	605	106	6910	0.969749	1	0.898448	100
KEGG_PATHWAY	hsa04664:Fc epsilon RI signaling pathway	6	0.258844	0.720775	MAP2K1, PIK3CB, GRB2, MAP2K2, PIK3CD, PLA2G4C	605	68	6910	1.00778	1	0.897702	100
KEGG_PATHWAY	hsa05216:Thyroid cancer	3	0.129422	0.734419	BRAF, MAP2K1, MAP2K2	605	29	6910	1.18153	1	0.903597	100
KEGG_PATHWAY	hsa04068:FoxO signaling pathway	11	0.474547	0.745738	EP300, BRAF, MAP2K1, PIK3CB, GRB2, STK11, MAP2K2, S1PR4, PIK3CD, SMAD3, SMAD2	605	134	6910	0.937585	1	0.907973	100
BIOCARTA	h_ecmPathway:Erk and PI-3 Kinase Are Necessary for Collagen Binding in Corneal Epithelia	3	0.129422	0.758089	MAP2K1, SRC, PXN	179	24	1625	1.13478	1	0.999442	100
BIOCARTA	h_biopeptidesPathway:Bioactive Peptide Induced Signaling Pathway	4	0.172563	0.804775	MAP2K1, GRB2, MAP2K2, GNA11	179	38	1625	0.955601	1	0.999685	100
Annotation Cluster 99	Enrichment Score: 0.5250774208612777
Category	Term	Count	%	PValue	Genes	List Total	Pop Hits	Pop Total	Fold Enrichment	Bonferroni	Benjamini	FDR
BIOCARTA	h_arapPathway:ADP-Ribosylation Factor	6	0.258844	0.0707733	ARFGAP1, ARFGAP3, CYTH1, ASAP2, CYTH2, KDELR1	179	21	1625	2.59377	1	0.937779	60.9012
SMART	SM00105:ArfGap	4	0.172563	0.474644	ARFGAP1, ARFGAP3, GIT2, ASAP2	855	30	10057	1.56834	1	0.987805	99.989
UP_SEQ_FEATURE	domain:Arf-GAP	4	0.172563	0.482639	ARFGAP1, ARFGAP3, GIT2, ASAP2	1725	30	20063	1.55076	1	0.999998	99.9995
INTERPRO	IPR001164:Arf GTPase activating protein	4	0.172563	0.489588	ARFGAP1, ARFGAP3, GIT2, ASAP2	1612	30	18559	1.53507	1	0.99996	99.9992
Annotation Cluster 100	Enrichment Score: 0.5159560212359704
Category	Term	Count	%	PValue	Genes	List Total	Pop Hits	Pop Total	Fold Enrichment	Bonferroni	Benjamini	FDR
BIOCARTA	h_p53hypoxiaPathway:Hypoxia and p53 in the Cardiovascular system	6	0.258844	0.147176	HIF1A-AS1, HIF1A, EP300, BAX, DNAJB1, HIF1A-AS2	179	26	1625	2.09497	1	0.989082	86.9548
BIOCARTA	h_hifPathway:Hypoxia-Inducible Factor in the Cardiovascular System	4	0.172563	0.283158	HIF1A-AS1, HIF1A, EP300, HIF1A-AS2	179	17	1625	2.13605	1	0.997011	98.5863
BIOCARTA	h_vegfPathway:VEGF, Hypoxia, and Angiogenesis	5	0.215703	0.446281	HIF1A-AS1, HIF1A, EIF2B1, HIF1A-AS2, PXN	179	31	1625	1.46423	1	0.996268	99.948
BIOCARTA	h_eponfkbPathway:Erythropoietin mediated neuroprotection through NF-kB	3	0.129422	0.464198	HIF1A-AS1, HIF1A, HIF1A-AS2	179	14	1625	1.94533	1	0.996538	99.9659
Annotation Cluster 101	Enrichment Score: 0.5148844964225174
Category	Term	Count	%	PValue	Genes	List Total	Pop Hits	Pop Total	Fold Enrichment	Bonferroni	Benjamini	FDR
SMART	SM00165:UBA	6	0.258844	0.0944915	TNRC6C, VPS13D, RAD23A, USP5, UBAC2, MARK4	855	29	10057	2.43364	1	0.890135	75.4861
INTERPRO	IPR015940:Ubiquitin-associated,translation elongation factor EF1B, N-terminal, eukaryote	6	0.258844	0.334089	TNRC6C, VPS13D, RAD23A, USP5, UBAC2, MARK4	1612	44	18559	1.56996	1	0.999662	99.9161
INTERPRO	IPR009060:UBA-like	7	0.301984	0.40622	TNRC6C, DCUN1D2, VPS13D, RAD23A, UBALD2, USP5, UBAC2	1612	59	18559	1.36595	1	0.999836	99.9886
UP_SEQ_FEATURE	domain:UBA	4	0.172563	0.6799	TNRC6C, VPS13D, UBAC2, MARK4	1725	40	20063	1.16307	1	1	100
Annotation Cluster 102	Enrichment Score: 0.5103058341213674
Category	Term	Count	%	PValue	Genes	List Total	Pop Hits	Pop Total	Fold Enrichment	Bonferroni	Benjamini	FDR
INTERPRO	IPR002035:von Willebrand factor, type A	12	0.517688	0.219356	MATN3, VWF, COL6A6, CPNE4, COL6A5, XRCC6, ITGA11, ITGB4, MED25, ANTXR1, MDN1, COL20A1	1612	97	18559	1.42429	1	0.997901	98.6623
SMART	SM00327:VWA	9	0.388266	0.265617	MATN3, VWF, COL6A6, CPNE4, COL6A5, ITGA11, ANTXR1, MDN1, COL20A1	855	72	10057	1.47032	1	0.959031	98.7385
UP_SEQ_FEATURE	domain:VWFA	7	0.301984	0.505447	MATN3, CPNE4, ITGA11, ITGB4, ANTXR1, MDN1, COL20A1	1725	66	20063	1.23356	1	0.999999	99.9998
Annotation Cluster 103	Enrichment Score: 0.49871647384824264
Category	Term	Count	%	PValue	Genes	List Total	Pop Hits	Pop Total	Fold Enrichment	Bonferroni	Benjamini	FDR
UP_KEYWORDS	DNA-directed RNA polymerase	8	0.345125	0.0429596	POLRMT, POLR3H, POLR2E, POLR2I, PRIMPOL, TWISTNB, POLR2C, POLR3B	1742	39	20581	2.4235	1	0.43748	46.9668
KEGG_PATHWAY	hsa00240:Pyrimidine metabolism	15	0.64711	0.0677161	NT5C1B-RDH14, POLR2E, POLR3H, NT5C1B, POLR2I, POLR2C, POLR3B, CANT1, TK1, NME4, ENTPD8, UCKL1, TXNRD1, TWISTNB, NT5C	605	104	6910	1.64733	1	0.680983	60.37
GOTERM_BP_DIRECT	GO:0006370~7-methylguanosine mRNA capping	7	0.301984	0.0679003	MNAT1, POLR2E, POLR2I, GTF2H3, POLR2C, RNGTT, ERCC2	1494	33	16792	2.38416	1	0.994536	73.0681
GOTERM_MF_DIRECT	GO:0003899~DNA-directed RNA polymerase activity	7	0.301984	0.120253	POLRMT, POLR3H, POLR2E, POLR2I, TWISTNB, POLR2C, POLR3B	1514	38	16881	2.05394	1	0.97092	87.7815
KEGG_PATHWAY	hsa03020:RNA polymerase	6	0.258844	0.142574	POLR3H, POLR2E, POLR2I, TWISTNB, POLR2C, POLR3B	605	32	6910	2.14153	1	0.747024	86.8729
GOTERM_BP_DIRECT	GO:0035019~somatic stem cell population maintenance	8	0.345125	0.356383	NANOG, POLR2E, BRAF, CUL4A, POLR2I, SMAD2, PRDM16, POLR2C	1494	65	16792	1.38334	1	0.999805	99.9731
GOTERM_CC_DIRECT	GO:0005665~DNA-directed RNA polymerase II, core complex	3	0.129422	0.478121	POLR2E, POLR2I, POLR2C	1603	18	18224	1.89478	1	0.979041	99.9949
GOTERM_BP_DIRECT	GO:0032481~positive regulation of type I interferon production	6	0.258844	0.479247	POLR3H, POLR2E, EP300, ZC3HAV1, XRCC6, POLR3B	1494	51	16792	1.32231	1	0.999952	99.9995
GOTERM_MF_DIRECT	GO:0001056~RNA polymerase III activity	3	0.129422	0.488698	POLR3H, POLR2E, POLR3B	1514	18	16881	1.85832	1	0.997737	99.9983
GOTERM_CC_DIRECT	GO:0005666~DNA-directed RNA polymerase III complex	3	0.129422	0.507244	POLR3H, POLR2E, POLR3B	1603	19	18224	1.79506	1	0.983008	99.9978
GOTERM_BP_DIRECT	GO:0050434~positive regulation of viral transcription	3	0.129422	0.742946	POLR2E, POLR2I, POLR2C	1494	29	16792	1.16272	1	1	100
GOTERM_BP_DIRECT	GO:0006383~transcription from RNA polymerase III promoter	3	0.129422	0.804919	POLR3H, POLR2E, POLR3B	1494	33	16792	1.02178	1	1	100
GOTERM_BP_DIRECT	GO:0042795~snRNA transcription from RNA polymerase II promoter	5	0.215703	0.879877	POLR2E, SNAPC1, POLR2I, RPRD1B, POLR2C	1494	70	16792	0.80283	1	1	100
GOTERM_BP_DIRECT	GO:0010467~gene expression	3	0.129422	0.935162	POLR2E, POLR2I, POLR2C	1494	48	16792	0.702477	1	1	100
KEGG_PATHWAY	hsa04623:Cytosolic DNA-sensing pathway	3	0.129422	0.979942	POLR3H, POLR2E, POLR3B	605	64	6910	0.535382	1	0.995176	100
Annotation Cluster 104	Enrichment Score: 0.4986020139524862
Category	Term	Count	%	PValue	Genes	List Total	Pop Hits	Pop Total	Fold Enrichment	Bonferroni	Benjamini	FDR
INTERPRO	IPR000014:PAS domain	6	0.258844	0.1683	NPAS1, NCOA1, HIF1A, HIF3A, PER3, KCNH5	1612	34	18559	2.03171	1	0.995634	95.9664
SMART	SM00086:PAC	3	0.129422	0.429892	HIF1A, HIF3A, KCNH5	855	17	10057	2.07575	1	0.983416	99.9651
INTERPRO	IPR001610:PAC motif	3	0.129422	0.441318	HIF1A, HIF3A, KCNH5	1612	17	18559	2.03171	1	0.999904	99.9961
Annotation Cluster 105	Enrichment Score: 0.4945841516044216
Category	Term	Count	%	PValue	Genes	List Total	Pop Hits	Pop Total	Fold Enrichment	Bonferroni	Benjamini	FDR
SMART	SM00180:EGF_Lam	7	0.301984	0.0718132	LAMA5, NTN4, NTN5, STAB2, CELSR1, MEGF11, MEGF6	855	35	10057	2.35251	1	0.89039	65.2002
INTERPRO	IPR002049:EGF-like, laminin	7	0.301984	0.117991	LAMA5, NTN4, NTN5, STAB2, CELSR1, MEGF11, MEGF6	1612	39	18559	2.06644	1	0.99218	88.7784
UP_SEQ_FEATURE	domain:EGF-like 7	5	0.215703	0.216553	NOTCH3, TENM3, STAB2, MEGF11, MEGF6	1725	28	20063	2.07692	1	0.999725	98.8951
UP_SEQ_FEATURE	domain:EGF-like 1	14	0.603969	0.230482	NOTCH3, MATN3, FBLN1, ADGRE2, ADGRE3, FAT1, ADGRE5, NELL1, PROZ, TENM3, STAB2, NRXN1, MEGF6, MEGF11	1725	120	20063	1.35692	1	0.999765	99.2066
UP_SEQ_FEATURE	domain:EGF-like 12	3	0.129422	0.308969	STAB2, MEGF11, MEGF6	1725	13	20063	2.68401	1	0.999961	99.8911
UP_SEQ_FEATURE	domain:EGF-like 3	9	0.388266	0.328299	NOTCH3, MATN3, FAT1, NELL1, TENM3, STAB2, NRXN1, MEGF11, MEGF6	1725	76	20063	1.37732	1	0.999976	99.9355
UP_SEQ_FEATURE	domain:EGF-like 9	4	0.172563	0.340776	NOTCH3, STAB2, MEGF11, MEGF6	1725	24	20063	1.93845	1	0.999983	99.9544
UP_SEQ_FEATURE	domain:EGF-like 11	3	0.129422	0.341639	STAB2, MEGF11, MEGF6	1725	14	20063	2.4923	1	0.999981	99.9555
UP_SEQ_FEATURE	domain:EGF-like 2	10	0.431406	0.355927	NOTCH3, MATN3, F10, FAT1, TENM3, PROZ, F7, STAB2, NRXN1, MEGF11	1725	89	20063	1.30682	1	0.999983	99.9703
UP_SEQ_FEATURE	domain:EGF-like 14	3	0.129422	0.373799	STAB2, MEGF11, MEGF6	1725	15	20063	2.32614	1	0.999988	99.9823
UP_SEQ_FEATURE	domain:EGF-like 4	7	0.301984	0.396732	MATN3, FAT1, NELL1, TENM3, STAB2, MEGF11, MEGF6	1725	59	20063	1.37992	1	0.999992	99.9911
UP_SEQ_FEATURE	domain:EGF-like 13	3	0.129422	0.436009	STAB2, MEGF11, MEGF6	1725	17	20063	2.05248	1	0.999996	99.9974
UP_SEQ_FEATURE	domain:EGF-like 10	3	0.129422	0.436009	STAB2, MEGF11, MEGF6	1725	17	20063	2.05248	1	0.999996	99.9974
UP_SEQ_FEATURE	domain:EGF-like 5	5	0.215703	0.492621	NOTCH3, FAT1, TENM3, STAB2, MEGF11	1725	42	20063	1.38461	1	0.999999	99.9996
UP_SEQ_FEATURE	domain:EGF-like 8	3	0.129422	0.667095	TENM3, STAB2, MEGF11	1725	26	20063	1.34201	1	1	100
UP_SEQ_FEATURE	domain:EGF-like 6	4	0.172563	0.741293	TENM3, STAB2, MEGF11, MEGF6	1725	44	20063	1.05734	1	1	100
Annotation Cluster 106	Enrichment Score: 0.49440473272161245
Category	Term	Count	%	PValue	Genes	List Total	Pop Hits	Pop Total	Fold Enrichment	Bonferroni	Benjamini	FDR
UP_KEYWORDS	Vitamin A	3	0.129422	0.142373	RBP5, RBP7, RBP2	1742	8	20581	4.43047	1	0.594282	89.1224
UP_KEYWORDS	Retinol-binding	3	0.129422	0.173211	RBP5, RBP7, RBP2	1742	9	20581	3.93819	1	0.648346	93.5907
INTERPRO	IPR000463:Cytosolic fatty-acid binding	4	0.172563	0.178713	RBP5, RBP7, RBP2, FABP6	1612	17	18559	2.70895	1	0.996506	96.7614
GOTERM_MF_DIRECT	GO:0016918~retinal binding	3	0.129422	0.224007	RBP5, RBP7, RBP2	1514	10	16881	3.34498	1	0.989695	98.4412
GOTERM_MF_DIRECT	GO:0019841~retinol binding	3	0.129422	0.327408	RBP5, RBP7, RBP2	1514	13	16881	2.57306	1	0.99367	99.8508
INTERPRO	IPR012674:Calycin	4	0.172563	0.634238	RBP5, RBP7, RBP2, FABP6	1612	37	18559	1.24465	1	0.999997	100
INTERPRO	IPR011038:Calycin-like	4	0.172563	0.669912	RBP5, RBP7, RBP2, FABP6	1612	39	18559	1.18082	1	0.999999	100
INTERPRO	IPR000566:Lipocalin,cytosolic fatty-acid binding protein domain	3	0.129422	0.807202	RBP5, RBP7, RBP2	1612	34	18559	1.01586	1	1	100
Annotation Cluster 107	Enrichment Score: 0.492294232329265
Category	Term	Count	%	PValue	Genes	List Total	Pop Hits	Pop Total	Fold Enrichment	Bonferroni	Benjamini	FDR
UP_SEQ_FEATURE	domain:C2 2	8	0.345125	0.241433	SYT1, UNC13D, DYSF, CPNE4, SYT16, RPH3A, SYTL1, RASA2	1725	59	20063	1.57705	1	0.999815	99.3911
UP_SEQ_FEATURE	domain:C2 1	8	0.345125	0.241433	SYT1, UNC13D, DYSF, CPNE4, SYT16, RPH3A, SYTL1, RASA2	1725	59	20063	1.57705	1	0.999815	99.3911
GOTERM_BP_DIRECT	GO:0048791~calcium ion-regulated exocytosis of neurotransmitter	6	0.258844	0.263379	SYT1, NANOGNB, SYT16, RPH3A, SYTL1, CACNA1A	1494	39	16792	1.72917	1	0.999562	99.6664
INTERPRO	IPR000008:C2 calcium-dependent membrane targeting	18	0.776531	0.264818	SYT1, CPNE4, PIK3CB, PIK3CD, PRKCH, WWC2, PKN1, ITSN2, PRKCE, RPH3A, RAB11FIP5, UNC13D, DYSF, RASAL3, SYT16, CC2D1A, SYTL1, RASA2	1612	165	18559	1.25597	1	0.998915	99.5297
GOTERM_BP_DIRECT	GO:0006906~vesicle fusion	8	0.345125	0.268729	SYT1, DYSF, SYT16, EEA1, RPH3A, VAMP1, STX10, SYTL1	1494	59	16792	1.52402	1	0.999518	99.7088
GOTERM_MF_DIRECT	GO:0030276~clathrin binding	7	0.301984	0.321641	SYT1, AFTPH, HIP1R, SYT16, RPH3A, LDLRAP1, SYTL1	1514	52	16881	1.50095	1	0.99389	99.8284
GOTERM_BP_DIRECT	GO:0017158~regulation of calcium ion-dependent exocytosis	5	0.215703	0.378863	SYT1, SYT16, RPH3A, SYTL1, CACNA1A	1494	35	16792	1.60566	1	0.999846	99.9861
SMART	SM00239:C2	13	0.560828	0.39352	RAB11FIP5, SYT1, UNC13D, DYSF, CPNE4, PRKCH, SYT16, CC2D1A, ITSN2, PRKCE, RPH3A, SYTL1, RASA2	855	127	10057	1.20404	1	0.98251	99.9161
GOTERM_MF_DIRECT	GO:0005544~calcium-dependent phospholipid binding	7	0.301984	0.420382	SYT1, DYSF, ANXA10, SYT16, RPH3A, ANXA4, SYTL1	1514	58	16881	1.34568	1	0.996721	99.987
GOTERM_MF_DIRECT	GO:0019905~syntaxin binding	8	0.345125	0.542199	RAB11A, SYT16, NAPA, RPH3A, STX10, SYTL1, CACNA1A, LLGL2	1514	77	16881	1.15843	1	0.998809	99.9997
Annotation Cluster 108	Enrichment Score: 0.48191748277077157
Category	Term	Count	%	PValue	Genes	List Total	Pop Hits	Pop Total	Fold Enrichment	Bonferroni	Benjamini	FDR
SMART	SM00562:NDK	3	0.129422	0.238619	NME4, NME2P1, NME9	855	11	10057	3.20797	1	0.951825	97.8963
INTERPRO	IPR001564:Nucleoside diphosphate kinase	3	0.129422	0.246585	NME4, NME2P1, NME9	1612	11	18559	3.13992	1	0.998653	99.2793
GOTERM_BP_DIRECT	GO:0006228~UTP biosynthetic process	3	0.129422	0.289768	NME4, NME2P1, NME9	1494	12	16792	2.80991	1	0.999641	99.8311
GOTERM_BP_DIRECT	GO:0006241~CTP biosynthetic process	3	0.129422	0.289768	NME4, NME2P1, NME9	1494	12	16792	2.80991	1	0.999641	99.8311
GOTERM_BP_DIRECT	GO:0006183~GTP biosynthetic process	3	0.129422	0.323842	NME4, NME2P1, NME9	1494	13	16792	2.59376	1	0.99969	99.9325
GOTERM_BP_DIRECT	GO:0006165~nucleoside diphosphate phosphorylation	3	0.129422	0.484316	NME4, NME2P1, NME9	1494	18	16792	1.87327	1	0.999954	99.9996
GOTERM_MF_DIRECT	GO:0004550~nucleoside diphosphate kinase activity	3	0.129422	0.546192	NME4, NME2P1, NME9	1514	20	16881	1.67249	1	0.998797	99.9998
Annotation Cluster 109	Enrichment Score: 0.4739963888715144
Category	Term	Count	%	PValue	Genes	List Total	Pop Hits	Pop Total	Fold Enrichment	Bonferroni	Benjamini	FDR
GOTERM_BP_DIRECT	GO:0003333~amino acid transmembrane transport	5	0.215703	0.177506	SLC32A1, SLC1A5, SLC38A6, SLC38A10, SLC7A10	1494	25	16792	2.24793	1	0.998628	97.3899
GOTERM_MF_DIRECT	GO:0015171~amino acid transmembrane transporter activity	7	0.301984	0.242365	SLC32A1, SLC1A5, SLC1A6, SLC38A6, SLC38A10, SLC7A10, SLC7A6	1514	47	16881	1.66063	1	0.990305	98.9476
INTERPRO	IPR013057:Amino acid transporter, transmembrane	3	0.129422	0.441318	SLC32A1, SLC38A6, SLC38A10	1612	17	18559	2.03171	1	0.999904	99.9961
UP_KEYWORDS	Amino-acid transport	4	0.172563	0.669238	SLC38A6, SLC38A10, SLC7A10, SLC7A6	1742	40	20581	1.18146	1	0.936568	100
Annotation Cluster 110	Enrichment Score: 0.47226253093585585
Category	Term	Count	%	PValue	Genes	List Total	Pop Hits	Pop Total	Fold Enrichment	Bonferroni	Benjamini	FDR
INTERPRO	IPR011704:ATPase, dynein-related, AAA domain	4	0.172563	0.115588	DNAH11, DNAH10, DNAH17, MDN1	1612	14	18559	3.28944	1	0.992668	88.2336
INTERPRO	IPR013594:Dynein heavy chain, domain-1	3	0.129422	0.180498	DNAH11, DNAH10, DNAH17	1612	9	18559	3.83768	1	0.996471	96.8818
UP_KEYWORDS	Dynein	5	0.215703	0.303879	DNAH11, DNAH10, DYNLL1, DNAH17, DNAI2	1742	33	20581	1.79009	1	0.767179	99.4659
GOTERM_CC_DIRECT	GO:0030286~dynein complex	4	0.172563	0.304383	DNAH11, DNAH10, DYNLL1, DNAH17	1603	22	18224	2.06703	1	0.957021	99.5959
UP_SEQ_FEATURE	region of interest:AAA 6	3	0.129422	0.308969	DNAH11, DNAH10, DNAH17	1725	13	20063	2.68401	1	0.999961	99.8911
UP_SEQ_FEATURE	region of interest:Stem	3	0.129422	0.341639	DNAH11, DNAH10, DNAH17	1725	14	20063	2.4923	1	0.999981	99.9555
UP_SEQ_FEATURE	region of interest:Stalk	3	0.129422	0.341639	DNAH11, DNAH10, DNAH17	1725	14	20063	2.4923	1	0.999981	99.9555
UP_SEQ_FEATURE	region of interest:AAA 5	3	0.129422	0.341639	DNAH11, DNAH10, DNAH17	1725	14	20063	2.4923	1	0.999981	99.9555
UP_SEQ_FEATURE	region of interest:AAA 1	3	0.129422	0.341639	DNAH11, DNAH10, DNAH17	1725	14	20063	2.4923	1	0.999981	99.9555
UP_SEQ_FEATURE	region of interest:AAA 2	3	0.129422	0.341639	DNAH11, DNAH10, DNAH17	1725	14	20063	2.4923	1	0.999981	99.9555
UP_SEQ_FEATURE	region of interest:AAA 3	3	0.129422	0.341639	DNAH11, DNAH10, DNAH17	1725	14	20063	2.4923	1	0.999981	99.9555
UP_SEQ_FEATURE	region of interest:AAA 4	3	0.129422	0.341639	DNAH11, DNAH10, DNAH17	1725	14	20063	2.4923	1	0.999981	99.9555
INTERPRO	IPR024317:Dynein heavy chain, P-loop containing D4 domain	3	0.129422	0.378707	DNAH11, DNAH10, DNAH17	1612	15	18559	2.30261	1	0.999775	99.9749
INTERPRO	IPR004273:Dynein heavy chain domain	3	0.129422	0.410423	DNAH11, DNAH10, DNAH17	1612	16	18559	2.15869	1	0.999845	99.9899
INTERPRO	IPR024743:Dynein heavy chain, coiled coil stalk	3	0.129422	0.410423	DNAH11, DNAH10, DNAH17	1612	16	18559	2.15869	1	0.999845	99.9899
INTERPRO	IPR013602:Dynein heavy chain, domain-2	3	0.129422	0.410423	DNAH11, DNAH10, DNAH17	1612	16	18559	2.15869	1	0.999845	99.9899
INTERPRO	IPR026983:Dynein heavy chain	3	0.129422	0.410423	DNAH11, DNAH10, DNAH17	1612	16	18559	2.15869	1	0.999845	99.9899
GOTERM_MF_DIRECT	GO:0003777~microtubule motor activity	9	0.388266	0.427767	DNAH11, KIF13A, NPHP3, DNAH10, KIF1B, NPHP3-ACAD11, DNAH17, KIF16B, DNAI2	1514	80	16881	1.25437	1	0.996726	99.9895
UP_KEYWORDS	Motor protein	11	0.474547	0.714802	DNAH11, KIF13A, DNAH10, KIF1B, DYNLL1, DNAH17, MYO16, KIF16B, MYO1H, DNAI2, MYO5B	1742	135	20581	0.96267	1	0.949298	100
Annotation Cluster 111	Enrichment Score: 0.4615757500366914
Category	Term	Count	%	PValue	Genes	List Total	Pop Hits	Pop Total	Fold Enrichment	Bonferroni	Benjamini	FDR
UP_KEYWORDS	Steroid metabolism	10	0.431406	0.302651	CYB5R3, MSMO1, SULT2A1, LCAT, SULT2B1, MVK, DISP3, CETP, LDLRAP1, SREBF2	1742	86	20581	1.37379	1	0.768205	99.4521
UP_KEYWORDS	Sterol metabolism	8	0.345125	0.337879	CYB5R3, MSMO1, LCAT, MVK, DISP3, CETP, LDLRAP1, SREBF2	1742	67	20581	1.4107	1	0.794873	99.7409
GOTERM_BP_DIRECT	GO:0042632~cholesterol homeostasis	8	0.345125	0.341493	LCAT, LIPG, ALMS1, SCARB1, DISP3, CETP, MYLIP, LDLRAP1	1494	64	16792	1.40495	1	0.99975	99.9588
UP_KEYWORDS	Cholesterol metabolism	7	0.301984	0.351207	CYB5R3, LCAT, MVK, DISP3, CETP, LDLRAP1, SREBF2	1742	57	20581	1.45091	1	0.80556	99.8068
GOTERM_BP_DIRECT	GO:0008203~cholesterol metabolic process	8	0.345125	0.401303	CEBPA, HNF1A, LCAT, DISP3, CETP, LDLRAP1, CLN6, SREBF2	1494	68	16792	1.32231	1	0.999864	99.993
Annotation Cluster 112	Enrichment Score: 0.4483381389704975
Category	Term	Count	%	PValue	Genes	List Total	Pop Hits	Pop Total	Fold Enrichment	Bonferroni	Benjamini	FDR
INTERPRO	IPR010920:Like-Sm (LSM) domain	5	0.215703	0.149962	ATXN2, LSM14B, SNRPGP15, LSM7, SNRPD2	1612	24	18559	2.39855	1	0.995273	94.102
SMART	SM00651:Sm	3	0.129422	0.542812	SNRPGP15, LSM7, SNRPD2	855	21	10057	1.68037	1	0.993575	99.9985
INTERPRO	IPR001163:Ribonucleoprotein LSM domain	3	0.129422	0.55508	SNRPGP15, LSM7, SNRPD2	1612	21	18559	1.64472	1	0.999988	99.9999
Annotation Cluster 113	Enrichment Score: 0.447844248633709
Category	Term	Count	%	PValue	Genes	List Total	Pop Hits	Pop Total	Fold Enrichment	Bonferroni	Benjamini	FDR
SMART	SM00249:PHD	12	0.517688	0.132155	KDM7A, ING4, TCF20, UHRF1, KDM2B, KMT2B, KDM4B, PHF21B, DIDO1, CHD5, CHD4, PHF6	855	89	10057	1.58596	1	0.919782	86.57
INTERPRO	IPR001965:Zinc finger, PHD-type	12	0.517688	0.147634	KDM7A, ING4, TCF20, UHRF1, KDM2B, KMT2B, KDM4B, PHF21B, DIDO1, CHD5, CHD4, PHF6	1612	89	18559	1.55232	1	0.996278	93.8142
INTERPRO	IPR011011:Zinc finger, FYVE,PHD-type	15	0.64711	0.339736	KDM7A, ING4, KMT2B, EEA1, RPH3A, DIDO1, UHRF1, KDM2B, KDM4B, PHF21B, RNF34, CHD5, SYTL1, FGD6, CHD4	1612	141	18559	1.22479	1	0.999671	99.9277
INTERPRO	IPR019787:Zinc finger, PHD-finger	9	0.388266	0.378903	KDM7A, ING4, UHRF1, KDM2B, KMT2B, PHF21B, DIDO1, CHD5, CHD4	1612	79	18559	1.31161	1	0.999761	99.9751
UP_SEQ_FEATURE	zinc finger region:PHD-type	6	0.258844	0.465949	KDM7A, ING4, UHRF1, KDM2B, PHF21B, DIDO1	1725	52	20063	1.34201	1	0.999998	99.9991
UP_SEQ_FEATURE	zinc finger region:PHD-type 2	4	0.172563	0.482639	KMT2B, KDM4B, CHD5, CHD4	1725	30	20063	1.55076	1	0.999998	99.9995
UP_SEQ_FEATURE	zinc finger region:PHD-type 1	4	0.172563	0.548035	KMT2B, KDM4B, CHD5, CHD4	1725	33	20063	1.40978	1	1	100
INTERPRO	IPR019786:Zinc finger, PHD-type, conserved site	5	0.215703	0.84438	KDM7A, ING4, DIDO1, CHD5, CHD4	1612	67	18559	0.859181	1	1	100
Annotation Cluster 114	Enrichment Score: 0.445115523418189
Category	Term	Count	%	PValue	Genes	List Total	Pop Hits	Pop Total	Fold Enrichment	Bonferroni	Benjamini	FDR
INTERPRO	IPR017937:Thioredoxin, conserved site	4	0.172563	0.178713	PDIA2, DNAJC10, PDIA6, NME9	1612	17	18559	2.70895	1	0.996506	96.7614
UP_SEQ_FEATURE	domain:Thioredoxin 2	3	0.129422	0.209999	PDIA2, DNAJC10, PDIA6	1725	10	20063	3.48922	1	0.999685	98.7115
UP_SEQ_FEATURE	domain:Thioredoxin 1	3	0.129422	0.209999	PDIA2, DNAJC10, PDIA6	1725	10	20063	3.48922	1	0.999685	98.7115
INTERPRO	IPR013766:Thioredoxin domain	6	0.258844	0.281575	PDIA2, DNAJC10, PDIA6, PRDX2, QSOX2, NME9	1612	41	18559	1.68483	1	0.999139	99.6853
GOTERM_MF_DIRECT	GO:0003756~protein disulfide isomerase activity	4	0.172563	0.315101	PDIA2, ERP29, PDIA6, QSOX2	1514	22	16881	2.02726	1	0.994029	99.7991
UP_KEYWORDS	Redox-active center	6	0.258844	0.400643	PDIA2, SELENOW, DNAJC10, PDIA6, PRDX2, TXNRD1	1742	49	20581	1.44668	1	0.83127	99.9385
UP_SEQ_FEATURE	short sequence motif:Prevents secretion from ER	7	0.301984	0.428235	P3H3, PDIA2, ERP29, DNAJC10, PDIA6, CALR, UGGT2	1725	61	20063	1.33467	1	0.999996	99.9967
GOTERM_BP_DIRECT	GO:0045454~cell redox homeostasis	8	0.345125	0.533421	NOS1, PDIA2, DNAJC10, PDIA6, PRDX2, TXNRD1, QSOX2, NME9	1494	77	16792	1.16775	1	0.999974	99.9999
INTERPRO	IPR012336:Thioredoxin-like fold	11	0.474547	0.70109	PDIA2, GPX4, SELENOW, ERP29, DNAJC10, SH3BGR, PDIA6, PRDX2, TXNRD1, QSOX2, NME9	1612	130	18559	0.974179	1	0.999999	100
UP_SEQ_FEATURE	domain:Thioredoxin	3	0.129422	0.788723	PRDX2, QSOX2, NME9	1725	33	20063	1.05734	1	1	100
Annotation Cluster 115	Enrichment Score: 0.4445207497530881
Category	Term	Count	%	PValue	Genes	List Total	Pop Hits	Pop Total	Fold Enrichment	Bonferroni	Benjamini	FDR
UP_SEQ_FEATURE	domain:PID	5	0.215703	0.216553	ANKS1B, ITGB1BP1, APBA3, LDLRAP1, SHC2	1725	28	20063	2.07692	1	0.999725	98.8951
SMART	SM00462:PTB	5	0.215703	0.444852	ANKS1B, ITGB1BP1, APBA3, LDLRAP1, SHC2	855	40	10057	1.47032	1	0.985361	99.976
INTERPRO	IPR006020:Phosphotyrosine interaction domain	5	0.215703	0.481567	ANKS1B, ITGB1BP1, APBA3, LDLRAP1, SHC2	1612	41	18559	1.40403	1	0.999961	99.9989
Annotation Cluster 116	Enrichment Score: 0.44432807626945015
Category	Term	Count	%	PValue	Genes	List Total	Pop Hits	Pop Total	Fold Enrichment	Bonferroni	Benjamini	FDR
KEGG_PATHWAY	hsa05030:Cocaine addiction	8	0.345125	0.131948	ATF4, GRIN2C, GRIN2D, MAOA, MAOB, PRKACA, GRIN3B, CREB3L3	605	49	6910	1.86473	1	0.753372	84.5552
GOTERM_MF_DIRECT	GO:0004972~NMDA glutamate receptor activity	3	0.129422	0.156582	GRIN2C, GRIN2D, GRIN3B	1514	8	16881	4.18123	1	0.977112	93.8835
GOTERM_CC_DIRECT	GO:0017146~NMDA selective glutamate receptor complex	3	0.129422	0.251237	GRIN2C, GRIN2D, GRIN3B	1603	11	18224	3.10055	1	0.939539	98.7641
SMART	SM00918:SM00918	3	0.129422	0.459557	GRIN2C, GRIN2D, GRIN3B	855	18	10057	1.96043	1	0.98614	99.9836
SMART	SM00079:PBPe	3	0.129422	0.459557	GRIN2C, GRIN2D, GRIN3B	855	18	10057	1.96043	1	0.98614	99.9836
INTERPRO	IPR019594:Glutamate receptor, L-glutamate,glycine-binding	3	0.129422	0.471295	GRIN2C, GRIN2D, GRIN3B	1612	18	18559	1.91884	1	0.999951	99.9985
INTERPRO	IPR001508:NMDA receptor	3	0.129422	0.471295	GRIN2C, GRIN2D, GRIN3B	1612	18	18559	1.91884	1	0.999951	99.9985
INTERPRO	IPR001320:Ionotropic glutamate receptor	3	0.129422	0.471295	GRIN2C, GRIN2D, GRIN3B	1612	18	18559	1.91884	1	0.999951	99.9985
GOTERM_MF_DIRECT	GO:0005234~extracellular-glutamate-gated ion channel activity	3	0.129422	0.488698	GRIN2C, GRIN2D, GRIN3B	1514	18	16881	1.85832	1	0.997737	99.9983
GOTERM_BP_DIRECT	GO:0035235~ionotropic glutamate receptor signaling pathway	3	0.129422	0.642532	GRIN2C, GRIN2D, GRIN3B	1494	24	16792	1.40495	1	0.999996	100
Annotation Cluster 117	Enrichment Score: 0.44351331501601127
Category	Term	Count	%	PValue	Genes	List Total	Pop Hits	Pop Total	Fold Enrichment	Bonferroni	Benjamini	FDR
GOTERM_MF_DIRECT	GO:0004697~protein kinase C activity	4	0.172563	0.145499	PRKD2, PRKCH, PKN1, PRKCE	1514	15	16881	2.97332	1	0.974472	92.4223
UP_SEQ_FEATURE	domain:AGC-kinase C-terminal	8	0.345125	0.202893	MAST1, ROCK2, PRKCH, PKN1, PRKACA, PRKCE, CIT, GRK1	1725	56	20063	1.66153	1	0.999681	98.4798
INTERPRO	IPR000961:AGC-kinase, C-terminal	8	0.345125	0.209931	MAST1, ROCK2, PRKCH, PKN1, PRKACA, PRKCE, CIT, GRK1	1612	56	18559	1.64472	1	0.997996	98.3512
SMART	SM00133:S_TK_X	7	0.301984	0.24826	ROCK2, PRKCH, PKN1, PRKACA, PRKCE, CIT, GRK1	855	50	10057	1.64676	1	0.954827	98.2438
SMART	SM00109:C1	8	0.345125	0.313193	PRKD2, KSR2, BRAF, ROCK2, ARHGAP45, PRKCH, PRKCE, CIT	855	65	10057	1.4477	1	0.969287	99.5115
INTERPRO	IPR002219:Protein kinase C-like, phorbol ester,diacylglycerol binding	8	0.345125	0.348042	PRKD2, KSR2, BRAF, ROCK2, ARHGAP45, PRKCH, PRKCE, CIT	1612	66	18559	1.39552	1	0.999683	99.942
INTERPRO	IPR020454:Diacylglycerol,phorbol-ester binding	4	0.172563	0.371228	PRKD2, BRAF, PRKCH, PRKCE	1612	25	18559	1.84208	1	0.999756	99.9691
UP_SEQ_FEATURE	zinc finger region:Phorbol-ester,DAG-type	5	0.215703	0.54815	KSR2, BRAF, ROCK2, ARHGAP45, CIT	1725	45	20063	1.2923	1	1	100
UP_SEQ_FEATURE	domain:C2	8	0.345125	0.564452	RAB11FIP5, RASAL3, PRKCH, PKN1, WWC2, CC2D1A, ITSN2, PRKCE	1725	82	20063	1.1347	1	1	100
UP_SEQ_FEATURE	zinc finger region:Phorbol-ester,DAG-type 1	3	0.129422	0.575089	PRKD2, PRKCH, PRKCE	1725	22	20063	1.58601	1	1	100
UP_SEQ_FEATURE	zinc finger region:Phorbol-ester,DAG-type 2	3	0.129422	0.575089	PRKD2, PRKCH, PRKCE	1725	22	20063	1.58601	1	1	100
INTERPRO	IPR017892:Protein kinase, C-terminal	3	0.129422	0.747566	PRKCH, PKN1, PRKCE	1612	30	18559	1.1513	1	1	100
Annotation Cluster 118	Enrichment Score: 0.4371058921286476
Category	Term	Count	%	PValue	Genes	List Total	Pop Hits	Pop Total	Fold Enrichment	Bonferroni	Benjamini	FDR
KEGG_PATHWAY	hsa04611:Platelet activation	15	0.64711	0.244166	ADCY3, ORAI1, TBXAS1, ROCK2, TLN2, PIK3CB, PIK3CD, ARHGAP35, PPP1CC, SRC, VWF, PTGIR, PPP1R12A, PRKACA, PLA2G4C	605	130	6910	1.31786	1	0.719498	97.5158
KEGG_PATHWAY	hsa04921:Oxytocin signaling pathway	16	0.69025	0.408136	ADCY3, MAP2K1, ROCK2, PIK3CB, MAP2K2, PIK3CD, PPP3R1, PPP1CC, KCNJ14, SRC, CAMKK2, PPP1R12A, PRKACA, PLA2G4C, NFATC3, MAP2K5	605	158	6910	1.15661	1	0.779826	99.9015
KEGG_PATHWAY	hsa04750:Inflammatory mediator regulation of TRP channels	10	0.431406	0.489995	ADCY3, PIK3CB, PIK3CD, PRKCH, TRPV4, PRKACA, PRKCE, PLA2G4C, PPP1CC, SRC	605	98	6910	1.16546	1	0.82788	99.9862
Annotation Cluster 119	Enrichment Score: 0.42768586868266845
Category	Term	Count	%	PValue	Genes	List Total	Pop Hits	Pop Total	Fold Enrichment	Bonferroni	Benjamini	FDR
SMART	SM00501:BRIGHT	3	0.129422	0.368129	JARID2, ARID3A, ARID1A	855	15	10057	2.35251	1	0.980329	99.85
UP_SEQ_FEATURE	domain:ARID	3	0.129422	0.373799	JARID2, ARID3A, ARID1A	1725	15	20063	2.32614	1	0.999988	99.9823
INTERPRO	IPR001606:ARID,BRIGHT DNA-binding domain	3	0.129422	0.378707	JARID2, ARID3A, ARID1A	1612	15	18559	2.30261	1	0.999775	99.9749
Annotation Cluster 120	Enrichment Score: 0.42524446309501535
Category	Term	Count	%	PValue	Genes	List Total	Pop Hits	Pop Total	Fold Enrichment	Bonferroni	Benjamini	FDR
GOTERM_BP_DIRECT	GO:0090630~activation of GTPase activity	12	0.517688	0.0897637	CORO1C, ADPRHL1, TBC1D16, RALGAPA2, NTF3, SYDE1, SGSM3, FOXJ1, RALGAPB, GRTP1, TBC1D7, TBC1D22A	1494	79	16792	1.70728	1	0.997045	82.7039
UP_SEQ_FEATURE	domain:Rab-GAP TBC	6	0.258844	0.39649	TBC1D16, TBC1D17, SGSM3, GRTP1, TBC1D7, TBC1D22A	1725	48	20063	1.45384	1	0.999993	99.9911
GOTERM_BP_DIRECT	GO:1902017~regulation of cilium assembly	5	0.215703	0.420346	TBC1D16, TBC1D17, NOTO, SGSM3, TBC1D22A	1494	37	16792	1.51887	1	0.999895	99.9962
GOTERM_BP_DIRECT	GO:0031338~regulation of vesicle fusion	5	0.215703	0.539274	ADPRHL1, TBC1D16, SGSM3, GRTP1, TBC1D22A	1494	43	16792	1.30693	1	0.999974	99.9999
INTERPRO	IPR000195:Rab-GTPase-TBC domain	6	0.258844	0.558216	TBC1D16, TBC1D17, SGSM3, GRTP1, TBC1D7, TBC1D22A	1612	57	18559	1.2119	1	0.999988	99.9999
SMART	SM00164:TBC	5	0.215703	0.623708	TBC1D16, TBC1D17, SGSM3, GRTP1, TBC1D22A	855	50	10057	1.17626	1	0.99697	99.9999
Annotation Cluster 121	Enrichment Score: 0.4248656968101043
Category	Term	Count	%	PValue	Genes	List Total	Pop Hits	Pop Total	Fold Enrichment	Bonferroni	Benjamini	FDR
GOTERM_BP_DIRECT	GO:0000002~mitochondrial genome maintenance	5	0.215703	0.0172243	LONP1, SLC25A4, SLC25A33, PIF1, SLC25A36	1494	12	16792	4.68318	1	0.972794	27.6857
INTERPRO	IPR002067:Mitochondrial carrier protein	4	0.172563	0.419616	SLC25A4, SLC25A36, SLC25A19, SLC25A17	1612	27	18559	1.70563	1	0.999872	99.9924
UP_SEQ_FEATURE	repeat:Solcar 3	5	0.215703	0.648692	SLC25A4, SLC25A33, SLC25A36, SLC25A19, SLC25A17	1725	51	20063	1.14027	1	1	100
INTERPRO	IPR023395:Mitochondrial carrier domain	5	0.215703	0.686623	SLC25A4, SLC25A33, SLC25A36, SLC25A19, SLC25A17	1612	53	18559	1.08613	1	0.999999	100
INTERPRO	IPR018108:Mitochondrial substrate,solute carrier	5	0.215703	0.686623	SLC25A4, SLC25A33, SLC25A36, SLC25A19, SLC25A17	1612	53	18559	1.08613	1	0.999999	100
UP_SEQ_FEATURE	repeat:Solcar 1	5	0.215703	0.693005	SLC25A4, SLC25A33, SLC25A36, SLC25A19, SLC25A17	1725	54	20063	1.07692	1	1	100
UP_SEQ_FEATURE	repeat:Solcar 2	5	0.215703	0.693005	SLC25A4, SLC25A33, SLC25A36, SLC25A19, SLC25A17	1725	54	20063	1.07692	1	1	100
Annotation Cluster 122	Enrichment Score: 0.42234858549958243
Category	Term	Count	%	PValue	Genes	List Total	Pop Hits	Pop Total	Fold Enrichment	Bonferroni	Benjamini	FDR
GOTERM_MF_DIRECT	GO:0004003~ATP-dependent DNA helicase activity	6	0.258844	0.154079	XRCC6, RUVBL2, RTEL1-TNFRSF6B, RTEL1, CHD4, ERCC2	1514	32	16881	2.09061	1	0.977023	93.5787
GOTERM_BP_DIRECT	GO:0032508~DNA duplex unwinding	7	0.301984	0.193028	RECQL5, PIF1, XRCC6, DDX1, RUVBL2, RTEL1, CHD4	1494	44	16792	1.78812	1	0.998819	98.1707
GOTERM_BP_DIRECT	GO:0000723~telomere maintenance	5	0.215703	0.399667	RPA2, PIF1, XRCC6, RTEL1-TNFRSF6B, RTEL1	1494	36	16792	1.56106	1	0.999863	99.9927
GOTERM_BP_DIRECT	GO:0006310~DNA recombination	9	0.388266	0.460343	RECQL5, LIG1, PIF1, ACTR5, XRCC6, RUVBL2, RTEL1-TNFRSF6B, RTEL1, ERCC1	1494	83	16792	1.21875	1	0.999938	99.999
GOTERM_MF_DIRECT	GO:0003678~DNA helicase activity	3	0.129422	0.647042	RECQL5, PIF1, RUVBL2	1514	24	16881	1.39374	1	0.999681	100
UP_KEYWORDS	DNA recombination	6	0.258844	0.825717	RPA2, LIG1, PIF1, ACTR5, XRCC6, RUVBL2	1742	81	20581	0.875154	1	0.974623	100
Annotation Cluster 123	Enrichment Score: 0.4223471873066906
Category	Term	Count	%	PValue	Genes	List Total	Pop Hits	Pop Total	Fold Enrichment	Bonferroni	Benjamini	FDR
GOTERM_BP_DIRECT	GO:0006690~icosanoid metabolic process	4	0.172563	0.0279366	CYP4F8, TBXAS1, CYP4F22, CYP4F3	1494	8	16792	5.61981	1	0.984982	41.0585
GOTERM_MF_DIRECT	GO:0005506~iron ion binding	22	0.949094	0.0324065	KDM7A, MSMO1, NOS1, TBXAS1, ACO2, CYP4F22, PAH, CYP4F12, CYP4V2, CALR, ISCU, NFU1, OGFOD2, CYP4F8, P3H3, PLOD1, PLOD2, JMJD6, KLKB1, CYGB, CYP4F3, FTL	1514	153	16881	1.60326	1	0.967569	41.7562
UP_SEQ_FEATURE	binding site:Heme (covalent; via 1 link)	3	0.129422	0.146112	CYP4F22, CYP4F3, CYP4V2	1725	8	20063	4.36152	1	0.998921	94.5851
GOTERM_MF_DIRECT	GO:0016705~oxidoreductase activity, acting on paired donors, with incorporation or reduction of molecular oxygen	8	0.345125	0.247124	CYP4F8, OGFOD2, TBXAS1, KLKB1, CYP4F22, CYP4F3, CYP4F12, CYP4V2	1514	57	16881	1.5649	1	0.990754	99.051
INTERPRO	IPR017972:Cytochrome P450, conserved site	7	0.301984	0.390266	CYP4F8, TBXAS1, KLKB1, CYP4F22, CYP4F3, CYP4F12, CYP4V2	1612	58	18559	1.3895	1	0.999815	99.9819
GOTERM_MF_DIRECT	GO:0004497~monooxygenase activity	7	0.301984	0.420382	TBXAS1, KLKB1, CYP4F22, CYP4F3, PAH, CYP4F12, CYP4V2	1514	58	16881	1.34568	1	0.996721	99.987
INTERPRO	IPR002401:Cytochrome P450, E-class, group I	6	0.258844	0.440312	CYP4F8, TBXAS1, CYP4F22, CYP4F3, CYP4F12, CYP4V2	1612	50	18559	1.38156	1	0.999908	99.9959
UP_KEYWORDS	Monooxygenase	9	0.388266	0.470141	CYP4F8, TBXAS1, DOHH, KLKB1, CYP4F22, CYP4F3, PAH, CYP4F12, CYP4V2	1742	88	20581	1.20831	1	0.866799	99.9896
INTERPRO	IPR001128:Cytochrome P450	7	0.301984	0.484994	CYP4F8, TBXAS1, KLKB1, CYP4F22, CYP4F3, CYP4F12, CYP4V2	1612	64	18559	1.25924	1	0.99996	99.999
KEGG_PATHWAY	hsa00590:Arachidonic acid metabolism	6	0.258844	0.641161	CYP4F8, TBXAS1, PLA2G1B, LTA4H, CYP4F3, PLA2G4C	605	62	6910	1.10531	1	0.870282	99.9999
COG_ONTOLOGY	Secondary metabolites biosynthesis, transport, and catabolism	6	0.258844	0.646654	CYP4F8, TBXAS1, CYP4F22, CYP4F3, CYP4F12, CYP4V2	168	66	2026	1.09632	1	0.984412	99.9878
UP_SEQ_FEATURE	metal ion-binding site:Iron (heme axial ligand)	8	0.345125	0.757189	CYP4F8, PXDN, TBXAS1, NOS1, CYP4F22, CYP4F3, CYP4F12, CYP4V2	1725	99	20063	0.939857	1	1	100
GOTERM_MF_DIRECT	GO:0020037~heme binding	11	0.474547	0.794678	CYP4F8, PXDN, TBXAS1, NOS1, KLKB1, CYP4F22, CYGB, CYP4F3, CYP4F12, CYP4V2, SRC	1514	137	16881	0.89525	1	0.999957	100
UP_KEYWORDS	Heme	10	0.431406	0.795115	CYP4F8, PXDN, TBXAS1, NOS1, KLKB1, CYP4F22, CYGB, CYP4F3, CYP4F12, CYP4V2	1742	132	20581	0.895044	1	0.969553	100
GOTERM_MF_DIRECT	GO:0019825~oxygen binding	4	0.172563	0.805293	CYP4F8, CYGB, CYP4F3, CYP4F12	1514	47	16881	0.948931	1	0.999963	100
UP_KEYWORDS	Microsome	9	0.388266	0.863219	CYP4F8, ACSL1, FBXO2, CYP4F22, SPCS3, SULT2B1, CYP4F3, CYP4F12, TAPBPL	1742	129	20581	0.824273	1	0.982859	100
GOTERM_CC_DIRECT	GO:0031090~organelle membrane	6	0.258844	0.890068	CYP4F8, FBXO2, CYP4F22, SPCS3, CYP4F3, CYP4F12	1603	87	18224	0.784047	1	0.999657	100
Annotation Cluster 124	Enrichment Score: 0.42077357107377344
Category	Term	Count	%	PValue	Genes	List Total	Pop Hits	Pop Total	Fold Enrichment	Bonferroni	Benjamini	FDR
UP_KEYWORDS	Innate immunity	29	1.25108	0.114639	ZC3HAV1, FGR, MASP2, PGLYRP1, OAS3, TLR3, RSAD2, APOBEC3G, C1R, APOBEC3H, C1S, CACTIN, SEC14L1, APOBEC3C, APOBEC3D, APOBEC3A, NLRC5, TICAM1, CLEC4C, LBP, NR1H4, AKIRIN2, POLR3H, PIK3CD, POLR3B, GZMM, OASL, C1RL, AKAP8	1742	261	20581	1.31273	1	0.540556	82.774
UP_KEYWORDS	Immunity	43	1.85505	0.543134	ORAI1, FGR, ZC3HAV1, MASP2, FFAR3, PGLYRP1, OAS3, TLR3, RSAD2, APOBEC3G, C1R, C1S, APOBEC3H, CACTIN, SRC, APOBEC3C, SEC14L1, APOBEC3D, RNF125, APOBEC3A, NLRC5, PGLYRP2, TICAM1, CLEC4C, CD4, LBP, AKIRIN2, NR1H4, POLR3H, PIK3CD, TNFRSF13C, PRKCE, POLR3B, MARCH1, GZMM, PRKD2, OASL, CD300A, C1RL, CD300LF, LIME1, AKAP8, TAPBPL	1742	500	20581	1.01605	1	0.895814	99.9988
GOTERM_BP_DIRECT	GO:0045087~innate immune response	33	1.42364	0.877893	FGR, ZC3HAV1, PGLYRP1, TLR3, APOBEC3G, C1R, APOBEC3H, C1S, CACTIN, SEC14L1, APOBEC3C, SRC, APOBEC3D, APOBEC3A, NLRC5, PTK6, PGLYRP2, TICAM1, CLEC4C, LBP, NR1H4, AKIRIN2, RPS27A, TYROBP, MATK, POLR3H, PIK3CD, POLR3B, GZMM, C1RL, UBC, AKAP8, SRMS	1494	430	16792	0.862576	1	1	100
Annotation Cluster 125	Enrichment Score: 0.4200946617849752
Category	Term	Count	%	PValue	Genes	List Total	Pop Hits	Pop Total	Fold Enrichment	Bonferroni	Benjamini	FDR
KEGG_PATHWAY	hsa04932:Non-alcoholic fatty liver disease (NAFLD)	20	0.862813	0.0665745	CEBPA, PPARA, TRAF2, COX7A1, NDUFB7, PIK3CB, SOCS3, NDUFA6, PIK3CD, NDUFA12, NDUFB2, NDUFS7, TNFRSF1A, CASP3, ATF4, UQCR11, BAX, COX6B1, COX6A1, MLXIP	605	151	6910	1.51278	1	0.696608	59.7246
KEGG_PATHWAY	hsa00190:Oxidative phosphorylation	16	0.69025	0.183784	COX7A1, ATP4A, NDUFB7, ATP4B, NDUFA6, NDUFA12, NDUFB2, NDUFS7, ATP6V1C2, UQCR11, ATP6V1E2, COX6B1, COX6A1, ATP6V0A4, ATP6V0D1, ATP6V0A2	605	133	6910	1.37401	1	0.721534	93.1484
KEGG_PATHWAY	hsa05010:Alzheimer's disease	19	0.819672	0.213794	NOS1, COX7A1, NDUFB7, NDUFA6, PPP3R1, NDUFA12, NDUFB2, NDUFS7, TNFRSF1A, CASP3, UQCR11, ATP2A2, GRIN2C, GRIN2D, COX6B1, COX6A1, ADAM17, PSENEN, APAF1	605	168	6910	1.29172	1	0.736202	95.8213
KEGG_PATHWAY	hsa05012:Parkinson's disease	15	0.64711	0.358758	COX7A1, NDUFB7, SLC25A4, NDUFA6, UBE2J1, PARK7, NDUFA12, NDUFB2, NDUFS7, CASP3, UQCR11, COX6B1, COX6A1, PRKACA, APAF1	605	142	6910	1.2065	1	0.785309	99.7165
GOTERM_CC_DIRECT	GO:0005747~mitochondrial respiratory chain complex I	6	0.258844	0.433718	NDUFS7, NDUFB7, NDUFA6, NDUFA12, PARK7, NDUFB2	1603	49	18224	1.39208	1	0.972182	99.9822
UP_KEYWORDS	Respiratory chain	6	0.258844	0.625218	NDUFS7, UQCR11, NDUFB7, NDUFA6, NDUFA12, NDUFB2	1742	63	20581	1.1252	1	0.919549	99.9999
GOTERM_MF_DIRECT	GO:0008137~NADH dehydrogenase (ubiquinone) activity	5	0.215703	0.634573	NDUFS7, NDUFB7, NDUFA6, NDUFA12, NDUFB2	1514	48	16881	1.16145	1	0.999602	100
GOTERM_BP_DIRECT	GO:0006120~mitochondrial electron transport, NADH to ubiquinone	5	0.215703	0.644482	NDUFS7, NDUFB7, NDUFA6, NDUFA12, NDUFB2	1494	49	16792	1.1469	1	0.999996	100
GOTERM_BP_DIRECT	GO:0032981~mitochondrial respiratory chain complex I assembly	6	0.258844	0.669844	NDUFS7, NDUFB7, NDUFAF8, NDUFA6, NDUFA12, NDUFB2	1494	63	16792	1.07044	1	0.999998	100
UP_KEYWORDS	Electron transport	7	0.301984	0.9031	NDUFS7, UQCR11, NDUFB7, NDUFA6, TXNRD1, NDUFA12, NDUFB2	1742	108	20581	0.76576	1	0.990524	100
Annotation Cluster 126	Enrichment Score: 0.41975775922957803
Category	Term	Count	%	PValue	Genes	List Total	Pop Hits	Pop Total	Fold Enrichment	Bonferroni	Benjamini	FDR
UP_KEYWORDS	ER-Golgi transport	11	0.474547	0.271152	ARFGAP1, TRAPPC12, COPB2, ARFGAP3, TMED2, TRAPPC8, SEC16A, NAPA, RAB6B, KDELR1, RAB1A	1742	94	20581	1.38256	1	0.757743	98.9628
GOTERM_BP_DIRECT	GO:0006890~retrograde vesicle-mediated transport, Golgi to ER	9	0.388266	0.446546	ARFGAP1, COPB2, ARFGAP3, NBAS, TMED2, NAPA, RAB6B, KDELR1, RAB1A	1494	82	16792	1.23362	1	0.999923	99.9984
GOTERM_BP_DIRECT	GO:0006888~ER to Golgi vesicle-mediated transport	16	0.69025	0.454619	ARFGAP1, ARFGAP3, F10, NAPA, F7, RAB1A, GAS6, COPB2, DYNLL1, TMED2, TRAPPC8, RAB35, PROZ, TGFA, SPTBN1, KDELR1	1494	160	16792	1.12396	1	0.999935	99.9988
Annotation Cluster 127	Enrichment Score: 0.409860574966561
Category	Term	Count	%	PValue	Genes	List Total	Pop Hits	Pop Total	Fold Enrichment	Bonferroni	Benjamini	FDR
UP_SEQ_FEATURE	repeat:I	4	0.172563	0.38917	CACNA1I, ITGB4, CACNA1A, ITGBL1	1725	26	20063	1.78934	1	0.999992	99.9888
UP_SEQ_FEATURE	repeat:II	4	0.172563	0.38917	CACNA1I, ITGB4, CACNA1A, ITGBL1	1725	26	20063	1.78934	1	0.999992	99.9888
UP_SEQ_FEATURE	repeat:III	4	0.172563	0.38917	CACNA1I, ITGB4, CACNA1A, ITGBL1	1725	26	20063	1.78934	1	0.999992	99.9888
UP_SEQ_FEATURE	repeat:IV	4	0.172563	0.38917	CACNA1I, ITGB4, CACNA1A, ITGBL1	1725	26	20063	1.78934	1	0.999992	99.9888
Annotation Cluster 128	Enrichment Score: 0.40141896375027747
Category	Term	Count	%	PValue	Genes	List Total	Pop Hits	Pop Total	Fold Enrichment	Bonferroni	Benjamini	FDR
GOTERM_CC_DIRECT	GO:0005834~heterotrimeric G-protein complex	5	0.215703	0.329331	GNG8, GNA15, RGS11, RGS19, GNG7	1603	33	18224	1.72253	1	0.959245	99.7679
SMART	SM00224:GGL	3	0.129422	0.429892	GNG8, RGS11, GNG7	855	17	10057	2.07575	1	0.983416	99.9651
INTERPRO	IPR015898:G-protein gamma-like domain	3	0.129422	0.441318	GNG8, RGS11, GNG7	1612	17	18559	2.03171	1	0.999904	99.9961
Annotation Cluster 129	Enrichment Score: 0.38885466312215905
Category	Term	Count	%	PValue	Genes	List Total	Pop Hits	Pop Total	Fold Enrichment	Bonferroni	Benjamini	FDR
SMART	SM00282:LamG	6	0.258844	0.283062	LAMA5, FAT1, NELL1, CELSR1, NRXN1, GAS6	855	42	10057	1.68037	1	0.965454	99.1026
INTERPRO	IPR001791:Laminin G domain	7	0.301984	0.42214	LAMA5, FAT1, NELL1, CELSR1, NRXN1, GAS6, COL20A1	1612	60	18559	1.34319	1	0.999873	99.9929
UP_SEQ_FEATURE	domain:Laminin G-like 1	4	0.172563	0.482639	LAMA5, CELSR1, NRXN1, GAS6	1725	30	20063	1.55076	1	0.999998	99.9995
UP_SEQ_FEATURE	domain:Laminin G-like 2	4	0.172563	0.482639	LAMA5, CELSR1, NRXN1, GAS6	1725	30	20063	1.55076	1	0.999998	99.9995
Annotation Cluster 130	Enrichment Score: 0.3790509323184706
Category	Term	Count	%	PValue	Genes	List Total	Pop Hits	Pop Total	Fold Enrichment	Bonferroni	Benjamini	FDR
GOTERM_CC_DIRECT	GO:0031234~extrinsic component of cytoplasmic side of plasma membrane	13	0.560828	0.0146375	FGR, KCNAB2, SNX5, CYTH1, SRC, MCF2L, FARP1, ATP2A2, CARMIL2, PTK6, SRMS, DTNA, MATK	1603	68	18224	2.17342	0.999981	0.539874	20.061
GOTERM_BP_DIRECT	GO:0038128~ERBB2 signaling pathway	6	0.258844	0.246068	GRB2, PTK6, UBC, RPS27A, SRC, MATK	1494	38	16792	1.77468	1	0.999399	99.4855
BIOCARTA	h_bArrestin-srcPathway:Roles of 茂驴陆-arrestin-dependent Recruitment of Src Kinases in GPCR Signaling	4	0.172563	0.377732	MAP2K1, FGR, MAP2K2, SRC	179	20	1625	1.81564	1	0.997478	99.7687
UP_KEYWORDS	Tyrosine-protein kinase	11	0.474547	0.477692	MAP2K1, FGR, RYK, MAP2K2, PTK6, NEK1, EPHB1, SRC, SRMS, MATK, MAP2K5	1742	112	20581	1.16036	1	0.86947	99.9916
GOTERM_BP_DIRECT	GO:0038083~peptidyl-tyrosine autophosphorylation	5	0.215703	0.481151	FGR, PTK6, SRC, SRMS, MATK	1494	40	16792	1.40495	1	0.999953	99.9995
GOTERM_BP_DIRECT	GO:0007169~transmembrane receptor protein tyrosine kinase signaling pathway	10	0.431406	0.485359	NRTN, NTF3, DOK4, FGR, PIK3CB, PTK6, CD4, SHC2, SRMS, MATK	1494	96	16792	1.17079	1	0.999954	99.9996
INTERPRO	IPR008266:Tyrosine-protein kinase, active site	9	0.388266	0.588982	FGR, RYK, PTK6, LMTK3, EPHB1, SRC, SRMS, AATK, MATK	1612	95	18559	1.09071	1	0.999993	100
GOTERM_MF_DIRECT	GO:0004715~non-membrane spanning protein tyrosine kinase activity	5	0.215703	0.600451	FGR, PTK6, SRC, SRMS, MATK	1514	46	16881	1.21195	1	0.999408	100
GOTERM_MF_DIRECT	GO:0004713~protein tyrosine kinase activity	12	0.517688	0.654831	MAP2K1, FGR, RYK, MAP2K2, PTK6, NEK1, FGF22, SRC, SRMS, CAMKK2, MATK, MAP2K5	1514	133	16881	1.00601	1	0.999706	100
INTERPRO	IPR001245:Serine-threonine,tyrosine-protein kinase catalytic domain	12	0.517688	0.67944	MAP3K7, KSR2, BRAF, FGR, RYK, PTK6, LMTK3, EPHB1, SRC, SRMS, AATK, MATK	1612	140	18559	0.986831	1	0.999999	100
SMART	SM00219:TyrKc	7	0.301984	0.739141	FGR, RYK, PTK6, EPHB1, SRC, SRMS, MATK	855	85	10057	0.968682	1	0.998881	100
INTERPRO	IPR020635:Tyrosine-protein kinase, catalytic domain	7	0.301984	0.757872	FGR, RYK, PTK6, EPHB1, SRC, SRMS, MATK	1612	85	18559	0.948132	1	1	100
GOTERM_BP_DIRECT	GO:0018108~peptidyl-tyrosine phosphorylation	11	0.474547	0.882997	PDGFB, MAP2K1, FGR, RYK, MAP2K2, NEK1, FGF22, EPHB1, SRC, CAMKK2, MAP2K5	1494	153	16792	0.808078	1	1	100
Annotation Cluster 131	Enrichment Score: 0.3730570714977108
Category	Term	Count	%	PValue	Genes	List Total	Pop Hits	Pop Total	Fold Enrichment	Bonferroni	Benjamini	FDR
INTERPRO	IPR024175:Peptidase S1A, complement C1r,C1S,mannan-binding	3	0.129422	0.0401303	MASP2, C1R, C1S	1612	4	18559	8.63477	1	0.943206	51.0098
PIR_SUPERFAMILY	PIRSF001155:C1r-like complement-activating serine protease	3	0.129422	0.0415749	MASP2, C1R, C1S	151	4	1692	8.40397	0.996321	0.996321	39.0951
UP_SEQ_FEATURE	domain:EGF-like; calcium-binding	3	0.129422	0.146112	MASP2, C1R, C1S	1725	8	20063	4.36152	1	0.998921	94.5851
KEGG_PATHWAY	hsa04610:Complement and coagulation cascades	9	0.388266	0.253206	F11, VWF, F10, C5AR1, MASP2, KLKB1, C1R, F7, C1S	605	69	6910	1.48976	1	0.728672	97.8806
UP_SEQ_FEATURE	domain:CUB 1	5	0.215703	0.374512	MASP2, C1R, C1S, TLL1, PCOLCE2	1725	36	20063	1.61538	1	0.999988	99.9827
UP_SEQ_FEATURE	domain:CUB 2	5	0.215703	0.374512	MASP2, C1R, C1S, TLL1, PCOLCE2	1725	36	20063	1.61538	1	0.999988	99.9827
SMART	SM00042:CUB	6	0.258844	0.386543	MASP2, C1RL, C1R, C1S, TLL1, PCOLCE2	855	48	10057	1.47032	1	0.982169	99.9013
UP_KEYWORDS	Complement pathway	4	0.172563	0.494142	MASP2, C1RL, C1R, C1S	1742	31	20581	1.52446	1	0.878833	99.9947
KEGG_PATHWAY	hsa05150:Staphylococcus aureus infection	6	0.258844	0.515667	C5AR1, MASP2, DSG1, C1R, C1S, PTAFR	605	54	6910	1.26905	1	0.828227	99.993
INTERPRO	IPR000859:CUB domain	6	0.258844	0.525679	MASP2, C1RL, C1R, C1S, TLL1, PCOLCE2	1612	55	18559	1.25597	1	0.999978	99.9998
BIOCARTA	h_compPathway:Complement Pathway	3	0.129422	0.661778	MASP2, C1R, C1S	179	20	1625	1.36173	1	0.998707	99.9999
INTERPRO	IPR000436:Sushi,SCR,CCP	4	0.172563	0.882614	MASP2, C1RL, C1R, C1S	1612	57	18559	0.807932	1	1	100
UP_SEQ_FEATURE	domain:Sushi 1	3	0.129422	0.908495	MASP2, C1R, C1S	1725	45	20063	0.775382	1	1	100
UP_SEQ_FEATURE	domain:Sushi 2	3	0.129422	0.908495	MASP2, C1R, C1S	1725	45	20063	0.775382	1	1	100
SMART	SM00032:CCP	3	0.129422	0.950549	MASP2, C1R, C1S	855	54	10057	0.653476	1	0.999998	100
UP_KEYWORDS	Sushi	3	0.129422	0.956439	MASP2, C1R, C1S	1742	56	20581	0.632924	1	0.997514	100
GOTERM_BP_DIRECT	GO:0006956~complement activation	4	0.172563	0.986488	MASP2, C1R, COLEC11, C1S	1494	87	16792	0.516764	1	1	100
GOTERM_BP_DIRECT	GO:0006958~complement activation, classical pathway	4	0.172563	0.994457	MASP2, C1RL, C1R, C1S	1494	99	16792	0.454126	1	1	100
Annotation Cluster 132	Enrichment Score: 0.3619408243527638
Category	Term	Count	%	PValue	Genes	List Total	Pop Hits	Pop Total	Fold Enrichment	Bonferroni	Benjamini	FDR
SMART	SM00291:ZnF_ZZ	3	0.129422	0.399383	EP300, DMD, DTNA	855	16	10057	2.20548	1	0.981314	99.9269
UP_SEQ_FEATURE	zinc finger region:ZZ-type	3	0.129422	0.436009	EP300, DMD, DTNA	1725	17	20063	2.05248	1	0.999996	99.9974
INTERPRO	IPR000433:Zinc finger, ZZ-type	3	0.129422	0.471295	EP300, DMD, DTNA	1612	18	18559	1.91884	1	0.999951	99.9985
Annotation Cluster 133	Enrichment Score: 0.3514424626351623
Category	Term	Count	%	PValue	Genes	List Total	Pop Hits	Pop Total	Fold Enrichment	Bonferroni	Benjamini	FDR
GOTERM_BP_DIRECT	GO:0018279~protein N-linked glycosylation via asparagine	6	0.258844	0.280955	ST3GAL1, UBE2J1, RPN2, UGGT2, ST6GALNAC2, ST6GALNAC1	1494	40	16792	1.68594	1	0.999598	99.7874
GOTERM_BP_DIRECT	GO:0009311~oligosaccharide metabolic process	4	0.172563	0.386081	ST3GAL1, MAN1B1, ST6GALNAC2, ST6GALNAC1	1494	25	16792	1.79834	1	0.999861	99.9889
GOTERM_BP_DIRECT	GO:0001574~ganglioside biosynthetic process	3	0.129422	0.484316	ST3GAL1, ST6GALNAC2, ST6GALNAC1	1494	18	16792	1.87327	1	0.999954	99.9996
GOTERM_MF_DIRECT	GO:0008373~sialyltransferase activity	3	0.129422	0.518017	ST3GAL1, ST6GALNAC2, ST6GALNAC1	1514	19	16881	1.76052	1	0.998359	99.9994
INTERPRO	IPR001675:Glycosyl transferase, family 29	3	0.129422	0.528222	ST3GAL1, ST6GALNAC2, ST6GALNAC1	1612	20	18559	1.72695	1	0.999978	99.9998
GOTERM_BP_DIRECT	GO:0097503~sialylation	3	0.129422	0.541678	ST3GAL1, ST6GALNAC2, ST6GALNAC1	1494	20	16792	1.68594	1	0.999975	100
Annotation Cluster 134	Enrichment Score: 0.3479277664776054
Category	Term	Count	%	PValue	Genes	List Total	Pop Hits	Pop Total	Fold Enrichment	Bonferroni	Benjamini	FDR
GOTERM_MF_DIRECT	GO:0061631~ubiquitin conjugating enzyme activity	5	0.215703	0.259352	UBE2N, UBE2O, UBE2E3, UBE2J1, CDC34	1514	29	16881	1.9224	1	0.990619	99.2746
UP_SEQ_FEATURE	active site:Glycyl thioester intermediate	8	0.345125	0.410555	UBE2N, UBE2O, UBE2E3, UBE2J1, HECTD4, UBA5, CDC34, HERC1	1725	71	20063	1.3105	1	0.999995	99.9942
GOTERM_BP_DIRECT	GO:0070534~protein K63-linked ubiquitination	5	0.215703	0.420346	UBE2N, TRAF2, RNF126, UBE2O, UBE2E3	1494	37	16792	1.51887	1	0.999895	99.9962
INTERPRO	IPR000608:Ubiquitin-conjugating enzyme, E2	5	0.215703	0.500792	UBE2N, UBE2O, UBE2E3, UBE2J1, CDC34	1612	42	18559	1.3706	1	0.999962	99.9994
INTERPRO	IPR016135:Ubiquitin-conjugating enzyme,RWD-like	6	0.258844	0.542083	UBE2N, UBE2O, UBE2E3, UBE2J1, CDC34, RWDD4	1612	56	18559	1.23354	1	0.999985	99.9999
INTERPRO	IPR023313:Ubiquitin-conjugating enzyme, active site	3	0.129422	0.672732	UBE2N, UBE2E3, CDC34	1612	26	18559	1.32843	1	0.999999	100
Annotation Cluster 135	Enrichment Score: 0.3464903857712463
Category	Term	Count	%	PValue	Genes	List Total	Pop Hits	Pop Total	Fold Enrichment	Bonferroni	Benjamini	FDR
INTERPRO	IPR018936:Phosphatidylinositol 3,4-kinase, conserved site	3	0.129422	0.410423	PIK3CB, PIK3CD, ATR	1612	16	18559	2.15869	1	0.999845	99.9899
SMART	SM00146:PI3Kc	3	0.129422	0.429892	PIK3CB, PIK3CD, ATR	855	17	10057	2.07575	1	0.983416	99.9651
UP_SEQ_FEATURE	domain:PI3K,PI4K	3	0.129422	0.465837	PIK3CB, PIK3CD, ATR	1725	18	20063	1.93845	1	0.999998	99.9991
INTERPRO	IPR000403:Phosphatidylinositol 3-,4-kinase, catalytic domain	3	0.129422	0.500281	PIK3CB, PIK3CD, ATR	1612	19	18559	1.81785	1	0.999964	99.9994
Annotation Cluster 136	Enrichment Score: 0.34256520455070066
Category	Term	Count	%	PValue	Genes	List Total	Pop Hits	Pop Total	Fold Enrichment	Bonferroni	Benjamini	FDR
GOTERM_BP_DIRECT	GO:0002223~stimulatory C-type lectin receptor signaling pathway	14	0.603969	0.139147	PSMB10, TAB1, PSMA7, TAB3, SRC, MAP3K7, UBE2N, EP300, UBC, PRKACA, CLEC4C, PSME4, RPS27A, PSMD9	1494	105	16792	1.49862	1	0.998125	93.8908
GOTERM_BP_DIRECT	GO:0050852~T cell receptor signaling pathway	18	0.776531	0.165145	SPPL3, PSMB10, PIK3CB, STK11, PIK3CD, PSMA7, MAP3K7, UBE2N, PRKD2, CARMIL2, NCK1, UBC, LIME1, CD4, PSME4, GRAP2, RPS27A, PSMD9	1494	148	16792	1.36698	1	0.998597	96.5524
GOTERM_BP_DIRECT	GO:0060071~Wnt signaling pathway, planar cell polarity pathway	12	0.517688	0.192802	PSMB10, GPC4, AP2A1, GPC6, AP2S1, UBC, PSME4, CELSR1, PSMA7, DAAM1, RPS27A, PSMD9	1494	92	16792	1.46604	1	0.998868	98.1612
GOTERM_BP_DIRECT	GO:0031145~anaphase-promoting complex-dependent catabolic process	10	0.431406	0.267523	PSMB10, FZR1, ANAPC5, UBC, PTTG1, ANAPC7, PSME4, PSMA7, RPS27A, PSMD9	1494	79	16792	1.42274	1	0.999563	99.6997
GOTERM_BP_DIRECT	GO:0043488~regulation of mRNA stability	12	0.517688	0.307603	PSMB10, XPO1, RBM24, PCID2, UBC, YTHDF2, PUM2, PSME4, PSMA7, XRN1, RPS27A, PSMD9	1494	103	16792	1.30947	1	0.999645	99.8949
GOTERM_BP_DIRECT	GO:0051437~positive regulation of ubiquitin-protein ligase activity involved in regulation of mitotic cell cycle transition	9	0.388266	0.363225	PSMB10, FZR1, ANAPC5, UBC, ANAPC7, PSME4, PSMA7, RPS27A, PSMD9	1494	76	16792	1.33101	1	0.999799	99.978
GOTERM_BP_DIRECT	GO:0051436~negative regulation of ubiquitin-protein ligase activity involved in mitotic cell cycle	8	0.345125	0.446136	PSMB10, FZR1, ANAPC5, UBC, ANAPC7, PSMA7, RPS27A, PSMD9	1494	71	16792	1.26644	1	0.999925	99.9984
GOTERM_BP_DIRECT	GO:0006521~regulation of cellular amino acid metabolic process	6	0.258844	0.479247	PSMB10, OAZ2, OAZ1, PSME4, PSMA7, PSMD9	1494	51	16792	1.32231	1	0.999952	99.9995
GOTERM_CC_DIRECT	GO:0005839~proteasome core complex	3	0.129422	0.562204	PSMB10, PSME4, PSMA7	1603	21	18224	1.6241	1	0.987861	99.9996
GOTERM_BP_DIRECT	GO:0090263~positive regulation of canonical Wnt signaling pathway	11	0.474547	0.63223	PSMB10, PPP2R3A, UBC, PSME4, USP34, PSMA7, DAPK3, RPS27A, SRC, AXIN1, PSMD9	1494	120	16792	1.0303	1	0.999995	100
GOTERM_BP_DIRECT	GO:0038061~NIK,NF-kappaB signaling	6	0.258844	0.70958	PSMB10, UBC, PSME4, PSMA7, RPS27A, PSMD9	1494	66	16792	1.02178	1	0.999999	100
GOTERM_BP_DIRECT	GO:0038095~Fc-epsilon receptor signaling pathway	15	0.64711	0.723497	PSMB10, GRB2, PIK3CB, PPP3R1, TAB1, PSMA7, TAB3, MAP3K7, UBE2N, UBC, PSME4, GRAP2, NFATC3, RPS27A, PSMD9	1494	178	16792	0.947159	1	0.999999	100
UP_KEYWORDS	Proteasome	4	0.172563	0.837167	PSMB10, RAD23A, PSME4, PSMA7	1742	53	20581	0.891666	1	0.977655	100
GOTERM_CC_DIRECT	GO:0000502~proteasome complex	4	0.172563	0.907403	PSMB10, RAD23A, PSME4, PSMA7	1603	60	18224	0.757912	1	0.999744	100
KEGG_PATHWAY	hsa03050:Proteasome	3	0.129422	0.907524	PSMB10, PSME4, PSMA7	605	44	6910	0.778738	1	0.969479	100
GOTERM_BP_DIRECT	GO:0002479~antigen processing and presentation of exogenous peptide antigen via MHC class I, TAP-dependent	4	0.172563	0.927415	PSMB10, PSME4, PSMA7, PSMD9	1494	63	16792	0.713627	1	1	100
Annotation Cluster 137	Enrichment Score: 0.3423481152345394
Category	Term	Count	%	PValue	Genes	List Total	Pop Hits	Pop Total	Fold Enrichment	Bonferroni	Benjamini	FDR
GOTERM_BP_DIRECT	GO:0036152~phosphatidylethanolamine acyl-chain remodeling	4	0.172563	0.361052	PLA2G1B, MBOAT2, PLA2G4C, LPCAT3	1494	24	16792	1.87327	1	0.999802	99.9765
GOTERM_BP_DIRECT	GO:0036151~phosphatidylcholine acyl-chain remodeling	4	0.172563	0.435336	PLA2G1B, MBOAT2, PLA2G4C, LPCAT3	1494	27	16792	1.66513	1	0.999912	99.9977
KEGG_PATHWAY	hsa00564:Glycerophospholipid metabolism	9	0.388266	0.597807	PGS1, PLA2G15, LCAT, PLA2G1B, MBOAT2, PLA2G4C, LPIN1, LPCAT3, AGPAT2	605	95	6910	1.08204	1	0.854261	99.9994
Annotation Cluster 138	Enrichment Score: 0.3398724221613471
Category	Term	Count	%	PValue	Genes	List Total	Pop Hits	Pop Total	Fold Enrichment	Bonferroni	Benjamini	FDR
INTERPRO	IPR011709:Domain of unknown function DUF1605	3	0.129422	0.441318	DHX37, DHX34, DHX35	1612	17	18559	2.03171	1	0.999904	99.9961
SMART	SM00847:SM00847	3	0.129422	0.459557	DHX37, DHX34, DHX35	855	18	10057	1.96043	1	0.98614	99.9836
INTERPRO	IPR007502:Helicase-associated domain	3	0.129422	0.471295	DHX37, DHX34, DHX35	1612	18	18559	1.91884	1	0.999951	99.9985
Annotation Cluster 139	Enrichment Score: 0.33791737251752607
Category	Term	Count	%	PValue	Genes	List Total	Pop Hits	Pop Total	Fold Enrichment	Bonferroni	Benjamini	FDR
INTERPRO	IPR020845:AMP-binding, conserved site	4	0.172563	0.395552	ACSL1, AACS, ACSS3, ACSM4	1612	26	18559	1.77123	1	0.999806	99.9845
INTERPRO	IPR000873:AMP-dependent synthetase,ligase	4	0.172563	0.489588	ACSL1, AACS, ACSS3, ACSM4	1612	30	18559	1.53507	1	0.99996	99.9992
INTERPRO	IPR025110:Domain of unknown function DUF4009	3	0.129422	0.500281	ACSL1, ACSS3, ACSM4	1612	19	18559	1.81785	1	0.999964	99.9994
Annotation Cluster 140	Enrichment Score: 0.32696331519097055
Category	Term	Count	%	PValue	Genes	List Total	Pop Hits	Pop Total	Fold Enrichment	Bonferroni	Benjamini	FDR
GOTERM_BP_DIRECT	GO:1902600~hydrogen ion transmembrane transport	9	0.388266	0.171702	SLC9A9, UQCR11, COX7A1, SLC9A5, ATP4B, COX6B1, COX6A1, TMCO3, SLC9A1	1494	61	16792	1.65831	1	0.998595	97.024
GOTERM_MF_DIRECT	GO:0004129~cytochrome-c oxidase activity	3	0.129422	0.763913	COX7A1, COX6B1, COX6A1	1514	30	16881	1.11499	1	0.99993	100
KEGG_PATHWAY	hsa04260:Cardiac muscle contraction	6	0.258844	0.796692	UQCR11, ATP1B3, COX7A1, COX6B1, COX6A1, SLC9A1	605	75	6910	0.913719	1	0.924266	100
Annotation Cluster 141	Enrichment Score: 0.32187221379091435
Category	Term	Count	%	PValue	Genes	List Total	Pop Hits	Pop Total	Fold Enrichment	Bonferroni	Benjamini	FDR
SMART	SM00213:UBQ	6	0.258844	0.30005	SUMO2, OASL, UHRF1, RAD23A, UBC, RPS27A	855	43	10057	1.64129	1	0.96829	99.361
INTERPRO	IPR000626:Ubiquitin	7	0.301984	0.40622	SUMO2, OASL, UHRF1, TBCB, RAD23A, UBC, RPS27A	1612	59	18559	1.36595	1	0.999836	99.9886
UP_SEQ_FEATURE	cross-link:Glycyl lysine isopeptide (Gly-Lys) (interchain with K-? in acceptor proteins)	3	0.129422	0.465837	SUMO2, UBC, RPS27A	1725	18	20063	1.93845	1	0.999998	99.9991
UP_SEQ_FEATURE	domain:Ubiquitin-like	3	0.129422	0.908495	SUMO2, UHRF1, RAD23A	1725	45	20063	0.775382	1	1	100
Annotation Cluster 142	Enrichment Score: 0.31121653558572615
Category	Term	Count	%	PValue	Genes	List Total	Pop Hits	Pop Total	Fold Enrichment	Bonferroni	Benjamini	FDR
UP_SEQ_FEATURE	domain:BTB	15	0.64711	0.354987	ZBTB32, ZBTB7A, NACC1, ZBTB46, BACH2, ZBTB7C, KCTD2, KLHL2, ZBTB38, KLHL29, GMCL1, BTBD2, KLHL14, KLHL21, BTBD11	1725	144	20063	1.21153	1	0.999984	99.9695
SMART	SM00225:BTB	17	0.733391	0.425841	ZBTB7A, ZBTB32, NACC1, ZBTB46, BACH2, ZBTB7C, KCNA6, KCTD2, KLHL2, ZBTB38, KCNS3, KLHL29, GMCL1, BTBD2, KLHL14, KLHL21, BTBD11	855	176	10057	1.13616	1	0.983676	99.9614
INTERPRO	IPR011333:BTB,POZ fold	18	0.776531	0.485214	ZBTB7A, ZBTB32, NACC1, ZBTB46, ZBTB7C, BACH2, KCTD19, KCNA6, KCTD2, KLHL2, ZBTB38, KCNS3, KLHL29, GMCL1, BTBD2, KLHL14, KLHL21, BTBD11	1612	190	18559	1.09071	1	0.999957	99.9991
INTERPRO	IPR000210:BTB,POZ-like	17	0.733391	0.498782	ZBTB7A, ZBTB32, NACC1, ZBTB46, BACH2, ZBTB7C, KCNA6, KCTD2, KLHL2, ZBTB38, KCNS3, KLHL29, GMCL1, BTBD2, KLHL14, KLHL21, BTBD11	1612	180	18559	1.08734	1	0.999965	99.9994
SMART	SM00875:SM00875	6	0.258844	0.58495	KLHL29, GMCL1, BTBD2, KLHL14, KLHL21, KLHL2	855	60	10057	1.17626	1	0.99596	99.9996
INTERPRO	IPR011705:BTB,Kelch-associated	6	0.258844	0.634276	KLHL29, GMCL1, BTBD2, KLHL14, KLHL21, KLHL2	1612	62	18559	1.11416	1	0.999997	100
Annotation Cluster 143	Enrichment Score: 0.308744036181397
Category	Term	Count	%	PValue	Genes	List Total	Pop Hits	Pop Total	Fold Enrichment	Bonferroni	Benjamini	FDR
GOTERM_CC_DIRECT	GO:0005840~ribosome	21	0.905953	0.092265	MRPL42, MRPL3, MRPS22, RRBP1, SRP68, RPL36, DENR, MRPS7, GCN1, RPS19BP1, RPL22, RPL6, NCK1, RPLP0, RPS15, TMA16, MRPL54, MRPL38, RPL4, RPS21, RPS27A	1603	166	18224	1.43821	1	0.884897	77.0054
GOTERM_BP_DIRECT	GO:0019083~viral transcription	13	0.560828	0.292316	NUP153, NUP62, RPL22, RPL6, RPLP0, NUP50, RPS15, RPL36, NUP85, RPL4, RPS21, NUP35, RPS27A	1494	112	16792	1.3046	1	0.999654	99.8421
GOTERM_BP_DIRECT	GO:0002181~cytoplasmic translation	4	0.172563	0.386081	RPL22, RPL6, RPLP0, RPL36	1494	25	16792	1.79834	1	0.999861	99.9889
GOTERM_BP_DIRECT	GO:0006614~SRP-dependent cotranslational protein targeting to membrane	10	0.431406	0.459622	RPL22, RPL6, RPLP0, SRP68, RPS15, RPL36, SRPRB, RPL4, RPS21, RPS27A	1494	94	16792	1.1957	1	0.999939	99.999
UP_KEYWORDS	Ribosomal protein	17	0.733391	0.501321	MRPL51, MRPL42, MRPL3, MRPS22, RPL36, MRPS7, RPS19BP1, MRPL28, RPL6, RPL22, RPLP0, RPS15, MRPL54, MRPL38, RPL4, RPS21, RPS27A	1742	185	20581	1.08566	1	0.881049	99.9957
GOTERM_BP_DIRECT	GO:0006364~rRNA processing	20	0.862813	0.537936	NAF1, EMG1, NOL9, SNU13, RPL36, RRP7BP, EXOSC10, EIF4A3, WDR18, RPL22, RPL6, DHX37, RPLP0, RPS15, RPL4, RPS21, MDN1, XRN2, RPS27A, C1D	1494	214	16792	1.05043	1	0.999975	99.9999
GOTERM_BP_DIRECT	GO:0006412~translation	23	0.992235	0.576446	MRPL51, MRPL42, MRPL3, SLC25A4, RRBP1, SNU13, GTF2H3, RPL36, MRPS7, GCN1, MRPL28, RPL22, RPL6, SLC25A33, RPLP0, SLC25A36, RPS15, SLC25A19, DHPS, RPL4, RPS21, RPS27A, SLC25A17	1494	253	16792	1.02178	1	0.999986	100
UP_KEYWORDS	Ribonucleoprotein	25	1.07852	0.617188	NAF1, MRPL42, MRPL51, MRPL3, MRPS22, LSM7, SRP68, SNU13, SNRPD2, RPL36, MRPS7, RPS19BP1, LSM14B, MRPL28, SNRPGP15, RPL22, RPL6, RPLP0, RPS15, MRPL54, MRPL38, RPL4, CPSF3, RPS21, RPS27A	1742	296	20581	0.997853	1	0.920279	99.9999
GOTERM_BP_DIRECT	GO:0000184~nuclear-transcribed mRNA catabolic process, nonsense-mediated decay	11	0.474547	0.62156	EXOSC10, EIF4A3, RPL22, RPL6, RPLP0, RPS15, RPL36, RPL4, RPS21, RPS27A, CTIF	1494	119	16792	1.03896	1	0.999994	100
GOTERM_MF_DIRECT	GO:0003735~structural constituent of ribosome	19	0.819672	0.707164	MRPL51, MRPL42, MRPL3, SLC25A4, MRPS22, RPL36, MRPS7, MRPL28, RPL22, RPL6, SLC25A33, SLC25A36, RPLP0, RPS15, SLC25A19, RPL4, RPS21, RPS27A, SLC25A17	1514	222	16881	0.954274	1	0.999868	100
GOTERM_CC_DIRECT	GO:0022625~cytosolic large ribosomal subunit	6	0.258844	0.724696	RPL22, RPL6, RPLP0, SNU13, RPL36, RPL4	1603	68	18224	1.00312	1	0.995893	100
KEGG_PATHWAY	hsa03010:Ribosome	11	0.474547	0.762089	MRPL3, MRPL28, RPL22, RPL6, RPLP0, RPS15, RPL36, RPL4, MRPS7, RPS21, RPS27A	605	136	6910	0.923797	1	0.914149	100
GOTERM_BP_DIRECT	GO:0006413~translational initiation	10	0.431406	0.869301	RPL22, RPL6, RPLP0, RPS15, RPL36, RPL4, RPS21, EIF2B1, MTFMT, RPS27A	1494	137	16792	0.820411	1	1	100
Annotation Cluster 144	Enrichment Score: 0.3040013884591649
Category	Term	Count	%	PValue	Genes	List Total	Pop Hits	Pop Total	Fold Enrichment	Bonferroni	Benjamini	FDR
KEGG_PATHWAY	hsa04925:Aldosterone synthesis and secretion	10	0.431406	0.274839	ADCY3, ORAI1, PRKD2, ATF4, GNA11, CACNA1I, PRKACA, SCARB1, CREB3L3, PRKCE	605	81	6910	1.41006	1	0.745765	98.5623
KEGG_PATHWAY	hsa04962:Vasopressin-regulated water reabsorption	6	0.258844	0.339408	ADCY3, ARHGDIG, DYNLL1, RAB11A, PRKACA, CREB3L3	605	44	6910	1.55748	1	0.770632	99.5802
KEGG_PATHWAY	hsa04918:Thyroid hormone synthesis	6	0.258844	0.744317	TG, ADCY3, ATF4, ATP1B3, PRKACA, CREB3L3	605	70	6910	0.978985	1	0.908462	100
KEGG_PATHWAY	hsa04911:Insulin secretion	6	0.258844	0.875861	ADCY3, ATF4, ATP1B3, GNA11, PRKACA, CREB3L3	605	85	6910	0.806223	1	0.957491	100
Annotation Cluster 145	Enrichment Score: 0.3039476764389866
Category	Term	Count	%	PValue	Genes	List Total	Pop Hits	Pop Total	Fold Enrichment	Bonferroni	Benjamini	FDR
KEGG_PATHWAY	hsa04668:TNF signaling pathway	13	0.560828	0.213648	MAP3K7, TRAF2, TNFRSF1A, ATF4, CASP3, MAP2K1, SOCS3, PIK3CB, PIK3CD, CREB3L3, TAB1, JUNB, TAB3	605	106	6910	1.40075	1	0.74301	95.811
KEGG_PATHWAY	hsa04380:Osteoclast differentiation	12	0.517688	0.601836	MAP3K7, TRAF2, TNFRSF1A, MAP2K1, SOCS3, PIK3CB, GRB2, PIK3CD, PPP3R1, TAB1, JUNB, TYROBP	605	131	6910	1.04624	1	0.853092	99.9995
KEGG_PATHWAY	hsa05145:Toxoplasmosis	7	0.301984	0.952752	MAP3K7, TNFRSF1A, CASP3, LAMA5, PIK3CB, PIK3CD, TAB1	605	118	6910	0.677546	1	0.986617	100
Annotation Cluster 146	Enrichment Score: 0.3022832662723826
Category	Term	Count	%	PValue	Genes	List Total	Pop Hits	Pop Total	Fold Enrichment	Bonferroni	Benjamini	FDR
GOTERM_MF_DIRECT	GO:0048306~calcium-dependent protein binding	7	0.301984	0.420382	SYT1, MASP2, CABP1, VPS37B, NRXN1, ANXA4, SLC9A1	1514	58	16881	1.34568	1	0.996721	99.987
UP_SEQ_FEATURE	metal ion-binding site:Calcium 2; via carbonyl oxygen	5	0.215703	0.434424	SYT1, ATP2A2, MASP2, ATP2C1, CABP1	1725	39	20063	1.49112	1	0.999996	99.9973
UP_SEQ_FEATURE	metal ion-binding site:Calcium 1; via carbonyl oxygen	4	0.172563	0.526769	SYT1, NPTXR, MASP2, CABP1	1725	32	20063	1.45384	1	0.999999	99.9999
UP_SEQ_FEATURE	metal ion-binding site:Calcium 2	6	0.258844	0.548889	SYT1, NPTXR, ATP2A2, MASP2, ATP2C1, CABP1	1725	57	20063	1.22429	1	1	100
UP_SEQ_FEATURE	metal ion-binding site:Calcium 1	5	0.215703	0.583338	SYT1, NPTXR, ATP2A2, MASP2, CABP1	1725	47	20063	1.23731	1	1	100
Annotation Cluster 147	Enrichment Score: 0.30042478704895725
Category	Term	Count	%	PValue	Genes	List Total	Pop Hits	Pop Total	Fold Enrichment	Bonferroni	Benjamini	FDR
UP_SEQ_FEATURE	region of interest:S-adenosyl-L-methionine binding	5	0.215703	0.354365	DOT1L, NOP2, KMT2B, GAMT, KMT5A	1725	35	20063	1.66153	1	0.999985	99.9689
UP_SEQ_FEATURE	binding site:S-adenosyl-L-methionine	6	0.258844	0.448766	DOT1L, NOP2, KMT2B, GAMT, TPMT, KMT5A	1725	51	20063	1.36832	1	0.999997	99.9983
GOTERM_MF_DIRECT	GO:0018024~histone-lysine N-methyltransferase activity	5	0.215703	0.467489	DOT1L, SETD1B, KMT2B, PRDM16, KMT5A	1514	39	16881	1.42948	1	0.997635	99.9968
GOTERM_MF_DIRECT	GO:0008168~methyltransferase activity	10	0.431406	0.469414	METTL25, TRMU, NOP2, METTL23, METTL21EP, EMG1, JMJD6, SETD1B, GAMT, COQ5	1514	94	16881	1.18616	1	0.997512	99.997
UP_KEYWORDS	Methyltransferase	17	0.733391	0.571601	TRMU, METTL21EP, EMG1, SETD1B, KMT2B, TRMT1, ICMT, TPMT, COQ5, DOT1L, METTL25, METTL23, NOP2, JMJD6, GAMT, METTL21C, KMT5A	1742	193	20581	1.04066	1	0.905032	99.9995
UP_KEYWORDS	S-adenosyl-L-methionine	15	0.64711	0.617749	METTL21EP, EMG1, SETD1B, KMT2B, RSAD2, TRMT1, ICMT, TPMT, COQ5, DOT1L, NOP2, METTL23, GAMT, METTL21C, KMT5A	1742	174	20581	1.0185	1	0.918506	99.9999
GOTERM_BP_DIRECT	GO:0032259~methylation	7	0.301984	0.640211	METTL25, METTL23, METTL21EP, GAMT, MAT2B, TPMT, COQ5	1494	73	16792	1.07777	1	0.999996	100
Annotation Cluster 148	Enrichment Score: 0.2965656549708768
Category	Term	Count	%	PValue	Genes	List Total	Pop Hits	Pop Total	Fold Enrichment	Bonferroni	Benjamini	FDR
KEGG_PATHWAY	hsa00310:Lysine degradation	8	0.345125	0.165136	DOT1L, GCDH, PLOD1, PLOD2, SETD1B, KMT2B, ALDH2, KMT5A	605	52	6910	1.75715	1	0.722495	90.768
GOTERM_MF_DIRECT	GO:0018024~histone-lysine N-methyltransferase activity	5	0.215703	0.467489	DOT1L, SETD1B, KMT2B, PRDM16, KMT5A	1514	39	16881	1.42948	1	0.997635	99.9968
SMART	SM00317:SET	4	0.172563	0.637391	SETD1B, KMT2B, PRDM16, KMT5A	855	38	10057	1.23817	1	0.997367	99.9999
UP_SEQ_FEATURE	domain:SET	4	0.172563	0.804415	SETD1B, KMT2B, PRDM16, KMT5A	1725	49	20063	0.949447	1	1	100
INTERPRO	IPR001214:SET domain	4	0.172563	0.831137	SETD1B, KMT2B, PRDM16, KMT5A	1612	51	18559	0.902983	1	1	100
Annotation Cluster 149	Enrichment Score: 0.29649865682834736
Category	Term	Count	%	PValue	Genes	List Total	Pop Hits	Pop Total	Fold Enrichment	Bonferroni	Benjamini	FDR
UP_KEYWORDS	Prenylation	21	0.905953	0.0754123	RHOJ, PALM, RAB8B, STK11, LMNB2, MRAS, RAB40C, RAB1A, GNG8, PPP1R16B, DIRAS1, PTGIR, RAB37, RAB35, PALM3, RAB11A, RAB6B, PLA2G4C, RHOF, GNG7, GRK1	1742	168	20581	1.47682	1	0.487149	67.779
UP_SEQ_FEATURE	lipid moiety-binding region:S-geranylgeranyl cysteine	12	0.517688	0.32334	GNG8, DIRAS1, RAB8B, RAB37, MRAS, RAB35, RAB11A, RAB40C, RAB6B, RHOF, RAB1A, GNG7	1725	108	20063	1.2923	1	0.999974	99.9261
INTERPRO	IPR005225:Small GTP-binding protein domain	16	0.69025	0.48457	RHOJ, RAB8B, MRAS, ARFRP1, RAB40C, RRAD, MTIF2, RAB1A, DIRAS1, RAB37, MTG2, RAB35, RAB11A, RAB6B, RHOF, SEPT9	1612	167	18559	1.10304	1	0.999962	99.999
UP_SEQ_FEATURE	short sequence motif:Effector region	10	0.431406	0.505705	RHOJ, DIRAS1, RAB8B, RAB37, MRAS, RAB35, RAB11A, RAB6B, RHOF, RAB1A	1725	101	20063	1.15156	1	0.999999	99.9998
INTERPRO	IPR001806:Small GTPase superfamily	13	0.560828	0.551887	RHOJ, RAB8B, MRAS, RRAD, RAB40C, ARHGAP35, RAB1A, DIRAS1, RAB37, RAB35, RAB11A, RAB6B, RHOF	1612	139	18559	1.07676	1	0.999988	99.9999
GOTERM_BP_DIRECT	GO:0007264~small GTPase mediated signal transduction	22	0.949094	0.611033	RHOJ, RAB8B, HACD3, MRAS, ARFRP1, DOCK9, RGS19, RAB40C, RRAD, ARHGAP35, SRPRB, RAB1A, DIRAS1, ARHGAP33, RAB37, RAB35, RIN2, YWHAQ, RAB11A, RAPGEF5, RAB6B, RHOF	1494	246	16792	1.00517	1	0.999992	100
GOTERM_MF_DIRECT	GO:0003924~GTPase activity	21	0.905953	0.622382	RHOJ, GPN2, GNA15, RAB8B, MRAS, GNA11, ARFRP1, RRAD, RRAGD, MTIF2, RAB1A, GNG8, DIRAS1, MTG2, RAB35, TGM2, RAB11A, RAB6B, GNB3, RHOF, SEPT9	1514	234	16881	1.00064	1	0.999529	100
UP_SEQ_FEATURE	nucleotide phosphate-binding region:GTP	21	0.905953	0.932492	RHOJ, GPN2, GNA15, RAB8B, MRAS, GNA11, ARFRP1, RAB40C, RRAD, SRPRB, RRAGD, MTIF2, RAB1A, DIRAS1, RAB37, MTG2, RAB35, RAB11A, RAB6B, RHOF, SEPT9	1725	310	20063	0.787888	1	1	100
UP_KEYWORDS	GTP-binding	22	0.949094	0.957442	RHOJ, GPN2, GNA15, RAB8B, MRAS, GNA11, ARFRP1, RAB40C, RRAD, SRPRB, RRAGD, MTIF2, RAB1A, RNGTT, DIRAS1, RAB37, MTG2, RAB35, RAB11A, RAB6B, RHOF, SEPT9	1742	343	20581	0.757787	1	0.997569	100
GOTERM_MF_DIRECT	GO:0005525~GTP binding	26	1.12166	0.96812	RHOJ, GPN2, GNA15, MRAS, GNA11, ARFRP1, RAB40C, RRAD, ARHGAP35, MTIF2, RRAGD, RAB1A, RNGTT, DIRAS1, MTG2, TGM2, RAB11A, RAB6B, EHD2, RHOF, NUDT16, RAB8B, SRPRB, RAB37, RAB35, SEPT9	1514	384	16881	0.754943	1	1	100
Annotation Cluster 150	Enrichment Score: 0.29478707181711394
Category	Term	Count	%	PValue	Genes	List Total	Pop Hits	Pop Total	Fold Enrichment	Bonferroni	Benjamini	FDR
GOTERM_BP_DIRECT	GO:0006094~gluconeogenesis	6	0.258844	0.352987	GAPDHS, ATF4, TPI1, ENO2, CRY1, ENO1	1494	44	16792	1.53268	1	0.999793	99.9703
GOTERM_BP_DIRECT	GO:0061621~canonical glycolysis	4	0.172563	0.410869	GAPDHS, TPI1, ENO2, ENO1	1494	26	16792	1.72917	1	0.999881	99.9948
KEGG_PATHWAY	hsa01230:Biosynthesis of amino acids	8	0.345125	0.472171	TPI1, ACO2, ENO2, SDSL, TKTL2, MAT2B, PAH, ENO1	605	74	6910	1.23476	1	0.814685	99.9783
UP_KEYWORDS	Glycolysis	4	0.172563	0.494142	GAPDHS, TPI1, ENO2, ENO1	1742	31	20581	1.52446	1	0.878833	99.9947
GOTERM_BP_DIRECT	GO:0006096~glycolytic process	4	0.172563	0.592777	GAPDHS, TPI1, ENO2, ENO1	1494	34	16792	1.32231	1	0.99999	100
KEGG_PATHWAY	hsa00010:Glycolysis , Gluconeogenesis	5	0.215703	0.849127	GAPDHS, TPI1, ENO2, ALDH2, ENO1	605	67	6910	0.85235	1	0.948174	100
Annotation Cluster 151	Enrichment Score: 0.2935255000501362
Category	Term	Count	%	PValue	Genes	List Total	Pop Hits	Pop Total	Fold Enrichment	Bonferroni	Benjamini	FDR
GOTERM_BP_DIRECT	GO:0050896~response to stimulus	9	0.388266	0.182866	OPA3, RAX2, KERA, PRCD, BFSP2, CYP4V2, SLC8B1, SCNN1A, CRX	1494	62	16792	1.63156	1	0.998838	97.6897
UP_KEYWORDS	Vision	11	0.474547	0.512004	OPA3, RAX2, KERA, PRCD, NDP, SLC24A1, BFSP2, CYP4V2, SLITRK6, CRX, GRK1	1742	115	20581	1.13009	1	0.882809	99.9968
GOTERM_BP_DIRECT	GO:0007601~visual perception	17	0.733391	0.715305	OPA3, KERA, LUM, NDP, BFSP2, CYP4V2, CRX, EML2, TULP2, EYA3, DHRS3, RAX2, PRCD, SLC24A1, SLITRK6, GRK1, CLN6	1494	201	16792	0.950615	1	0.999999	100
UP_KEYWORDS	Sensory transduction	20	0.862813	1	ADCY3, OR7A17, OPA3, OR1I1, KERA, NDP, BFSP2, CYP4V2, DTNBP1, CRX, RAX2, PRCD, SLC24A1, OR7C1, CRY1, SLC8B1, SLITRK6, SCNN1A, GRK1, OR7A10	1742	609	20581	0.387999	1	1	100
Annotation Cluster 152	Enrichment Score: 0.2873368741155736
Category	Term	Count	%	PValue	Genes	List Total	Pop Hits	Pop Total	Fold Enrichment	Bonferroni	Benjamini	FDR
SMART	SM00150:SPEC	4	0.172563	0.451964	EVPL, DMD, SPTBN1, MCF2L	855	29	10057	1.62242	1	0.985708	99.98
INTERPRO	IPR018159:Spectrin,alpha-actinin	4	0.172563	0.466693	EVPL, DMD, SPTBN1, MCF2L	1612	29	18559	1.588	1	0.999947	99.9982
INTERPRO	IPR002017:Spectrin repeat	3	0.129422	0.65141	DMD, SPTBN1, MCF2L	1612	25	18559	1.38156	1	0.999998	100
Annotation Cluster 153	Enrichment Score: 0.2850492635723539
Category	Term	Count	%	PValue	Genes	List Total	Pop Hits	Pop Total	Fold Enrichment	Bonferroni	Benjamini	FDR
SMART	SM00033:CH	8	0.345125	0.327232	GAS2L3, DMD, EHBP1, SPTBN1, GAS2, CNN2, NAV3, PARVB	855	66	10057	1.42577	1	0.970623	99.6354
UP_SEQ_FEATURE	domain:CH	5	0.215703	0.492621	GAS2L3, EHBP1, GAS2, CNN2, NAV3	1725	42	20063	1.38461	1	0.999999	99.9996
INTERPRO	IPR001715:Calponin homology domain	8	0.345125	0.493109	GAS2L3, DMD, EHBP1, SPTBN1, GAS2, CNN2, NAV3, PARVB	1612	76	18559	1.2119	1	0.999961	99.9993
UP_SEQ_FEATURE	domain:CH 2	3	0.129422	0.687419	DMD, SPTBN1, PARVB	1725	27	20063	1.2923	1	1	100
UP_SEQ_FEATURE	domain:CH 1	3	0.129422	0.687419	DMD, SPTBN1, PARVB	1725	27	20063	1.2923	1	1	100
Annotation Cluster 154	Enrichment Score: 0.2844821292933944
Category	Term	Count	%	PValue	Genes	List Total	Pop Hits	Pop Total	Fold Enrichment	Bonferroni	Benjamini	FDR
SMART	SM00060:FN3	15	0.64711	0.396429	IGDCC4, IGDCC3, IL27RA, SDK2, ITGB4, PTPRS, HCFC2, PTPRU, EPHB1, PTPRQ, FSD1, TRIM42, NPHS1, EBI3, COL20A1	855	150	10057	1.17626	1	0.981904	99.9216
UP_SEQ_FEATURE	domain:Fibronectin type-III 3	9	0.388266	0.435176	IGDCC4, IL27RA, SDK2, ITGB4, PTPRS, HCFC2, PTPRU, COL20A1, PTPRQ	1725	84	20063	1.24615	1	0.999996	99.9974
UP_SEQ_FEATURE	domain:Fibronectin type-III 4	7	0.301984	0.459471	IGDCC4, SDK2, ITGB4, PTPRS, PTPRU, COL20A1, PTPRQ	1725	63	20063	1.2923	1	0.999998	99.9988
UP_SEQ_FEATURE	domain:Fibronectin type-III 2	13	0.560828	0.474154	IGDCC4, IGDCC3, IL27RA, SDK2, ITGB4, PTPRS, HCFC2, PTPRU, EPHB1, PTPRQ, IL20RB, EBI3, COL20A1	1725	133	20063	1.13684	1	0.999998	99.9993
UP_SEQ_FEATURE	domain:Fibronectin type-III 1	13	0.560828	0.484806	IGDCC4, IGDCC3, IL27RA, SDK2, ITGB4, PTPRS, HCFC2, PTPRU, EPHB1, PTPRQ, IL20RB, EBI3, COL20A1	1725	134	20063	1.12835	1	0.999998	99.9995
UP_SEQ_FEATURE	domain:Fibronectin type-III 6	4	0.172563	0.526769	SDK2, PTPRS, COL20A1, PTPRQ	1725	32	20063	1.45384	1	0.999999	99.9999
UP_SEQ_FEATURE	domain:Fibronectin type-III 5	5	0.215703	0.565942	IGDCC4, SDK2, PTPRS, COL20A1, PTPRQ	1725	46	20063	1.26421	1	1	100
INTERPRO	IPR003961:Fibronectin, type III	18	0.776531	0.631143	IGDCC4, IGDCC3, IL27RA, SDK2, ITGB4, PTPRS, HCFC2, FNDC11, PTPRU, EPHB1, PTPRQ, FSD1, TRIM42, IL20RB, NPHS1, COL20A1, LRFN3, EBI3	1612	207	18559	1.00113	1	0.999997	100
UP_SEQ_FEATURE	domain:Fibronectin type-III 7	3	0.129422	0.645716	SDK2, PTPRS, PTPRQ	1725	25	20063	1.39569	1	1	100
UP_SEQ_FEATURE	domain:Fibronectin type-III 8	3	0.129422	0.645716	SDK2, PTPRS, PTPRQ	1725	25	20063	1.39569	1	1	100
Annotation Cluster 155	Enrichment Score: 0.2840802587656389
Category	Term	Count	%	PValue	Genes	List Total	Pop Hits	Pop Total	Fold Enrichment	Bonferroni	Benjamini	FDR
KEGG_PATHWAY	hsa05218:Melanoma	9	0.388266	0.278798	BRAF, PDGFB, MAP2K1, FGF14, PIK3CB, MAP2K2, PIK3CD, FGF22, FGF21	605	71	6910	1.44779	1	0.741082	98.6625
SMART	SM00442:FGF	3	0.129422	0.568511	FGF14, FGF22, FGF21	855	22	10057	1.60399	1	0.99522	99.9993
INTERPRO	IPR002209:Heparin-binding growth factor,Fibroblast growth factor	3	0.129422	0.580835	FGF14, FGF22, FGF21	1612	22	18559	1.56996	1	0.999993	100
INTERPRO	IPR008996:Cytokine, IL-1-like	3	0.129422	0.793594	FGF14, FGF22, FGF21	1612	33	18559	1.04664	1	1	100
Annotation Cluster 156	Enrichment Score: 0.2820105918062397
Category	Term	Count	%	PValue	Genes	List Total	Pop Hits	Pop Total	Fold Enrichment	Bonferroni	Benjamini	FDR
UP_KEYWORDS	Potassium transport	13	0.560828	0.275679	KCNS3, HCN2, ATP1B3, KCNAB2, ATP4A, ATP4B, SLC24A3, SLC12A4, KCNA6, KCNQ2, KCNK12, KCNJ14, KCNH5	1742	116	20581	1.32405	1	0.755519	99.0521
UP_KEYWORDS	Potassium	14	0.603969	0.295945	HCN2, ATP1B3, ATP4A, KCNAB2, ATP4B, SLC12A4, KCNA6, GMPR, KCNK12, KCNJ14, KCNS3, SLC24A3, KCNQ2, KCNH5	1742	129	20581	1.2822	1	0.770017	99.3708
INTERPRO	IPR005821:Ion transport domain	12	0.517688	0.313231	KCNS3, TRPC1, HCN2, CACNA1I, TRPV4, KCNA6, NALCN, KCNQ2, HVCN1, TPCN1, CACNA1A, KCNH5	1612	106	18559	1.30336	1	0.999589	99.8565
INTERPRO	IPR027359:Voltage-dependent potassium channel, four helix bundle domain	7	0.301984	0.342452	KCNS3, CACNA1I, KCNA6, NALCN, HVCN1, TPCN1, CACNA1A	1612	55	18559	1.46529	1	0.999674	99.9327
GOTERM_BP_DIRECT	GO:0071805~potassium ion transmembrane transport	13	0.560828	0.390293	SLC9A9, HCN2, HPN, SLC9A5, KCNAB2, SLC12A4, KCNA6, KCNK12, KCNS3, NALCN, KCNQ2, SLC9A1, KCNH5	1494	121	16792	1.20756	1	0.999862	99.9902
GOTERM_BP_DIRECT	GO:0034765~regulation of ion transmembrane transport	12	0.517688	0.399629	KCNS3, HCN2, CACNA1I, KCNA6, NALCN, KCNQ2, HVCN1, KCNK12, KCNJ14, TPCN1, CACNA1A, KCNH5	1494	111	16792	1.21509	1	0.999868	99.9927
GOTERM_BP_DIRECT	GO:0086010~membrane depolarization during action potential	4	0.172563	0.459412	CACNA1I, NALCN, TPCN1, CACNA1A	1494	28	16792	1.60566	1	0.999941	99.999
GOTERM_MF_DIRECT	GO:0005245~voltage-gated calcium channel activity	5	0.215703	0.487584	CACNA1I, IL1RAPL1, GAS6, TPCN1, CACNA1A	1514	40	16881	1.39374	1	0.997875	99.9983
UP_KEYWORDS	Voltage-gated channel	14	0.603969	0.505998	KCNS3, HCN2, SCN1B, KCNAB2, CACNA1I, KCNA6, NALCN, KCNQ2, HVCN1, KCNK12, TPCN1, CACNA1A, KCNJ14, KCNH5	1742	150	20581	1.10269	1	0.882936	99.9962
GOTERM_MF_DIRECT	GO:0005249~voltage-gated potassium channel activity	6	0.258844	0.603446	KCNS3, HCN2, KCNAB2, KCNA6, KCNQ2, KCNH5	1514	58	16881	1.15344	1	0.999418	100
UP_KEYWORDS	Calcium channel	6	0.258844	0.666353	TRPC1, ORAI1, CACNA1I, TRPV4, TPCN1, CACNA1A	1742	66	20581	1.07405	1	0.936904	100
UP_SEQ_FEATURE	region of interest:Segment H5 (pore-forming)	3	0.129422	0.70671	KCNS3, KCNQ2, KCNH5	1725	28	20063	1.24615	1	1	100
UP_SEQ_FEATURE	short sequence motif:Selectivity filter	5	0.215703	0.73318	KCNS3, KCNA6, KCNQ2, KCNJ14, KCNH5	1725	57	20063	1.02024	1	1	100
UP_KEYWORDS	Potassium channel	6	0.258844	0.760889	KCNS3, HCN2, KCNA6, KCNQ2, KCNK12, KCNH5	1742	74	20581	0.957939	1	0.960082	100
GOTERM_MF_DIRECT	GO:0005251~delayed rectifier potassium channel activity	3	0.129422	0.845643	KCNS3, KCNA6, KCNQ2	1514	36	16881	0.929161	1	0.999985	100
GOTERM_BP_DIRECT	GO:0006813~potassium ion transport	6	0.258844	0.864622	KCNS3, ATP1B3, ATP4B, SLC24A3, KCNA6, KCNQ2	1494	82	16792	0.822412	1	1	100
GOTERM_CC_DIRECT	GO:0008076~voltage-gated potassium channel complex	6	0.258844	0.895697	KCNS3, HCN2, KCNAB2, KCNA6, KCNQ2, KCNJ14	1603	88	18224	0.775138	1	0.99968	100
Annotation Cluster 157	Enrichment Score: 0.278880577926139
Category	Term	Count	%	PValue	Genes	List Total	Pop Hits	Pop Total	Fold Enrichment	Bonferroni	Benjamini	FDR
UP_SEQ_FEATURE	domain:CTCK	4	0.172563	0.365051	DAND5, VWF, NDP, OTOGL	1725	25	20063	1.86092	1	0.999986	99.9772
SMART	SM00041:CT	3	0.129422	0.593148	VWF, NDP, OTOGL	855	23	10057	1.53425	1	0.996144	99.9997
INTERPRO	IPR006207:Cystine knot, C-terminal	3	0.129422	0.672732	VWF, NDP, OTOGL	1612	26	18559	1.32843	1	0.999999	100
Annotation Cluster 158	Enrichment Score: 0.27111563449356796
Category	Term	Count	%	PValue	Genes	List Total	Pop Hits	Pop Total	Fold Enrichment	Bonferroni	Benjamini	FDR
INTERPRO	IPR008984:SMAD,FHA domain	9	0.388266	0.0852737	KIF13A, PNKP, KIF1B, APLF, SMAD7, RASIP1, SMAD3, SMAD2, KIF16B	1612	53	18559	1.95504	1	0.980089	78.8344
INTERPRO	IPR000253:Forkhead-associated (FHA) domain	6	0.258844	0.214649	KIF13A, PNKP, KIF1B, APLF, RASIP1, KIF16B	1612	37	18559	1.86698	1	0.997721	98.5146
GOTERM_MF_DIRECT	GO:0003777~microtubule motor activity	9	0.388266	0.427767	DNAH11, KIF13A, NPHP3, DNAH10, KIF1B, NPHP3-ACAD11, DNAH17, KIF16B, DNAI2	1514	80	16881	1.25437	1	0.996726	99.9895
GOTERM_BP_DIRECT	GO:0030705~cytoskeleton-dependent intracellular transport	3	0.129422	0.484316	KIF13A, KIF1B, KIF16B	1494	18	16792	1.87327	1	0.999954	99.9996
GOTERM_CC_DIRECT	GO:0005871~kinesin complex	5	0.215703	0.696395	KIF13A, NPHP3, KIF1B, NPHP3-ACAD11, KIF16B	1603	53	18224	1.07252	1	0.995586	100
GOTERM_BP_DIRECT	GO:0007018~microtubule-based movement	7	0.301984	0.737289	KIF13A, DNAH10, KIF1B, AP2A1, AP2S1, DNAH17, KIF16B	1494	81	16792	0.971326	1	0.999999	100
UP_SEQ_FEATURE	domain:FHA	3	0.129422	0.815421	KIF13A, KIF1B, KIF16B	1725	35	20063	0.996919	1	1	100
INTERPRO	IPR019821:Kinesin, motor region, conserved site	3	0.129422	0.881951	KIF13A, KIF1B, KIF16B	1612	41	18559	0.842417	1	1	100
UP_SEQ_FEATURE	domain:Kinesin-motor	3	0.129422	0.901677	KIF13A, KIF1B, KIF16B	1725	44	20063	0.793004	1	1	100
SMART	SM00129:KISc	3	0.129422	0.905066	KIF13A, KIF1B, KIF16B	855	45	10057	0.784172	1	0.999972	100
INTERPRO	IPR001752:Kinesin, motor domain	3	0.129422	0.911588	KIF13A, KIF1B, KIF16B	1612	45	18559	0.767535	1	1	100
Annotation Cluster 159	Enrichment Score: 0.2570396153008696
Category	Term	Count	%	PValue	Genes	List Total	Pop Hits	Pop Total	Fold Enrichment	Bonferroni	Benjamini	FDR
BIOCARTA	h_metPathway:Signaling of Hepatocyte Growth Factor Receptor	6	0.258844	0.358827	MAP2K1, GRB2, MAP2K2, SRC, PXN, PTPN11	179	36	1625	1.51304	1	0.997354	99.6607
KEGG_PATHWAY	hsa05220:Chronic myeloid leukemia	8	0.345125	0.442991	BRAF, MAP2K1, PIK3CB, GRB2, MAP2K2, PIK3CD, SHC2, PTPN11	605	72	6910	1.26905	1	0.799087	99.9558
BIOCARTA	h_il6Pathway:IL 6 signaling pathway	3	0.129422	0.688399	MAP2K1, GRB2, PTPN11	179	21	1625	1.29689	1	0.999056	100
BIOCARTA	h_insulinPathway:Insulin Signaling Pathway	3	0.129422	0.688399	MAP2K1, GRB2, PTPN11	179	21	1625	1.29689	1	0.999056	100
BIOCARTA	h_igf1Pathway:IGF-1 Signaling Pathway	3	0.129422	0.688399	MAP2K1, GRB2, PTPN11	179	21	1625	1.29689	1	0.999056	100
Annotation Cluster 160	Enrichment Score: 0.2544678054165864
Category	Term	Count	%	PValue	Genes	List Total	Pop Hits	Pop Total	Fold Enrichment	Bonferroni	Benjamini	FDR
GOTERM_MF_DIRECT	GO:0043560~insulin receptor substrate binding	3	0.129422	0.258518	PIK3CB, GRB2, PTPN11	1514	11	16881	3.04089	1	0.990956	99.2611
GOTERM_MF_DIRECT	GO:0016303~1-phosphatidylinositol-3-kinase activity	6	0.258844	0.341083	PIK3CB, GRB2, PIK3CD, FGF22, PIK3R4, PTPN11	1514	43	16881	1.5558	1	0.99381	99.8935
GOTERM_BP_DIRECT	GO:0014066~regulation of phosphatidylinositol 3-kinase signaling	9	0.388266	0.390989	PPP1R16B, PDGFB, PIK3CB, GRB2, PIK3CD, KITLG, PIP5K1C, FGF22, PTPN11	1494	78	16792	1.29688	1	0.999854	99.9904
KEGG_PATHWAY	hsa05220:Chronic myeloid leukemia	8	0.345125	0.442991	BRAF, MAP2K1, PIK3CB, GRB2, MAP2K2, PIK3CD, SHC2, PTPN11	605	72	6910	1.26905	1	0.799087	99.9558
GOTERM_BP_DIRECT	GO:0036092~phosphatidylinositol-3-phosphate biosynthetic process	6	0.258844	0.443709	PIK3CB, GRB2, PIK3CD, FGF22, PIK3R4, PTPN11	1494	49	16792	1.37628	1	0.999926	99.9982
GOTERM_BP_DIRECT	GO:0048015~phosphatidylinositol-mediated signaling	11	0.474547	0.471048	PRR5, TNRC6C, PDGFB, PIK3CB, GRB2, PIK3CD, KITLG, FGF22, TNRC6B, PTAFR, PTPN11	1494	106	16792	1.16638	1	0.999946	99.9993
GOTERM_MF_DIRECT	GO:0046934~phosphatidylinositol-4,5-bisphosphate 3-kinase activity	7	0.301984	0.485403	PDGFB, PIK3CB, GRB2, PIK3CD, KITLG, FGF22, PTPN11	1514	62	16881	1.25886	1	0.997969	99.9982
GOTERM_BP_DIRECT	GO:0046854~phosphatidylinositol phosphorylation	8	0.345125	0.741258	PDGFB, PIK3CB, GRB2, PIK3CD, KITLG, PIP5K1C, FGF22, PTPN11	1494	94	16792	0.956564	1	1	100
KEGG_PATHWAY	hsa04630:Jak-STAT signaling pathway	10	0.431406	0.897657	EP300, IL20RB, PIAS4, SOCS3, PIK3CB, GRB2, PIK3CD, PIAS1, SOCS5, PTPN11	605	145	6910	0.787689	1	0.965213	100
GOTERM_BP_DIRECT	GO:0006661~phosphatidylinositol biosynthetic process	4	0.172563	0.899286	PIK3CB, PIK3CD, PIP5K1C, PIK3R4	1494	58	16792	0.775147	1	1	100
KEGG_PATHWAY	hsa00562:Inositol phosphate metabolism	4	0.172563	0.954508	TPI1, PIK3CB, PIK3CD, PIP5K1C	605	71	6910	0.643464	1	0.98703	100
KEGG_PATHWAY	hsa04070:Phosphatidylinositol signaling system	3	0.129422	0.998739	PIK3CB, PIK3CD, PIP5K1C	605	98	6910	0.349637	1	0.999856	100
Annotation Cluster 161	Enrichment Score: 0.2519825585366941
Category	Term	Count	%	PValue	Genes	List Total	Pop Hits	Pop Total	Fold Enrichment	Bonferroni	Benjamini	FDR
UP_KEYWORDS	Transcription	214	9.2321	0.211914	SLC2A4RG, ZNF57, XRCC6, MED25, FSTL3, ZNF638, RORA, MAP3K7, ZGPAT, MAMSTR, DDX17, CREB3L3, CRY1, TWIST1, ZNF44, ZNF791, ZNF792, HMG20B, MED14, UHRF1, PIAS4, NANOGP1, MED16, MED18, ZNF384, PIAS1, MAD2L2, SUDS3, ZNF77, MYT1, TCF20, ATN1, LYL1, CASZ1, MTERF2, TCF3, NR1H4, ASXL3, ZBTB46, SMAD7, DDX1, KLF16, SMAD3, SMAD2, NOTCH3, POLRMT, ZNF114, KLF1, NCOR2, RERE, TAF1B, ZBTB32, ZNF536, PPARA, HNF1A, …	1742	2398	20581	1.05435	1	0.696713	96.7933
UP_KEYWORDS	Transcription regulation	205	8.84383	0.30806	SLC2A4RG, ZNF57, XRCC6, FSTL3, MED25, ZNF638, RORA, MAP3K7, ZGPAT, MAMSTR, DDX17, CREB3L3, CRY1, TWIST1, ZNF44, ZNF791, ZNF792, HMG20B, MED14, UHRF1, PIAS4, NANOGP1, MED16, MED18, ZNF384, PIAS1, MAD2L2, SUDS3, ZNF77, MYT1, TCF20, ATN1, LYL1, CASZ1, MTERF2, TCF3, NR1H4, ASXL3, ZBTB46, SMAD7, DDX1, KLF16, SMAD3, SMAD2, NOTCH3, ZNF114, KLF1, NCOR2, RERE, TAF1B, ZNF536, PPARA, ZBTB32, HNF1A, BACH2, F…	1742	2332	20581	1.03859	1	0.770108	99.5104
GOTERM_BP_DIRECT	GO:0006351~transcription, DNA-templated	168	7.24763	0.730206	SLC2A4RG, ZNF57, XRCC6, FSTL3, ZNF638, RORA, CBX7, KDM1B, MAP3K7, ZGPAT, MAMSTR, DDX17, CASP8AP2, ZNF442, ZNF443, CRY1, SS18L1, AKIRIN2, TWIST1, ARGLU1, ZNF44, RBL1, ZNF791, ZNF792, HMG20B, ARID1A, UHRF1, KDM2B, HIF1A, NANOGP1, PIAS4, ZNF384, AKAP8, PIAS1, MAD2L2, SUDS3, PPP5C, EFCAB6, ZNF77, SETD1B, MYT1, DIDO1, NR2C1, TCF20, ATN1, LYL1, TFDP2, CASZ1, MTERF2, RNF10, ASF1B, TCF3, NR1H4, TFDP1, AS…	1494	1955	16792	0.96586	1	0.999999	100
GOTERM_MF_DIRECT	GO:0003677~DNA binding	142	6.12597	0.804324	SLC2A4RG, HMGN2, NANOGNB, ZNF57, XRCC6, RORA, CBFB, KDM1B, CASP8AP2, ZNF442, ZNF443, CRY1, ZNF44, DFFB, LIG1, RBFOX3, ZNF791, SIX2, HMG20B, ARID1A, TOPBP1, JUNB, KDM2B, EP300, TCFL5, PIAS4, SIX1, RPS15, ZNF384, AKAP8, PIAS1, XRN1, ZNF77, ONECUT3, TIPIN, MYT1, CALR, SYCP2, MEIS1, NR2C1, DTD1, MEIS3, TCF20, OVOL2, LYL1, RPL6, TFDP2, CASZ1, TCF3, TFDP1, TPRX1, ASXL3, TAF4, RECQL5, BHLHE23, RFX4, SPH…	1514	1674	16881	0.945813	1	0.999965	100
UP_KEYWORDS	DNA-binding	164	7.07506	0.818979	SLC2A4RG, HMGN2, NANOGNB, ZNF57, XRCC6, ZNF638, RORA, ZGPAT, GATA5, TARDBP, ZNF442, ZNF443, CREB3L3, ORC3, TWIST1, ZNF44, NEIL3, ZNF791, SIX2, ZNF792, HMG20B, TOPBP1, ARID1A, SIX4, GRHL1, JUNB, UHRF1, HIF1A, TCFL5, NANOGP1, PIAS4, SIX1, ZNF384, RNF138, AKAP8, PIAS1, XRN1, XRN2, ZNF77, ONECUT3, TEN1, MYT1, SYCP2, MEIS1, NR2C1, DTD1, TCF20, MEIS3, OVOL2, LYL1, TFDP2, TEF, CASZ1, RNF10, TCF3, NR1H4,…	1742	2050	20581	0.945166	1	0.973323	100
GOTERM_BP_DIRECT	GO:0006355~regulation of transcription, DNA-templated	114	4.91803	0.979851	SLC2A4RG, ZNF57, PTTG1, RORA, ZNF638, KDM1B, CASP8AP2, TARDBP, ZNF442, ZNF443, NUP35, ARGLU1, ZNF44, ZNF791, HMG20B, ZNF792, SIX4, EP300, HIF1A, TCFL5, NANOGP1, IGSF1, SIX1, ZNF384, AKAP8, XRN2, EFCAB6, ZNF77, SETD1B, MYT1, CALR, MEIS1, NR2C1, MEIS3, TCF20, LYL1, RPL6, DMD, CASZ1, MTERF2, ASF1B, TCF3, TPRX1, ASXL3, BHLHE23, TRIP4, ZBTB46, RFX4, SMAD7, DDX1, SMAD3, CAPN15, ATF5, ATF4, CDKN2AIP, ZN…	1494	1504	16792	0.85194	1	1	100
Annotation Cluster 162	Enrichment Score: 0.24657905209547815
Category	Term	Count	%	PValue	Genes	List Total	Pop Hits	Pop Total	Fold Enrichment	Bonferroni	Benjamini	FDR
UP_KEYWORDS	Exonuclease	6	0.258844	0.434989	EXOSC10, DDX1, REXO1, EXD3, XRN1, XRN2	1742	51	20581	1.38995	1	0.853292	99.9738
GOTERM_MF_DIRECT	GO:0004527~exonuclease activity	3	0.129422	0.518017	DDX1, REXO1, XRN1	1514	19	16881	1.76052	1	0.998359	99.9994
GOTERM_BP_DIRECT	GO:0090305~nucleic acid phosphodiester bond hydrolysis	6	0.258844	0.808054	PNKP, APLF, DDX1, REXO1, EXD3, XRN1	1494	75	16792	0.89917	1	1	100
Annotation Cluster 163	Enrichment Score: 0.2427114330859812
Category	Term	Count	%	PValue	Genes	List Total	Pop Hits	Pop Total	Fold Enrichment	Bonferroni	Benjamini	FDR
KEGG_PATHWAY	hsa00512:Mucin type O-Glycan biosynthesis	5	0.215703	0.284682	ST3GAL1, GALNT7, GALNTL6, GALNT8, ST6GALNAC1	605	31	6910	1.84218	1	0.744554	98.7996
UP_SEQ_FEATURE	region of interest:Catalytic subdomain B	3	0.129422	0.522562	GALNT7, GALNTL6, GALNT8	1725	20	20063	1.74461	1	0.999999	99.9999
UP_SEQ_FEATURE	region of interest:Catalytic subdomain A	3	0.129422	0.522562	GALNT7, GALNTL6, GALNT8	1725	20	20063	1.74461	1	0.999999	99.9999
GOTERM_MF_DIRECT	GO:0004653~polypeptide N-acetylgalactosaminyltransferase activity	3	0.129422	0.546192	GALNT7, GALNTL6, GALNT8	1514	20	16881	1.67249	1	0.998797	99.9998
UP_SEQ_FEATURE	domain:Ricin B-type lectin	3	0.129422	0.687419	GALNT7, GALNTL6, GALNT8	1725	27	20063	1.2923	1	1	100
INTERPRO	IPR001173:Glycosyl transferase, family 2	3	0.129422	0.692981	GALNT7, GALNTL6, GALNT8	1612	27	18559	1.27923	1	0.999999	100
SMART	SM00458:RICIN	3	0.129422	0.700493	GALNT7, GALNTL6, GALNT8	855	28	10057	1.26028	1	0.998317	100
INTERPRO	IPR000772:Ricin B lectin domain	3	0.129422	0.807202	GALNT7, GALNTL6, GALNT8	1612	34	18559	1.01586	1	1	100
Annotation Cluster 164	Enrichment Score: 0.23708898753399363
Category	Term	Count	%	PValue	Genes	List Total	Pop Hits	Pop Total	Fold Enrichment	Bonferroni	Benjamini	FDR
UP_SEQ_FEATURE	domain:VWFA 2	3	0.129422	0.436009	VWF, COL6A6, COL6A5	1725	17	20063	2.05248	1	0.999996	99.9974
KEGG_PATHWAY	hsa04512:ECM-receptor interaction	9	0.388266	0.495144	VWF, COL4A2, COL6A6, LAMA5, COL6A5, ITGA11, ITGB4, ITGA4, HMMR	605	87	6910	1.18153	1	0.826747	99.9879
UP_SEQ_FEATURE	short sequence motif:Cell attachment site	6	0.258844	0.900548	VWF, COL9A3, COL6A6, LAMA5, COL6A5, KIRREL2	1725	91	20063	0.766861	1	1	100
Annotation Cluster 165	Enrichment Score: 0.23538732099307502
Category	Term	Count	%	PValue	Genes	List Total	Pop Hits	Pop Total	Fold Enrichment	Bonferroni	Benjamini	FDR
KEGG_PATHWAY	hsa04976:Bile secretion	8	0.345125	0.398793	ADCY3, ATP1B3, SULT2A1, ABCC4, PRKACA, SCARB1, NR1H4, SLC9A1	605	69	6910	1.32423	1	0.780303	99.8789
KEGG_PATHWAY	hsa04970:Salivary secretion	8	0.345125	0.634982	BEST2, ADCY3, ATP2B1, NOS1, ATP1B3, ADRA1B, PRKACA, SLC9A1	605	86	6910	1.06246	1	0.867731	99.9998
KEGG_PATHWAY	hsa04971:Gastric acid secretion	6	0.258844	0.776836	ADCY3, ATP1B3, ATP4A, ATP4B, PRKACA, SLC9A1	605	73	6910	0.938752	1	0.918141	100
Annotation Cluster 166	Enrichment Score: 0.23495966783216285
Category	Term	Count	%	PValue	Genes	List Total	Pop Hits	Pop Total	Fold Enrichment	Bonferroni	Benjamini	FDR
UP_SEQ_FEATURE	domain:CARD	4	0.172563	0.459848	CARD8, CARD14, APAF1, CRADD	1725	29	20063	1.60424	1	0.999997	99.9988
INTERPRO	IPR001315:Caspase Recruitment	4	0.172563	0.466693	CARD8, CARD14, APAF1, CRADD	1612	29	18559	1.588	1	0.999947	99.9982
INTERPRO	IPR011029:Death-like domain	6	0.258844	0.919339	TNFRSF1A, CARD8, CARD14, IGFLR1, APAF1, CRADD	1612	94	18559	0.734874	1	1	100
Annotation Cluster 167	Enrichment Score: 0.23480075781843374
Category	Term	Count	%	PValue	Genes	List Total	Pop Hits	Pop Total	Fold Enrichment	Bonferroni	Benjamini	FDR
GOTERM_MF_DIRECT	GO:0080025~phosphatidylinositol-3,5-bisphosphate binding	4	0.172563	0.340546	SNX14, HIP1R, COMMD1, KIF16B	1514	23	16881	1.93912	1	0.99403	99.8921
GOTERM_MF_DIRECT	GO:0043325~phosphatidylinositol-3,4-bisphosphate binding	3	0.129422	0.669296	HIP1R, COMMD1, KIF16B	1514	25	16881	1.33799	1	0.999756	100
GOTERM_MF_DIRECT	GO:0005547~phosphatidylinositol-3,4,5-trisphosphate binding	3	0.129422	0.866569	HIP1R, COMMD1, KIF16B	1514	38	16881	0.880258	1	0.999992	100
Annotation Cluster 168	Enrichment Score: 0.22785882673570304
Category	Term	Count	%	PValue	Genes	List Total	Pop Hits	Pop Total	Fold Enrichment	Bonferroni	Benjamini	FDR
GOTERM_BP_DIRECT	GO:0007220~Notch receptor processing	3	0.129422	0.422695	NOTCH3, ADAM17, PSENEN	1494	16	16792	2.10743	1	0.999898	99.9965
GOTERM_BP_DIRECT	GO:0007219~Notch signaling pathway	11	0.474547	0.577376	NOTCH3, CEBPA, EP300, ITGB1BP1, UBC, ETV2, ADAM17, PSENEN, ANXA4, RPS27A, NR1H4	1494	115	16792	1.07509	1	0.999986	100
KEGG_PATHWAY	hsa04330:Notch signaling pathway	5	0.215703	0.614717	NOTCH3, EP300, ADAM17, PSENEN, NCOR2	605	48	6910	1.18974	1	0.85872	99.9997
UP_KEYWORDS	Notch signaling pathway	4	0.172563	0.817342	NOTCH3, ITGB1BP1, ADAM17, PSENEN	1742	51	20581	0.926634	1	0.973214	100
Annotation Cluster 169	Enrichment Score: 0.21477822564573223
Category	Term	Count	%	PValue	Genes	List Total	Pop Hits	Pop Total	Fold Enrichment	Bonferroni	Benjamini	FDR
GOTERM_CC_DIRECT	GO:0019898~extrinsic component of membrane	9	0.388266	0.433688	AZU1, EPB41, VPS13C, PACSIN2, VPS13D, MYLIP, RPH3A, EHD2, FARP1	1603	82	18224	1.24778	1	0.973019	99.9822
INTERPRO	IPR018979:FERM, N-terminal	4	0.172563	0.466693	EPB41, TLN2, MYLIP, FARP1	1612	29	18559	1.588	1	0.999947	99.9982
INTERPRO	IPR000798:Ezrin,radixin,moesin like	3	0.129422	0.471295	EPB41, MYLIP, FARP1	1612	18	18559	1.91884	1	0.999951	99.9985
INTERPRO	IPR019747:FERM conserved site	3	0.129422	0.628996	EPB41, TLN2, FARP1	1612	24	18559	1.43913	1	0.999998	100
SMART	SM00295:B41	5	0.215703	0.63948	EPB41, TLN2, MYO15B, MYLIP, FARP1	855	51	10057	1.15319	1	0.997034	99.9999
INTERPRO	IPR014352:FERM,acyl-CoA-binding protein, 3-helical bundle	5	0.215703	0.641186	EPB41, TLN2, MYO15B, MYLIP, FARP1	1612	50	18559	1.1513	1	0.999998	100
INTERPRO	IPR019749:Band 4.1 domain	5	0.215703	0.656797	EPB41, TLN2, MYO15B, MYLIP, FARP1	1612	51	18559	1.12873	1	0.999998	100
INTERPRO	IPR019748:FERM central domain	5	0.215703	0.656797	EPB41, TLN2, MYO15B, MYLIP, FARP1	1612	51	18559	1.12873	1	0.999998	100
INTERPRO	IPR000299:FERM domain	5	0.215703	0.656797	EPB41, TLN2, MYO15B, MYLIP, FARP1	1612	51	18559	1.12873	1	0.999998	100
SMART	SM01196:SM01196	3	0.129422	0.681093	EPB41, MYLIP, FARP1	855	27	10057	1.30695	1	0.997818	100
INTERPRO	IPR018980:FERM, C-terminal PH-like domain	3	0.129422	0.692981	EPB41, MYLIP, FARP1	1612	27	18559	1.27923	1	0.999999	100
UP_SEQ_FEATURE	domain:FERM	4	0.172563	0.804415	EPB41, TLN2, MYLIP, FARP1	1725	49	20063	0.949447	1	1	100
Annotation Cluster 170	Enrichment Score: 0.21409805780783658
Category	Term	Count	%	PValue	Genes	List Total	Pop Hits	Pop Total	Fold Enrichment	Bonferroni	Benjamini	FDR
SMART	SM00325:RhoGEF	7	0.301984	0.523551	PLEKHG7, PLEKHG6, PLEKHG5, ITSN2, FGD6, FARP1, MCF2L	855	68	10057	1.21085	1	0.992185	99.9973
UP_SEQ_FEATURE	domain:DH	7	0.301984	0.535296	PLEKHG7, PLEKHG6, PLEKHG5, ITSN2, FGD6, FARP1, MCF2L	1725	68	20063	1.19728	1	1	99.9999
INTERPRO	IPR000219:Dbl homology (DH) domain	7	0.301984	0.588774	PLEKHG7, PLEKHG6, PLEKHG5, ITSN2, FGD6, FARP1, MCF2L	1612	71	18559	1.13509	1	0.999994	100
GOTERM_MF_DIRECT	GO:0005089~Rho guanyl-nucleotide exchange factor activity	7	0.301984	0.698828	PLEKHG7, PLEKHG6, PLEKHG5, ITSN2, FGD6, FARP1, MCF2L	1514	77	16881	1.01363	1	0.999846	100
GOTERM_BP_DIRECT	GO:0035023~regulation of Rho protein signal transduction	7	0.301984	0.737289	PLEKHG7, PLEKHG6, PLEKHG5, ITSN2, FGD6, FARP1, MCF2L	1494	81	16792	0.971326	1	0.999999	100
Annotation Cluster 171	Enrichment Score: 0.2115860412425258
Category	Term	Count	%	PValue	Genes	List Total	Pop Hits	Pop Total	Fold Enrichment	Bonferroni	Benjamini	FDR
GOTERM_BP_DIRECT	GO:0007229~integrin-mediated signaling pathway	13	0.560828	0.167932	FBLN1, FGR, LAMA5, ITGB1BP1, ITGA11, ITGB4, NEDD9, MADCAM1, ITGA4, SRC, TYROBP, PTPN11, ITGBL1	1494	99	16792	1.47591	1	0.998525	96.7609
UP_KEYWORDS	Integrin	5	0.215703	0.535349	ITGB1BP1, ITGA11, ITGB4, ITGA4, ITGBL1	1742	45	20581	1.31273	1	0.893338	99.9984
GOTERM_CC_DIRECT	GO:0008305~integrin complex	3	0.129422	0.699861	ITGA11, ITGB4, ITGA4	1603	27	18224	1.26319	1	0.995372	100
KEGG_PATHWAY	hsa05412:Arrhythmogenic right ventricular cardiomyopathy (ARVC)	6	0.258844	0.755527	DSG2, DMD, ITGA11, ITGB4, DSC2, ITGA4	605	71	6910	0.965196	1	0.911396	100
GOTERM_BP_DIRECT	GO:0007160~cell-matrix adhesion	7	0.301984	0.822344	PPFIA2, ITGB1BP1, ITGA11, ITGB4, MADCAM1, ITGA4, PXN	1494	90	16792	0.874193	1	1	100
KEGG_PATHWAY	hsa05414:Dilated cardiomyopathy	6	0.258844	0.869332	ADCY3, DMD, ITGA11, ITGB4, PRKACA, ITGA4	605	84	6910	0.815821	1	0.955599	100
KEGG_PATHWAY	hsa05410:Hypertrophic cardiomyopathy (HCM)	4	0.172563	0.971912	DMD, ITGA11, ITGB4, ITGA4	605	78	6910	0.585717	1	0.992544	100
Annotation Cluster 172	Enrichment Score: 0.20584234953425912
Category	Term	Count	%	PValue	Genes	List Total	Pop Hits	Pop Total	Fold Enrichment	Bonferroni	Benjamini	FDR
UP_KEYWORDS	Sterol metabolism	8	0.345125	0.337879	CYB5R3, MSMO1, LCAT, MVK, DISP3, CETP, LDLRAP1, SREBF2	1742	67	20581	1.4107	1	0.794873	99.7409
UP_KEYWORDS	Sterol biosynthesis	3	0.129422	0.636904	CYB5R3, MSMO1, MVK	1742	25	20581	1.41775	1	0.924863	100
UP_KEYWORDS	Steroid biosynthesis	3	0.129422	0.808253	CYB5R3, MSMO1, MVK	1742	35	20581	1.01268	1	0.971161	100
GOTERM_BP_DIRECT	GO:0006695~cholesterol biosynthetic process	3	0.129422	0.863471	CYB5R3, MSMO1, MVK	1494	38	16792	0.887339	1	1	100
Annotation Cluster 173	Enrichment Score: 0.20447803875555431
Category	Term	Count	%	PValue	Genes	List Total	Pop Hits	Pop Total	Fold Enrichment	Bonferroni	Benjamini	FDR
INTERPRO	IPR008144:Guanylate kinase	3	0.129422	0.580835	CARD14, CASK, TJP3	1612	22	18559	1.56996	1	0.999993	100
UP_SEQ_FEATURE	domain:Guanylate kinase-like	3	0.129422	0.623263	CARD14, CASK, TJP3	1725	24	20063	1.45384	1	1	100
INTERPRO	IPR008145:Guanylate kinase,L-type calcium channel	3	0.129422	0.672732	CARD14, CASK, TJP3	1612	26	18559	1.32843	1	0.999999	100
Annotation Cluster 174	Enrichment Score: 0.19711604554349824
Category	Term	Count	%	PValue	Genes	List Total	Pop Hits	Pop Total	Fold Enrichment	Bonferroni	Benjamini	FDR
UP_SEQ_FEATURE	domain:SAM 1	3	0.129422	0.308969	PPFIA2, CASKIN2, ANKS1B	1725	13	20063	2.68401	1	0.999961	99.8911
UP_SEQ_FEATURE	domain:SAM 2	3	0.129422	0.308969	PPFIA2, CASKIN2, ANKS1B	1725	13	20063	2.68401	1	0.999961	99.8911
SMART	SM00454:SAM	6	0.258844	0.858724	PPFIA2, CASKIN2, ANKS1B, SAMD10, USH1G, EPHB1	855	85	10057	0.830299	1	0.999874	100
INTERPRO	IPR013761:Sterile alpha motif,pointed domain	8	0.345125	0.891075	PPFIA2, CASKIN2, ANKS1B, SAMD10, USH1G, GAREM1, KIDINS220, EPHB1	1612	117	18559	0.787216	1	1	100
INTERPRO	IPR001660:Sterile alpha motif domain	6	0.258844	0.919339	PPFIA2, CASKIN2, ANKS1B, SAMD10, USH1G, EPHB1	1612	94	18559	0.734874	1	1	100
UP_SEQ_FEATURE	domain:SAM	4	0.172563	0.977754	SAMD10, USH1G, GAREM1, EPHB1	1725	83	20063	0.560517	1	1	100
Annotation Cluster 175	Enrichment Score: 0.1953786705569361
Category	Term	Count	%	PValue	Genes	List Total	Pop Hits	Pop Total	Fold Enrichment	Bonferroni	Benjamini	FDR
SMART	SM00290:ZnF_UBP	3	0.129422	0.238619	USP3, USP5, USP44	855	11	10057	3.20797	1	0.951825	97.8963
UP_SEQ_FEATURE	zinc finger region:UBP-type	3	0.129422	0.341639	USP3, USP5, USP44	1725	14	20063	2.4923	1	0.999981	99.9555
INTERPRO	IPR001607:Zinc finger, UBP-type	3	0.129422	0.346294	USP3, USP5, USP44	1612	14	18559	2.46708	1	0.999688	99.9392
GOTERM_MF_DIRECT	GO:0004843~thiol-dependent ubiquitin-specific protease activity	7	0.301984	0.733499	JOSD1, USP3, USP9X, USP5, USP36, USP34, USP44	1514	80	16881	0.975619	1	0.999901	100
INTERPRO	IPR018200:Peptidase C19, ubiquitin carboxyl-terminal hydrolase 2, conserved site	6	0.258844	0.800152	USP3, USP9X, USP5, USP36, USP34, USP44	1612	76	18559	0.908923	1	1	100
GOTERM_MF_DIRECT	GO:0004197~cysteine-type endopeptidase activity	5	0.215703	0.808255	CASP3, CASP14, USP9X, USP5, USP34	1514	61	16881	0.913929	1	0.999965	100
INTERPRO	IPR001394:Peptidase C19, ubiquitin carboxyl-terminal hydrolase 2	6	0.258844	0.834784	USP3, USP9X, USP5, USP36, USP34, USP44	1612	80	18559	0.863477	1	1	100
GOTERM_MF_DIRECT	GO:0036459~thiol-dependent ubiquitinyl hydrolase activity	5	0.215703	0.883769	USP3, USP9X, USP36, USP34, USP44	1514	70	16881	0.796424	1	0.999996	100
GOTERM_BP_DIRECT	GO:0016579~protein deubiquitination	7	0.301984	0.883954	JOSD1, USP3, USP9X, USP5, USP36, USP34, USP44	1494	99	16792	0.794721	1	1	100
GOTERM_BP_DIRECT	GO:0006511~ubiquitin-dependent protein catabolic process	13	0.560828	0.894111	USP3, USP9X, USP5, UBE4B, PSMA7, RNF213, UBE2N, CUL4A, USP36, USP34, FBXO11, USP44, PSMD9	1494	182	16792	0.80283	1	1	100
UP_KEYWORDS	Thiol protease	10	0.431406	0.908374	CAPN15, CASP3, UFSP2, USP3, CASP14, USP9X, USP5, USP36, USP34, USP44	1742	153	20581	0.772195	1	0.991367	100
Annotation Cluster 176	Enrichment Score: 0.1920357075984399
Category	Term	Count	%	PValue	Genes	List Total	Pop Hits	Pop Total	Fold Enrichment	Bonferroni	Benjamini	FDR
INTERPRO	IPR008160:Collagen triple helix repeat	8	0.345125	0.575538	COL4A2, COL9A3, COL6A6, COL6A5, C1QTNF1, C1QTNF2, COLEC11, COL20A1	1612	82	18559	1.12322	1	0.999992	100
UP_KEYWORDS	Collagen	9	0.388266	0.594841	COL4A2, COL9A3, COL6A6, COL6A5, C1QTNF1, C1QTNF2, FAM122B, COLEC11, COL20A1	1742	98	20581	1.08501	1	0.910825	99.9998
UP_SEQ_FEATURE	region of interest:Triple-helical region	3	0.129422	0.599723	COL4A2, COL6A6, COL6A5	1725	23	20063	1.51705	1	1	100
UP_SEQ_FEATURE	domain:Collagen-like	4	0.172563	0.627162	C1QTNF1, C1QTNF2, COLEC11, COL20A1	1725	37	20063	1.25738	1	1	100
KEGG_PATHWAY	hsa04974:Protein digestion and absorption	8	0.345125	0.65921	SLC1A5, COL4A2, COL9A3, SLC8A2, ATP1B3, COL6A6, COL6A5, MEP1B	605	88	6910	1.03832	1	0.875721	99.9999
GOTERM_CC_DIRECT	GO:0005581~collagen trimer	7	0.301984	0.829768	COL6A6, COL6A5, C1QTNF1, C1QTNF2, FAM122B, COLEC11, COL20A1	1603	92	18224	0.865009	1	0.998842	100
Annotation Cluster 177	Enrichment Score: 0.17940715842672095
Category	Term	Count	%	PValue	Genes	List Total	Pop Hits	Pop Total	Fold Enrichment	Bonferroni	Benjamini	FDR
UP_SEQ_FEATURE	domain:Ig-like C2-type 4	11	0.474547	0.1151	VSIG10, MAG, IGDCC4, IGDCC3, PXDN, IGSF1, NPHS1, SDK2, CD22, KIRREL2, PALLD	1725	76	20063	1.68339	1	0.998468	89.5382
UP_SEQ_FEATURE	domain:Ig-like C2-type 3	15	0.64711	0.209456	VSIG10, IGDCC4, MAG, IGDCC3, PXDN, SDK2, SIGLEC11, PTPRS, PALLD, IGSF1, NPHS1, CD22, CD4, KIRREL2, IL1RAPL1	1725	128	20063	1.36298	1	0.999701	98.695
INTERPRO	IPR013162:CD80-like, immunoglobulin C2-set	4	0.172563	0.51199	MAG, NPHS1, CD22, KIRREL2	1612	31	18559	1.48555	1	0.999971	99.9996
UP_SEQ_FEATURE	domain:Ig-like C2-type 5	6	0.258844	0.516399	IGSF1, NPHS1, SDK2, CD22, KIRREL2, PALLD	1725	55	20063	1.26881	1	0.999999	99.9999
UP_SEQ_FEATURE	domain:Ig-like C2-type 6	4	0.172563	0.627162	IGSF1, NPHS1, SDK2, CD22	1725	37	20063	1.25738	1	1	100
SMART	SM00408:IGc2	20	0.862813	0.728506	VSIG10, IGDCC4, MAG, IGDCC3, BSG, PXDN, SDK2, CILP, PTPRS, SIGLEC11, PALLD, LINGO3, IGSF1, NPHS1, FSTL5, CD22, CD4, KIRREL2, IL1RAPL1, LRFN3	855	250	10057	0.941006	1	0.998825	100
INTERPRO	IPR003598:Immunoglobulin subtype 2	20	0.862813	0.760971	VSIG10, IGDCC4, MAG, IGDCC3, BSG, PXDN, SDK2, CILP, PTPRS, SIGLEC11, PALLD, LINGO3, IGSF1, NPHS1, FSTL5, CD22, CD4, KIRREL2, IL1RAPL1, LRFN3	1612	250	18559	0.921042	1	1	100
UP_SEQ_FEATURE	domain:Ig-like C2-type 1	15	0.64711	0.834741	VSIG10, IGDCC4, MAG, IGDCC3, PXDN, SDK2, SIGLEC11, PTPRS, PALLD, IGSF1, NPHS1, CD22, CD4, KIRREL2, IL1RAPL1	1725	202	20063	0.863668	1	1	100
UP_SEQ_FEATURE	domain:Ig-like C2-type 2	15	0.64711	0.839838	VSIG10, IGDCC4, MAG, IGDCC3, PXDN, SDK2, SIGLEC11, PTPRS, PALLD, IGSF1, NPHS1, CD22, CD4, KIRREL2, IL1RAPL1	1725	203	20063	0.859413	1	1	100
INTERPRO	IPR013098:Immunoglobulin I-set	10	0.431406	0.872427	IGDCC4, IGDCC3, PXDN, LINGO3, SDK2, PTPRS, SIGLEC11, KIRREL2, PALLD, LRFN3	1612	141	18559	0.816527	1	1	100
UP_KEYWORDS	Immunoglobulin domain	31	1.33736	0.996967	IGDCC4, IGDCC3, PXDN, SCN1B, TMIGD2, LSR, LINGO3, FSTL5, CD22, CD4, IZUMO1, KIRREL2, IL1RAPL1, LRFN3, VSIG10, MAG, BSG, SDK2, CILP, PTPRS, SIGLEC11, NFAM1, PTPRU, PALLD, IGSF1, CD300A, VSTM2L, NPHS1, CD300LF, MADCAM1, TAPBPL	1742	546	20581	0.670791	1	0.999975	100
SMART	SM00409:IG	27	1.1648	0.998279	IGDCC4, IGDCC3, PXDN, TMIGD2, LSR, LINGO3, FSTL5, CD22, CD4, KIRREL2, IL1RAPL1, LRFN3, VSIG10, MAG, BSG, SDK2, CILP, SIGLEC11, PTPRS, PALLD, IGSF1, CD300A, VSTM2L, NPHS1, CD300LF, MADCAM1, TAPBPL	855	497	10057	0.639013	1	1	100
INTERPRO	IPR003599:Immunoglobulin subtype	27	1.1648	0.998802	IGDCC4, IGDCC3, PXDN, TMIGD2, LSR, LINGO3, FSTL5, CD22, CD4, KIRREL2, IL1RAPL1, LRFN3, VSIG10, MAG, BSG, SDK2, CILP, SIGLEC11, PTPRS, PALLD, IGSF1, CD300A, VSTM2L, NPHS1, CD300LF, MADCAM1, TAPBPL	1612	497	18559	0.625456	1	1	100
INTERPRO	IPR013783:Immunoglobulin-like fold	44	1.89819	1	CAMTA1, IGDCC4, PXDN, IGDCC3, SCN1B, IL27RA, ITGB4, TMIGD2, HCFC2, FNDC11, LSR, EPHB1, LINGO3, TRIM42, FSTL5, TGM2, CD22, CD4, IZUMO1, KIRREL2, NFATC3, IL1RAPL1, LRFN3, EBI3, VSIG10, MAG, BSG, SDK2, CILP, PTPRS, SIGLEC11, PTPRU, PALLD, PTPRQ, FSD1, IL20RB, CD300A, IGSF1, NPHS1, VSTM2L, CD300LF, MADCAM1, TAPBPL, COL20A1	1612	951	18559	0.532674	1	1	100
INTERPRO	IPR013106:Immunoglobulin V-set	11	0.474547	1	VSIG10, SCN1B, CD300A, VSTM2L, NPHS1, CD300LF, CD22, SIGLEC11, TMIGD2, CD4, TAPBPL	1612	417	18559	0.303701	1	1	100
INTERPRO	IPR007110:Immunoglobulin-like domain	30	1.29422	1	IGDCC4, IGDCC3, PXDN, SCN1B, TMIGD2, LSR, LINGO3, FSTL5, CD22, CD4, IZUMO1, KIRREL2, IL1RAPL1, LRFN3, VSIG10, MAG, BSG, SDK2, CILP, PTPRS, SIGLEC11, PTPRU, PALLD, IGSF1, CD300A, VSTM2L, NPHS1, CD300LF, MADCAM1, TAPBPL	1612	771	18559	0.447978	1	1	100
Annotation Cluster 178	Enrichment Score: 0.17490000623037327
Category	Term	Count	%	PValue	Genes	List Total	Pop Hits	Pop Total	Fold Enrichment	Bonferroni	Benjamini	FDR
GOTERM_MF_DIRECT	GO:0003841~1-acylglycerol-3-phosphate O-acyltransferase activity	3	0.129422	0.518017	MBOAT2, LPCAT3, AGPAT2	1514	19	16881	1.76052	1	0.998359	99.9994
KEGG_PATHWAY	hsa00564:Glycerophospholipid metabolism	9	0.388266	0.597807	PGS1, PLA2G15, LCAT, PLA2G1B, MBOAT2, PLA2G4C, LPIN1, LPCAT3, AGPAT2	605	95	6910	1.08204	1	0.854261	99.9994
GOTERM_MF_DIRECT	GO:0016746~transferase activity, transferring acyl groups	4	0.172563	0.691624	EP300, MBOAT2, LPCAT3, AGPAT2	1514	39	16881	1.14358	1	0.999833	100
GOTERM_BP_DIRECT	GO:0008654~phospholipid biosynthetic process	4	0.172563	0.702851	PGS1, MBOAT2, LPCAT3, AGPAT2	1494	40	16792	1.12396	1	0.999999	100
UP_KEYWORDS	Phospholipid biosynthesis	4	0.172563	0.745282	PGS1, MBOAT2, LPCAT3, AGPAT2	1742	45	20581	1.05018	1	0.957667	100
UP_KEYWORDS	Phospholipid metabolism	4	0.172563	0.795501	PGS1, MBOAT2, LPCAT3, AGPAT2	1742	49	20581	0.964456	1	0.969221	100
Annotation Cluster 179	Enrichment Score: 0.17373938686681287
Category	Term	Count	%	PValue	Genes	List Total	Pop Hits	Pop Total	Fold Enrichment	Bonferroni	Benjamini	FDR
INTERPRO	IPR004031:PMP-22,EMP,MP20,Claudin	5	0.215703	0.556451	CLDN22, CLDN10, EMP3, TMEM235, CLDN24	1612	45	18559	1.27923	1	0.999988	99.9999
INTERPRO	IPR017974:Claudin, conserved site	3	0.129422	0.580835	CLDN22, CLDN10, CLDN24	1612	22	18559	1.56996	1	0.999993	100
INTERPRO	IPR006187:Claudin	3	0.129422	0.605473	CLDN22, CLDN10, CLDN24	1612	23	18559	1.5017	1	0.999995	100
KEGG_PATHWAY	hsa04530:Tight junction	12	0.517688	0.661809	SYMPK, EPB41, MRAS, CLDN22, CASK, PRKCH, CLDN10, PRKCE, TJP3, SRC, LLGL2, CLDN24	605	137	6910	1.00042	1	0.875751	99.9999
UP_KEYWORDS	Tight junction	7	0.301984	0.745395	SYMPK, NPHP4, CLDN22, CLDN10, TJP3, LIN7A, CLDN24	1742	86	20581	0.961652	1	0.957103	100
GOTERM_CC_DIRECT	GO:0005923~bicellular tight junction	7	0.301984	0.939444	SYMPK, NPHP4, CLDN22, CLDN10, TJP3, LIN7A, CLDN24	1603	113	18224	0.704255	1	0.999913	100
Annotation Cluster 180	Enrichment Score: 0.17210032210178902
Category	Term	Count	%	PValue	Genes	List Total	Pop Hits	Pop Total	Fold Enrichment	Bonferroni	Benjamini	FDR
UP_SEQ_FEATURE	domain:PH	22	0.949094	0.538248	PLEKHJ1, ROCK2, CYTH1, STAP2, ASAP2, DOCK9, CYTH2, ITSN2, MCF2L, ARHGAP25, PLEKHA4, PRKD2, KIF1B, DOK4, PLEKHG7, PLEKHG6, PLEKHG5, RASAL3, SH2B3, SPTBN1, CIT, RASA2	1725	245	20063	1.04439	1	1	99.9999
SMART	SM00233:PH	22	0.949094	0.657128	PLEKHJ1, ROCK2, CYTH1, ASAP2, DOCK9, CYTH2, ITSN2, MCF2L, FARP1, ARHGAP25, PLEKHA4, PRKD2, KIF1B, DOK4, PLEKHG7, PLEKHG6, PLEKHG5, SH2B3, SPTBN1, CIT, FGD6, RASA2	855	264	10057	0.980214	1	0.997593	100
INTERPRO	IPR001849:Pleckstrin homology domain	22	0.949094	0.73907	PLEKHJ1, ROCK2, CYTH1, ASAP2, DOCK9, CYTH2, ITSN2, MCF2L, FARP1, ARHGAP25, PLEKHA4, PRKD2, KIF1B, DOK4, PLEKHG7, PLEKHG6, PLEKHG5, SH2B3, SPTBN1, CIT, FGD6, RASA2	1612	271	18559	0.934637	1	1	100
INTERPRO	IPR011993:Pleckstrin homology-like domain	34	1.46678	0.783937	CYTH1, TLN2, ASAP2, CYTH2, MYLIP, ITSN2, MCF2L, WBP2, PLEKHG7, PLEKHG6, NUP50, PLEKHG5, RASAL3, APBA3, SH2B3, FGD6, SHC2, RASA2, ANKS1B, PLEKHJ1, EPB41, ROCK2, STAP2, DOCK9, LDLRAP1, FARP1, ARHGAP25, PLEKHA4, PRKD2, KIF1B, DOK4, ITGB1BP1, SPTBN1, CIT	1612	427	18559	0.916728	1	1	100
Annotation Cluster 181	Enrichment Score: 0.1636043655972381
Category	Term	Count	%	PValue	Genes	List Total	Pop Hits	Pop Total	Fold Enrichment	Bonferroni	Benjamini	FDR
GOTERM_CC_DIRECT	GO:0000118~histone deacetylase complex	4	0.172563	0.624251	ZNF541, HDAC9, NCOR2, RERE	1603	36	18224	1.26319	1	0.992106	100
INTERPRO	IPR017884:SANT domain	3	0.129422	0.672732	ZNF541, NCOR2, RERE	1612	26	18559	1.32843	1	0.999999	100
SMART	SM00717:SANT	4	0.172563	0.719488	ZNF541, MYPOP, NCOR2, RERE	855	43	10057	1.09419	1	0.998712	100
INTERPRO	IPR001005:SANT,Myb domain	4	0.172563	0.733428	ZNF541, MYPOP, NCOR2, RERE	1612	43	18559	1.07098	1	1	100
Annotation Cluster 182	Enrichment Score: 0.1619948231529237
Category	Term	Count	%	PValue	Genes	List Total	Pop Hits	Pop Total	Fold Enrichment	Bonferroni	Benjamini	FDR
UP_SEQ_FEATURE	domain:F-box	7	0.301984	0.60622	FBXW9, KDM2B, FBXW8, FBXO2, FBXO41, FBXL16, FBXO11	1725	73	20063	1.11527	1	1	100
INTERPRO	IPR001810:F-box domain, cyclin-like	7	0.301984	0.629768	FBXW9, KDM2B, FBXW8, FBXO2, FBXO41, FBXL16, FBXO11	1612	74	18559	1.08907	1	0.999997	100
SMART	SM00256:FBOX	3	0.129422	0.855469	FBXW9, FBXW8, FBXO11	855	39	10057	0.904813	1	0.999872	100
Annotation Cluster 183	Enrichment Score: 0.16148366790586763
Category	Term	Count	%	PValue	Genes	List Total	Pop Hits	Pop Total	Fold Enrichment	Bonferroni	Benjamini	FDR
KEGG_PATHWAY	hsa05020:Prion diseases	4	0.172563	0.560339	MAP2K1, MAP2K2, BAX, PRKACA	605	33	6910	1.38442	1	0.849963	99.9981
GOTERM_MF_DIRECT	GO:0004712~protein serine,threonine,tyrosine kinase activity	3	0.129422	0.747101	MAP2K1, MAP2K2, PRKACA	1514	29	16881	1.15344	1	0.999917	100
KEGG_PATHWAY	hsa04916:Melanogenesis	8	0.345125	0.782923	ADCY3, WNT7B, EP300, MAP2K1, MAP2K2, KITLG, PRKACA, CREB3L3	605	100	6910	0.913719	1	0.919425	100
Annotation Cluster 184	Enrichment Score: 0.15940339378409124
Category	Term	Count	%	PValue	Genes	List Total	Pop Hits	Pop Total	Fold Enrichment	Bonferroni	Benjamini	FDR
SMART	SM00382:AAA	12	0.517688	0.61268	DNAH11, DNAH10, ABCB9, LONP1, ABCC4, RUVBL2, NAV3, DMC1, RNF213, MDN1, CLPX, ABCB5	855	136	10057	1.03787	1	0.996917	99.9999
INTERPRO	IPR003593:AAA+ ATPase domain	12	0.517688	0.641691	DNAH11, DNAH10, ABCB9, LONP1, ABCC4, RUVBL2, NAV3, DMC1, RNF213, MDN1, CLPX, ABCB5	1612	136	18559	1.01586	1	0.999998	100
GOTERM_MF_DIRECT	GO:0016887~ATPase activity	14	0.603969	0.845727	DDX39A, DNAH11, DNAH10, MSH6, MSH2, DNAH17, RNF213, CLPX, ABCB5, KIF13A, KIF1B, RUVBL2, ASNA1, MDN1	1514	183	16881	0.853	1	0.999985	100
Annotation Cluster 185	Enrichment Score: 0.15456153231276384
Category	Term	Count	%	PValue	Genes	List Total	Pop Hits	Pop Total	Fold Enrichment	Bonferroni	Benjamini	FDR
UP_KEYWORDS	SH3-binding	6	0.258844	0.625218	KHDRBS3, PLSCR4, SH3BGR, ADAM17, PTTG1, CIT	1742	63	20581	1.1252	1	0.919549	99.9999
UP_SEQ_FEATURE	short sequence motif:SH3-binding	5	0.215703	0.73318	SH3BGR, ADAM17, PTTG1, CIT, SS18L1	1725	57	20063	1.02024	1	1	100
GOTERM_MF_DIRECT	GO:0017124~SH3 domain binding	10	0.431406	0.750021	KHDRBS3, PLSCR4, GRB2, NOXA1, WASF2, SH3BGR, ADAM17, PTTG1, CIT, ESPN	1514	119	16881	0.936969	1	0.999919	100
Annotation Cluster 186	Enrichment Score: 0.14841304957138643
Category	Term	Count	%	PValue	Genes	List Total	Pop Hits	Pop Total	Fold Enrichment	Bonferroni	Benjamini	FDR
GOTERM_MF_DIRECT	GO:0035091~phosphatidylinositol binding	9	0.388266	0.497035	TULP2, ARHGAP33, SNX14, HIP1R, SNX5, SNX25, KIF16B, WDR35, MCF2L	1514	85	16881	1.18058	1	0.997883	99.9987
INTERPRO	IPR001683:Phox homologous domain	5	0.215703	0.714568	ARHGAP33, SNX14, SNX5, SNX25, KIF16B	1612	55	18559	1.04664	1	0.999999	100
UP_SEQ_FEATURE	domain:PX	4	0.172563	0.792934	SNX14, SNX5, SNX25, KIF16B	1725	48	20063	0.969227	1	1	100
SMART	SM00312:PX	3	0.129422	0.905066	SNX14, SNX25, KIF16B	855	45	10057	0.784172	1	0.999972	100
Annotation Cluster 187	Enrichment Score: 0.14662979404188337
Category	Term	Count	%	PValue	Genes	List Total	Pop Hits	Pop Total	Fold Enrichment	Bonferroni	Benjamini	FDR
SMART	SM00202:SR	3	0.129422	0.660677	HPN, CD163L1, CD163	855	26	10057	1.35722	1	0.997362	100
INTERPRO	IPR017448:Speract,scavenger receptor-related	3	0.129422	0.692981	HPN, CD163L1, CD163	1612	27	18559	1.27923	1	0.999999	100
INTERPRO	IPR001190:Speract,scavenger receptor	3	0.129422	0.692981	HPN, CD163L1, CD163	1612	27	18559	1.27923	1	0.999999	100
GOTERM_MF_DIRECT	GO:0005044~scavenger receptor activity	4	0.172563	0.816674	HPN, CD163L1, STAB2, CD163	1514	48	16881	0.929161	1	0.999972	100
Annotation Cluster 188	Enrichment Score: 0.144905250737587
Category	Term	Count	%	PValue	Genes	List Total	Pop Hits	Pop Total	Fold Enrichment	Bonferroni	Benjamini	FDR
COG_ONTOLOGY	Defense mechanisms	3	0.129422	0.552739	ABCC4, SNRNP35, ABCB5	168	22	2026	1.64448	1	0.986312	99.9059
UP_SEQ_FEATURE	domain:ABC transporter 1	3	0.129422	0.815421	ABCC4, SNRNP35, ABCB5	1725	35	20063	0.996919	1	1	100
UP_SEQ_FEATURE	domain:ABC transporter 2	3	0.129422	0.815421	ABCC4, SNRNP35, ABCB5	1725	35	20063	0.996919	1	1	100
Annotation Cluster 189	Enrichment Score: 0.14023162164976333
Category	Term	Count	%	PValue	Genes	List Total	Pop Hits	Pop Total	Fold Enrichment	Bonferroni	Benjamini	FDR
UP_KEYWORDS	Membrane	654	28.214	0.177559	SLC9A9, SLC9A5, GRIN3B, RANGAP1, PLPPR3, MYLIP, TMEM143, MAP3K7, GNG8, TMEM147, DIRAS1, ADTRP, GRIN2C, GRIN2D, CDH26, TMEM14B, TMEM14C, GNG7, BSG, TTC7A, BRAF, ROCK2, NOXA1, TMEM132B, UBE2J1, PTPRS, PTPRU, LPCAT3, TMEM132D, PTPRQ, TMEM132C, NME4, PITPNM2, CD163L1, UNC13D, MADCAM1, SH3GL1, DNAH10, ORAI1, MGAT5B, SCN1B, DTD1, UPK1A, DIABLO, C19ORF24, NUDC, SPPL3, BRI3BP, MAP2K1, SPHK2, MAP2K2, MAOA…	1742	7494	20581	1.03106	1	0.650575	94.0607
GOTERM_CC_DIRECT	GO:0005886~plasma membrane	363	15.6601	0.517102	SLC9A9, ADCY3, SYT1, MRPL42, ATP1B3, SLC9A5, EFNA2, GRIN3B, MYLIP, SLC26A11, ATP2B1, GNG8, MAP3K7, RTBDN, DIRAS1, ADTRP, PSKH1, GRIN2C, ATXN10, GRIN2D, S1PR4, OR7C1, CHRNA4, CLEC4C, PSENEN, IZUMO1, HCAR3, CDH26, NUP35, HCAR1, GNG7, F11, C5AR2, BSG, C5AR1, F10, CAPNS1, TTC7A, BRAF, PIK3CB, ROCK2, EFNB2, PIK3CD, GPR135, PTPRS, PTPRU, F7, RIC8B, CD163L1, LPAR5, MADCAM1, ADD2, GJA10, ENPP6, PALM, ENP…	1603	4121	18224	1.00142	1	0.984375	99.9984
UP_KEYWORDS	Cell membrane	264	11.3891	0.661386	ADCY3, ATP1B3, EFNA2, GRIN3B, MYLIP, MEGF11, SLC26A11, ATP2B1, GNG8, MAP3K7, RTBDN, DIRAS1, ADTRP, PSKH1, GRIN2C, GRIN2D, S1PR4, OR7C1, CHRNA4, IZUMO1, HCAR3, CDH26, HCAR1, GNG7, BSG, C5AR2, C5AR1, CAPNS1, TTC7A, BRAF, ROCK2, NOXA1, GPR135, PTPRU, FARP1, CD163L1, LPAR5, ADD2, GJA10, ORAI1, ENPP6, PALM, SCN1B, CATSPERD, ASAP2, RAB40C, EPHB1, DMD, IL1RAPL1, RHBDF2, GPR157, TAOK3, SPHK1, ATP11A, CEL…	1742	3175	20581	0.982378	1	0.935391	100
UP_KEYWORDS	Transmembrane helix	463	19.9741	0.801505	SLC9A9, SLC9A5, GRIN3B, PLPPR3, TMEM143, TMEM147, ADTRP, GRIN2C, GRIN2D, TMEM14B, CDH26, TMEM14C, BSG, TMEM132B, UBE2J1, PTPRS, PTPRU, LPCAT3, TMEM132D, TMEM132C, PTPRQ, CD163L1, MADCAM1, ORAI1, DNAH10, MGAT5B, SCN1B, DTD1, UPK1A, DIABLO, C19ORF24, NUDC, SPPL3, BRI3BP, MAOA, MAOB, TMEM120B, ATP11A, UPK3A, SYNGR4, TMEM116, SYNE4, CD300A, SLC9A1, BTBD11, TLL1, RTN4, ATP10B, RTN1, KCNK12, RNF182, RT…	1742	5634	20581	0.970918	1	0.970285	100
UP_KEYWORDS	Transmembrane	464	20.0173	0.80811	SLC9A9, SLC9A5, GRIN3B, PLPPR3, TMEM143, TMEM147, ADTRP, GRIN2C, GRIN2D, TMEM14B, CDH26, TMEM14C, BSG, TMEM132B, UBE2J1, PTPRS, PTPRU, LPCAT3, TMEM132D, TMEM132C, PTPRQ, CD163L1, MADCAM1, ORAI1, DNAH10, MGAT5B, SCN1B, DTD1, UPK1A, DIABLO, C19ORF24, NUDC, SPPL3, BRI3BP, MAOA, MAOB, TMEM120B, ATP11A, UPK3A, SYNGR4, TMEM116, SYNE4, CD300A, SLC9A1, BTBD11, TLL1, RTN4, ATP10B, RTN1, KCNK12, RNF182, RT…	1742	5651	20581	0.970088	1	0.971544	100
UP_SEQ_FEATURE	topological domain:Cytoplasmic	282	12.1657	0.86438	ADCY3, SYT1, ATP1B3, ZNRF4, GRIN3B, SLC26A11, ATP2B1, GRIN2C, GRIN2D, S1PR4, OR7C1, CHRNA4, CLEC4C, PSENEN, CREB3L3, IZUMO1, HCAR3, CDH26, HCAR1, BSG, C5AR2, C5AR1, EFNB2, GPR135, TMEM132B, UBE2J1, PTPRS, PTPRU, TMEM132D, TMEM132C, PTPRQ, MGAT3, CD163L1, LPAR5, ATP2C1, LCTL, MLEC, TMEM170B, MADCAM1, GJA10, ORAI1, ENPP6, CLCN3, MGAT5B, GCNT2, SCN1B, CATSPERD, SLC2A14, ITGA11, EPHB1, SLC32A1, UPK1A…	1725	3456	20063	0.949035	1	1	100
UP_SEQ_FEATURE	transmembrane region	412	17.7739	0.918335	SLC9A9, SLC9A5, GRIN3B, PLPPR3, TMEM143, TMEM147, ADTRP, GRIN2C, GRIN2D, TMEM14B, CDH26, TMEM14C, BSG, TMEM132B, UBE2J1, PTPRS, PTPRU, LPCAT3, TMEM132D, TMEM132C, PTPRQ, CD163L1, MADCAM1, ORAI1, SCN1B, MGAT5B, UPK1A, SPPL3, BRI3BP, MAOA, MAOB, TMEM120B, ATP11A, UPK3A, SYNGR4, TMEM116, SYNE4, CD300A, SLC9A1, BTBD11, RTN4, ATP10B, RTN1, KCNK12, RNF182, RTN2, KISS1R, TMEM108, ADCK2, TRPV4, IGFLR1, K…	1725	5056	20063	0.947757	1	1	100
GOTERM_CC_DIRECT	GO:0016021~integral component of membrane	425	18.3348	0.96165	SLC9A9, SLC9A5, GRIN3B, PLPPR3, TMEM143, TMEM147, ADTRP, GRIN2C, GRIN2D, TMEM14B, CDH26, TMEM14C, BSG, TMEM132B, UBE2J1, PTPRS, LPCAT3, TMEM132D, TMEM132C, PTPRQ, PITPNM2, CD163L1, MADCAM1, ORAI1, DNAH10, MGAT5B, DTD1, UPK1A, DIABLO, C19ORF24, NUDC, SPPL3, BRI3BP, MAOA, MAOB, TMEM120B, ATP11A, UPK3A, ACPP, SYNGR4, TMEM116, CD300A, SLC9A1, BTBD11, TLL1, RTN4, KCNAB2, ATP10B, RTN1, RNF182, RTN2, KI…	1603	5163	18224	0.93583	1	0.999974	100
UP_KEYWORDS	Glycoprotein	355	15.3149	0.97212	SLC9A9, ADCY3, SYT1, ATP1B3, SLC9A5, EFNA2, NELL1, FSTL3, ZNRF4, GRIN3B, PLPPR3, MEGF11, ERLEC1, C17ORF99, PLOD1, GRIN2C, PLOD2, GRIN2D, LCAT, S1PR4, FSTL5, OR7C1, CHRNA4, CLEC4C, IZUMO1, CREB3L3, CDH26, HCAR1, IZUMO4, F11, BSG, C5AR2, C5AR1, F10, EFNB2, TMEM132B, PTPRS, TMEM200B, PTPRU, F7, TMEM132D, TMEM132C, PTPRQ, VEGFC, MGAT3, CD163L1, LPAR5, LCTL, MLEC, TMEM170B, MADCAM1, ORAI1, ENPP6, DNAH…	1742	4551	20581	0.921594	1	0.998709	100
UP_SEQ_FEATURE	glycosylation site:N-linked (GlcNAc...)	330	14.2364	0.986108	SLC9A9, ADCY3, SYT1, ATP1B3, SLC9A5, EFNA2, NELL1, FSTL3, ZNRF4, GRIN3B, PLPPR3, MEGF11, ERLEC1, RTBDN, C17ORF99, PLOD1, GRIN2C, PLOD2, GRIN2D, LCAT, S1PR4, FSTL5, OR7C1, CHRNA4, CLEC4C, IZUMO1, CREB3L3, CDH26, HCAR1, IZUMO4, F11, BSG, C5AR2, C5AR1, F10, EFNB2, TMEM132B, PTPRS, TMEM200B, PTPRU, F7, TMEM132D, TMEM132C, PTPRQ, VEGFC, MGAT3, CD163L1, LPAR5, LCTL, MLEC, TMEM170B, MADCAM1, ORAI1, ENPP…	1725	4234	20063	0.906504	1	1	100
UP_SEQ_FEATURE	topological domain:Extracellular	205	8.84383	0.996174	ATP1B3, ZNRF4, GRIN3B, SLC26A11, ATP2B1, GRIN2C, GRIN2D, S1PR4, OR7C1, CHRNA4, CLEC4C, IZUMO1, HCAR3, CDH26, HCAR1, C5AR2, BSG, C5AR1, EFNB2, GPR135, TMEM132B, PTPRS, PTPRU, TMEM132D, PTPRQ, TMEM132C, CD163L1, LPAR5, LCTL, TMEM170B, MADCAM1, GJA10, ENPP6, ORAI1, SCN1B, CATSPERD, SLC2A14, ITGA11, EPHB1, UPK1A, TCTN2, SNRNP35, IL1RAPL1, TYROBP, TRPC1, GPR157, ATP11A, CELSR1, NOTCH3, SEMA6B, CD300A,…	1725	2787	20063	0.855507	1	1	100
Annotation Cluster 190	Enrichment Score: 0.13436654406282741
Category	Term	Count	%	PValue	Genes	List Total	Pop Hits	Pop Total	Fold Enrichment	Bonferroni	Benjamini	FDR
GOTERM_CC_DIRECT	GO:0031463~Cul3-RING ubiquitin ligase complex	8	0.345125	0.374977	KLHL29, BACH2, RNF7, KLHL14, KLHL21, KCTD2, KLHL2, RBX1	1603	67	18224	1.35745	1	0.966484	99.9204
INTERPRO	IPR015916:Galactose oxidase, beta-propeller	4	0.172563	0.466693	KLHL29, KLHL21, HCFC2, KLHL2	1612	29	18559	1.588	1	0.999947	99.9982
SMART	SM00875:SM00875	6	0.258844	0.58495	KLHL29, GMCL1, BTBD2, KLHL14, KLHL21, KLHL2	855	60	10057	1.17626	1	0.99596	99.9996
INTERPRO	IPR011705:BTB,Kelch-associated	6	0.258844	0.634276	KLHL29, GMCL1, BTBD2, KLHL14, KLHL21, KLHL2	1612	62	18559	1.11416	1	0.999997	100
INTERPRO	IPR006652:Kelch repeat type 1	5	0.215703	0.817661	KLHL29, KLHL14, KLHL21, HCFC2, KLHL2	1612	64	18559	0.899455	1	1	100
UP_SEQ_FEATURE	repeat:Kelch 6	4	0.172563	0.835681	KLHL29, KLHL14, KLHL21, KLHL2	1725	52	20063	0.894671	1	1	100
UP_SEQ_FEATURE	repeat:Kelch 4	5	0.215703	0.862364	KLHL29, KLHL14, KLHL21, HCFC2, KLHL2	1725	70	20063	0.830766	1	1	100
UP_KEYWORDS	Kelch repeat	5	0.215703	0.868574	KLHL29, KLHL14, KLHL21, HCFC2, KLHL2	1742	72	20581	0.820457	1	0.983674	100
UP_SEQ_FEATURE	repeat:Kelch 1	5	0.215703	0.869616	KLHL29, KLHL14, KLHL21, HCFC2, KLHL2	1725	71	20063	0.819065	1	1	100
UP_SEQ_FEATURE	repeat:Kelch 2	5	0.215703	0.869616	KLHL29, KLHL14, KLHL21, HCFC2, KLHL2	1725	71	20063	0.819065	1	1	100
UP_SEQ_FEATURE	repeat:Kelch 3	5	0.215703	0.869616	KLHL29, KLHL14, KLHL21, HCFC2, KLHL2	1725	71	20063	0.819065	1	1	100
SMART	SM00612:Kelch	4	0.172563	0.880781	KLHL29, KLHL14, KLHL21, KLHL2	855	58	10057	0.811212	1	0.999936	100
UP_SEQ_FEATURE	repeat:Kelch 5	4	0.172563	0.930763	KLHL29, KLHL14, KLHL21, KLHL2	1725	66	20063	0.704892	1	1	100
Annotation Cluster 191	Enrichment Score: 0.13407313607252128
Category	Term	Count	%	PValue	Genes	List Total	Pop Hits	Pop Total	Fold Enrichment	Bonferroni	Benjamini	FDR
GOTERM_CC_DIRECT	GO:0016459~myosin complex	5	0.215703	0.651297	CCDC102A, MYO15B, MYO16, MYO1H, MYO5B	1603	50	18224	1.13687	1	0.993748	100
SMART	SM00242:MYSc	4	0.172563	0.672106	MYO15B, MYO16, MYO1H, MYO5B	855	40	10057	1.17626	1	0.997645	100
INTERPRO	IPR001609:Myosin head, motor domain	4	0.172563	0.686765	MYO15B, MYO16, MYO1H, MYO5B	1612	40	18559	1.1513	1	0.999999	100
GOTERM_MF_DIRECT	GO:0003774~motor activity	6	0.258844	0.716354	DYNLL1, CCDC102A, MYO15B, MYO16, MYO1H, MYO5B	1514	66	16881	1.01363	1	0.999873	100
INTERPRO	IPR000048:IQ motif, EF-hand binding site	7	0.301984	0.777241	CAMTA1, MYO15B, IQCH, MYO16, MYO1H, IQCD, MYO5B	1612	87	18559	0.926336	1	1	100
UP_KEYWORDS	Myosin	3	0.129422	0.937244	MYO16, MYO1H, MYO5B	1742	51	20581	0.694975	1	0.995293	100
Annotation Cluster 192	Enrichment Score: 0.12630256002038126
Category	Term	Count	%	PValue	Genes	List Total	Pop Hits	Pop Total	Fold Enrichment	Bonferroni	Benjamini	FDR
INTERPRO	IPR013088:Zinc finger, NHR,GATA-type	6	0.258844	0.57406	PPARA, GATA5, RORA, RERE, NR1H4, NR2C1	1612	58	18559	1.191	1	0.999992	100
GOTERM_BP_DIRECT	GO:0030522~intracellular receptor signaling pathway	4	0.172563	0.668909	PPARA, NCOA1, RORA, NR1H4	1494	38	16792	1.18312	1	0.999998	100
UP_SEQ_FEATURE	region of interest:Ligand-binding	3	0.129422	0.742307	PPARA, RORA, NR1H4	1725	30	20063	1.16307	1	1	100
GOTERM_MF_DIRECT	GO:0003707~steroid hormone receptor activity	5	0.215703	0.751265	PPARA, RORA, PAQR9, NR1H4, NR2C1	1514	56	16881	0.99553	1	0.999914	100
UP_SEQ_FEATURE	DNA-binding region:Nuclear receptor	4	0.172563	0.755089	PPARA, RORA, NR1H4, NR2C1	1725	45	20063	1.03384	1	1	100
UP_SEQ_FEATURE	zinc finger region:NR C4-type	4	0.172563	0.755089	PPARA, RORA, NR1H4, NR2C1	1725	45	20063	1.03384	1	1	100
GOTERM_BP_DIRECT	GO:0043401~steroid hormone mediated signaling pathway	5	0.215703	0.757947	PPARA, RORA, PAQR9, NR1H4, NR2C1	1494	57	16792	0.985932	1	1	100
SMART	SM00399:ZnF_C4	4	0.172563	0.761372	PPARA, RORA, NR1H4, NR2C1	855	46	10057	1.02283	1	0.999226	100
INTERPRO	IPR001628:Zinc finger, nuclear hormone receptor-type	4	0.172563	0.774425	PPARA, RORA, NR1H4, NR2C1	1612	46	18559	1.00113	1	1	100
SMART	SM00430:HOLI	4	0.172563	0.786375	PPARA, RORA, NR1H4, NR2C1	855	48	10057	0.980214	1	0.999473	100
INTERPRO	IPR001723:Steroid hormone receptor	4	0.172563	0.786888	PPARA, RORA, NR1H4, NR2C1	1612	47	18559	0.979832	1	1	100
INTERPRO	IPR000536:Nuclear hormone receptor, ligand-binding, core	4	0.172563	0.798774	PPARA, RORA, NR1H4, NR2C1	1612	48	18559	0.959419	1	1	100
GOTERM_MF_DIRECT	GO:0004879~RNA polymerase II transcription factor activity, ligand-activated sequence-specific DNA binding	3	0.129422	0.845643	PPARA, RORA, NR1H4	1514	36	16881	0.929161	1	0.999985	100
Annotation Cluster 193	Enrichment Score: 0.1245028706924957
Category	Term	Count	%	PValue	Genes	List Total	Pop Hits	Pop Total	Fold Enrichment	Bonferroni	Benjamini	FDR
UP_SEQ_FEATURE	domain:PDZ	10	0.431406	0.64337	MAST1, CARD14, NOS1, RHPN2, PDLIM3, GIPC3, CASK, GIPC1, PSMD9, LIN7A	1725	113	20063	1.02927	1	1	100
INTERPRO	IPR001478:PDZ domain	12	0.517688	0.798429	MAST1, CARD14, NOS1, RHPN2, APBA3, PDLIM3, GIPC3, CASK, GIPC1, TJP3, PSMD9, LIN7A	1612	155	18559	0.891331	1	1	100
SMART	SM00228:PDZ	11	0.474547	0.823748	MAST1, NOS1, RHPN2, APBA3, PDLIM3, GIPC3, CASK, GIPC1, TJP3, PSMD9, LIN7A	855	149	10057	0.868378	1	0.99973	100
Annotation Cluster 194	Enrichment Score: 0.12190322585984013
Category	Term	Count	%	PValue	Genes	List Total	Pop Hits	Pop Total	Fold Enrichment	Bonferroni	Benjamini	FDR
KEGG_PATHWAY	hsa04662:B cell receptor signaling pathway	8	0.345125	0.398793	MAP2K1, PIK3CB, GRB2, MAP2K2, PIK3CD, PPP3R1, CD22, NFATC3	605	69	6910	1.32423	1	0.780303	99.8789
BIOCARTA	h_bcrPathway:BCR Signaling Pathway	3	0.129422	0.902088	MAP2K1, GRB2, NFATC3	179	34	1625	0.801019	1	0.999961	100
BIOCARTA	h_fcer1Pathway:Fc Epsilon Receptor I Signaling in Mast Cells	3	0.129422	0.939321	MAP2K1, GRB2, NFATC3	179	39	1625	0.698324	1	0.999992	100
BIOCARTA	h_tcrPathway:T Cell Receptor Signaling Pathway	3	0.129422	0.962891	MAP2K1, GRB2, NFATC3	179	44	1625	0.618969	1	0.999999	100
Annotation Cluster 195	Enrichment Score: 0.12176331869961625
Category	Term	Count	%	PValue	Genes	List Total	Pop Hits	Pop Total	Fold Enrichment	Bonferroni	Benjamini	FDR
INTERPRO	IPR023780:Chromo domain	3	0.129422	0.672732	CBX7, CHD5, CHD4	1612	26	18559	1.32843	1	0.999999	100
INTERPRO	IPR016197:Chromo domain-like	3	0.129422	0.779143	CBX7, CHD5, CHD4	1612	32	18559	1.07935	1	1	100
SMART	SM00298:CHROMO	3	0.129422	0.783229	CBX7, CHD5, CHD4	855	33	10057	1.06932	1	0.999479	100
INTERPRO	IPR000953:Chromo domain,shadow	3	0.129422	0.793594	CBX7, CHD5, CHD4	1612	33	18559	1.04664	1	1	100
Annotation Cluster 196	Enrichment Score: 0.12090079587527006
Category	Term	Count	%	PValue	Genes	List Total	Pop Hits	Pop Total	Fold Enrichment	Bonferroni	Benjamini	FDR
UP_SEQ_FEATURE	domain:Fibronectin type-III 4	7	0.301984	0.459471	IGDCC4, SDK2, ITGB4, PTPRS, PTPRU, COL20A1, PTPRQ	1725	63	20063	1.2923	1	0.999998	99.9988
UP_KEYWORDS	Protein phosphatase	12	0.517688	0.576633	EYA3, DUSP19, PPM1N, PPM1A, PTPRS, PTPRU, PPP1CC, PTPRQ, PPTC7, DUSP6, PPP5C, PTPN11	1742	133	20581	1.06598	1	0.906904	99.9996
SMART	SM00194:PTPc	4	0.172563	0.619096	PTPRS, PTPRU, PTPRQ, PTPN11	855	37	10057	1.27163	1	0.996985	99.9999
INTERPRO	IPR000242:Protein-tyrosine phosphatase, receptor,non-receptor type	4	0.172563	0.652403	PTPRS, PTPRU, PTPRQ, PTPN11	1612	38	18559	1.2119	1	0.999998	100
INTERPRO	IPR000387:Protein-tyrosine,Dual specificity phosphatase	7	0.301984	0.726549	DUSP19, PTPRS, PTPRU, RNGTT, PTPRQ, DUSP6, PTPN11	1612	82	18559	0.982819	1	1	100
GOTERM_BP_DIRECT	GO:0035335~peptidyl-tyrosine dephosphorylation	8	0.345125	0.788023	EYA3, DUSP19, PTPRS, PTPRU, RNGTT, PTPRQ, DUSP6, PTPN11	1494	99	16792	0.908253	1	1	100
GOTERM_MF_DIRECT	GO:0004725~protein tyrosine phosphatase activity	8	0.345125	0.803353	EYA3, DUSP19, PTPRS, PTPRU, RNGTT, PTPRQ, DUSP6, PTPN11	1514	100	16881	0.891995	1	0.999966	100
UP_SEQ_FEATURE	active site:Phosphocysteine intermediate	6	0.258844	0.871709	DUSP19, PTPRS, PTPRU, PTPRQ, DUSP6, PTPN11	1725	86	20063	0.811446	1	1	100
INTERPRO	IPR000340:Dual specificity phosphatase, catalytic domain	3	0.129422	0.897766	DUSP19, RNGTT, DUSP6	1612	43	18559	0.803234	1	1	100
INTERPRO	IPR016130:Protein-tyrosine phosphatase, active site	5	0.215703	0.905483	PTPRS, PTPRU, RNGTT, PTPRQ, PTPN11	1612	76	18559	0.757436	1	1	100
SMART	SM00404:PTPc_motif	4	0.172563	0.912347	PTPRS, PTPRU, PTPRQ, PTPN11	855	63	10057	0.74683	1	0.999978	100
UP_SEQ_FEATURE	domain:Tyrosine-protein phosphatase	4	0.172563	0.916151	DUSP19, PTPRQ, DUSP6, PTPN11	1725	63	20063	0.738459	1	1	100
INTERPRO	IPR003595:Protein-tyrosine phosphatase, catalytic	4	0.172563	0.919615	PTPRS, PTPRU, PTPRQ, PTPN11	1612	63	18559	0.730986	1	1	100
Annotation Cluster 197	Enrichment Score: 0.11840231844464628
Category	Term	Count	%	PValue	Genes	List Total	Pop Hits	Pop Total	Fold Enrichment	Bonferroni	Benjamini	FDR
GOTERM_MF_DIRECT	GO:0042056~chemoattractant activity	3	0.129422	0.71038	VEGFC, NTF3, PDGFB	1514	27	16881	1.23888	1	0.999866	100
GOTERM_BP_DIRECT	GO:0050731~positive regulation of peptidyl-tyrosine phosphorylation	7	0.301984	0.747994	VEGFC, NTF3, PDGFB, STK11, KITLG, CD4, SRC	1494	82	16792	0.95948	1	1	100
GOTERM_BP_DIRECT	GO:0050918~positive chemotaxis	3	0.129422	0.830623	VEGFC, NTF3, PDGFB	1494	35	16792	0.963396	1	1	100
Annotation Cluster 198	Enrichment Score: 0.10519836117492568
Category	Term	Count	%	PValue	Genes	List Total	Pop Hits	Pop Total	Fold Enrichment	Bonferroni	Benjamini	FDR
INTERPRO	IPR000048:IQ motif, EF-hand binding site	7	0.301984	0.777241	CAMTA1, MYO15B, IQCH, MYO16, MYO1H, IQCD, MYO5B	1612	87	18559	0.926336	1	1	100
UP_SEQ_FEATURE	domain:IQ 2	3	0.129422	0.788723	CAMTA1, MYO1H, MYO5B	1725	33	20063	1.05734	1	1	100
UP_SEQ_FEATURE	domain:IQ 1	3	0.129422	0.788723	CAMTA1, MYO1H, MYO5B	1725	33	20063	1.05734	1	1	100
Annotation Cluster 199	Enrichment Score: 0.09664267747982365
Category	Term	Count	%	PValue	Genes	List Total	Pop Hits	Pop Total	Fold Enrichment	Bonferroni	Benjamini	FDR
INTERPRO	IPR020846:Major facilitator superfamily domain	12	0.517688	0.66086	SLC16A5, SVOP, SLC2A5, SLCO4A1, SLC37A3, SLC2A14, MFSD2B, MFSD11, MFSD12, SLC15A4, SLC17A9, SLCO2A1	1612	138	18559	1.00113	1	0.999998	100
GOTERM_MF_DIRECT	GO:0022857~transmembrane transporter activity	4	0.172563	0.827485	SVOP, SLC37A3, SLC2A14, SLC17A9	1514	49	16881	0.910199	1	0.999979	100
INTERPRO	IPR011701:Major facilitator superfamily	4	0.172563	0.937998	SLC16A5, SVOP, SLC37A3, SLC17A9	1612	67	18559	0.687345	1	1	100
Annotation Cluster 200	Enrichment Score: 0.09436178179267057
Category	Term	Count	%	PValue	Genes	List Total	Pop Hits	Pop Total	Fold Enrichment	Bonferroni	Benjamini	FDR
INTERPRO	IPR013763:Cyclin-like	4	0.172563	0.747709	RBL1, CABLES2, CCNG1, CCNJL	1612	44	18559	1.04664	1	1	100
INTERPRO	IPR006671:Cyclin, N-terminal	3	0.129422	0.807202	CABLES2, CCNG1, CCNJL	1612	34	18559	1.01586	1	1	100
UP_KEYWORDS	Cyclin	3	0.129422	0.863376	CABLES2, CCNG1, CCNJL	1742	40	20581	0.886094	1	0.98262	100
Annotation Cluster 201	Enrichment Score: 0.08713794020496407
Category	Term	Count	%	PValue	Genes	List Total	Pop Hits	Pop Total	Fold Enrichment	Bonferroni	Benjamini	FDR
UP_SEQ_FEATURE	zinc finger region:B box-type	6	0.258844	0.705518	TRIM65, TRIM47, TRIM60P14, TRIM75P, TRIM61, TRIM60	1725	68	20063	1.02624	1	1	100
INTERPRO	IPR000315:Zinc finger, B-box	7	0.301984	0.726549	TRIM65, TRIM47, TRIM42, TRIM75P, RNF207, TRIM61, TRIM60	1612	82	18559	0.982819	1	1	100
SMART	SM00336:BBOX	5	0.215703	0.884275	TRIM65, TRIM47, TRIM42, TRIM75P, TRIM60	855	74	10057	0.794768	1	0.999938	100
INTERPRO	IPR003879:Butyrophylin-like	3	0.129422	0.988753	TRIM65, TRIM75P, TRIM60	1612	72	18559	0.479709	1	1	100
Annotation Cluster 202	Enrichment Score: 0.0823547968625697
Category	Term	Count	%	PValue	Genes	List Total	Pop Hits	Pop Total	Fold Enrichment	Bonferroni	Benjamini	FDR
KEGG_PATHWAY	hsa05340:Primary immunodeficiency	4	0.172563	0.581085	ORAI1, UNG, TNFRSF13C, CD4	605	34	6910	1.3437	1	0.852336	99.999
GOTERM_BP_DIRECT	GO:0002250~adaptive immune response	8	0.345125	0.981111	RNF125, ORAI1, PRKD2, PIK3CD, TNFRSF13C, LIME1, CD4, CLEC4C	1494	148	16792	0.607547	1	1	100
UP_KEYWORDS	Adaptive immunity	8	0.345125	0.993064	RNF125, ORAI1, PRKD2, PIK3CD, TNFRSF13C, LIME1, CD4, CLEC4C	1742	174	20581	0.543199	1	0.999889	100
Annotation Cluster 203	Enrichment Score: 0.07769605154567696
Category	Term	Count	%	PValue	Genes	List Total	Pop Hits	Pop Total	Fold Enrichment	Bonferroni	Benjamini	FDR
UP_SEQ_FEATURE	repeat:ARM 1	3	0.129422	0.758676	ARMC8, APC2, ARMC7	1725	31	20063	1.12555	1	1	100
UP_SEQ_FEATURE	repeat:ARM 2	3	0.129422	0.839059	ARMC8, APC2, ARMC7	1725	37	20063	0.943032	1	1	100
SMART	SM00185:ARM	3	0.129422	0.855469	ARMC8, APC2, ARMC7	855	39	10057	0.904813	1	0.999872	100
INTERPRO	IPR000225:Armadillo	3	0.129422	0.897766	ARMC8, APC2, ARMC7	1612	43	18559	0.803234	1	1	100
Annotation Cluster 204	Enrichment Score: 0.07347705149512503
Category	Term	Count	%	PValue	Genes	List Total	Pop Hits	Pop Total	Fold Enrichment	Bonferroni	Benjamini	FDR
UP_KEYWORDS	Host cell receptor for virus entry	5	0.215703	0.801245	SLC1A5, LAMP1, EFNB2, SCARB1, CD4	1742	64	20581	0.923014	1	0.970644	100
GOTERM_BP_DIRECT	GO:0046718~viral entry into host cell	6	0.258844	0.850089	SLC1A5, LAMP1, NUP153, EFNB2, SCARB1, GAS6	1494	80	16792	0.842972	1	1	100
GOTERM_MF_DIRECT	GO:0001618~virus receptor activity	5	0.215703	0.883769	SLC1A5, LAMP1, EFNB2, SCARB1, CD4	1514	70	16881	0.796424	1	0.999996	100
Annotation Cluster 205	Enrichment Score: 0.0679566867657995
Category	Term	Count	%	PValue	Genes	List Total	Pop Hits	Pop Total	Fold Enrichment	Bonferroni	Benjamini	FDR
KEGG_PATHWAY	hsa00970:Aminoacyl-tRNA biosynthesis	5	0.215703	0.840728	RARS2, CARS2, FARSA, MTFMT, GATC	605	66	6910	0.865264	1	0.944502	100
UP_KEYWORDS	Aminoacyl-tRNA synthetase	3	0.129422	0.843336	RARS2, CARS2, FARSA	1742	38	20581	0.93273	1	0.97873	100
GOTERM_BP_DIRECT	GO:0006418~tRNA aminoacylation for protein translation	3	0.129422	0.88201	RARS2, CARS2, FARSA	1494	40	16792	0.842972	1	1	100
Annotation Cluster 206	Enrichment Score: 0.06657506528571622
Category	Term	Count	%	PValue	Genes	List Total	Pop Hits	Pop Total	Fold Enrichment	Bonferroni	Benjamini	FDR
UP_SEQ_FEATURE	calcium-binding region:3	5	0.215703	0.434424	CAPNS1, HPCAL1, CABP1, PPP3R1, CABP5	1725	39	20063	1.49112	1	0.999996	99.9973
UP_SEQ_FEATURE	domain:EF-hand 4	6	0.258844	0.625092	CAPNS1, HPCAL1, EFCAB6, CABP1, PPP3R1, CABP5	1725	62	20063	1.12555	1	1	100
UP_SEQ_FEATURE	calcium-binding region:2	8	0.345125	0.889971	NUCB1, CAPNS1, HPCAL1, RAB11FIP3, CABP1, FSTL5, PPP3R1, CABP5	1725	118	20063	0.788524	1	1	100
UP_SEQ_FEATURE	domain:EF-hand 3	6	0.258844	0.923578	CAPNS1, HPCAL1, EFCAB6, CABP1, PPP3R1, CABP5	1725	96	20063	0.72692	1	1	100
UP_SEQ_FEATURE	calcium-binding region:1	8	0.345125	0.930882	NUCB1, CAPNS1, HPCAL1, RAB11FIP3, CABP1, FSTL5, PPP3R1, CABP5	1725	128	20063	0.72692	1	1	100
INTERPRO	IPR018247:EF-Hand 1, calcium-binding site	11	0.474547	0.951833	NUCB1, CAPNS1, HPCAL1, PPP2R3A, EFCAB6, CABP1, FSTL5, PPP3R1, CABP5, ITSN2, EHD2	1612	178	18559	0.711479	1	1	100
UP_SEQ_FEATURE	domain:EF-hand 1	10	0.431406	0.981318	NUCB1, HPCAL1, RAB11FIP3, PPP2R3A, EFCAB6, CABP1, FSTL5, PPP3R1, CABP5, ITSN2	1725	185	20063	0.628688	1	1	100
UP_SEQ_FEATURE	domain:EF-hand 2	10	0.431406	0.981318	NUCB1, CAPNS1, HPCAL1, RAB11FIP3, PPP2R3A, EFCAB6, CABP1, FSTL5, PPP3R1, CABP5	1725	185	20063	0.628688	1	1	100
INTERPRO	IPR011992:EF-hand-like domain	16	0.69025	0.986183	HPCAL1, PPP2R3A, CAPNS1, SPOCK3, EFCAB6, CABP1, PPP3R1, ITSN2, CABP5, NUCB1, WDR66, RAB11FIP3, DMD, FSTL5, EHD2, DTNA	1612	279	18559	0.660245	1	1	100
INTERPRO	IPR002048:EF-hand domain	12	0.517688	0.99085	NUCB1, CAPNS1, HPCAL1, RAB11FIP3, PPP2R3A, EFCAB6, CABP1, FSTL5, PPP3R1, CABP5, ITSN2, EHD2	1612	228	18559	0.605949	1	1	100
SMART	SM00054:EFh	6	0.258844	0.995238	HPCAL1, EFCAB6, CABP1, PPP3R1, CABP5, ITSN2	855	144	10057	0.490107	1	1	100
Annotation Cluster 207	Enrichment Score: 0.06234918433124515
Category	Term	Count	%	PValue	Genes	List Total	Pop Hits	Pop Total	Fold Enrichment	Bonferroni	Benjamini	FDR
INTERPRO	IPR011527:ABC transporter, transmembrane domain, type 1	3	0.129422	0.730368	ABCB9, ABCC4, ABCB5	1612	29	18559	1.191	1	1	100
INTERPRO	IPR017871:ABC transporter, conserved site	3	0.129422	0.904911	ABCB9, ABCC4, ABCB5	1612	44	18559	0.784979	1	1	100
KEGG_PATHWAY	hsa02010:ABC transporters	3	0.129422	0.907524	ABCB9, ABCC4, ABCB5	605	44	6910	0.778738	1	0.969479	100
INTERPRO	IPR003439:ABC transporter-like	3	0.129422	0.938852	ABCB9, ABCC4, ABCB5	1612	50	18559	0.690782	1	1	100
Annotation Cluster 208	Enrichment Score: 0.057194590193546696
Category	Term	Count	%	PValue	Genes	List Total	Pop Hits	Pop Total	Fold Enrichment	Bonferroni	Benjamini	FDR
UP_KEYWORDS	Lectin	15	0.64711	0.591215	MAG, BSG, CLEC2L, GALNT7, FBXO2, SIGLEC11, COLEC11, CALR, CLEC17A, KLRG2, GALNTL6, CD22, CLEC4C, ADGRL1, GALNT8	1742	171	20581	1.03637	1	0.909816	99.9998
INTERPRO	IPR018378:C-type lectin, conserved site	3	0.129422	0.904911	CLEC17A, CLEC4C, COLEC11	1612	44	18559	0.784979	1	1	100
UP_SEQ_FEATURE	domain:C-type lectin	5	0.215703	0.929906	CLEC17A, CLEC2L, KLRG2, CLEC4C, COLEC11	1725	82	20063	0.709191	1	1	100
INTERPRO	IPR016187:C-type lectin fold	7	0.301984	0.931202	COL4A2, CLEC17A, CLEC2L, KLRG2, CLEC4C, COLEC11, STAB2	1612	112	18559	0.719564	1	1	100
SMART	SM00034:CLECT	5	0.215703	0.941486	CLEC17A, CLEC2L, KLRG2, CLEC4C, COLEC11	855	86	10057	0.683871	1	0.999996	100
INTERPRO	IPR016186:C-type lectin-like	6	0.258844	0.953628	CLEC17A, CLEC2L, KLRG2, CLEC4C, COLEC11, STAB2	1612	104	18559	0.664213	1	1	100
INTERPRO	IPR001304:C-type lectin	5	0.215703	0.956336	CLEC17A, CLEC2L, KLRG2, CLEC4C, COLEC11	1612	89	18559	0.646799	1	1	100
Annotation Cluster 209	Enrichment Score: 0.05006296759965111
Category	Term	Count	%	PValue	Genes	List Total	Pop Hits	Pop Total	Fold Enrichment	Bonferroni	Benjamini	FDR
GOTERM_MF_DIRECT	GO:0008237~metallopeptidase activity	7	0.301984	0.744404	ADAM29, THOP1, ADAMTSL5, ADAM17, LTA4H, XPNPEP3, DPEP2	1514	81	16881	0.963575	1	0.999915	100
UP_SEQ_FEATURE	metal ion-binding site:Zinc; catalytic	9	0.388266	0.874299	APOBEC3A, APOBEC1, THOP1, CA6, ADAM17, MEP1B, LTA4H, APOBEC3C, TLL1	1725	129	20063	0.811446	1	1	100
INTERPRO	IPR024079:Metallopeptidase, catalytic domain	5	0.215703	0.929306	ADAM29, THOP1, ADAM17, MEP1B, TLL1	1612	81	18559	0.710681	1	1	100
UP_KEYWORDS	Metalloprotease	9	0.388266	0.949901	PEPD, CPE, THOP1, ADAM17, MEP1B, LTA4H, XPNPEP3, DPEP2, TLL1	1742	152	20581	0.699548	1	0.996889	100
GOTERM_MF_DIRECT	GO:0004222~metalloendopeptidase activity	6	0.258844	0.978092	ADAM29, THOP1, ADAMTSL5, ADAM17, MEP1B, TLL1	1514	113	16881	0.592032	1	1	100
Annotation Cluster 210	Enrichment Score: 0.0404140443957707
Category	Term	Count	%	PValue	Genes	List Total	Pop Hits	Pop Total	Fold Enrichment	Bonferroni	Benjamini	FDR
UP_SEQ_FEATURE	repeat:27	3	0.129422	0.724996	RRBP1, PLIN4, ALMS1	1725	29	20063	1.20318	1	1	100
UP_SEQ_FEATURE	repeat:26	3	0.129422	0.758676	RRBP1, PLIN4, ALMS1	1725	31	20063	1.12555	1	1	100
UP_SEQ_FEATURE	repeat:25	3	0.129422	0.802473	RRBP1, PLIN4, ALMS1	1725	34	20063	1.02624	1	1	100
UP_SEQ_FEATURE	repeat:24	3	0.129422	0.802473	RRBP1, PLIN4, ALMS1	1725	34	20063	1.02624	1	1	100
UP_SEQ_FEATURE	repeat:23	3	0.129422	0.839059	RRBP1, PLIN4, ALMS1	1725	37	20063	0.943032	1	1	100
UP_SEQ_FEATURE	repeat:4	14	0.603969	0.850654	VEGFC, NANOG, ADAM29, NANOGP1, NUP62, APC2, RRBP1, PLIN4, NUP50, ALMS1, MADCAM1, OGFR, RPL7P16, PPP1R15A	1725	192	20063	0.848074	1	1	100
UP_SEQ_FEATURE	repeat:22	3	0.129422	0.878275	RRBP1, PLIN4, ALMS1	1725	41	20063	0.851029	1	1	100
UP_SEQ_FEATURE	repeat:5	11	0.474547	0.894154	NANOG, ADAM29, NANOGP1, NUP62, APC2, RRBP1, PLIN4, NUP50, ALMS1, MADCAM1, OGFR	1725	161	20063	0.794646	1	1	100
UP_SEQ_FEATURE	repeat:21	3	0.129422	0.894387	RRBP1, PLIN4, ALMS1	1725	43	20063	0.811446	1	1	100
UP_SEQ_FEATURE	repeat:20	3	0.129422	0.914868	RRBP1, PLIN4, ALMS1	1725	46	20063	0.758526	1	1	100
UP_SEQ_FEATURE	repeat:3	15	0.64711	0.924132	VEGFC, NANOG, ADAM29, NANOGP1, NUP62, APC2, RRBP1, PLIN4, NUP50, ALMS1, MADCAM1, OGFR, RPL7P16, NFATC3, PPP1R15A	1725	225	20063	0.775382	1	1	100
UP_SEQ_FEATURE	repeat:19	3	0.129422	0.926383	RRBP1, PLIN4, ALMS1	1725	48	20063	0.72692	1	1	100
UP_SEQ_FEATURE	repeat:18	3	0.129422	0.931573	RRBP1, PLIN4, ALMS1	1725	49	20063	0.712085	1	1	100
UP_SEQ_FEATURE	repeat:2	17	0.733391	0.942035	NANOG, ADAM29, APC2, RRBP1, ALMS1, GLTP, VEGFC, NUP62, NANOGP1, PLIN4, NUP50, OGFR, MADCAM1, PIAS1, RPL7P16, PPP1R15A, NFATC3	1725	260	20063	0.76047	1	1	100
UP_SEQ_FEATURE	repeat:6	9	0.388266	0.943412	NANOG, ADAM29, NANOGP1, NUP62, RRBP1, PLIN4, ALMS1, MADCAM1, OGFR	1725	147	20063	0.712085	1	1	100
UP_SEQ_FEATURE	repeat:7	8	0.345125	0.945811	NANOG, ADAM29, NANOGP1, NUP62, RRBP1, PLIN4, ALMS1, OGFR	1725	133	20063	0.699592	1	1	100
UP_SEQ_FEATURE	repeat:15	4	0.172563	0.959022	NUP62, RRBP1, PLIN4, ALMS1	1725	74	20063	0.628688	1	1	100
UP_SEQ_FEATURE	repeat:17	3	0.129422	0.95929	RRBP1, PLIN4, ALMS1	1725	56	20063	0.623075	1	1	100
UP_SEQ_FEATURE	repeat:8	7	0.301984	0.960932	NANOG, ADAM29, NANOGP1, NUP62, RRBP1, PLIN4, ALMS1	1725	124	20063	0.656573	1	1	100
UP_SEQ_FEATURE	repeat:1	16	0.69025	0.961543	NANOG, ADAM29, APC2, RRBP1, ALMS1, GLTP, VEGFC, NUP62, NANOGP1, PLIN4, NUP50, OGFR, PIAS1, RPL7P16, PPP1R15A, NFATC3	1725	257	20063	0.724092	1	1	100
UP_SEQ_FEATURE	repeat:16	3	0.129422	0.972104	RRBP1, PLIN4, ALMS1	1725	61	20063	0.572003	1	1	100
UP_SEQ_FEATURE	repeat:14	4	0.172563	0.97267	NUP62, RRBP1, PLIN4, ALMS1	1725	80	20063	0.581536	1	1	100
UP_SEQ_FEATURE	repeat:13	4	0.172563	0.979239	NUP62, RRBP1, PLIN4, ALMS1	1725	84	20063	0.553844	1	1	100
UP_SEQ_FEATURE	repeat:12	4	0.172563	0.981929	NUP62, RRBP1, PLIN4, ALMS1	1725	86	20063	0.540964	1	1	100
UP_SEQ_FEATURE	repeat:9	5	0.215703	0.985087	ADAM29, NUP62, RRBP1, PLIN4, ALMS1	1725	107	20063	0.543492	1	1	100
UP_SEQ_FEATURE	repeat:11	4	0.172563	0.985349	NUP62, RRBP1, PLIN4, ALMS1	1725	89	20063	0.522729	1	1	100
UP_SEQ_FEATURE	repeat:10	4	0.172563	0.992273	NUP62, RRBP1, PLIN4, ALMS1	1725	98	20063	0.474723	1	1	100
Annotation Cluster 211	Enrichment Score: 0.02629688161546102
Category	Term	Count	%	PValue	Genes	List Total	Pop Hits	Pop Total	Fold Enrichment	Bonferroni	Benjamini	FDR
GOTERM_BP_DIRECT	GO:0050829~defense response to Gram-negative bacterium	4	0.172563	0.878007	AZU1, BPI, CD4, LBP	1494	55	16792	0.817427	1	1	100
UP_KEYWORDS	Antibiotic	5	0.215703	0.964845	AZU1, BPI, HAMP, PGLYRP1, LBP	1742	95	20581	0.62182	1	0.998058	100
UP_KEYWORDS	Antimicrobial	5	0.215703	0.98436	AZU1, BPI, HAMP, PGLYRP1, LBP	1742	108	20581	0.546971	1	0.999521	100
Annotation Cluster 212	Enrichment Score: 0.018227159795466328
Category	Term	Count	%	PValue	Genes	List Total	Pop Hits	Pop Total	Fold Enrichment	Bonferroni	Benjamini	FDR
UP_SEQ_FEATURE	zinc finger region:C2H2-type 2; degenerate	7	0.301984	0.645784	ZNF563, ZNF44, ZNF57, ZNF443, ZNF792, ZFAT, ZBTB38	1725	76	20063	1.07125	1	1	100
UP_SEQ_FEATURE	zinc finger region:C2H2-type 17	6	0.258844	0.843797	ZNF30, ZNF44, ZNF709, ZNF791, ZNF443, ZFAT	1725	82	20063	0.851029	1	1	100
UP_SEQ_FEATURE	zinc finger region:C2H2-type 16	7	0.301984	0.886539	ZNF30, ZNF44, ZNF709, ZNF442, ZNF791, ZNF443, ZFAT	1725	103	20063	0.790438	1	1	100
UP_SEQ_FEATURE	zinc finger region:C2H2-type 15	9	0.388266	0.893874	ZNF555, ZNF30, ZNF564, ZNF44, ZNF709, ZNF442, ZNF791, ZNF443, ZFAT	1725	133	20063	0.787042	1	1	100
UP_SEQ_FEATURE	zinc finger region:C2H2-type 18	4	0.172563	0.926175	ZNF30, ZNF709, ZNF443, ZFAT	1725	65	20063	0.715737	1	1	100
GOTERM_MF_DIRECT	GO:0003676~nucleic acid binding	77	3.32183	0.9315	ZBTB32, ZNF536, DZIP1, U2SURP, ZNF57, ZNF638, SART3, ZBTB38, ZGPAT, DDX17, DHX37, TIA1, TARDBP, DHX34, ZNF442, ZNF443, ZNF490, ZFAT, DHX35, RTEL1, DDX39A, RBM42, ZNF44, RBFOX3, ZNF791, EXD3, ZNF792, ZNF333, ZFR2, EIF4A3, CELF5, ZNF384, CLIP1, ESRP2, XRN1, XRN2, THAP8, ZNF554, ZNF77, SETD1B, POLR2I, ZNF556, TDRD12, PRDM16, DAZAP1, ZNF30, OVOL3, ZNF709, SAFB, MSI1, REXO1, MTERF2, SNRNP35, CHD5, EHD…	1514	985	16881	0.871619	1	1	100
UP_SEQ_FEATURE	zinc finger region:C2H2-type 19	3	0.129422	0.952719	ZNF709, ZNF443, ZFAT	1725	54	20063	0.646151	1	1	100
UP_SEQ_FEATURE	zinc finger region:C2H2-type 1; degenerate	7	0.301984	0.95878	ZNF555, ZNF30, ZNF563, ZNF554, ZNF44, ZNF442, ZNF443	1725	123	20063	0.661911	1	1	100
UP_SEQ_FEATURE	zinc finger region:C2H2-type 10	21	0.905953	0.976907	ZNF564, ZNF555, ZNF563, ZNF44, ZNF565, ZNF77, ZNF57, ZNF791, ZNF792, CTCF, ZNF333, PRDM16, ZBTB38, ZNF30, ZNF709, ZNF146, ZNF442, ZNF443, ZNF490, ZFAT, WIZ	1725	341	20063	0.716262	1	1	100
UP_SEQ_FEATURE	zinc finger region:C2H2-type 12	15	0.64711	0.977635	ZNF555, ZNF564, ZNF563, ZNF44, ZNF565, ZNF77, ZNF57, ZNF791, ZNF792, ZNF30, ZNF709, ZNF442, ZNF443, ZNF490, ZFAT	1725	256	20063	0.681488	1	1	100
UP_SEQ_FEATURE	zinc finger region:C2H2-type 9	24	1.03538	0.978532	ZNF564, ZNF555, ZNF536, ZNF563, ZNF44, ZNF565, ZNF77, ZNF57, ZNF556, ZNF791, ZNF792, CTCF, ZNF333, PRDM16, ZBTB38, ZNF664, ZNF30, ZNF709, ZNF146, ZNF442, ZNF443, ZNF490, ZFAT, WIZ	1725	385	20063	0.725032	1	1	100
UP_SEQ_FEATURE	zinc finger region:C2H2-type 8	27	1.1648	0.97885	ZNF555, ZNF536, ZNF554, ZNF77, ZNF556, ZNF57, CTCF, PRDM16, ZBTB38, ZNF30, ZNF709, ZNF146, ZNF442, CASZ1, ZNF443, ZFAT, ZNF490, ZNF564, ZNF563, ZNF44, ZNF565, ZNF791, ZNF792, ZNF333, ZNF664, ZNF384, WIZ	1725	427	20063	0.735432	1	1	100
UP_SEQ_FEATURE	zinc finger region:C2H2-type 14	8	0.345125	0.983676	ZNF555, ZNF30, ZNF564, ZNF44, ZNF709, ZNF442, ZNF791, ZNF443	1725	156	20063	0.596447	1	1	100
UP_SEQ_FEATURE	zinc finger region:C2H2-type 13	11	0.474547	0.984333	ZNF555, ZNF30, ZNF564, ZNF44, ZNF709, ZNF57, ZNF442, ZNF791, ZNF792, ZFAT, ZNF490	1725	204	20063	0.627147	1	1	100
UP_SEQ_FEATURE	zinc finger region:C2H2-type 7	27	1.1648	0.9942	ZNF555, ZNF536, ZNF554, ZNF77, ZNF556, ZNF57, CTCF, ZBTB38, ZNF30, ZNF512B, ZNF709, ZNF146, ZNF442, CASZ1, ZNF443, ZFAT, ZNF490, ZNF564, ZNF563, ZNF44, ZNF565, ZNF791, ZNF792, ZNF333, ZNF664, ZNF384, WIZ	1725	463	20063	0.67825	1	1	100
UP_SEQ_FEATURE	zinc finger region:C2H2-type 11	15	0.64711	0.997153	ZNF555, ZNF564, ZNF563, ZNF44, ZNF565, ZNF77, ZNF57, ZNF791, ZNF792, ZNF30, ZNF709, ZNF443, ZNF490, ZFAT, WIZ	1725	301	20063	0.579604	1	1	100
UP_SEQ_FEATURE	zinc finger region:C2H2-type 3	37	1.5962	0.99814	ZNF555, ZNF536, ZNF554, ZBTB32, ZNF77, ZNF556, ZNF57, CTCF, PRDM16, ZBTB38, ZNF512B, OVOL2, OVOL3, ZNF709, ZNF146, ZNF442, CASZ1, ZNF443, ZFAT, ZNF490, ZNF564, ZNF563, ZBTB7A, ZNF44, ZBTB7C, ZNF565, ZNF541, KLF16, ZNF791, ZNF792, ZNF333, ZNF664, ZNF384, HIVEP1, ZNF114, KLF1, WIZ	1725	636	20063	0.67663	1	1	100
INTERPRO	IPR007087:Zinc finger, C2H2	49	2.11389	0.998352	ZNF555, ZNF554, ZBTB32, ZNF536, SLC2A4RG, ZNF77, DZIP1, ZNF556, ZNF57, CTCF, EEA1, ZNF638, PRDM16, ZBTB38, ZNF30, ZNF512B, OVOL2, OVOL3, ZNF709, SORBS2, ZNF146, CASZ1, ZNF442, OTOP3, ZNF443, ZNF609, ZFAT, ZNF490, ZNF804A, ZNF564, ZNF563, ZBTB7A, ZNF44, ZNF565, ZBTB7C, ZBTB46, ZNF541, KLF16, ZNF791, ZNF792, ZNF333, ZFR2, ZNF664, DZIP1L, ZNF384, HIVEP1, ZNF114, KLF1, WIZ	1612	799	18559	0.706055	1	1	100
UP_SEQ_FEATURE	zinc finger region:C2H2-type 6	27	1.1648	0.998732	ZNF555, ZNF536, ZNF554, ZNF77, ZNF556, ZNF57, CTCF, PRDM16, ZBTB38, ZNF30, ZNF709, ZNF146, ZNF442, CASZ1, ZNF443, ZFAT, ZNF490, ZNF564, ZNF563, ZNF44, ZNF565, ZNF791, ZNF792, ZNF333, ZNF664, ZNF384, WIZ	1725	501	20063	0.626806	1	1	100
UP_SEQ_FEATURE	zinc finger region:C2H2-type 5	30	1.29422	0.998959	ZNF555, ZNF536, ZNF554, ZNF77, ZNF556, ZNF57, CTCF, PRDM16, ZBTB38, ZNF30, ZNF512B, ZNF709, ZNF146, ZNF442, CASZ1, ZNF443, ZFAT, ZNF490, ZNF564, ZNF563, ZNF44, ZNF565, ZNF541, ZNF791, ZNF792, ZNF333, ZNF664, ZNF384, HIVEP1, WIZ	1725	550	20063	0.634403	1	1	100
UP_SEQ_FEATURE	zinc finger region:C2H2-type 1	30	1.29422	0.999116	ZNF536, ZBTB32, ZNF77, ZNF556, ZNF57, CTCF, ZBTB38, OVOL2, ZNF709, OVOL3, ZNF146, CASZ1, ZFAT, ZNF490, ZNF564, ZBTB7A, ZBTB46, ZNF565, ZBTB7C, ZNF541, KLF16, ZNF791, ZNF792, ZNF333, ZNF664, ZNF384, HIVEP1, ZNF114, KLF1, WIZ	1725	554	20063	0.629823	1	1	100
SMART	SM00355:ZnF_C2H2	43	1.85505	0.999528	ZNF555, ZNF536, ZNF554, ZBTB32, SLC2A4RG, ZNF77, DZIP1, ZNF556, ZNF57, CTCF, ZNF638, PRDM16, ZBTB38, ZNF30, ZNF512B, OVOL2, OVOL3, ZNF709, ZNF146, CASZ1, ZNF442, ZNF443, ZFAT, ZNF490, ZNF564, ZNF563, ZBTB7A, ZNF44, ZBTB46, ZBTB7C, ZNF565, ZNF541, KLF16, ZNF791, ZNF792, ZNF333, ZFR2, ZNF664, ZNF384, HIVEP1, ZNF114, KLF1, WIZ	855	762	10057	0.663767	1	1	100
UP_SEQ_FEATURE	zinc finger region:C2H2-type 2	33	1.42364	0.999558	ZNF555, ZNF536, ZNF554, ZBTB32, ZNF77, ZNF556, CTCF, PRDM16, ZNF30, ZNF512B, OVOL2, OVOL3, ZNF709, ZNF146, ZNF442, CASZ1, ZNF490, ZNF564, ZBTB7A, ZBTB46, ZNF44, ZNF565, ZBTB7C, ZNF541, KLF16, ZNF791, ZNF333, ZNF664, ZNF384, HIVEP1, ZNF114, KLF1, WIZ	1725	615	20063	0.624088	1	1	100
UP_SEQ_FEATURE	zinc finger region:C2H2-type 4	31	1.33736	0.999604	ZNF555, ZNF536, ZNF554, ZNF77, ZNF556, ZNF57, CTCF, PRDM16, ZBTB38, ZNF30, OVOL2, ZNF709, ZNF146, ZNF442, CASZ1, ZNF443, ZFAT, ZNF490, ZNF564, ZNF563, ZNF44, ZNF565, ZNF541, ZNF791, ZNF792, ZNF333, ZNF664, ZNF384, HIVEP1, ZNF114, WIZ	1725	588	20063	0.613184	1	1	100
SMART	SM00349:KRAB	18	0.776531	0.999628	ZNF555, ZNF564, ZNF554, ZNF563, ZNF44, ZNF565, ZNF77, ZNF57, ZNF556, ZNF791, ZNF792, ZNF333, ZNF30, ZNF709, ZNF442, ZNF443, ZNF490, ZNF114	855	392	10057	0.540118	1	1	100
UP_SEQ_FEATURE	domain:KRAB	15	0.64711	0.999674	ZNF555, ZNF564, ZNF554, ZNF563, ZNF44, ZNF77, ZNF57, ZNF556, ZNF791, ZNF792, ZNF709, ZNF442, ZNF443, ZNF490, ZNF114	1725	343	20063	0.508632	1	1	100
INTERPRO	IPR015880:Zinc finger, C2H2-like	43	1.85505	0.999698	ZNF555, ZNF536, ZNF554, ZBTB32, SLC2A4RG, ZNF77, DZIP1, ZNF556, ZNF57, CTCF, ZNF638, PRDM16, ZBTB38, ZNF30, ZNF512B, OVOL2, OVOL3, ZNF709, ZNF146, CASZ1, ZNF442, ZNF443, ZFAT, ZNF490, ZNF564, ZNF563, ZBTB7A, ZNF44, ZBTB46, ZBTB7C, ZNF565, ZNF541, KLF16, ZNF791, ZNF792, ZNF333, ZFR2, ZNF664, ZNF384, HIVEP1, ZNF114, KLF1, WIZ	1612	762	18559	0.649685	1	1	100
INTERPRO	IPR001909:Krueppel-associated box	18	0.776531	0.999846	ZNF555, ZNF564, ZNF554, ZNF563, ZNF44, ZNF565, ZNF77, ZNF57, ZNF556, ZNF791, ZNF792, ZNF333, ZNF30, ZNF709, ZNF442, ZNF443, ZNF490, ZNF114	1612	402	18559	0.515509	1	1	100
INTERPRO	IPR013087:Zinc finger C2H2-type,integrase DNA-binding domain	36	1.55306	0.999966	ZNF555, ZNF536, ZNF554, ZBTB32, ZNF77, ZNF556, ZNF57, CTCF, PRDM16, ZBTB38, ZNF30, OVOL2, OVOL3, ZNF709, ZNF146, ZNF442, ZNF443, ZFAT, ZNF490, ZNF564, ZNF563, ZBTB7A, ZNF44, ZBTB46, ZNF565, ZBTB7C, ZNF541, KLF16, ZNF791, ZNF792, ZNF333, ZNF664, ZNF384, HIVEP1, ZNF114, KLF1	1612	712	18559	0.582119	1	1	100
Annotation Cluster 213	Enrichment Score: 0.017708934840647977
Category	Term	Count	%	PValue	Genes	List Total	Pop Hits	Pop Total	Fold Enrichment	Bonferroni	Benjamini	FDR
UP_SEQ_FEATURE	signal peptide	271	11.6911	0.88893	UTS2, MASP2, EFNA2, NELL1, FSTL3, ZNRF4, GRIN3B, MEGF11, ERLEC1, RTBDN, C17ORF99, PLOD1, GRIN2C, PLOD2, GRIN2D, LCAT, SBSN, FSTL5, PLA2G1B, CHRNA4, IZUMO1, CDH26, IZUMO4, F11, MATN3, BSG, F10, EFNB2, PTPRS, COLEC11, F7, PTPRU, TMEM132D, CCDC134, TMEM132C, PTPRQ, VEGFC, CD163L1, LCTL, MLEC, MADCAM1, ENPP6, ENPP7, BSPH1, SCN1B, CATSPERD, ITGA11, LINC01121, CALR, EPHB1, ITGBL1, P3H3, KLKB1, TCTN2, M…	1725	3346	20063	0.941998	1	1	100
GOTERM_CC_DIRECT	GO:0005576~extracellular region	114	4.91803	0.996995	UTS2, NRTN, PDGFB, KERA, FGF14, MASP2, CGB3, NELL1, EFNA2, FSTL3, PGLYRP1, TTR, C17ORF99, RLN3, LCAT, FSTL5, PLA2G1B, LGI4, EBI3, IZUMO4, F11, MATN3, F10, DRAXIN, CA11, KRTDAP, FGF22, F7, FGF21, COLEC11, PCOLCE2, CCDC134, VEGFC, CD163L1, ABHD17A, IGSF1, PCCA, ENPP6, BSPH1, C22ORF46, SCN1B, ADAMTSL5, CALR, TIMP2, EPHB1, ITGBL1, APELA, KLKB1, C19ORF24, DAND5, GLT1D1, PRSS54, NTF3, MAP2K2, IGFL4, EP…	1603	1610	18224	0.804988	1	1	100
UP_KEYWORDS	Secreted	134	5.78085	0.998419	NRTN, UTS2, PDGFB, KERA, MASP2, CGB3, NELL1, FSTL3, PGLYRP1, ST3GAL1, TTR, RTBDN, C17ORF99, SBSN, PGLYRP2, RLN3, LCAT, FSTL5, PLA2G1B, LGI4, IZUMO4, EBI3, F11, MATN3, F10, SOGA1, DRAXIN, CA11, KRTDAP, FGF22, F7, COLEC11, FGF21, CCDC134, PCOLCE2, VEGFC, CD163L1, ABHD17A, CPE, IGSF1, BSPH1, C22ORF46, SCN1B, ADAMTSL5, CALR, TIMP2, ITGBL1, APELA, KLKB1, AGRP, FKRP, DAND5, GLT1D1, PRSS54, GKN3P, NTF3,…	1742	1965	20581	0.805676	1	0.999992	100
Annotation Cluster 214	Enrichment Score: 0.015214729496920744
Category	Term	Count	%	PValue	Genes	List Total	Pop Hits	Pop Total	Fold Enrichment	Bonferroni	Benjamini	FDR
[truncated: 39 more rows]
