# Supplementary material for: Long-read assembly of the Chinese rhesus macaque genome and identification of ape-specific structural variants
Source: Nat Commun. 2019 Sep 17;10:4233. doi: 10.1038/s41467-019-12174-w (PMC6749001; doi:10.1038/s41467-019-12174-w)
Supplement: Supplementary file 10 — Supplementary Data 6 [file 41467_2019_12174_MOESM10_ESM.xlsx]

## Sheet: Sheet1
Supplementary Data 6. The 25 ASSVs located in coding regions.
ID	CHR	Start	End	Svlen	Type	Gene symbol	Gene ID	ASSV ID	Manual check	PCR & Sanger check	Consequence	Impact	Biotype	Gene-length	Location	Exon position	Tissues high expression	Functions
1	chr12	109105086	109105279	195	insertion	UNG	ENSG00000076248	ASSV18689	uncertain	TRUE	splice_acceptor_variant&coding_sequence_variant&NMD_transcript_variant	HIGH	protein_coding; nonsense_mediated_decay	109,097,574-109,110,992	exon	6/7	Adrenal gland	Immunodeficiency; epididymitis and somatic hypermutation
2	chr12	121155280	121155280	327	deletion	P2RX7	ENSG00000089041	ASSV20142	false	FALSE	stop_gained&inframe_deletion&NMD_transcript_variant	HIGH	nonsense_mediated_decay	121,132,819-121,188,032	exon	3/14	Brain (Spinal cord)	Extrapulmonary Tuberculosis and Bone Cancer
3	chr12	122264731	122264829	100	insertion	VPS33A	ENSG00000139719	ASSV20385	uncertain	TRUE	splice_acceptor_variant&coding_sequence_variant&NMD_transcript_variant	HIGH	nonsense_mediated_decay	122,229,564-122,266,521	exon	2/14	Testis; Cells (EBV-transformed lymphocyles)	Lysosome function; abnormality of the foot and acetabular dysplasia
4	chr13	102742592	102742592	318	deletion	CCDC168	ENSG00000175820	ASSV30479	high-confident	TRUE	stop_gained&inframe_deletion	HIGH	protein_coding	102,729,369-102,759,070	exon	4/4	Testis	NA
5	chr16	285009	285009	316	deletion	PDIA2	ENSG00000185615	ASSV35445	false	FALSE	stop_gained&frameshift_variant	HIGH	protein_coding	283,152-287,215	exon	4/11	Pancreas	Diseases associated with PDIA2 include Alpha Thalassemia-Intellectual Disability Syndrome Type 1 and Multiple Sulfatase Deficiency
6	chr16	405554	405554	66	deletion	DECR2	ENSG00000242612	ASSV35466	uncertain	TRUE	inframe_deletion&NMD_transcript_variant	MODERATE	protein_coding	401,826-412,487	exon	3/10	Liver	Fatty-acid degradation; hemoglobin concentration and body mass index
7	chr17	75909754	75909754	304	deletion	FBF1	ENSG00000188878	ASSV27648	uncertain	TRUE	stop_gained&inframe_deletion&NMD_transcript_variant	HIGH	retained_intron	75,909,574-75,941,140	exon	29/29	Testis	White matter hyperintensity; brain and eye merasurement and cilium assembly;
8	chr17	75909803	75909803	631	deletion	FBF1	ENSG00000188878	ASSV27649	uncertain	TRUE	stop_gained&inframe_deletion&NMD_transcript_variant	HIGH	retained_intron	75,909,574-75,941,140	exon	29/29	Testis	White matter hyperintensity; brain and eye merasurement and cilium assembly;
9	chr17	80066935	80066935	70	deletion	CCDC40	ENSG00000141519	ASSV28207	uncertain	FALSE	stop_gained&frameshift_variant	HIGH	protein_coding	80,036,632-80,100,613	exon	3/3	Testis	Motile cilia function
10	chr19	12318606	12318606	317	deletion	ZNF563	ENSG00000188868	ASSV33282	high-confident	TRUE	stop_gained&frameshift_variant	HIGH	protein_coding	12,317,477-12,333,720	exon	4/4	Testis	Intelligence; schizophrenia and educational attainment
11	chr19	46523088	46529529	6442	insertion	PPP5D1	ENSG00000230510	ASSV34905	uncertain	FALSE	splice_acceptor_variant&splice_donor_variant&coding_sequence_variant	HIGH	protein_coding	46,480,796-46,601,200	exon	2,3/4	Brain (Hypothalamus, Anterior cingulate cortex, Amygdala)	Crohn's disease and coronary artery disease
12	chr19	47694525	47694525	50216	deletion	BICRA	ENSG00000063169	ASSV35158	uncertain	FALSE	stop_gained&frameshift_variant	HIGH	protein_coding	47,608,196-47,703,277	exon	8/15	Spleen	Acoustic neuroma and longevity
13	chr19	48874925	48874925	285	deletion	PPP1R15A	ENSG00000087074	ASSV35362	uncertain	TRUE	stop_gained&inframe_deletion	HIGH	protein_coding	48,872,392-48,876,057	exon	1/1	Adipose	White matter disease and Alzheimer's disease
14	chr19	49004220	49004220	337	deletion	RUVBL2	ENSG00000183207	ASSV35393	uncertain	TRUE	stop_gained&inframe_deletion&NMD_transcript_variant	HIGH	nonsense_mediated_decay	48,993,448-49,015,995	exon	4/15	Testis	Chorionic Gonadotropin level; follicle stimulating hormone level; cell cycle and mitotic
15	chr20	62845913	62845913	303	deletion	TCFL5	ENSG00000101190	ASSV12851	uncertain	FALSE	stop_gained&protein_altering_variant	HIGH	protein_coding	62,841,115-62,861,763	exon	6/6	Testis	Early spermatogenesis; Chagas Disease and Bile Duct Adenocarcinoma
16	chr20	62965134	62965134	564	deletion	SLC17A9	ENSG00000101194	ASSV12834	uncertain	TRUE	stop_gained&inframe_deletion&splice_region_variant	HIGH	protein_coding	62,952,647-62,969,585	exon	9/13	Stomach	Porokeratosis; cutaneous photosensitivity; papule and pruritus
17	chr20	63533689	63533689	537	deletion	PTK6	ENSG00000101213	ASSV12730	false	TRUE	protein_altering_variant	MODERATE	protein_coding	63,528,001-63,537,370	exon	4/8	Esophagus-Mucosa	Dysgraphia; schizophrenia, autism spectrum disorder and hair shape
18	chr20	63662418	63662418	76	deletion	RTEL1	ENSG00000258366	ASSV12712	false	FALSE	frameshift_variant	HIGH	protein_coding	63,657,810-63,696,253	exon	5/10	Brain (Cerebellum, Cerebellar Hemisphere)	DNA helicase; stability, protection and elongation of telomeres
19	chr20	64069957	64069957	341	deletion	TCEA2	ENSG00000171703	ASSV12614	false	FALSE	stop_gained&frameshift_variant	HIGH	protein_coding	64,049,836-64,072,347	exon	6/8	Brain (Cerebellum, Cerebellar Hemisphere)	SII class transcription elongation factor
20	chr22	39964324	39964903	578	insertion	Z82206.1	ENSG00000225528	ASSV14231	high-confident	TRUE	non_coding_transcript_variant	MODIFIER	processed_transcript	39,960,397-39,964,718	exon	2/2	Blood	NA
21	chr4	169663104	169663246	144	insertion	CLCN3	ENSG00000109572	ASSV08538	uncertain	TRUE	splice_acceptor_variant&splice_donor_variant&coding_sequence_variant	HIGH	protein_coding	169,612,633-169,723,673	exon	2/14	Brain	Schizophrenia, autism spectrum disorder; regulate fine patterning of bone and synaptic transmission
22	chr1	11095424	11095738	316	insertion	EXOSC10	ENSG00000171824	ASSV01453	high-confident	TRUE	splice_acceptor_variant&coding_sequence_variant&NMD_transcript_variant	HIGH	nonsense_mediated_decay	11,066,618-11,099,881	exon	4/5	Brain - Cerebellar Hemisphere;Cerebellum; Nerve-Tibial	Spermatogenesis
23	chr1	11015550	11015550	134	deletion	TARDBP	ENSG00000120948	ASSV01437	uncertain	FALSE	stop_gained&frameshift_variant	HIGH	nonsense_mediated_decay	11,012,344-11,026,420	exon	3/6	Brain - Cerebellar Hemisphere	Regulates axon growth; neurodegeneration
24	chr3	136986715	136988148	1435	insertion	IL20RB	ENSG00000174564	ASSV03447	high-confident	TRUE	splice_donor_variant&coding_sequence_variant&NMD_transcript_variant	HIGH	nonsense_mediated_decay	136,946,230-137,011,085	exon	3/7	Skin - Not Sun Exposed	Neuroprotective and intelligence
25	chr3	139580804	139583878	3076	insertion	NMNAT3	ENSG00000248932	ASSV03066	high-confident	TRUE	splice_acceptor_variant&splice_donor_variant&coding_sequence_variant	HIGH	antisense	139,560,180-139,678,017	exon	5/8	Testis,Ovary	Neuroprotective; intelligence and axonal protection
