# Supplementary material for: Long-read assembly of the Chinese rhesus macaque genome and identification of ape-specific structural variants
Source: Nat Commun. 2019 Sep 17;10:4233. doi: 10.1038/s41467-019-12174-w (PMC6749001; doi:10.1038/s41467-019-12174-w)
Supplement: Supplementary file 11 — Supplementary Data 7 [file 41467_2019_12174_MOESM11_ESM.xlsx]

## Sheet: Sheet1
Supplementary Data 7. Summary of the 7,155 ADEs in eight brain regions.
CRE	CHR	start	stop	HYX_ID	H3KAc27 signal coverage
					HS1_OP	HS2_OP	HS3_OP	HS1_WM	HS2_WM	HS3_WM	HS1_CN	HS2_CN	HS3_CN	HS1_TN	HS2_TN	HS3_TN	HS1_Put	HS2_Put	HS3_Put	HS1_PcGm	HS2_PcGm	HS3_PcGm	HS1_CB	HS2_CB	HS4_CB	HS1_PFC	HS2_PFC	HS3_PFC	PT1_CN	PT3_CN	PT1_CB	PT2_CB	PT1_OP	PT3_OP	PT1_PcGm	PT3_PcGm	PT1_PFC	PT3_PFC	PT1_Put	PT3_Put	PT2_TN	PT3_TN	PT1_WM	PT3_WM	RM1_OP	RM2_OP	RM3_OP	RM1_WM	RM2_WM
chr1_1156232_hg38	chr1	1152216	1160249	HYX00002	372	188	766	777	229	959	864	151	1037	1088	1033	852	897	324	1082	810	166	692	630	162	58	376	95	705	129	178	80	54	165	186	240	165	347	154	190	162	246	195	229	220	32	49	59	78	40
chr1_1833839_hg38	chr1	1832376	1835302	HYX00012	118	143	193	123	131	239	244	110	247	150	204	209	210	250	218	171	129	190	241	125	76	110	23	201	67	99	70	47	118	120	130	100	123	72	98	97	157	121	142	154	72	53	66	70	38
chr1_1841104_hg38	chr1	1839436	1842771	HYX00013	84	137	170	145	198	309	280	126	291	103	252	262	236	260	266	184	102	220	120	59	51	129	49	210	70	112	45	23	100	84	134	69	120	44	80	70	128	78	107	135	38	15	40	42	17
chr1_2060138_hg38	chr1	2058844	2061431	HYX00022	29	13	37	44	14	54	39	18	50	45	56	47	48	16	43	37	18	40	675	325	65	21	7	39	46	60	55	125	43	46	82	32	63	53	56	41	92	68	72	84	8	15	20	24	9
chr1_2927971_hg38	chr1	2925590	2930352	HYX00041	125	117	239	83	39	132	68	44	99	72	93	99	37	65	95	118	21	141	95	109	42	66	27	151	38	58	152	277	152	147	103	79	69	83	49	38	75	53	61	64	36	45	65	40	25
chr1_2950920_hg38	chr1	2947838	2954002	HYX00042	195	214	283	531	217	497	319	133	633	489	448	570	341	360	540	270	179	354	33	23	11	128	91	328	131	132	37	34	209	114	232	62	237	80	167	97	229	117	213	204	15	19	46	37	30
chr1_3304418_hg38	chr1	3302888	3305949	HYX00055	45	26	43	138	62	105	86	39	51	102	100	70	95	76	52	75	46	57	11	11	4	56	24	59	31	61	15	23	33	45	79	41	49	40	39	52	104	58	54	90	14	9	16	11	11
chr1_3673938_hg38	chr1	3672506	3675370	HYX00073	12	11	21	36	3	42	26	10	27	39	29	17	11	6	28	18	7	16	212	165	50	8	5	23	11	32	66	56	19	22	20	29	19	20	16	14	34	20	19	20	7	4	14	21	4
chr1_3818910_hg38	chr1	3815526	3822293	HYX00078	86	46	122	67	15	65	89	53	99	66	83	71	110	71	121	87	24	100	956	857	387	69	25	92	29	68	97	117	85	108	74	60	70	96	48	31	107	50	54	58	96	74	150	254	123
chr1_3841779_hg38	chr1	3840779	3842779	HYX00081	27	18	22	48	30	33	72	26	36	66	44	26	58	40	28	47	15	34	10	17	6	19	10	24	35	35	8	11	32	41	40	30	64	21	41	31	51	40	48	39	56	88	122	218	140
chr1_4148231_hg38	chr1	4146726	4149736	HYX00088	29	13	16	70	37	91	37	20	49	47	32	36	53	35	38	23	30	23	10	7	3	18	10	20	21	26	22	15	25	17	44	22	32	25	21	11	28	23	27	52	54	79	100	69	70
chr1_4770035_hg38	chr1	4769031	4771039	HYX00101	106	82	156	53	33	60	51	31	57	49	49	63	50	43	53	69	27	89	20	16	1	59	18	97	23	39	26	19	97	83	46	34	33	48	50	36	47	31	37	49	59	37	57	36	19
chr1_5295858_hg38	chr1	5292167	5299550	HYX00110	90	183	270	229	232	383	306	225	611	279	360	419	278	389	566	164	181	341	44	34	33	119	67	270	118	95	58	43	122	108	171	87	171	81	110	93	227	112	143	144	60	60	85	101	57
chr1_5338280_hg38	chr1	5337071	5339489	HYX00111	11	23	22	29	72	82	75	37	64	25	37	58	40	65	70	29	34	31	11	0	5	9	26	25	59	39	12	13	36	44	66	29	40	32	41	30	90	45	40	54	1	8	11	11	2
chr1_5409150_hg38	chr1	5407033	5411268	HYX00112	22	100	48	84	91	105	150	76	202	98	114	142	109	164	198	55	22	75	30	18	18	34	45	47	70	54	32	30	50	52	125	37	105	32	78	52	52	68	78	109	12	17	23	26	24
chr1_5414304_hg38	chr1	5413271	5415337	HYX00113	8	24	19	21	12	34	34	22	60	26	25	27	30	48	39	9	3	22	10	11	6	11	6	13	27	24	16	21	26	23	56	15	28	24	24	26	34	29	46	43	8	9	15	14	4
chr1_5479814_hg38	chr1	5476290	5483338	HYX00114	91	170	91	148	159	108	179	159	175	143	228	164	136	294	173	105	63	130	224	408	178	87	73	113	115	171	183	174	193	255	190	135	198	149	160	134	214	154	127	190	36	50	64	36	16
chr1_5505382_hg38	chr1	5497244	5513519	HYX00116	234	336	493	222	116	246	295	231	314	278	242	262	231	369	367	252	198	310	952	1369	630	206	114	320	89	160	377	338	323	267	189	131	171	172	123	81	199	114	113	129	155	130	160	86	54
chr1_5936906_hg38	chr1	5933148	5940663	HYX00124	198	186	226	211	190	286	272	150	264	237	281	213	214	301	216	270	152	326	49	39	22	234	90	344	84	87	51	37	139	165	175	88	163	99	103	82	185	88	101	139	167	132	178	59	30
chr1_6166586_hg38	chr1	6160504	6172669	HYX00132	689	812	3336	96	24	103	185	53	198	176	279	210	158	97	221	712	309	1205	594	521	189	766	155	1492	35	114	190	154	941	988	283	372	507	443	137	73	89	88	45	61	1496	913	1159	210	137
chr1_7172640_hg38	chr1	7170393	7174888	HYX00171	130	201	333	74	75	74	77	36	75	85	103	100	50	48	54	124	78	169	145	150	80	86	29	126	13	48	104	79	82	68	51	33	35	37	19	24	43	26	20	34	99	83	95	25	25
chr1_7942586_hg38	chr1	7941406	7943767	HYX00194	97	64	152	55	36	95	103	53	97	96	124	92	79	67	114	74	82	123	66	30	29	91	54	111	19	39	49	48	64	56	39	38	37	45	34	22	37	26	33	38	24	31	32	26	14
chr1_8238518_hg38	chr1	8237479	8239558	HYX00204	18	12	30	6	14	18	15	12	12	21	15	14	17	14	17	9	3	18	21	22	55	18	11	13	10	22	21	13	22	20	12	15	9	18	9	12	15	17	17	15	12	13	12	7	2
chr1_8282364_hg38	chr1	8281178	8283549	HYX00205	6	21	28	41	41	74	33	38	29	47	52	45	32	30	33	30	24	33	21	56	46	24	25	35	31	47	27	23	49	31	51	29	39	37	38	30	102	39	42	60	28	23	25	18	12
chr1_8598394_hg38	chr1	8595757	8601032	HYX00223	96	268	380	84	238	337	302	183	270	97	259	254	134	278	275	163	158	268	390	393	159	231	91	280	131	145	202	181	210	191	248	128	207	91	146	118	186	101	195	220	51	99	82	132	99
chr1_8781131_hg38	chr1	8779167	8783095	HYX00235	34	61	64	30	66	64	104	61	57	29	61	46	52	65	68	33	44	51	172	138	77	44	28	42	15	46	96	34	29	36	39	34	32	28	28	22	45	33	36	59	59	46	55	83	43
chr1_9164706_hg38	chr1	9161589	9167824	HYX00243	164	187	281	113	110	267	296	196	279	298	333	269	361	388	316	232	189	227	37	42	12	171	121	275	45	182	69	52	120	122	117	131	121	137	86	87	155	152	55	94	37	44	77	66	44
chr1_9318292_hg38	chr1	9317302	9319282	HYX00247	71	72	139	127	56	190	121	43	137	106	154	141	120	135	127	90	54	72	24	15	4	36	14	76	73	82	19	16	76	78	116	78	90	75	74	89	135	92	104	130	21	23	35	43	41
chr1_9984810_hg38	chr1	9982884	9986736	HYX00282	58	142	131	131	210	229	305	145	246	117	263	183	205	225	267	185	108	181	31	15	19	87	35	143	75	81	49	29	63	82	129	49	106	55	77	63	157	77	93	121	15	11	34	35	12
chr1_10144048_hg38	chr1	10142814	10145281	HYX00291	46	119	80	63	157	167	251	105	200	65	234	191	109	180	150	107	150	145	283	207	107	77	59	112	77	78	107	105	44	64	102	60	112	29	63	49	87	86	106	88	34	15	48	56	36
chr1_10170382_hg38	chr1	10167094	10173671	HYX00293	43	70	89	77	91	135	169	70	109	75	112	111	97	104	111	76	60	84	993	795	448	61	30	74	24	50	226	277	66	59	57	38	61	37	40	37	79	40	51	67	39	40	67	97	53
chr1_10296018_hg38	chr1	10293877	10298160	HYX00297	34	193	138	70	194	205	370	235	252	98	240	301	147	276	217	141	106	255	114	86	57	185	71	190	103	108	73	27	114	75	144	66	167	56	119	73	185	122	132	142	180	158	174	300	144
chr1_10614330_hg38	chr1	10611474	10617185	HYX00308	89	90	204	133	86	199	106	92	139	121	99	118	96	128	129	97	106	138	79	61	46	75	46	142	45	67	73	51	105	76	138	71	76	68	59	53	109	59	73	105	27	34	59	63	31
chr1_10683628_hg38	chr1	10681225	10686030	HYX00314	41	25	55	71	36	71	68	34	69	86	56	61	54	37	68	40	37	47	342	346	106	35	22	53	15	42	108	124	40	29	53	34	34	44	26	30	40	40	33	25	27	21	36	47	28
chr1_11038818_hg38	chr1	11037071	11040566	HYX00324	44	79	78	47	33	64	65	46	60	36	57	56	47	30	45	63	36	63	42	41	63	56	35	91	19	26	45	34	60	60	51	42	33	56	26	22	48	29	26	34	33	25	31	23	16
chr1_11267894_hg38	chr1	11266564	11269225	HYX00335	39	57	54	68	73	110	107	42	100	41	48	73	105	86	103	63	29	80	9	5	16	39	9	73	10	22	9	8	23	24	19	12	14	11	19	15	20	7	9	15	6	8	15	12	24
chr1_11280928_hg38	chr1	11279557	11282300	HYX00336	46	50	72	22	51	113	131	94	136	37	93	91	78	52	153	68	32	94	32	10	10	54	31	96	36	82	23	22	53	51	67	51	75	44	43	29	85	57	39	58	20	17	30	53	37
chr1_11312126_hg38	chr1	11311131	11313122	HYX00340	30	18	24	35	43	102	55	34	33	57	69	36	54	37	38	27	36	30	16	8	5	20	18	31	28	28	21	18	41	42	47	33	38	36	35	23	56	28	34	50	7	12	16	18	9
chr1_11384486_hg38	chr1	11383485	11385486	HYX00343	23	27	74	40	33	50	49	35	37	22	28	38	27	22	34	32	28	48	12	11	15	20	14	32	22	28	15	18	44	30	40	29	34	31	23	23	50	26	31	47	13	8	22	18	10
chr1_12031754_hg38	chr1	12030273	12033234	HYX00364	58	19	87	62	21	89	58	39	65	87	88	69	88	46	81	66	19	64	47	50	20	56	15	72	24	37	38	24	43	59	34	29	38	39	32	27	45	39	29	31	19	15	44	41	21
chr1_13620040_hg38	chr1	13615700	13624379	HYX00390	185	309	340	47	65	90	121	87	47	90	132	99	48	85	73	187	183	196	84	45	22	250	84	317	24	41	48	52	177	157	93	102	155	117	36	26	70	37	32	41	59	43	67	31	31
chr1_13786714_hg38	chr1	13785678	13787751	HYX00396	16	63	77	31	40	37	57	25	39	36	22	26	30	41	43	33	30	49	52	47	37	53	28	54	13	24	19	15	50	56	41	30	36	32	17	20	31	28	32	29	23	21	24	8	10
chr1_13806269_hg38	chr1	13804846	13807692	HYX00399	66	126	184	34	35	92	48	47	57	45	46	50	56	44	55	61	51	87	26	45	33	74	27	135	23	31	28	18	115	92	49	42	58	63	21	26	32	50	28	33	199	115	152	120	85
chr1_14082812_hg38	chr1	14080954	14084671	HYX00405	17	37	59	10	14	24	38	14	21	2	19	16	14	8	23	35	62	38	385	222	128	32	16	42	18	20	151	244	64	43	28	24	28	18	12	17	29	17	16	20	14	16	26	13	8
chr1_14368048_hg38	chr1	14364763	14371332	HYX00417	126	178	193	179	188	165	290	199	386	188	188	255	231	300	424	175	153	255	83	69	63	156	83	220	84	109	51	52	115	76	142	86	117	76	87	63	134	78	112	148	76	79	136	156	78
chr1_14425292_hg38	chr1	14423444	14427139	HYX00418	69	137	172	27	44	51	73	51	91	35	55	66	32	75	77	76	40	94	45	29	39	76	52	123	30	22	29	28	32	31	33	21	33	23	32	17	26	22	31	39	45	38	63	63	16
chr1_14508016_hg38	chr1	14506150	14509882	HYX00420	25	131	73	29	61	48	107	72	64	40	68	70	54	66	60	64	56	82	28	18	26	110	58	127	33	42	18	19	63	51	59	34	53	43	34	30	57	42	46	48	23	24	51	29	23
chr1_14552722_hg38	chr1	14551193	14554250	HYX00424	49	38	46	31	33	39	70	57	45	40	33	65	47	61	58	57	17	41	28	30	20	50	10	57	11	44	27	13	45	46	45	25	38	27	43	23	45	26	35	41	18	28	25	32	17
chr1_14689144_hg38	chr1	14686933	14691355	HYX00431	81	124	167	81	64	110	130	84	176	66	145	154	115	203	145	121	116	176	337	268	198	80	56	171	61	121	87	112	99	113	125	73	119	74	73	119	121	66	81	119	37	35	58	76	33
chr1_15067189_hg38	chr1	15066190	15068188	HYX00453	49	52	85	29	28	54	59	30	43	53	57	52	55	46	49	58	28	66	54	60	28	60	12	73	22	37	45	27	78	61	56	33	41	40	39	20	40	35	31	42	19	30	26	38	15
chr1_15280318_hg38	chr1	15279319	15281318	HYX00465	30	26	41	20	10	22	26	16	13	19	24	22	18	19	9	13	2	26	21	36	29	10	11	16	5	24	17	13	28	38	22	13	21	14	17	14	19	12	6	14	11	8	16	17	9
chr1_15284310_hg38	chr1	15282757	15285863	HYX00466	29	24	30	24	11	28	32	24	14	18	26	41	19	17	18	18	10	21	238	217	100	12	13	25	5	16	13	22	35	36	14	11	16	24	7	6	21	12	4	14	14	8	12	10	5
chr1_15546893_hg38	chr1	15545238	15548548	HYX00477	37	94	80	51	94	129	98	77	121	40	109	92	82	96	124	32	72	107	19	13	10	49	22	89	39	54	22	24	46	62	68	42	71	33	37	39	95	51	63	80	36	24	24	18	22
chr1_15714828_hg38	chr1	15713581	15716076	HYX00485	101	144	172	117	113	274	180	96	230	113	209	206	181	166	229	135	82	165	66	39	41	98	41	164	58	76	101	64	90	93	129	49	133	46	73	52	96	46	95	84	198	153	238	446	220
chr1_16247040_hg38	chr1	16241848	16252232	HYX00508	263	266	437	222	179	302	432	252	343	311	414	364	322	346	325	329	158	458	1465	689	417	401	142	454	199	223	231	203	280	324	335	223	307	225	179	182	299	229	235	290	131	120	189	203	123
chr1_16927139_hg38	chr1	16925217	16929061	HYX00514	132	74	155	148	34	117	226	64	118	317	144	218	195	95	104	210	27	120	288	184	137	184	40	163	40	79	64	59	69	99	60	43	44	76	41	37	99	53	33	55	28	30	38	32	18
chr1_17080590_hg38	chr1	17079518	17081661	HYX00521	43	60	67	75	86	154	90	67	140	102	144	123	97	104	129	68	31	84	91	71	44	43	16	73	35	49	87	96	54	42	59	35	59	45	36	42	72	43	66	78	35	31	71	140	67
chr1_17208462_hg38	chr1	17206875	17210049	HYX00523	30	44	45	70	49	99	75	40	60	88	172	104	78	31	72	66	44	57	26	15	3	48	34	51	22	41	31	19	39	43	36	43	35	57	30	35	65	37	37	40	7	8	17	19	5
chr1_17744917_hg38	chr1	17743511	17746323	HYX00539	9	6	19	22	16	41	22	11	23	16	18	12	20	18	19	22	5	20	119	127	69	15	12	29	15	35	140	84	27	21	31	12	17	27	14	15	19	13	15	14	9	11	14	5	2
chr1_17966958_hg38	chr1	17965412	17968504	HYX00544	72	116	261	22	9	34	54	16	31	8	26	15	31	29	43	83	41	123	47	34	41	76	37	140	8	24	36	49	152	93	45	26	48	57	15	7	24	16	8	9	17	25	23	17	14
chr1_18190956_hg38	chr1	18188510	18193402	HYX00552	201	237	309	81	74	132	76	75	78	138	197	100	83	70	71	207	52	185	1442	745	374	144	57	209	31	53	472	552	160	129	89	70	69	73	42	24	61	57	38	73	89	78	109	56	29
chr1_18282356_hg38	chr1	18278126	18286586	HYX00558	211	249	450	39	28	75	80	35	49	63	69	48	56	49	79	123	60	226	1350	766	462	134	64	261	27	55	450	598	280	210	94	84	121	116	40	22	52	41	26	44	94	79	108	52	26
chr1_18302270_hg38	chr1	18301268	18303272	HYX00559	41	46	62	15	3	23	17	10	10	18	20	12	7	10	8	25	18	29	118	79	64	17	10	34	8	15	87	59	58	43	18	17	22	29	12	6	13	17	13	11	31	23	30	21	11
chr1_18558188_hg38	chr1	18557024	18559352	HYX00563	38	49	86	21	6	25	43	28	57	25	30	26	39	25	71	43	53	51	112	154	60	45	18	41	9	31	15	16	56	42	15	29	32	29	12	8	14	12	12	9	15	34	21	17	11
chr1_18580724_hg38	chr1	18576002	18585446	HYX00565	108	145	187	76	23	90	65	41	53	80	75	55	58	52	65	95	83	153	977	1215	552	99	46	112	34	50	181	209	205	119	77	84	89	102	42	34	79	47	46	41	57	51	68	46	43
chr1_18997772_hg38	chr1	18996179	18999365	HYX00576	63	144	140	161	194	314	174	139	367	145	314	330	149	237	322	129	238	252	33	29	24	61	62	202	49	73	34	20	63	52	102	38	71	32	63	32	59	63	88	93	22	24	27	53	32
chr1_19010780_hg38	chr1	19009479	19012080	HYX00577	36	48	56	58	46	77	76	54	49	103	73	80	74	48	83	70	33	53	26	35	19	44	20	65	11	48	36	28	31	20	26	20	28	38	24	13	48	23	18	29	10	11	6	16	13
chr1_19074362_hg38	chr1	19072294	19076430	HYX00579	109	109	173	117	79	260	130	98	238	203	180	207	134	179	270	118	74	166	237	225	61	85	63	166	47	90	70	64	97	100	82	74	70	99	66	57	175	66	56	90	60	51	75	50	47
chr1_19240750_hg38	chr1	19239154	19242345	HYX00586	100	95	164	42	33	105	125	39	76	65	81	90	90	41	71	126	87	139	113	21	20	124	42	140	22	43	31	39	59	81	50	47	46	63	27	29	59	28	23	54	34	22	36	37	14
chr1_19273960_hg38	chr1	19272792	19275127	HYX00588	35	26	61	19	4	20	12	18	23	27	25	21	17	17	13	11	15	33	15	11	1	21	6	27	38	53	50	41	81	97	53	48	70	57	47	36	58	62	37	49	6	2	5	9	3
chr1_19700461_hg38	chr1	19699402	19701520	HYX00606	13	8	23	58	19	34	46	26	22	46	33	16	32	16	40	35	4	18	12	10	7	24	4	22	4	16	13	10	16	26	17	17	22	18	16	9	16	9	7	14	13	16	20	12	0
chr1_19942044_hg38	chr1	19941016	19943072	HYX00610	13	25	27	7	16	30	89	23	41	15	28	17	29	58	29	20	13	28	9	2	4	28	19	27	11	35	15	15	20	23	14	21	24	15	11	38	21	31	16	32	13	19	10	9	4
chr1_20353372_hg38	chr1	20347334	20359409	HYX00616	460	640	763	80	49	110	120	64	62	123	96	111	94	78	71	262	106	312	401	183	261	301	128	367	32	100	184	119	483	254	96	141	122	185	53	43	95	76	55	64	340	283	291	81	42
chr1_20362330_hg38	chr1	20361262	20363397	HYX00617	53	71	189	33	20	30	40	21	34	41	45	36	48	15	37	44	16	82	73	41	43	57	25	92	31	25	39	28	93	57	45	34	32	40	31	24	35	32	46	25	85	61	71	19	12
chr1_20386908_hg38	chr1	20385428	20388389	HYX00619	97	118	237	58	35	74	85	44	77	74	96	84	103	39	69	98	53	157	21	25	27	111	55	168	16	41	30	28	118	98	44	53	51	54	29	18	45	30	18	23	146	124	137	32	26
chr1_20441934_hg38	chr1	20440873	20442995	HYX00623	75	128	194	69	69	72	110	33	109	55	68	71	63	75	72	77	88	144	17	19	14	107	40	161	47	27	16	18	123	85	71	35	81	39	50	36	86	31	61	80	122	89	74	14	12
chr1_20448804_hg38	chr1	20447294	20450315	HYX00624	129	263	241	188	191	193	429	142	336	206	288	198	311	293	255	237	152	225	42	30	22	186	74	207	93	100	40	21	107	119	130	66	172	69	137	106	161	92	139	139	56	54	77	35	35
chr1_20472738_hg38	chr1	20471155	20474320	HYX00625	46	113	79	138	93	127	160	74	118	114	162	104	157	271	109	127	77	87	7	6	8	64	41	87	40	39	24	18	65	57	81	38	72	36	58	30	103	33	70	94	22	29	29	12	13
chr1_20478798_hg38	chr1	20474391	20483206	HYX00626	343	743	586	591	666	769	1038	470	857	703	1323	711	814	1175	699	707	591	659	121	64	70	477	249	626	401	316	155	59	414	473	675	347	839	264	497	381	634	382	661	577	196	163	184	73	58
chr1_20485872_hg38	chr1	20483450	20488294	HYX00627	343	228	1573	511	110	950	625	81	1252	742	1264	961	637	261	1137	726	244	1032	640	69	58	563	81	973	293	325	338	95	544	744	626	441	1031	335	565	405	489	413	650	480	423	253	314	174	103
chr1_20493210_hg38	chr1	20491119	20495302	HYX00628	161	239	476	182	117	224	190	125	258	184	229	203	186	223	201	193	147	304	89	57	83	212	79	320	100	95	69	38	228	191	205	105	150	112	103	84	191	87	134	175	210	174	185	77	57
chr1_20838099_hg38	chr1	20836403	20839795	HYX00640	35	61	49	73	102	124	197	92	81	60	116	86	101	93	79	67	88	71	26	29	26	39	33	54	42	50	31	24	51	43	52	33	52	46	34	46	85	62	48	65	20	17	27	31	13
chr1_21775950_hg38	chr1	21773884	21778016	HYX00662	47	94	115	108	110	216	192	86	239	106	183	197	116	198	205	104	69	156	34	17	13	63	31	139	71	70	44	22	76	58	94	57	129	43	76	69	125	72	120	104	16	19	20	25	10
chr1_21870275_hg38	chr1	21868874	21871676	HYX00664	45	31	67	144	54	147	98	27	133	157	107	107	98	44	113	98	40	82	26	11	7	42	26	78	44	61	22	24	52	38	75	35	50	62	60	44	88	80	52	86	15	6	23	30	10
chr1_22038420_hg38	chr1	22037039	22039802	HYX00666	29	62	52	102	71	115	102	69	93	62	116	84	84	110	75	59	49	61	14	14	18	45	20	58	11	55	13	19	32	38	34	25	28	30	13	20	47	32	18	44	8	18	22	22	24
chr1_22122218_hg38	chr1	22120573	22123862	HYX00669	127	126	143	243	114	284	220	108	270	252	192	225	263	203	203	211	90	151	34	30	16	115	45	161	78	96	47	36	107	130	144	75	115	79	77	76	180	94	119	166	38	55	80	103	77
chr1_22537552_hg38	chr1	22536093	22539010	HYX00676	72	74	136	44	22	48	57	31	33	61	50	46	51	50	40	59	20	50	14	14	10	60	20	100	31	52	21	31	47	49	62	43	34	41	43	34	52	52	39	51	17	10	13	16	14
chr1_23080317_hg38	chr1	23079318	23081316	HYX00691	15	57	46	7	19	26	41	36	22	15	30	32	28	21	37	25	5	59	26	19	20	34	16	58	10	39	32	30	44	35	24	21	31	43	13	6	14	25	11	16	51	46	39	26	15
chr1_23356925_hg38	chr1	23354782	23359068	HYX00699	39	112	129	123	157	258	279	108	271	103	188	229	168	177	287	92	124	182	31	15	30	146	85	192	74	81	21	30	59	74	106	64	96	58	87	82	125	71	98	111	31	18	30	26	9
chr1_23423583_hg38	chr1	23421038	23426128	HYX00704	112	105	191	202	95	157	278	97	187	238	210	153	229	167	198	159	87	181	73	32	41	158	49	153	77	110	46	21	118	94	124	97	102	110	90	82	169	69	86	154	27	28	47	49	29
chr1_23903040_hg38	chr1	23901913	23904166	HYX00716	51	20	75	56	4	51	47	9	30	50	39	42	57	21	46	47	3	56	95	35	14	44	9	47	13	41	28	16	34	58	37	37	28	46	28	17	36	28	19	25	10	9	3	1	3
chr1_24347636_hg38	chr1	24346445	24348828	HYX00732	33	18	25	31	17	37	33	15	30	40	28	29	28	21	34	26	11	19	287	245	113	22	9	28	17	27	39	34	26	29	31	19	29	37	17	13	47	33	18	29	10	5	19	11	5
chr1_24364026_hg38	chr1	24362189	24365862	HYX00733	86	95	192	38	42	89	106	71	96	64	90	120	62	61	91	79	43	98	170	61	169	70	32	79	17	39	34	25	65	46	44	25	37	48	37	22	65	28	21	26	12	10	16	24	11
chr1_24557758_hg38	chr1	24554935	24560580	HYX00738	75	106	117	307	132	274	284	111	278	297	266	297	263	217	249	206	185	212	77	48	43	123	66	151	26	57	38	37	40	54	64	47	34	51	32	30	65	42	46	56	13	14	26	45	20
chr1_24567938_hg38	chr1	24566938	24568939	HYX00739	20	27	12	34	31	35	39	26	28	31	41	29	30	42	28	29	25	14	17	12	11	19	20	17	11	13	16	14	11	17	14	10	12	25	9	7	41	18	14	16	11	11	20	18	9
chr1_25699606_hg38	chr1	25697044	25702167	HYX00767	261	392	543	244	187	292	486	228	333	259	321	329	340	369	343	268	219	331	402	358	201	302	107	387	128	159	139	127	256	244	207	116	219	129	161	122	211	129	171	230	171	123	175	151	100
chr1_26017288_hg38	chr1	26015936	26018639	HYX00782	119	124	294	39	22	52	115	81	107	39	88	77	103	67	155	92	33	138	58	56	29	115	49	183	29	47	45	57	112	128	51	60	75	70	40	21	38	31	23	31	159	131	155	77	56
chr1_26028896_hg38	chr1	26027286	26030506	HYX00783	94	115	295	79	43	75	66	65	95	92	93	78	62	74	93	104	54	162	45	30	19	114	33	189	18	27	87	31	129	96	69	47	53	59	36	36	51	56	37	70	243	139	246	339	178
chr1_26361266_hg38	chr1	26359130	26363401	HYX00793	24	6	39	63	19	63	36	9	21	67	45	36	24	19	40	35	24	31	73	65	43	21	9	27	25	47	53	38	50	51	64	36	45	46	36	42	64	57	33	53	20	20	37	58	16
chr1_26950199_hg38	chr1	26948983	26951415	HYX00807	106	105	130	30	21	40	40	22	39	51	33	43	32	34	28	59	20	54	173	88	42	58	28	62	11	25	65	47	81	62	40	34	35	58	27	17	30	28	13	27	37	22	28	28	20
chr1_26960608_hg38	chr1	26958973	26962244	HYX00808	110	98	157	54	9	58	50	11	23	61	37	36	45	10	30	70	57	79	201	78	43	94	16	82	15	28	49	42	82	89	48	26	34	46	17	18	48	22	26	28	36	30	50	38	11
chr1_27071023_hg38	chr1	27069617	27072429	HYX00814	131	123	204	39	13	30	35	19	26	58	51	42	49	21	27	89	76	121	279	151	85	89	28	158	23	28	127	148	130	132	50	48	44	63	26	9	40	34	12	24	78	85	74	28	21
chr1_27858006_hg38	chr1	27855735	27860276	HYX00843	91	74	108	148	48	153	162	104	160	165	146	179	151	145	170	101	88	136	44	48	23	65	38	141	72	85	79	74	127	104	130	72	90	98	80	82	110	64	96	115	51	56	66	61	35
chr1_27980330_hg38	chr1	27978445	27982214	HYX00848	41	106	129	44	74	116	236	110	134	69	126	112	105	97	144	87	77	148	78	112	64	132	33	156	71	71	90	41	103	90	91	67	92	47	79	60	104	69	78	90	149	115	139	192	106
chr1_28538246_hg38	chr1	28536810	28539682	HYX00860	35	28	65	93	108	176	77	64	123	65	122	105	68	98	85	44	65	77	13	12	7	28	26	56	56	62	30	36	66	47	114	39	86	49	57	48	101	60	77	109	11	13	17	18	10
chr1_28592349_hg38	chr1	28590801	28593897	HYX00861	62	40	81	87	27	115	96	43	95	136	126	91	110	59	90	80	11	75	42	24	23	57	23	92	33	55	30	18	47	57	61	33	50	38	40	38	65	48	38	47	42	31	39	35	29
chr1_28855527_hg38	chr1	28854489	28856565	HYX00869	43	38	63	38	22	54	42	28	76	24	24	10	48	33	78	45	17	52	18	29	20	43	18	55	14	28	13	17	42	41	23	30	36	29	21	24	29	21	30	31	51	27	55	31	19
chr1_28869312_hg38	chr1	28868296	28870327	HYX00870	22	29	30	8	4	15	34	15	23	6	9	11	30	28	24	20	12	14	133	93	56	26	6	30	10	20	33	21	30	18	10	9	17	17	8	5	9	9	10	6	11	8	23	7	4
chr1_29331514_hg38	chr1	29329190	29333838	HYX00888	140	198	339	40	35	49	34	25	21	26	32	28	32	17	19	91	42	153	38	17	7	118	71	187	28	32	29	35	120	103	69	51	69	61	24	21	26	22	37	32	60	39	54	18	10
chr1_29351555_hg38	chr1	29350555	29352555	HYX00890	34	66	59	6	4	19	10	12	7	3	10	7	22	10	7	37	25	43	11	2	8	22	9	54	4	13	11	13	55	35	10	7	22	17	5	6	4	8	2	7	12	7	20	7	6
chr1_29520416_hg38	chr1	29518284	29522548	HYX00893	63	68	160	31	11	55	38	15	21	51	34	39	30	28	18	42	58	34	24	26	16	54	35	52	17	41	44	27	111	44	29	17	35	42	23	24	21	27	15	27	4	6	9	5	3
chr1_29749220_hg38	chr1	29747828	29750613	HYX00898	27	70	38	51	84	84	89	53	104	52	105	102	43	65	98	41	56	75	22	4	1	27	21	60	31	29	11	15	23	31	41	18	42	20	37	34	24	26	39	29	8	4	10	13	8
chr1_29755210_hg38	chr1	29752880	29757539	HYX00899	47	75	98	146	90	168	110	48	227	122	137	170	94	88	180	67	36	124	30	20	10	51	29	114	41	36	30	27	51	45	72	30	60	44	46	36	53	40	43	59	5	18	22	19	11
chr1_30010282_hg38	chr1	30009283	30011281	HYX00903	24	10	40	21	2	9	11	6	17	14	14	17	17	11	12	17	8	20	21	6	3	18	13	30	7	23	39	23	19	21	14	4	12	18	10	9	19	17	9	6	2	3	12	12	3
chr1_30034576_hg38	chr1	30033528	30035623	HYX00905	21	7	39	44	7	35	46	17	48	28	21	21	52	20	28	54	17	51	9	3	2	24	12	45	8	30	24	27	21	30	19	14	18	30	21	14	16	18	14	22	15	9	19	9	4
chr1_30507326_hg38	chr1	30506122	30508529	HYX00910	25	17	20	17	3	19	11	10	11	20	19	7	17	8	9	39	16	78	8	8	2	44	12	73	19	25	14	23	24	17	25	25	16	17	20	24	19	27	22	30	91	70	83	18	6
chr1_30724066_hg38	chr1	30716535	30731598	HYX00914	716	940	1481	1137	759	2017	1078	576	2116	1166	1880	1691	1085	1237	1840	1018	642	1330	628	254	103	633	313	1377	522	571	268	170	686	682	997	472	1023	372	663	509	856	532	787	823	278	313	521	922	454
chr1_30782916_hg38	chr1	30781780	30784052	HYX00916	136	121	244	132	86	251	134	49	234	180	188	188	126	101	211	128	111	165	18	12	6	97	21	159	49	60	18	17	99	108	80	56	80	59	67	49	77	55	86	77	29	32	50	41	42
chr1_30787836_hg38	chr1	30785492	30790180	HYX00917	319	234	522	221	100	285	242	144	344	370	337	281	314	248	383	293	145	278	36	30	7	155	68	285	98	119	67	43	148	163	168	123	143	112	107	121	270	157	143	168	36	66	100	102	93
chr1_30930494_hg38	chr1	30928880	30932108	HYX00923	113	129	198	114	104	153	190	87	164	147	179	143	143	136	161	150	46	127	82	36	27	108	51	150	37	54	55	50	77	77	82	62	50	58	38	36	53	63	57	68	36	50	55	81	45
chr1_31207825_hg38	chr1	31206411	31209239	HYX00927	45	129	76	102	135	121	136	129	150	86	296	146	111	330	145	93	127	83	78	65	66	46	60	88	13	31	50	70	34	24	30	15	17	20	15	7	27	27	20	16	13	12	18	19	12
chr1_31435161_hg38	chr1	31433535	31436787	HYX00933	44	36	91	139	52	175	93	24	114	127	102	86	82	61	128	49	20	80	29	51	31	33	19	83	17	17	27	32	31	21	25	20	35	22	16	17	28	38	15	21	44	75	115	163	82
chr1_31482986_hg38	chr1	31481676	31484295	HYX00934	22	55	44	21	36	37	63	47	23	14	58	30	25	29	21	29	36	57	15	10	5	51	25	81	16	22	6	10	20	23	27	18	20	14	18	19	33	30	13	29	6	13	13	11	7
chr1_32612626_hg38	chr1	32611204	32614048	HYX00968	68	57	118	98	42	120	120	45	93	123	112	85	126	99	78	100	50	85	105	56	43	76	29	95	36	45	25	18	46	50	48	40	42	40	42	16	32	35	33	64	18	15	21	19	22
chr1_32999258_hg38	chr1	32996842	33001675	HYX00981	140	134	206	105	75	169	226	140	157	175	198	172	162	124	173	152	120	184	497	339	192	132	80	187	81	115	152	128	137	144	146	97	121	130	67	71	211	113	104	137	52	66	81	88	53
chr1_33011964_hg38	chr1	33010357	33013571	HYX00983	88	123	192	52	84	134	172	107	123	84	167	129	86	102	148	129	109	160	113	84	55	160	55	183	78	67	58	54	116	102	126	95	134	100	69	45	125	86	101	106	27	31	57	47	42
chr1_33026980_hg38	chr1	33024791	33029170	HYX00984	39	59	67	29	66	72	83	68	60	43	55	63	53	74	57	32	25	55	381	285	188	30	16	54	28	32	91	98	51	35	42	27	39	43	25	15	45	22	26	47	25	32	40	62	29
chr1_33075117_hg38	chr1	33071159	33079075	HYX00988	160	489	286	291	445	418	750	385	730	252	592	558	417	688	616	349	240	380	85	52	54	225	132	357	155	125	79	56	179	125	266	108	239	86	180	93	248	137	265	217	55	45	51	42	29
chr1_33520770_hg38	chr1	33519713	33521826	HYX01004	43	36	60	24	0	22	27	16	16	17	30	12	16	19	28	29	22	22	9	11	3	24	17	33	8	11	17	16	47	46	11	27	33	35	20	14	23	9	5	16	13	21	24	18	10
chr1_33583302_hg38	chr1	33582302	33584302	HYX01005	16	40	35	3	15	9	25	13	9	0	16	5	4	28	13	18	12	8	50	9	11	15	3	12	7	10	22	20	72	31	17	11	30	26	8	7	9	4	3	12	141	72	84	37	25
chr1_33640686_hg38	chr1	33638841	33642530	HYX01007	26	82	98	46	107	119	169	99	141	27	99	98	51	78	99	74	54	81	29	6	11	73	38	73	29	29	13	24	65	35	71	33	47	30	30	18	53	32	43	63	110	99	145	313	172
chr1_34688359_hg38	chr1	34687224	34689494	HYX01032	10	16	20	27	29	63	53	28	35	18	40	25	22	26	35	18	18	26	18	7	2	23	8	26	24	28	15	11	23	14	28	18	34	25	33	17	49	26	33	33	7	6	14	10	8
chr1_35500472_hg38	chr1	35497086	35503859	HYX01063	50	173	237	59	103	100	191	110	147	76	129	151	73	122	143	75	70	157	458	300	212	100	66	181	58	63	180	166	119	89	84	50	91	74	30	38	73	77	75	81	81	70	107	103	57
chr1_36605988_hg38	chr1	36604230	36607746	HYX01097	121	150	237	19	28	44	55	30	43	9	33	15	30	41	43	123	96	205	25	12	10	107	48	179	14	31	25	24	92	106	36	30	55	52	25	19	30	24	16	33	55	38	64	30	19
chr1_36626310_hg38	chr1	36624277	36628343	HYX01098	175	205	314	31	18	37	90	63	72	28	39	20	72	73	119	130	149	183	16	10	8	136	61	218	22	32	36	25	162	135	53	65	73	53	25	26	30	32	12	23	78	76	86	47	21
chr1_37416145_hg38	chr1	37415128	37417162	HYX01128	37	61	90	5	3	11	45	15	13	5	9	10	12	14	24	13	21	46	4	1	6	36	20	58	3	11	11	7	54	39	13	14	14	22	4	11	6	5	4	11	4	8	4	22	8
chr1_37557139_hg38	chr1	37555883	37558395	HYX01134	86	84	188	79	16	42	104	44	90	104	80	112	92	43	82	121	53	89	73	21	36	125	34	120	18	35	31	35	50	49	38	18	19	25	28	15	50	27	20	29	28	22	21	36	31
chr1_38728476_hg38	chr1	38727190	38729763	HYX01162	17	16	40	16	11	33	44	26	28	41	33	38	29	11	67	30	21	27	15	9	2	40	11	47	15	17	14	9	15	16	12	14	17	22	12	8	17	23	9	18	36	49	46	29	29
chr1_39492250_hg38	chr1	39488339	39496162	HYX01187	199	170	561	348	127	513	320	112	365	402	320	258	385	210	368	341	102	358	192	87	56	228	60	315	139	223	202	168	270	243	243	169	232	170	199	159	202	167	162	209	191	84	125	80	43
chr1_39540485_hg38	chr1	39538004	39542966	HYX01189	122	189	263	171	158	349	462	192	333	148	381	258	319	379	345	280	180	224	62	43	21	241	103	269	104	138	52	40	142	153	141	127	176	85	127	112	183	121	124	167	70	44	80	93	24
chr1_40902639_hg38	chr1	40901591	40903687	HYX01240	38	44	59	75	54	104	77	35	106	65	82	124	75	67	101	49	25	72	19	4	7	31	18	66	24	30	9	12	28	29	49	27	32	19	28	33	68	29	31	56	4	6	9	17	10
chr1_41294248_hg38	chr1	41293230	41295265	HYX01251	13	13	12	11	11	21	16	16	13	7	18	10	9	9	15	4	23	15	59	25	43	12	3	15	8	9	43	50	10	16	6	5	10	18	10	6	15	10	6	11	18	13	15	18	5
chr1_41981478_hg38	chr1	41980157	41982800	HYX01276	46	74	105	18	16	19	30	19	21	6	23	28	16	20	14	32	19	50	15	8	21	34	12	53	9	20	21	21	70	52	26	21	19	34	14	9	14	15	7	18	18	6	32	12	9
chr1_42463513_hg38	chr1	42462104	42464922	HYX01294	42	64	193	68	30	65	140	56	97	105	66	82	79	62	109	81	64	108	127	44	39	99	30	104	46	61	51	42	82	70	76	41	48	50	44	34	51	42	50	40	150	91	146	175	80
chr1_42674514_hg38	chr1	42673401	42675628	HYX01296	4	15	13	8	27	28	34	42	19	5	21	32	10	12	17	11	9	14	18	9	6	9	17	15	62	51	44	34	56	47	88	22	72	32	49	35	48	43	67	79	28	22	38	46	23
chr1_42785344_hg38	chr1	42784038	42786649	HYX01302	92	47	168	128	35	149	171	58	131	199	151	130	117	64	129	155	59	143	46	32	26	108	51	139	49	74	50	38	69	84	96	68	56	80	62	55	106	63	58	73	34	22	30	46	24
chr1_43573282_hg38	chr1	43572107	43574456	HYX01327	107	82	146	202	89	195	152	70	232	226	230	216	203	136	204	170	58	160	159	63	28	83	23	159	87	82	61	57	103	89	140	80	121	67	80	49	127	107	118	130	49	56	58	95	49
chr1_43859530_hg38	chr1	43857253	43861807	HYX01334	148	155	207	54	28	65	122	67	107	107	84	90	96	79	123	102	72	139	56	17	32	94	45	139	28	60	108	108	138	109	60	55	68	76	32	31	70	44	26	37	50	75	74	67	31
chr1_44662366_hg38	chr1	44661138	44663595	HYX01372	58	86	81	129	75	160	168	74	185	185	172	188	158	172	159	125	103	132	24	29	43	79	52	106	47	57	29	29	54	60	117	42	107	47	54	46	123	63	72	70	26	22	46	52	35
chr1_44715274_hg38	chr1	44714140	44716408	HYX01374	33	32	47	26	32	66	76	31	75	20	66	72	44	41	61	38	15	71	43	9	12	33	19	52	15	18	22	18	27	27	21	25	16	15	19	15	21	20	29	39	15	18	22	37	10
chr1_44758004_hg38	chr1	44756999	44759010	HYX01375	21	8	25	22	16	25	30	23	21	15	21	18	21	14	31	24	7	25	10	8	3	18	19	30	26	26	17	8	29	29	39	20	27	18	25	29	71	29	40	39	4	8	13	23	8
chr1_45274950_hg38	chr1	45273612	45276287	HYX01387	19	100	57	75	92	123	172	76	134	66	120	109	61	109	130	70	83	96	15	6	6	61	39	82	38	22	10	11	32	29	51	32	53	21	30	41	78	31	32	60	14	7	14	41	9
chr1_45365022_hg38	chr1	45363912	45366132	HYX01393	16	46	44	54	93	90	107	45	68	35	89	96	51	55	82	52	36	57	31	7	12	48	22	58	32	38	11	6	31	27	41	33	34	25	26	27	58	44	38	58	69	43	75	107	52
chr1_45913979_hg38	chr1	45912431	45915527	HYX01409	18	42	67	28	88	98	129	69	68	30	52	86	53	54	73	48	38	42	33	9	16	52	29	44	25	49	27	14	40	27	42	23	39	27	24	29	64	30	27	26	47	65	60	75	70
chr1_46643546_hg38	chr1	46642481	46644610	HYX01434	31	48	59	15	51	71	85	64	39	25	50	71	28	23	51	40	33	51	215	61	30	55	26	63	26	28	47	35	25	28	40	19	35	24	27	22	33	24	31	34	54	50	76	161	82
chr1_47554359_hg38	chr1	47553169	47555549	HYX01449	22	15	32	44	35	57	31	24	20	45	40	41	22	30	19	44	2	25	10	3	3	31	18	29	32	39	28	17	41	31	73	24	46	25	39	18	57	42	59	69	14	4	15	24	11
chr1_47764752_hg38	chr1	47762003	47767501	HYX01454	38	17	48	32	25	49	48	31	47	53	58	54	53	35	45	29	65	51	151	148	83	33	23	43	21	45	138	133	38	42	51	25	33	40	23	28	42	31	26	32	22	40	48	33	15
chr1_47777680_hg38	chr1	47776269	47779091	HYX01455	42	38	94	26	7	30	21	24	13	22	20	15	23	30	19	30	13	42	24	10	15	35	19	51	4	31	31	27	79	78	28	37	36	47	21	11	18	23	13	34	10	19	26	22	11
chr1_47987840_hg38	chr1	47986838	47988841	HYX01459	19	24	44	29	14	29	44	19	16	26	27	38	28	35	25	14	16	29	31	23	32	20	17	24	17	38	44	37	23	38	27	26	16	34	26	25	40	28	17	15	12	25	27	21	14
chr1_48611096_hg38	chr1	48609146	48613047	HYX01472	103	146	114	74	125	129	236	85	131	145	196	194	164	119	158	135	109	155	37	8	16	164	88	148	68	103	24	24	95	80	119	61	104	54	44	52	105	96	82	101	23	41	44	25	17
chr1_48619928_hg38	chr1	48618923	48620934	HYX01473	12	12	15	15	8	29	38	20	18	36	36	62	22	11	12	18	24	14	11	4	8	18	13	27	11	26	13	11	12	20	13	9	11	20	10	12	30	35	13	10	8	10	10	4	7
chr1_49297621_hg38	chr1	49295859	49299383	HYX01488	21	118	148	10	13	19	55	39	15	11	21	29	17	11	13	31	53	81	17	4	9	62	28	122	5	11	30	28	70	53	23	20	49	16	11	12	18	13	8	13	129	84	83	29	21
chr1_50152019_hg38	chr1	50150953	50153085	HYX01492	12	102	90	4	12	19	30	19	11	7	20	12	10	10	10	23	32	35	13	3	5	38	26	34	2	13	18	20	42	28	18	10	17	22	5	5	12	12	6	7	72	32	38	18	7
chr1_50699265_hg38	chr1	50693946	50704584	HYX01506	65	511	213	180	655	462	963	435	562	283	468	431	379	397	437	229	248	362	56	38	33	225	129	316	168	146	63	33	136	137	266	111	329	66	169	137	237	143	274	200	245	298	274	913	478
chr1_51906299_hg38	chr1	51904597	51908001	HYX01537	20	66	74	55	90	149	107	77	132	39	115	98	60	84	107	43	50	94	18	5	8	39	47	83	29	48	23	28	55	53	64	30	49	32	30	27	63	28	59	52	9	10	23	21	8
chr1_52603440_hg38	chr1	52600684	52606195	HYX01547	271	226	464	243	87	232	428	142	324	434	351	298	409	232	328	312	112	281	457	259	131	259	110	328	71	150	149	111	215	206	149	124	131	124	107	90	131	130	93	100	72	68	81	73	37
chr1_52629436_hg38	chr1	52628321	52630550	HYX01548	24	28	28	28	30	38	62	18	41	35	53	53	33	14	42	28	17	28	27	7	10	35	9	29	14	31	12	17	40	30	33	13	21	36	21	26	52	26	27	33	13	13	9	17	4
chr1_52632808_hg38	chr1	52631105	52634512	HYX01549	92	40	72	126	29	103	112	38	64	152	143	109	108	40	79	123	33	59	43	24	17	76	23	77	21	70	38	19	77	57	54	42	49	61	56	43	70	47	31	41	10	16	27	21	9
chr1_52637185_hg38	chr1	52636185	52638185	HYX01550	26	42	49	7	25	31	73	36	30	33	54	35	28	26	29	50	19	34	17	4	10	37	26	30	17	25	16	16	46	33	17	22	31	33	21	15	35	20	14	12	11	15	16	12	5
chr1_52752046_hg38	chr1	52750723	52753368	HYX01554	17	36	51	29	71	88	84	65	69	22	66	69	47	90	57	30	26	51	77	31	34	49	22	55	10	30	23	18	22	23	48	31	24	26	22	20	33	30	28	39	9	8	24	15	3
chr1_52915685_hg38	chr1	52913937	52917433	HYX01556	30	25	29	28	23	40	70	42	40	28	55	32	51	41	62	46	48	40	163	81	91	38	21	45	19	31	34	41	37	26	25	16	26	20	15	12	39	21	8	17	13	6	12	17	16
chr1_53015045_hg38	chr1	53013720	53016370	HYX01558	27	60	101	30	70	97	149	72	60	51	79	77	58	72	81	50	56	76	87	28	36	73	50	87	22	49	36	27	64	40	67	36	45	45	46	34	82	30	37	65	93	79	70	115	61
chr1_53396804_hg38	chr1	53395804	53397803	HYX01577	27	10	30	14	8	23	24	16	12	24	25	20	17	25	6	19	17	17	70	22	31	18	23	27	13	15	56	42	19	23	19	7	22	21	11	11	23	19	15	16	29	32	18	38	37
chr1_53417280_hg38	chr1	53416264	53418297	HYX01579	8	27	57	13	19	24	30	21	14	21	27	21	17	24	12	19	17	30	8	12	7	24	15	23	22	33	17	10	34	25	40	19	38	19	23	12	55	23	26	29	90	110	141	202	163
chr1_53537066_hg38	chr1	53533914	53540219	HYX01583	52	28	45	44	30	55	35	18	39	58	48	40	39	31	25	40	54	56	263	364	206	35	22	57	30	41	121	94	61	54	56	40	46	67	23	35	45	46	19	32	17	27	46	46	33
chr1_53619168_hg38	chr1	53616033	53622304	HYX01584	150	220	190	357	213	333	352	189	338	357	299	276	376	333	330	267	140	224	136	136	85	182	66	253	119	145	105	70	134	122	188	102	178	67	151	120	234	118	199	225	54	36	107	189	56
chr1_53863054_hg38	chr1	53862054	53864054	HYX01587	17	3	27	22	22	29	39	27	37	22	44	35	19	34	23	16	42	29	22	7	9	23	12	37	18	41	38	28	36	25	35	26	34	35	25	14	43	35	16	41	29	42	37	81	46
chr1_54460034_hg38	chr1	54459019	54461050	HYX01613	15	13	22	35	20	42	38	26	26	36	28	33	29	22	27	21	44	26	17	16	14	14	16	19	33	31	16	15	39	39	48	19	28	32	24	28	34	37	32	37	23	26	57	83	57
chr1_54950044_hg38	chr1	54948288	54951800	HYX01631	119	116	212	151	56	180	200	83	177	166	192	178	191	154	188	142	67	155	483	345	130	114	24	162	38	55	176	134	85	84	91	56	70	51	67	41	77	53	81	77	28	43	60	79	37
chr1_55039403_hg38	chr1	55036675	55042131	HYX01636	28	20	69	28	15	36	36	22	27	47	33	18	24	17	21	39	25	44	720	504	166	31	14	37	16	31	458	351	46	32	30	18	31	36	22	26	26	20	22	26	26	41	55	85	46
chr1_55043646_hg38	chr1	55042133	55045160	HYX01637	13	28	45	17	8	21	31	13	14	20	28	14	22	23	22	16	41	23	229	244	135	17	15	27	4	28	131	80	37	17	10	12	14	17	7	9	20	21	8	11	11	16	21	18	13
chr1_55067257_hg38	chr1	55061603	55072911	HYX01640	141	132	233	156	134	248	259	150	190	217	226	188	163	131	180	193	82	210	1188	774	476	170	96	232	65	107	490	578	134	122	135	108	135	126	101	57	168	108	106	127	140	135	211	158	100
chr1_56363641_hg38	chr1	56362509	56364773	HYX01665	6	44	30	24	59	43	110	32	61	21	45	43	36	22	42	17	39	38	10	4	4	23	25	31	23	24	15	8	26	19	52	20	41	15	27	21	35	26	39	54	48	48	77	167	91
chr1_57411653_hg38	chr1	57410653	57412653	HYX01690	7	24	21	2	5	11	19	6	4	5	7	4	7	4	3	5	10	14	92	46	53	12	6	10	1	6	33	43	7	10	1	6	6	7	0	4	8	4	3	7	13	11	19	7	8
chr1_57512940_hg38	chr1	57511936	57513943	HYX01692	7	4	8	3	10	21	13	5	7	7	6	2	7	5	7	10	1	13	8	6	3	13	2	15	8	17	36	29	20	19	28	16	10	7	13	12	28	23	16	14	40	41	31	46	27
chr1_58710524_hg38	chr1	58709305	58711742	HYX01707	18	46	62	8	23	23	21	21	11	19	12	16	13	16	6	27	17	50	108	22	16	42	26	45	6	16	37	57	18	24	13	12	18	20	11	3	13	6	4	10	42	51	39	20	11
chr1_59139396_hg38	chr1	59136403	59142389	HYX01719	76	90	145	48	62	176	135	129	117	64	172	137	100	94	129	129	87	157	44	22	30	161	75	161	28	81	42	35	56	66	47	53	49	87	38	34	64	39	30	49	28	28	36	59	24
chr1_59880752_hg38	chr1	59879534	59881969	HYX01743	18	30	47	16	23	25	55	28	24	25	27	35	21	10	33	17	12	24	21	3	7	26	15	19	33	38	37	28	30	30	38	28	44	20	35	33	31	37	54	57	96	89	142	243	120
chr1_60746594_hg38	chr1	60745424	60747763	HYX01756	27	22	59	53	34	33	102	46	45	52	61	88	34	30	71	31	28	55	24	14	3	44	14	62	13	42	14	12	20	17	22	16	18	25	16	18	27	18	21	20	49	37	68	86	51
chr1_60866517_hg38	chr1	60864158	60868876	HYX01758	21	51	139	19	45	102	126	103	118	47	94	179	42	45	138	41	67	124	79	58	47	132	42	149	24	33	26	74	26	23	38	38	43	46	27	17	46	36	43	52	83	88	86	99	53
chr1_60894549_hg38	chr1	60893549	60895549	HYX01759	10	14	27	8	16	33	49	34	30	18	27	25	12	52	34	19	7	30	31	15	24	40	18	36	11	29	10	37	12	18	19	17	23	17	11	16	19	25	13	30	43	60	71	122	76
chr1_61090432_hg38	chr1	61087113	61093751	HYX01767	41	497	367	41	396	453	403	373	452	111	381	447	181	449	405	143	231	398	710	641	264	287	143	401	148	121	176	177	186	141	265	132	284	111	125	95	226	129	247	178	284	217	264	620	245
chr1_61124182_hg38	chr1	61121497	61126866	HYX01768	43	360	298	76	342	352	502	337	515	102	383	442	181	345	482	151	214	352	414	187	165	212	108	290	109	144	111	118	102	124	182	95	199	65	111	122	234	111	180	171	171	175	202	389	205
chr1_61186519_hg38	chr1	61182576	61190462	HYX01770	161	597	609	189	449	505	732	539	947	253	755	789	388	689	858	406	418	673	792	795	392	510	213	710	242	278	266	268	253	322	381	216	473	153	285	181	422	242	386	329	407	381	505	848	444
chr1_61241716_hg38	chr1	61240719	61242712	HYX01772	5	66	49	21	42	39	128	74	89	36	61	66	24	53	71	29	14	43	154	49	34	41	16	39	28	32	36	59	29	26	20	9	34	21	27	17	45	18	29	38	34	30	28	38	48
chr1_61336874_hg38	chr1	61334000	61339748	HYX01777	47	119	180	54	127	182	324	209	249	94	219	276	140	173	222	133	97	185	144	80	110	165	72	211	72	125	76	52	102	95	129	90	111	95	92	72	169	88	99	103	174	175	210	238	132
chr1_61450181_hg38	chr1	61445292	61455070	HYX01781	103	258	309	83	184	280	482	297	307	148	413	321	204	288	276	221	140	311	352	209	166	272	108	253	96	192	119	119	119	117	144	131	121	134	87	91	243	130	92	129	219	204	258	298	170
chr1_61641212_hg38	chr1	61639565	61642859	HYX01784	45	66	168	46	28	75	110	72	73	50	78	75	48	53	65	58	60	111	39	16	12	80	37	118	20	61	30	15	54	48	61	33	36	27	27	16	45	25	17	53	91	67	95	98	72
chr1_61869848_hg38	chr1	61868569	61871128	HYX01788	19	16	12	10	3	11	13	21	11	9	4	6	7	15	8	13	42	18	134	125	39	19	6	17	8	16	37	63	22	21	23	14	17	23	7	12	19	17	9	19	27	28	33	19	8
chr1_62110593_hg38	chr1	62109595	62111591	HYX01794	6	34	23	9	8	21	22	15	7	9	19	12	13	8	7	2	1	14	157	61	41	19	9	20	5	17	55	66	14	16	6	15	9	15	12	8	18	12	8	6	24	29	32	18	11
chr1_62300659_hg38	chr1	62298378	62302940	HYX01797	35	57	57	67	91	161	98	69	69	56	104	116	42	50	53	59	76	76	69	19	33	47	40	45	36	56	100	74	68	51	64	34	56	50	31	29	94	53	38	80	50	51	80	197	82
chr1_62458068_hg38	chr1	62457036	62459101	HYX01801	27	31	35	29	16	16	63	34	33	45	31	32	55	42	30	22	24	25	23	10	5	17	15	20	10	18	13	17	12	15	11	9	13	14	11	10	9	9	12	28	19	21	21	20	14
chr1_62892188_hg38	chr1	62890954	62893422	HYX01807	9	29	20	19	46	39	90	76	53	34	33	35	32	27	56	22	31	26	10	1	0	17	23	27	33	34	10	16	26	39	57	19	31	12	29	26	21	33	28	49	6	7	8	16	4
chr1_63088261_hg38	chr1	63087147	63089375	HYX01809	4	22	27	17	26	32	63	28	38	21	41	35	25	45	34	17	26	25	12	5	8	17	10	23	8	20	3	9	12	8	16	6	13	7	5	2	10	14	8	18	23	37	26	41	17
chr1_63847140_hg38	chr1	63845993	63848287	HYX01822	29	74	51	41	77	67	145	70	145	67	62	89	62	109	126	52	62	66	23	32	38	51	29	54	5	23	17	25	10	20	17	23	16	22	12	20	17	22	18	38	7	9	13	12	3
chr1_63883102_hg38	chr1	63881019	63885184	HYX01823	46	154	84	41	114	65	333	140	148	73	138	148	132	124	135	103	97	84	127	70	75	108	33	86	9	33	38	56	37	25	28	30	22	41	10	21	36	21	20	39	19	18	30	18	13
chr1_64006638_hg38	chr1	64005634	64007643	HYX01829	25	42	77	17	42	27	73	32	78	37	49	59	34	26	57	20	19	40	93	52	46	32	19	52	5	14	31	39	23	14	17	16	8	17	13	12	18	15	4	19	5	10	15	12	4
chr1_64040666_hg38	chr1	64036934	64044397	HYX01830	130	514	399	135	307	229	1012	314	804	244	414	476	371	392	662	289	291	398	205	149	221	305	135	369	84	132	58	82	114	171	148	110	159	119	87	107	294	123	119	187	26	32	40	37	31
chr1_64046874_hg38	chr1	64045880	64047867	HYX01831	33	69	52	14	76	40	158	71	114	39	86	92	76	75	79	55	74	59	20	15	33	43	25	46	19	46	11	12	34	39	32	27	37	23	20	36	71	37	24	59	15	22	19	28	14
chr1_64155416_hg38	chr1	64154262	64156571	HYX01836	18	75	36	24	80	45	129	55	72	28	73	41	65	51	64	24	48	50	9	4	11	46	20	36	8	19	8	13	10	12	24	19	21	14	14	22	35	21	20	30	8	6	9	9	3
chr1_64363505_hg38	chr1	64362423	64364587	HYX01841	6	24	23	10	46	57	87	63	44	8	49	37	34	31	48	24	20	24	13	3	2	28	18	30	20	21	10	12	12	10	19	14	26	11	18	23	37	12	19	38	7	5	15	11	2
chr1_64537120_hg38	chr1	64536118	64538121	HYX01844	14	13	16	3	7	14	68	42	45	15	32	28	23	22	52	17	22	25	5	0	5	26	4	15	7	12	14	10	12	12	15	14	10	21	8	14	34	18	5	14	4	6	6	4	8
chr1_65459371_hg38	chr1	65458298	65460444	HYX01871	13	20	25	28	50	39	64	25	62	20	29	41	27	23	49	22	17	27	13	5	9	24	17	28	27	26	10	11	14	21	43	14	37	21	32	25	54	26	39	42	4	12	7	21	15
chr1_65525696_hg38	chr1	65524479	65526913	HYX01872	40	25	72	36	19	61	58	26	54	79	67	48	66	39	64	59	13	63	16	16	6	56	22	67	51	54	26	12	56	54	61	49	55	48	54	36	76	59	53	80	10	23	18	24	20
chr1_65978977_hg38	chr1	65977092	65980862	HYX01883	24	266	201	44	279	256	329	224	365	56	284	333	108	217	311	96	119	230	34	14	21	114	80	206	59	34	53	37	57	41	100	21	104	29	65	27	80	34	96	61	113	105	115	214	161
chr1_66169012_hg38	chr1	66167500	66170525	HYX01892	9	115	125	37	123	119	181	91	175	54	136	131	58	58	191	67	60	85	24	3	12	89	37	105	66	54	26	20	77	47	78	41	78	30	54	35	86	52	78	76	124	94	142	326	154
chr1_66176206_hg38	chr1	66173776	66178636	HYX01893	48	140	128	63	158	189	254	119	226	64	178	205	103	132	202	89	60	148	22	13	218	102	49	151	82	63	39	33	69	65	104	58	100	41	64	67	131	64	101	122	122	183	241	390	211
chr1_66182984_hg38	chr1	66181875	66184092	HYX01894	16	80	92	19	71	76	186	71	112	31	76	67	54	44	106	44	75	76	12	7	7	55	29	51	34	50	16	11	58	56	67	31	54	28	32	47	77	33	42	64	102	98	105	215	117
chr1_66272138_hg38	chr1	66270886	66273390	HYX01896	63	206	308	57	153	223	221	192	235	114	243	200	111	215	284	111	119	197	32	24	32	176	75	190	68	84	37	26	109	129	109	83	111	61	80	53	121	63	89	104	154	137	138	169	109
chr1_67019732_hg38	chr1	67018732	67020732	HYX01922	17	29	25	7	45	54	89	43	44	21	62	49	15	9	28	16	38	27	21	9	6	37	16	41	23	33	21	16	28	26	39	19	36	26	18	25	47	21	33	56	57	54	62	74	30
chr1_67134838_hg38	chr1	67133701	67135974	HYX01925	38	28	29	32	18	31	69	25	26	41	27	41	42	23	37	35	30	29	15	4	7	29	8	31	13	31	13	11	35	37	24	20	27	26	24	18	30	19	18	28	14	24	16	15	21
chr1_67307861_hg38	chr1	67306508	67309214	HYX01927	51	24	55	27	12	22	32	20	22	47	33	22	33	21	23	54	27	48	10	3	2	48	11	69	12	22	16	7	36	35	26	20	43	26	28	13	19	16	16	14	12	14	13	8	8
chr1_68112729_hg38	chr1	68110541	68114917	HYX01947	88	122	173	62	110	211	171	92	164	40	97	124	119	94	204	89	48	129	58	4	32	108	44	140	32	63	65	56	58	60	57	63	38	64	38	34	65	40	29	66	28	31	43	31	17
chr1_68149632_hg38	chr1	68148633	68150632	HYX01950	36	67	68	12	8	17	39	29	9	27	37	49	19	24	16	32	14	39	42	27	50	37	10	47	7	24	47	31	39	29	14	14	18	31	10	9	18	17	8	10	14	19	16	17	10
chr1_70487281_hg38	chr1	70486121	70488441	HYX01981	16	16	25	21	15	37	24	14	13	4	25	28	21	14	20	19	13	29	52	10	14	15	7	18	28	19	79	36	24	20	39	17	27	26	11	21	41	23	37	40	7	8	15	5	1
chr1_71428188_hg38	chr1	71424947	71431429	HYX01987	38	101	88	50	118	82	170	76	48	48	74	66	65	57	32	41	44	68	312	163	81	88	32	70	29	43	141	151	83	43	50	18	36	38	24	25	45	39	23	43	38	69	59	18	20
chr1_71565703_hg38	chr1	71562182	71569224	HYX01989	28	153	131	9	16	11	59	33	10	5	9	9	16	9	19	30	41	31	445	250	116	66	23	63	6	16	169	155	57	38	18	17	32	31	10	7	14	11	15	18	148	93	79	24	25
chr1_72064546_hg38	chr1	72063412	72065680	HYX01997	5	38	33	14	54	28	78	35	22	20	22	19	14	16	20	8	28	18	7	4	4	27	8	13	9	25	21	20	33	7	21	8	17	9	17	17	24	13	23	29	5	9	8	15	9
chr1_74357371_hg38	chr1	74355885	74358857	HYX02005	5	32	21	17	81	46	103	46	38	28	46	35	26	15	25	15	19	35	9	0	3	30	20	25	33	35	13	14	35	19	45	19	36	15	37	28	55	42	37	67	37	27	34	15	13
chr1_74363296_hg38	chr1	74360996	74365596	HYX02006	11	15	27	11	19	24	44	35	25	16	19	23	14	9	13	18	7	14	90	16	24	20	14	21	10	28	118	98	39	29	19	11	22	29	4	4	18	13	11	16	92	46	51	28	8
chr1_74505210_hg38	chr1	74503000	74507421	HYX02010	36	183	224	13	30	23	167	110	107	9	58	42	50	31	144	45	56	131	44	4	13	139	44	165	15	34	15	28	85	90	44	25	56	44	47	21	23	20	17	21	260	143	132	45	42
chr1_74513022_hg38	chr1	74511007	74515037	HYX02011	42	171	300	9	7	11	129	64	70	8	20	13	44	16	120	60	72	122	16	5	4	113	86	176	11	19	12	24	105	110	39	32	54	46	21	15	20	10	7	8	247	143	141	39	25
chr1_75426616_hg38	chr1	75425170	75428063	HYX02016	28	106	133	7	6	6	27	22	11	6	11	18	9	6	5	34	35	39	9	8	6	33	17	51	4	11	9	15	46	48	17	11	27	27	10	8	12	16	13	3	126	90	60	22	10
chr1_75521818_hg38	chr1	75520813	75522822	HYX02017	8	42	76	3	9	5	17	5	7	4	14	8	3	0	8	7	9	17	22	0	1	17	2	19	4	5	12	9	40	20	12	9	12	10	7	3	9	8	3	3	47	20	20	12	11
chr1_75796974_hg38	chr1	75795794	75798153	HYX02019	19	12	14	29	12	26	53	25	30	34	24	29	35	28	14	23	13	18	37	17	3	16	11	19	27	45	32	35	41	42	36	18	35	41	39	16	51	33	35	35	11	10	24	14	8
chr1_76674604_hg38	chr1	76673026	76676183	HYX02028	24	52	48	9	10	22	28	21	9	10	12	14	11	9	20	20	56	50	8	3	8	61	32	76	6	14	12	15	25	27	20	13	30	25	7	2	18	10	10	6	46	50	49	43	28
chr1_76764664_hg38	chr1	76762985	76766342	HYX02030	28	58	64	36	25	47	136	61	101	40	56	57	62	67	124	73	65	100	29	8	10	120	34	156	19	47	15	18	45	47	45	25	25	49	30	23	48	26	35	47	107	72	97	79	59
chr1_77282893_hg38	chr1	77279571	77286215	HYX02038	188	372	708	287	277	618	569	227	809	388	630	578	420	309	743	358	253	627	57	28	18	370	153	622	141	163	49	45	212	268	304	149	296	137	238	149	205	163	263	243	137	129	165	64	36
chr1_77375600_hg38	chr1	77374599	77376601	HYX02040	13	126	58	25	81	78	153	84	94	44	94	89	51	49	117	44	52	74	9	4	1	56	27	59	34	29	9	13	47	31	59	28	44	23	42	24	63	37	72	60	46	37	39	19	7
chr1_77379083_hg38	chr1	77377920	77380246	HYX02041	32	114	69	49	143	91	191	109	155	38	136	120	62	102	129	59	52	112	21	4	7	66	26	88	33	36	13	7	39	37	64	21	51	18	36	15	62	22	42	60	23	25	30	16	15
chr1_77393382_hg38	chr1	77385581	77401183	HYX02042	173	1019	567	306	1009	817	1868	828	1581	462	1281	1197	772	1223	1319	532	748	920	113	76	84	601	349	827	410	294	117	94	310	300	609	198	621	153	398	265	495	298	515	499	102	119	119	130	92
chr1_77413112_hg38	chr1	77411915	77414308	HYX02043	47	122	67	38	114	102	135	99	138	50	155	127	74	127	151	97	73	129	17	2	5	106	67	120	34	29	22	11	35	49	62	40	70	37	35	35	49	31	37	63	25	30	43	24	14
chr1_79006552_hg38	chr1	79005555	79007550	HYX02062	0	23	42	7	4	11	27	11	25	2	32	34	20	23	35	3	29	35	6	4	2	13	16	25	5	16	10	9	15	23	18	9	22	11	15	13	16	21	8	11	37	52	27	17	17
chr1_80892660_hg38	chr1	80891607	80893714	HYX02065	8	44	73	3	9	10	38	13	21	8	12	13	11	4	11	12	3	46	5	1	2	35	12	62	14	18	5	9	16	17	18	11	24	20	12	6	11	12	16	15	74	39	52	33	17
chr1_82921306_hg38	chr1	82920112	82922501	HYX02071	4	39	11	19	55	44	94	43	81	23	39	47	30	28	70	22	42	28	14	3	13	16	23	31	33	35	17	13	29	20	40	25	28	30	39	27	37	28	39	39	7	9	6	6	6
chr1_83006604_hg38	chr1	83005332	83007876	HYX02074	17	28	23	18	18	20	28	17	15	15	23	13	12	26	19	30	23	45	3	4	11	65	26	76	10	19	12	14	11	21	25	20	22	21	5	9	18	7	7	21	69	42	61	20	6
chr1_83412668_hg38	chr1	83410482	83414854	HYX02075	10	76	35	27	114	79	125	80	102	44	130	96	44	118	106	27	51	58	11	3	8	34	21	72	21	26	9	5	23	10	40	13	40	11	20	16	31	16	29	31	96	103	171	331	172
chr1_84166813_hg38	chr1	84162270	84171356	HYX02087	78	475	408	68	319	262	535	313	421	136	274	265	170	133	342	139	213	300	557	250	106	242	100	326	139	101	164	153	175	136	198	78	172	82	120	78	149	108	158	131	421	330	257	597	330
chr1_84177558_hg38	chr1	84176503	84178613	HYX02088	15	26	32	12	56	21	82	29	31	22	31	42	34	56	38	20	29	30	11	7	9	22	3	20	6	6	2	5	15	6	11	3	15	13	12	9	8	7	6	13	27	35	18	70	45
chr1_84350868_hg38	chr1	84346506	84355229	HYX02093	82	386	281	139	334	214	701	309	430	165	302	360	214	260	370	168	167	271	47	19	25	228	127	265	99	113	50	45	121	99	168	68	161	81	108	70	119	89	129	149	330	282	325	500	313
chr1_85418712_hg38	chr1	85416185	85421240	HYX02123	26	27	40	26	14	36	79	42	28	45	27	37	22	26	23	26	24	41	27	34	19	34	9	54	13	24	147	50	19	19	16	21	29	28	10	14	14	16	12	13	25	29	29	31	14
chr1_85629294_hg38	chr1	85628294	85630295	HYX02129	25	26	51	18	6	38	55	23	30	30	46	47	42	25	41	32	37	33	5	2	8	37	26	49	4	33	14	8	23	21	22	12	12	25	18	7	26	27	8	8	28	28	53	36	21
chr1_85650478_hg38	chr1	85649476	85651480	HYX02130	1	11	16	2	0	5	9	7	13	6	5	6	8	6	8	11	19	25	38	21	7	23	1	29	1	8	47	18	7	7	9	3	12	6	4	3	5	1	4	2	16	11	14	11	7
chr1_86446930_hg38	chr1	86444002	86449859	HYX02134	28	136	70	79	165	149	368	150	186	118	135	150	168	154	171	67	82	97	26	13	147	61	37	102	27	1	9	5	24	1	41	0	36	0	30	1	18	0	41	1	185	203	287	666	377
chr1_86472348_hg38	chr1	86471300	86473396	HYX02136	4	8	10	17	23	30	47	25	27	12	25	14	29	15	18	15	20	11	7	3	3	7	3	12	29	11	7	4	24	8	29	5	40	7	19	6	13	15	33	11	19	34	33	122	94
chr1_87209848_hg38	chr1	87206058	87213637	HYX02146	155	447	482	29	16	32	72	54	28	16	40	34	34	40	28	98	123	217	35	19	7	207	105	271	21	35	30	36	170	168	57	58	91	90	10	23	32	28	16	29	386	217	223	57	42
chr1_87279448_hg38	chr1	87277252	87281644	HYX02148	34	145	173	6	10	14	79	37	23	13	31	22	32	16	25	32	15	47	20	6	11	60	26	69	14	25	18	16	57	40	26	19	30	21	10	15	20	9	13	14	142	64	83	38	20
chr1_87956110_hg38	chr1	87955110	87957109	HYX02158	10	41	51	4	4	11	18	16	13	2	11	8	6	4	9	16	6	41	8	2	3	36	16	67	3	22	8	5	29	27	18	11	22	20	10	5	11	8	9	11	50	48	49	18	8
chr1_88303607_hg38	chr1	88302608	88304606	HYX02166	15	56	35	6	32	18	50	30	33	10	22	31	7	8	47	14	43	41	13	0	2	44	14	45	14	25	9	9	43	30	31	22	32	25	18	12	27	13	30	23	90	62	92	70	31
chr1_89127574_hg38	chr1	89124521	89130628	HYX02179	58	248	250	75	190	219	271	263	166	149	221	212	106	186	223	89	212	196	35	28	26	138	90	206	50	99	38	33	82	78	66	53	84	97	55	38	63	78	49	66	64	73	59	82	60
chr1_89591005_hg38	chr1	89589864	89592146	HYX02184	56	145	109	36	82	97	154	59	87	38	81	62	59	76	88	58	60	105	16	6	12	85	43	108	45	38	24	21	93	52	80	49	72	36	43	26	66	38	69	88	98	83	111	129	83
chr1_89709392_hg38	chr1	89708396	89710389	HYX02189	13	49	40	18	32	39	86	33	43	19	53	33	29	26	46	29	45	44	9	13	3	52	20	34	8	30	20	10	19	23	16	21	22	22	33	12	27	21	12	14	63	47	55	40	28
chr1_89740343_hg38	chr1	89737954	89742732	HYX02190	105	162	144	107	138	144	308	128	259	147	169	198	192	133	175	147	99	138	28	14	22	99	89	129	94	69	33	22	73	89	129	68	112	60	75	54	159	87	93	114	34	36	58	60	36
chr1_90781862_hg38	chr1	90780609	90783115	HYX02207	8	13	11	36	72	92	48	22	40	40	63	110	28	26	39	23	42	40	187	62	31	28	21	29	15	22	57	57	14	22	34	17	19	16	16	16	33	27	15	27	6	3	8	3	5
chr1_90972152_hg38	chr1	90970645	90973658	HYX02211	24	47	31	19	36	79	115	26	42	26	36	45	42	28	53	26	24	36	20	12	10	21	11	38	19	29	16	13	20	24	24	19	37	20	19	17	25	18	22	48	14	11	10	25	9
chr1_91345395_hg38	chr1	91344240	91346550	HYX02215	3	19	9	9	38	32	45	57	24	13	33	25	12	10	25	6	0	13	8	3	3	10	2	12	9	21	9	7	16	14	12	19	11	11	16	25	18	16	22	37	3	5	3	10	1
chr1_92167706_hg38	chr1	92165060	92170353	HYX02229	26	124	126	11	39	31	97	67	50	21	27	28	45	55	62	29	32	70	156	129	61	71	21	54	21	32	56	58	60	48	39	17	31	31	25	25	44	28	28	29	142	79	57	53	35
chr1_92754688_hg38	chr1	92751562	92757813	HYX02233	67	198	178	162	207	249	399	169	225	151	195	175	216	241	199	165	78	160	46	30	46	118	71	162	94	92	33	29	85	111	141	71	178	61	107	92	138	85	149	133	27	28	45	49	27
chr1_93079310_hg38	chr1	93077423	93081196	HYX02241	121	215	504	115	129	303	307	147	333	192	359	315	199	185	384	199	161	293	449	220	115	208	73	348	114	135	155	82	170	205	185	115	174	118	129	107	147	106	139	149	241	221	264	294	157
chr1_93553284_hg38	chr1	93552201	93554368	HYX02245	5	27	32	11	34	45	83	79	58	16	32	33	31	52	75	22	22	47	11	4	7	43	19	35	17	30	14	6	12	18	25	14	17	21	27	12	39	22	9	13	46	40	43	32	16
chr1_93617522_hg38	chr1	93616143	93618902	HYX02248	67	80	150	40	24	86	100	71	61	91	115	118	57	54	65	128	62	118	60	30	46	145	56	158	14	62	34	29	48	69	53	53	47	73	23	32	77	56	24	24	65	67	84	70	39
chr1_93730739_hg38	chr1	93728393	93733085	HYX02252	101	181	249	38	32	70	102	67	54	73	78	71	46	68	65	55	123	100	38	12	18	119	49	148	17	45	25	26	112	90	53	45	57	54	29	26	64	42	23	26	46	46	49	44	30
chr1_94030866_hg38	chr1	94029809	94031924	HYX02262	26	28	36	28	23	99	75	38	45	55	45	43	63	35	41	52	44	40	18	14	16	44	19	49	7	34	15	15	15	19	28	29	16	15	11	16	20	18	8	21	9	15	28	19	8
chr1_94069350_hg38	chr1	94067029	94071670	HYX02264	69	131	188	49	105	115	218	144	221	61	226	170	134	166	206	125	134	240	362	219	243	115	76	229	35	85	106	105	68	77	80	59	84	65	40	45	84	88	58	70	76	104	104	59	48
chr1_94097642_hg38	chr1	94090811	94104474	HYX02266	237	380	659	178	169	280	498	312	488	351	547	472	362	359	511	414	276	622	3419	2927	1357	506	209	744	123	203	972	979	236	266	256	231	243	290	170	127	302	213	138	149	263	300	415	281	170
chr1_94266084_hg38	chr1	94264867	94267300	HYX02272	14	26	34	25	66	79	73	39	64	31	50	63	29	28	49	38	23	56	73	10	17	29	22	42	27	15	54	53	31	31	54	20	46	18	30	27	53	23	26	46	24	29	53	48	35
chr1_94481844_hg38	chr1	94480725	94482964	HYX02279	7	25	49	15	47	79	58	31	67	16	53	70	23	15	62	8	29	35	20	10	7	15	11	42	12	10	21	1	29	16	29	7	25	20	13	9	17	14	23	23	49	42	42	138	80
chr1_94532228_hg38	chr1	94531221	94533235	HYX02281	17	32	35	17	16	33	70	50	41	31	44	43	28	38	50	38	25	42	13	7	3	37	11	50	13	33	5	13	15	24	13	17	18	38	14	7	32	17	9	14	37	38	34	39	16
chr1_95407796_hg38	chr1	95406484	95409107	HYX02307	19	38	31	18	69	99	79	44	58	27	60	76	28	83	80	22	15	53	19	8	15	28	12	42	26	42	16	13	28	32	58	27	35	20	31	25	56	36	23	49	7	12	11	15	5
chr1_96487577_hg38	chr1	96485857	96489297	HYX02311	14	146	79	49	177	183	294	96	139	57	130	158	102	109	126	62	105	115	29	6	3	61	47	106	54	49	28	18	46	52	85	32	86	26	48	44	94	52	87	91	132	150	199	415	267
chr1_96520500_hg38	chr1	96518648	96522352	HYX02312	37	52	87	35	69	82	143	74	94	59	64	107	67	80	101	71	48	64	19	12	27	64	37	67	29	41	20	16	18	33	52	30	35	44	31	21	48	55	39	51	63	89	113	123	83
chr1_96632396_hg38	chr1	96631236	96633556	HYX02315	10	30	20	23	39	25	70	32	43	26	40	38	27	44	36	13	7	24	13	3	2	16	13	15	17	24	9	10	9	12	24	8	27	15	18	19	24	17	34	42	15	32	43	106	60
chr1_97936030_hg38	chr1	97932752	97939307	HYX02329	29	256	129	106	340	232	427	192	307	141	217	241	149	105	240	101	192	187	34	5	18	80	83	166	48	46	17	21	45	24	74	26	48	40	36	29	55	36	64	79	12	12	20	30	10
chr1_97943716_hg38	chr1	97942625	97944808	HYX02330	8	42	35	33	68	57	86	17	45	18	37	51	47	36	46	22	35	40	4	1	3	17	9	32	11	13	7	9	8	5	20	6	9	8	7	6	15	6	14	15	6	2	7	8	3
chr1_98035175_hg38	chr1	98033395	98036955	HYX02331	15	103	100	17	35	36	102	36	31	12	43	20	24	20	54	18	17	54	9	0	0	50	20	64	10	14	4	16	28	23	8	13	14	14	7	3	7	3	4	8	48	32	25	18	8
chr1_99134348_hg38	chr1	99132579	99136118	HYX02335	16	47	45	28	39	18	217	90	99	47	50	45	92	70	111	26	70	45	14	2	4	61	34	47	13	27	11	14	13	17	23	9	21	20	16	12	30	15	17	20	78	91	59	205	106
chr1_99265162_hg38	chr1	99262928	99267396	HYX02337	74	192	416	57	24	68	221	80	211	100	125	94	128	84	236	95	107	228	15	7	7	128	61	250	27	58	16	21	123	108	84	65	73	70	68	48	44	60	25	39	192	203	164	109	108
chr1_99646900_hg38	chr1	99644873	99648927	HYX02339	33	75	159	27	30	48	82	67	100	39	111	98	48	57	111	53	36	119	7	9	8	85	27	131	23	72	26	19	60	76	52	64	65	74	45	36	64	56	24	39	69	99	71	65	47
chr1_101070460_hg38	chr1	101069477	101071443	HYX02368	9	4	12	7	10	16	49	30	16	13	17	22	11	14	9	13	0	15	8	11	7	20	4	14	3	21	2	4	14	9	12	7	10	13	4	4	15	14	5	11	39	31	16	23	19
chr1_101205194_hg38	chr1	101203316	101207071	HYX02369	36	166	130	11	14	25	79	44	24	30	40	42	15	18	32	60	74	84	87	13	51	75	21	86	9	30	27	49	24	27	14	22	22	42	12	13	31	23	9	9	47	63	42	35	30
chr1_101237702_hg38	chr1	101234467	101240936	HYX02370	135	161	582	131	52	232	245	104	390	223	398	421	185	154	484	193	159	481	131	53	68	223	55	447	51	127	65	43	112	160	103	150	139	145	125	64	123	116	56	94	194	177	192	140	106
chr1_101792258_hg38	chr1	101791219	101793297	HYX02376	3	39	17	1	2	2	13	3	3	3	3	7	1	3	4	4	5	49	11	6	6	28	12	66	5	5	15	14	7	11	13	5	13	9	1	7	4	4	1	1	41	14	21	11	1
chr1_101910264_hg38	chr1	101908704	101911823	HYX02377	17	35	17	1	2	6	65	40	31	11	8	9	37	36	37	17	4	23	102	203	114	30	14	20	2	5	18	15	10	9	5	4	9	12	15	4	6	6	4	5	47	34	30	8	4
chr1_101969938_hg38	chr1	101967827	101972049	HYX02379	14	41	40	5	9	8	24	10	6	12	9	16	13	9	12	18	25	30	213	144	147	30	12	42	2	10	39	57	20	21	13	14	12	18	8	7	10	8	6	4	56	30	35	13	16
chr1_102628406_hg38	chr1	102627334	102629479	HYX02382	6	40	19	12	61	35	72	28	25	29	35	35	17	27	23	20	5	36	7	1	0	29	7	20	20	20	5	8	8	17	23	13	31	16	16	17	34	21	31	38	3	5	8	19	7
chr1_106620640_hg38	chr1	106618846	106622434	HYX02385	74	99	171	6	10	10	17	7	4	7	7	8	9	3	9	30	37	35	12	4	3	42	19	55	2	10	17	24	39	35	16	8	22	26	8	7	12	7	8	7	7	5	9	9	5
chr1_107867297_hg38	chr1	107865326	107869268	HYX02397	42	177	188	7	11	14	55	27	28	6	32	38	28	19	42	11	13	30	20	7	8	21	15	19	5	11	13	25	36	17	10	11	17	18	5	8	16	13	6	6	33	15	29	26	18
chr1_107880337_hg38	chr1	107879330	107881344	HYX02399	5	48	48	2	1	2	63	30	29	5	10	6	30	22	59	4	2	7	4	2	1	9	5	3	4	9	8	12	18	4	1	0	5	6	10	6	8	4	3	5	32	24	27	13	7
chr1_108816552_hg38	chr1	108813687	108819418	HYX02411	131	411	545	171	271	414	656	338	616	177	530	527	265	425	644	314	282	441	194	174	110	337	176	441	121	151	113	107	137	172	213	95	224	104	141	134	229	127	181	171	357	357	437	621	382
chr1_109186514_hg38	chr1	109184591	109188438	HYX02422	261	297	521	195	122	247	324	151	316	213	246	277	285	309	335	253	202	330	54	33	23	235	102	358	85	119	61	37	152	182	153	106	157	107	140	82	179	76	138	130	176	134	128	55	26
chr1_110007818_hg38	chr1	110005834	110009801	HYX02463	20	78	110	39	50	77	175	132	95	65	105	162	59	67	101	82	65	119	577	289	171	136	45	157	35	48	110	106	49	49	60	51	64	67	42	17	78	55	45	54	122	118	155	192	103
chr1_110391091_hg38	chr1	110390092	110392090	HYX02482	23	47	66	14	26	46	66	30	38	14	35	45	22	43	45	22	13	35	58	15	9	40	13	54	11	31	31	39	27	29	31	9	16	15	15	8	36	17	14	15	43	45	39	49	27
chr1_110713762_hg38	chr1	110711516	110716007	HYX02497	46	157	128	49	116	89	230	165	157	88	183	134	96	103	205	134	190	166	25	6	13	160	64	177	21	62	24	18	53	78	63	35	49	36	35	33	55	47	32	55	47	66	43	11	18
chr1_111488508_hg38	chr1	111485119	111491896	HYX02513	196	368	325	298	269	401	577	285	513	313	514	424	502	404	576	384	220	366	59	27	47	341	136	358	72	80	43	39	75	91	94	87	115	76	78	60	218	77	91	103	53	54	54	93	48
chr1_111803372_hg38	chr1	111799731	111807014	HYX02523	129	107	159	63	37	79	77	51	61	78	74	71	74	66	62	150	56	121	1040	951	459	90	47	122	22	62	321	397	97	99	64	58	54	84	32	35	41	34	23	39	20	27	29	17	8
chr1_112033881_hg38	chr1	112031337	112036425	HYX02535	57	120	88	21	25	35	51	27	17	29	27	14	25	34	35	34	44	58	608	327	351	40	26	39	10	23	100	187	33	25	11	30	25	35	15	10	20	17	12	14	20	20	24	23	10
chr1_112146052_hg38	chr1	112143258	112148845	HYX02538	39	74	59	22	18	16	59	30	19	23	27	32	23	16	25	36	38	33	565	311	250	27	26	41	16	17	129	208	48	58	20	21	38	30	20	13	28	11	9	14	27	19	29	37	15
chr1_112324686_hg38	chr1	112322684	112326687	HYX02544	128	133	154	30	22	37	80	28	33	82	52	37	70	32	39	79	24	141	107	152	138	83	33	117	17	39	50	38	81	80	58	34	35	46	21	15	28	26	12	23	68	67	64	24	20
chr1_112346829_hg38	chr1	112345650	112348008	HYX02546	21	41	21	12	6	12	35	20	15	6	23	16	17	8	17	26	4	26	130	81	72	15	12	33	7	10	40	34	17	23	12	9	7	17	6	7	17	10	7	9	30	14	23	14	4
chr1_112514676_hg38	chr1	112512475	112516877	HYX02554	115	121	263	30	43	73	136	115	123	68	79	92	111	107	149	112	82	132	31	32	30	130	65	116	23	72	36	38	96	104	34	49	60	59	31	27	49	45	32	33	20	23	24	23	18
chr1_113970090_hg38	chr1	113968948	113971232	HYX02580	24	38	33	27	33	46	118	47	52	41	65	42	61	45	59	45	51	31	41	19	20	45	26	49	17	32	24	20	12	24	28	17	25	21	13	23	42	31	16	33	18	18	19	14	8
chr1_114113716_hg38	chr1	114111915	114115516	HYX02583	44	57	88	55	38	85	128	64	86	63	135	116	89	71	104	91	31	69	33	12	13	55	28	73	15	45	28	34	35	37	41	21	37	35	40	19	66	24	25	28	16	17	27	25	16
chr1_114118667_hg38	chr1	114117669	114119665	HYX02584	35	35	46	41	15	39	92	51	28	58	64	34	45	32	37	57	25	29	36	19	37	30	16	49	20	29	43	26	21	32	25	40	37	38	35	14	32	14	18	17	6	21	23	20	11
chr1_116209350_hg38	chr1	116207347	116211354	HYX02618	68	115	130	25	31	44	100	40	54	15	37	38	29	20	47	76	77	161	98	33	54	85	43	108	20	27	34	34	82	65	47	34	37	39	14	13	31	14	24	28	28	21	27	22	13
chr1_116233286_hg38	chr1	116232218	116234355	HYX02619	10	19	13	20	20	29	37	19	34	15	26	16	21	25	30	9	10	30	19	12	19	22	18	13	18	19	24	18	24	22	36	11	21	18	17	19	28	18	16	34	15	19	14	20	9
chr1_116916344_hg38	chr1	116914205	116918484	HYX02650	76	118	153	37	54	100	178	93	123	72	96	137	66	65	109	67	75	153	40	9	15	116	69	204	40	79	22	29	83	73	63	47	61	74	51	34	81	34	57	79	160	152	212	186	141
chr1_116948367_hg38	chr1	116944573	116952161	HYX02651	75	132	112	107	195	233	344	171	191	156	222	214	168	162	206	136	102	179	38	31	18	163	73	190	155	177	45	42	131	107	199	99	177	117	148	125	198	125	189	197	267	297	407	853	460
chr1_117113371_hg38	chr1	117112132	117114610	HYX02658	53	138	141	16	14	28	43	38	26	23	39	31	24	23	30	45	40	60	22	15	4	61	19	84	15	34	14	11	54	61	30	35	40	43	30	18	30	26	16	32	24	18	20	23	14
chr1_117336410_hg38	chr1	117334688	117338133	HYX02661	29	49	44	60	99	92	113	65	72	55	101	73	50	53	69	59	57	65	12	13	3	50	36	66	27	39	18	11	37	39	51	21	43	21	40	25	32	28	44	43	8	10	15	13	10
chr1_117363884_hg38	chr1	117362768	117365000	HYX02662	18	32	30	20	44	45	74	40	62	15	36	54	37	38	56	26	4	40	17	15	10	37	22	47	23	20	15	16	26	21	24	15	28	20	27	15	41	23	35	42	16	16	32	32	15
chr1_117436326_hg38	chr1	117434882	117437771	HYX02663	38	100	72	49	135	109	203	82	103	81	112	116	91	59	105	58	114	99	14	22	17	78	47	80	33	38	14	15	36	31	53	24	66	23	40	33	23	38	45	46	7	7	14	10	12
chr1_117594754_hg38	chr1	117593637	117595871	HYX02665	13	14	13	11	6	18	12	13	9	5	5	20	14	5	9	4	11	9	83	69	38	4	5	8	6	7	22	21	13	6	10	3	4	7	2	4	9	1	4	6	12	10	17	7	8
chr1_117613824_hg38	chr1	117612313	117615335	HYX02667	51	105	144	10	10	32	58	23	28	10	16	33	14	13	35	35	18	63	32	5	18	62	30	73	13	28	28	18	65	50	26	20	20	24	20	8	27	24	23	18	18	6	27	11	9
chr1_117684464_hg38	chr1	117681217	117687711	HYX02668	116	262	398	36	29	61	68	36	44	31	47	52	24	32	38	86	23	95	256	125	106	89	52	142	18	38	47	76	175	113	33	33	47	57	28	18	29	34	26	31	147	103	78	53	20
chr1_117734292_hg38	chr1	117732182	117736403	HYX02670	27	44	43	24	27	54	65	56	36	37	41	42	25	42	34	26	37	45	236	167	98	26	30	45	22	35	48	55	35	33	30	28	29	40	21	16	43	31	19	45	7	9	24	23	9
chr1_117758815_hg38	chr1	117757706	117759924	HYX02671	33	46	111	32	11	61	40	27	49	29	42	39	49	21	30	37	36	53	45	33	36	41	19	56	20	22	16	13	59	40	33	22	22	36	26	14	30	23	22	38	16	10	24	25	10
chr1_117815928_hg38	chr1	117812431	117819424	HYX02672	126	196	256	25	16	27	30	23	19	22	32	36	27	29	27	68	67	92	158	71	71	110	41	137	22	31	58	58	106	79	28	37	40	55	17	11	26	18	19	16	16	14	14	26	9
chr1_117821444_hg38	chr1	117820263	117822626	HYX02673	47	72	105	3	12	14	28	11	20	20	31	21	21	17	30	24	30	40	27	14	21	31	16	68	3	11	14	14	15	8	3	4	6	8	6	3	10	10	5	6	13	8	11	8	6
chr1_118295400_hg38	chr1	118294296	118296503	HYX02675	6	11	29	14	36	47	48	27	22	29	40	36	23	24	22	18	18	28	20	7	2	31	16	21	14	22	8	10	17	19	22	9	18	10	10	13	23	17	21	15	23	7	17	18	9
chr1_118987650_hg38	chr1	118984801	118990500	HYX02676	48	54	214	55	12	84	79	20	154	73	72	90	91	67	129	102	44	127	32	16	6	168	38	126	26	56	44	30	76	86	77	67	102	106	50	40	60	56	38	53	68	47	67	35	14
chr1_119080653_hg38	chr1	119079402	119081904	HYX02677	7	31	21	5	13	13	43	23	6	9	14	12	19	27	10	9	12	16	66	63	41	15	9	21	1	14	72	49	22	26	13	13	23	20	7	15	13	10	9	7	6	8	10	9	1
chr1_119919150_hg38	chr1	119918150	119920150	HYX02690	8	8	16	9	13	9	25	14	5	6	12	9	8	17	8	17	14	10	9	6	6	10	10	10	3	7	40	20	9	11	9	8	10	12	6	3	10	14	0	7	11	12	11	15	9
chr1_145823808_hg38	chr1	145821807	145825809	HYX02703	85	85	359	162	72	269	226	63	245	197	319	247	182	109	305	182	68	230	317	190	54	161	30	232	104	135	192	128	185	207	183	115	182	104	161	118	184	139	151	149	336	219	307	288	188
chr1_147189302_hg38	chr1	147188155	147190448	HYX02711	10	21	14	34	43	65	64	19	46	23	28	38	48	16	35	23	11	26	10	2	3	14	10	31	12	18	12	6	11	8	40	17	33	16	21	10	20	16	32	33	9	9	7	12	4
chr1_147237260_hg38	chr1	147236225	147238295	HYX02713	14	8	19	58	23	39	40	11	28	61	34	42	40	18	32	23	0	33	17	11	6	13	10	26	9	18	23	15	18	16	20	12	26	19	12	20	12	10	14	16	39	30	33	58	29
chr1_147541474_hg38	chr1	147538642	147544305	HYX02717	153	310	612	143	181	418	398	194	447	202	444	474	258	223	442	259	229	447	662	319	150	311	105	476	126	173	247	186	222	248	232	137	251	135	162	96	202	146	205	142	344	264	317	447	234
chr1_147771895_hg38	chr1	147770848	147772942	HYX02722	31	37	63	9	19	23	34	23	50	26	58	34	32	46	33	38	26	41	15	6	2	35	14	40	14	35	22	21	45	27	24	22	37	26	23	14	34	19	10	23	14	9	16	22	10
chr1_149010170_hg38	chr1	149008596	149011743	HYX02728	13	18	18	6	5	8	16	9	2	4	15	5	8	5	13	21	14	14	6	10	1	15	14	13	19	30	23	22	99	74	35	16	38	34	23	16	37	23	20	19	150	76	95	43	30
chr1_150667632_hg38	chr1	150666173	150669092	HYX02755	21	16	29	39	16	34	54	27	25	35	48	44	32	49	30	25	55	28	12	22	3	29	9	29	50	52	26	11	38	38	68	26	70	20	47	27	58	42	71	75	10	17	15	24	12
chr1_151047978_hg38	chr1	151046369	151049588	HYX02762	155	140	546	241	94	422	339	132	421	346	431	394	312	184	383	347	156	348	719	303	89	263	48	412	114	150	194	126	189	196	182	140	208	109	148	82	171	124	135	123	45	30	73	62	30
chr1_151441980_hg38	chr1	151440017	151443944	HYX02776	24	50	69	55	75	120	131	78	65	57	88	62	66	71	73	45	36	59	79	55	77	58	22	68	23	49	27	31	46	52	33	37	42	30	27	34	76	51	55	69	80	69	77	122	61
chr1_151569844_hg38	chr1	151568756	151570932	HYX02780	12	12	26	14	8	19	12	17	23	13	23	11	12	10	12	7	6	25	119	32	40	16	3	19	5	21	65	92	18	13	18	7	9	14	18	7	11	13	7	14	33	23	58	61	30
chr1_151811101_hg38	chr1	151804030	151818172	HYX02790	319	416	394	360	341	445	588	274	600	460	458	489	374	417	471	345	242	460	2424	2041	995	282	142	358	217	255	379	559	349	297	424	212	326	223	226	172	436	258	296	369	249	217	358	508	269
chr1_151826534_hg38	chr1	151818712	151834356	HYX02791	306	300	537	415	238	525	455	250	520	517	383	559	429	354	481	358	180	451	3253	2833	1381	292	137	440	180	307	537	629	282	200	332	140	245	182	170	130	350	217	218	262	184	227	374	407	237
chr1_152001688_hg38	chr1	152000508	152002868	HYX02794	18	35	44	23	48	62	51	29	32	15	47	52	28	14	39	32	22	40	18	4	4	30	18	48	23	16	14	14	23	29	38	25	29	32	23	15	35	26	17	27	8	7	12	30	9
chr1_152189331_hg38	chr1	152188051	152190611	HYX02799	33	39	74	33	23	54	49	36	46	87	102	53	39	47	55	53	20	48	16	16	2	42	13	51	33	60	60	44	62	106	71	44	56	70	55	42	36	47	31	53	8	8	10	9	5
chr1_152760819_hg38	chr1	152759400	152762238	HYX02801	26	16	30	7	2	14	112	64	63	9	7	6	84	68	102	25	36	23	12	7	1	22	18	20	13	27	24	23	12	27	16	12	12	19	31	24	11	11	9	7	7	2	5	9	4
chr1_153220459_hg38	chr1	153218920	153221998	HYX02805	37	36	39	67	81	113	70	43	81	54	79	83	43	49	46	44	32	62	13	6	34	42	24	56	32	25	20	8	30	25	41	23	17	21	17	11	38	27	27	32	18	20	21	34	18
chr1_153361374_hg38	chr1	153360373	153362376	HYX02807	34	27	31	15	27	31	28	27	20	27	53	19	28	36	24	35	35	39	13	4	1	47	25	46	10	30	16	14	25	29	26	30	29	40	18	14	23	20	14	22	2	3	9	9	2
chr1_153367801_hg38	chr1	153366803	153368799	HYX02808	22	28	16	7	21	14	25	43	11	10	39	14	21	16	22	16	42	21	12	2	4	14	17	19	12	21	18	12	17	22	26	20	34	22	17	5	28	10	16	13	5	6	10	5	1
chr1_153545428_hg38	chr1	153543862	153546994	HYX02811	63	74	190	86	54	115	114	68	160	178	208	308	119	139	148	67	79	168	50	48	33	66	34	135	51	75	32	28	88	67	83	54	69	65	51	44	112	57	63	81	18	40	50	44	49
chr1_153567292_hg38	chr1	153564783	153569801	HYX02812	269	188	515	245	114	285	302	156	339	417	365	406	353	261	416	292	158	343	190	213	112	255	102	411	64	90	59	70	110	169	129	97	111	133	83	61	152	106	84	114	73	80	113	142	83
chr1_154480365_hg38	chr1	154479148	154481582	HYX02839	16	43	73	33	64	91	133	86	87	24	67	70	43	76	77	50	24	69	10	4	7	68	19	71	22	31	25	32	28	39	42	27	24	19	24	23	32	32	24	38	68	67	76	137	67
chr1_154768224_hg38	chr1	154766484	154769963	HYX02853	64	73	84	117	114	233	261	176	175	142	228	243	151	242	207	114	113	150	32	16	21	122	72	148	40	88	30	17	42	55	77	39	67	69	56	52	63	55	52	75	143	135	217	369	225
chr1_155433215_hg38	chr1	155431326	155435104	HYX02874	51	57	73	48	38	55	78	37	51	55	51	61	63	53	64	65	26	61	217	173	74	43	28	68	40	48	103	80	81	66	70	56	70	48	37	31	75	41	43	72	13	16	20	19	11
chr1_155472742_hg38	chr1	155469603	155475881	HYX02875	64	209	111	151	350	295	418	217	194	127	298	237	224	362	184	188	177	197	62	57	48	173	77	170	147	136	67	54	118	122	218	115	284	81	135	119	236	151	257	272	49	60	58	77	46
chr1_155645973_hg38	chr1	155644565	155647381	HYX02878	38	58	59	48	117	140	125	76	83	42	116	85	48	72	91	58	94	62	19	6	13	60	29	69	48	87	17	16	70	61	91	51	56	69	61	39	93	65	54	98	15	8	12	16	5
chr1_155713466_hg38	chr1	155712009	155714922	HYX02879	13	46	41	37	85	141	111	61	77	38	76	69	40	58	63	30	41	61	18	17	18	41	27	62	62	57	22	16	52	48	61	35	96	38	45	42	76	49	63	81	27	18	17	31	29
chr1_155729114_hg38	chr1	155727707	155730520	HYX02880	48	58	63	57	66	116	121	48	105	53	103	89	79	76	79	79	65	78	28	12	6	57	35	76	52	58	21	13	51	57	68	34	66	23	50	32	78	41	47	83	19	13	24	29	19
chr1_156666708_hg38	chr1	156654575	156678841	HYX02916	1221	1538	3710	1204	673	2483	1430	861	2893	1769	2401	2581	1652	1589	2776	1648	1023	2649	2900	2508	1300	1462	606	2677	628	924	1394	1725	1315	1414	1193	891	1135	857	796	602	1167	899	879	928	863	710	1135	1390	668
chr1_156798031_hg38	chr1	156793401	156802661	HYX02921	207	500	527	389	449	677	801	312	763	385	720	697	618	479	688	475	425	526	234	85	93	303	149	514	141	182	161	129	168	172	215	110	224	96	136	120	205	173	210	245	93	109	117	310	163
chr1_156931782_hg38	chr1	156930350	156933214	HYX02926	70	50	89	65	32	80	81	74	122	64	104	111	75	91	97	78	68	84	48	19	21	75	23	81	44	97	45	48	64	55	60	34	54	70	49	43	76	59	48	57	17	25	24	40	23
chr1_157119052_hg38	chr1	157117999	157120105	HYX02933	59	89	103	11	9	31	33	36	27	15	31	23	27	40	29	52	43	57	32	28	37	40	32	43	14	21	21	31	45	30	16	14	29	26	18	13	30	17	10	18	6	23	22	14	13
chr1_158177812_hg38	chr1	158176768	158178855	HYX02945	28	11	17	31	23	53	48	15	46	50	26	31	52	21	27	25	14	20	14	5	2	22	10	29	11	22	8	8	4	11	18	11	13	12	14	5	31	10	11	10	29	16	28	35	13
chr1_159005763_hg38	chr1	159004333	159007193	HYX02949	25	90	115	31	85	74	103	67	78	52	71	63	50	49	82	53	29	57	17	9	8	73	24	78	14	44	12	15	46	23	35	16	29	31	19	13	28	27	22	31	16	14	13	17	5
chr1_159229817_hg38	chr1	159228819	159230815	HYX02961	3	10	16	8	15	15	24	13	12	17	18	11	16	16	4	9	11	12	168	57	40	12	9	13	5	11	37	68	10	8	11	7	15	6	7	4	11	13	9	7	15	7	8	23	9
chr1_159705388_hg38	chr1	159703966	159706811	HYX02963	39	57	31	51	125	115	149	90	119	47	94	80	55	86	96	43	29	68	16	5	15	45	38	67	27	35	15	14	20	23	45	20	39	25	38	30	45	37	35	62	11	15	12	31	15
chr1_160998069_hg38	chr1	160996687	160999451	HYX03004	58	43	56	35	23	63	119	42	50	38	83	62	86	37	76	69	54	63	20	0	8	73	23	64	22	52	22	24	51	44	51	46	29	53	24	22	56	42	30	36	20	9	27	35	19
chr1_161487680_hg38	chr1	161485632	161489729	HYX03024	20	74	50	67	75	273	144	64	103	53	82	74	83	81	114	42	36	64	14	4	8	55	37	64	28	34	18	19	20	45	30	13	23	29	22	23	34	21	23	35	9	11	19	17	6
chr1_161506084_hg38	chr1	161504670	161507498	HYX03025	29	73	59	31	55	162	83	100	81	41	150	106	44	64	100	39	74	70	33	8	10	60	51	76	10	40	14	19	23	42	40	30	40	39	16	16	43	26	24	20	15	13	5	9	8
chr1_161512170_hg38	chr1	161509478	161514863	HYX03026	44	108	73	180	211	390	215	171	209	107	176	145	188	226	214	92	148	112	20	9	9	102	56	117	60	74	35	22	56	58	87	52	54	54	59	64	97	75	76	123	6	11	17	20	10
chr1_161676877_hg38	chr1	161674185	161679569	HYX03030	51	111	76	116	208	263	289	164	185	106	214	145	150	213	209	99	67	91	24	15	10	63	62	114	125	189	62	35	102	164	232	106	237	86	169	138	212	152	180	259	10	4	8	18	6
chr1_161726926_hg38	chr1	161725106	161728746	HYX03032	186	71	581	225	56	349	245	74	242	279	248	262	244	86	347	284	47	302	771	156	36	247	42	318	88	111	94	53	188	295	125	201	200	117	104	99	127	109	109	110	13	16	19	34	12
chr1_161986240_hg38	chr1	161984592	161987888	HYX03037	89	98	137	165	96	256	280	110	231	214	171	166	222	212	241	136	93	119	20	8	3	84	76	138	44	92	18	26	52	57	79	49	70	35	74	66	108	58	83	91	9	19	33	47	32
chr1_161994650_hg38	chr1	161992469	161996832	HYX03038	81	178	154	215	178	481	384	172	394	240	261	300	259	320	388	194	78	178	40	6	11	116	70	197	139	118	43	39	113	129	201	94	221	65	132	124	222	110	195	231	20	28	34	41	28
chr1_162010270_hg38	chr1	162008172	162012368	HYX03040	58	71	105	190	94	329	200	127	297	145	98	182	177	159	271	103	24	131	37	10	8	67	40	151	99	115	32	22	94	105	168	61	157	71	106	103	193	99	150	193	18	34	37	35	30
chr1_162033710_hg38	chr1	162032698	162034722	HYX03042	12	43	76	35	52	89	85	48	95	38	27	80	37	62	86	31	26	60	8	6	4	31	19	62	31	31	14	19	23	19	42	26	27	7	22	13	27	26	28	49	9	11	16	13	6
chr1_162240303_hg38	chr1	162239308	162241298	HYX03053	36	36	62	19	33	45	31	12	21	33	47	46	18	22	16	32	8	34	85	67	42	22	12	35	13	18	43	53	43	27	36	21	14	34	12	13	24	17	19	30	34	50	42	64	67
chr1_162613821_hg38	chr1	162612821	162614821	HYX03060	25	22	30	17	19	65	42	29	25	22	34	36	21	14	27	34	31	37	21	11	16	30	10	51	18	24	19	14	21	15	37	16	21	14	10	11	24	16	32	30	14	23	20	8	20
chr1_162790328_hg38	chr1	162788640	162792016	HYX03064	55	102	149	67	64	152	141	95	112	100	116	145	71	63	117	108	79	140	156	114	39	105	51	147	37	70	22	36	66	64	54	37	52	44	39	38	60	53	48	60	135	101	141	200	83
chr1_163068332_hg38	chr1	163063725	163072939	HYX03070	56	479	603	12	42	44	277	189	236	35	89	71	104	122	258	90	134	320	36	9	11	283	102	371	25	51	33	47	191	161	89	65	100	61	54	39	56	29	48	33	458	247	200	65	51
chr1_163171914_hg38	chr1	163170805	163173024	HYX03071	8	64	78	7	9	10	34	22	20	16	20	16	3	19	23	17	7	66	7	3	6	42	25	57	5	11	8	8	46	26	13	18	27	21	14	4	12	11	8	7	47	54	36	28	9
chr1_163399758_hg38	chr1	163398210	163401305	HYX03075	17	39	30	27	62	36	95	71	33	32	87	68	45	68	39	52	27	41	26	2	12	43	25	49	25	44	15	17	18	22	32	22	51	37	30	23	52	36	39	48	53	51	55	49	43
chr1_163692742_hg38	chr1	163691744	163693741	HYX03080	14	29	12	10	3	8	6	6	4	10	8	3	1	8	3	10	4	11	10	4	3	18	11	28	5	6	8	18	41	25	5	15	12	11	5	5	7	6	2	1	7	5	15	9	5
chr1_164973547_hg38	chr1	164972531	164974563	HYX03112	13	30	19	8	25	14	40	13	21	12	14	23	14	33	10	2	4	12	6	0	1	6	9	8	9	13	7	13	21	18	41	21	26	13	11	11	28	8	21	38	6	7	7	19	6
chr1_165162876_hg38	chr1	165161876	165163876	HYX03117	14	10	17	42	17	39	73	38	40	33	26	32	46	30	27	36	19	23	12	4	2	21	4	24	23	35	22	13	13	24	34	23	23	36	30	26	13	13	30	32	4	3	14	8	5
chr1_166036554_hg38	chr1	166035260	166037848	HYX03136	17	12	19	4	6	13	26	10	6	6	6	3	6	8	12	8	14	11	44	54	35	12	6	11	8	17	93	41	15	17	17	13	17	15	19	6	15	15	4	17	6	4	8	11	9
chr1_166129436_hg38	chr1	166128048	166130823	HYX03140	24	38	63	6	7	14	24	11	14	3	16	4	13	15	16	13	14	34	121	88	70	33	14	43	7	13	94	59	23	38	15	13	11	16	6	8	15	9	10	14	64	52	35	21	18
chr1_166858864_hg38	chr1	166856893	166860836	HYX03146	66	260	219	113	180	243	455	207	287	142	275	234	240	259	271	141	144	173	68	98	56	153	53	224	72	110	44	32	98	98	126	76	123	62	91	78	173	98	106	144	184	170	164	435	226
chr1_166870094_hg38	chr1	166868964	166871223	HYX03147	16	54	56	28	78	85	79	43	70	51	54	68	49	85	69	28	25	61	31	23	15	37	26	44	25	40	16	17	19	33	44	28	48	30	38	27	67	32	42	66	48	59	71	126	69
chr1_167044256_hg38	chr1	167042958	167045555	HYX03153	36	75	93	31	35	59	68	23	35	24	50	44	32	20	46	40	23	61	94	75	44	48	25	71	11	16	44	38	76	37	30	27	25	36	10	20	36	22	11	17	93	79	81	40	25
chr1_167120982_hg38	chr1	167118820	167123145	HYX03157	97	80	243	123	96	142	151	57	193	147	119	148	141	107	208	128	47	167	619	389	187	88	41	154	23	46	134	134	83	73	52	41	45	47	35	25	33	38	18	36	17	33	38	26	24
chr1_167186724_hg38	chr1	167184608	167188840	HYX03161	13	42	37	25	26	56	82	30	38	18	24	23	35	35	27	20	19	37	1044	451	207	26	17	34	17	17	199	168	25	28	35	13	28	21	16	14	40	21	32	28	6	3	12	6	4
chr1_167328532_hg38	chr1	167326493	167330571	HYX03164	18	99	112	32	97	79	218	97	118	56	86	118	57	69	128	51	59	115	59	11	16	102	29	112	33	54	20	18	53	66	52	44	48	41	54	33	82	53	59	57	163	121	118	113	81
chr1_169044294_hg38	chr1	169043294	169045294	HYX03213	43	98	66	35	73	90	92	48	71	30	87	75	47	46	58	44	48	70	30	5	12	61	29	52	21	28	21	19	34	40	49	23	23	31	15	15	41	27	35	45	17	21	21	19	16
chr1_169427042_hg38	chr1	169425559	169428526	HYX03220	42	112	176	61	72	90	164	67	84	74	107	117	89	101	87	58	52	86	109	103	65	74	26	97	35	55	45	42	75	63	54	43	39	34	41	37	52	43	44	45	129	86	90	111	77
chr1_169460582_hg38	chr1	169459588	169461577	HYX03221	22	19	40	10	6	20	29	14	22	25	29	26	23	13	25	21	16	38	15	10	13	23	9	31	11	14	15	16	24	20	11	15	19	22	12	6	14	14	8	10	69	61	66	29	30
chr1_169644760_hg38	chr1	169643422	169646098	HYX03223	7	81	12	26	95	76	61	70	122	11	91	82	33	74	103	11	52	51	4	4	4	8	36	52	10	6	11	13	7	10	7	3	13	9	2	6	5	6	16	14	4	3	2	3	2
chr1_170074724_hg38	chr1	170073145	170076302	HYX03227	82	133	248	86	83	146	240	87	182	105	201	163	135	100	188	127	122	239	253	103	54	180	65	178	59	82	81	53	91	112	99	75	73	66	69	55	78	67	71	85	199	140	150	161	111
chr1_171902004_hg38	chr1	171898149	171905858	HYX03257	120	316	332	184	402	476	722	394	634	198	531	481	355	550	588	265	333	422	160	98	121	277	171	378	122	106	63	51	103	136	190	95	192	79	134	88	221	124	147	164	329	319	399	837	449
chr1_172602133_hg38	chr1	172600252	172604014	HYX03274	14	50	39	42	53	43	157	95	82	32	69	60	74	65	47	26	17	39	13	5	3	27	24	34	25	24	11	17	16	22	34	13	32	15	25	29	34	28	21	29	99	86	107	307	156
chr1_174218003_hg38	chr1	174217006	174219000	HYX03289	5	20	25	10	17	41	47	23	32	8	25	10	5	11	28	7	14	14	69	14	16	17	7	15	9	13	41	37	20	18	8	6	11	11	9	13	24	10	8	19	27	16	20	32	14
chr1_174447660_hg38	chr1	174445098	174450221	HYX03293	43	129	113	60	107	73	161	80	123	40	60	79	64	88	170	44	60	115	92	72	56	80	42	114	47	54	47	42	75	64	73	47	67	38	62	40	83	51	77	66	123	100	57	42	36
chr1_174942272_hg38	chr1	174939318	174945225	HYX03301	85	273	214	46	89	104	300	159	129	76	147	137	115	145	148	104	105	178	1013	555	295	164	82	218	36	64	174	179	113	98	84	53	71	58	56	38	85	55	40	61	276	255	216	215	196
chr1_175599186_hg38	chr1	175597796	175600575	HYX03319	77	84	117	29	19	39	55	24	14	42	60	33	42	22	30	54	20	50	102	56	60	57	20	73	8	27	25	19	48	46	30	24	24	34	10	13	18	19	12	28	34	29	38	43	31
chr1_175621178_hg38	chr1	175620175	175622180	HYX03320	23	57	89	4	12	15	24	9	9	16	39	19	2	11	11	22	23	52	31	11	19	38	22	63	4	10	22	20	33	14	23	20	23	19	9	8	26	15	7	15	52	28	28	23	15
chr1_175683863_hg38	chr1	175682858	175684868	HYX03323	14	29	25	19	22	30	18	15	13	20	32	31	20	21	24	23	6	34	25	10	14	40	13	29	9	15	19	15	20	19	26	21	22	14	14	9	47	10	12	26	31	21	26	23	11
chr1_176888411_hg38	chr1	176887268	176889554	HYX03337	20	28	26	13	6	13	103	53	59	15	24	23	44	34	75	24	2	31	18	12	12	29	13	32	10	26	31	33	24	27	14	17	27	23	20	15	24	12	14	22	15	19	14	11	11
chr1_177107415_hg38	chr1	177106406	177108424	HYX03343	27	35	44	6	7	7	25	18	13	6	11	6	12	10	13	34	4	20	107	26	22	33	10	28	5	13	30	38	24	10	11	9	18	14	5	5	19	5	7	8	26	35	31	24	21
chr1_177208409_hg38	chr1	177206414	177210404	HYX03348	52	213	235	77	170	166	271	109	198	94	231	183	129	117	194	159	102	185	34	4	8	149	89	171	85	99	42	30	125	117	144	85	120	76	79	75	135	99	105	138	92	86	96	48	28
chr1_177256914_hg38	chr1	177255735	177258094	HYX03350	79	118	148	155	129	149	172	104	214	158	206	194	143	228	218	100	67	124	18	11	10	71	49	132	74	65	18	18	62	62	100	58	79	43	63	40	72	51	96	107	46	34	46	20	10
chr1_177306428_hg38	chr1	177299916	177312940	HYX03352	279	952	789	493	960	1023	1923	802	1772	629	1486	1567	878	1209	1602	710	819	1100	114	49	70	590	383	961	529	414	156	101	474	394	843	256	939	217	571	303	737	389	759	662	163	173	152	109	71
chr1_177354427_hg38	chr1	177352425	177356429	HYX03353	67	127	87	60	162	135	245	124	228	68	154	211	121	165	187	89	128	153	27	2	8	90	46	93	74	56	22	26	80	70	136	45	85	61	72	45	112	59	101	100	17	18	25	17	25
chr1_178122097_hg38	chr1	178120937	178123257	HYX03364	18	28	37	18	45	52	65	27	32	20	68	39	40	46	29	25	15	26	4	2	8	32	11	43	12	27	7	12	23	16	19	18	33	20	21	17	44	33	27	31	37	60	26	68	54
chr1_178371898_hg38	chr1	178370547	178373249	HYX03366	10	99	112	16	43	45	82	46	53	16	88	48	23	19	66	28	69	102	27	5	14	83	39	108	29	39	42	10	47	44	53	26	53	37	27	15	52	48	33	42	123	93	99	93	77
chr1_178452491_hg38	chr1	178451446	178453536	HYX03367	7	48	53	1	4	5	23	14	6	6	5	8	10	4	7	6	16	37	2	0	1	17	6	35	2	4	8	5	15	14	13	8	14	6	6	5	2	2	3	2	67	24	23	18	13
chr1_178486930_hg38	chr1	178484464	178489395	HYX03368	117	59	147	57	16	71	153	64	98	125	67	91	134	54	157	99	38	140	47	19	30	104	17	129	24	66	38	32	65	65	60	48	46	68	58	50	64	62	28	31	107	96	138	83	88
chr1_180782532_hg38	chr1	180781533	180783532	HYX03399	2	9	13	6	15	18	51	29	22	7	13	13	17	19	29	12	9	9	11	1	7	15	10	16	4	18	11	6	6	14	9	6	11	11	9	6	16	21	14	12	21	20	29	38	19
chr1_180962343_hg38	chr1	180961223	180963463	HYX03404	72	115	142	55	51	77	134	57	57	52	61	62	72	53	64	71	32	60	111	58	47	85	28	74	53	63	45	61	77	91	97	51	111	50	72	59	82	50	106	107	30	37	50	78	41
chr1_180982294_hg38	chr1	180980681	180983906	HYX03406	39	165	71	88	174	139	371	127	109	99	233	114	161	195	117	102	58	75	92	68	56	119	63	109	95	114	40	42	75	100	105	77	135	55	100	68	154	81	132	110	138	114	166	403	221
chr1_181318520_hg38	chr1	181317521	181319518	HYX03421	12	12	82	12	5	9	38	7	19	14	20	18	17	5	14	16	17	25	35	15	22	22	10	30	4	17	18	9	23	27	30	19	20	44	19	9	12	9	8	20	23	14	56	58	19
chr1_181779070_hg38	chr1	181778064	181780076	HYX03432	27	30	47	9	8	17	47	30	32	13	27	33	30	17	31	29	15	34	51	8	18	20	23	35	8	27	31	32	25	16	18	8	18	24	20	12	21	26	13	15	60	35	49	41	14
chr1_181919226_hg38	chr1	181917919	181920534	HYX03434	32	66	76	7	8	11	53	40	47	10	13	9	31	50	91	28	21	43	15	4	2	33	21	37	8	14	13	12	29	26	18	11	14	6	24	4	10	3	4	2	8	11	16	9	16
chr1_182029801_hg38	chr1	182028149	182031453	HYX03437	112	104	206	127	48	177	258	81	189	174	196	170	172	91	205	145	40	162	231	75	58	146	45	169	49	66	61	46	85	88	73	61	51	51	73	34	57	50	40	54	3	2	8	13	2
chr1_182060540_hg38	chr1	182058869	182062210	HYX03438	39	44	62	111	85	120	160	73	138	99	121	121	121	153	116	73	54	61	14	6	8	55	31	74	45	71	15	16	55	40	97	33	51	45	47	31	62	40	58	77	13	23	27	47	28
chr1_182801890_hg38	chr1	182800700	182803080	HYX03463	36	31	44	36	30	55	118	52	49	52	73	101	58	44	49	75	32	57	35	4	16	80	32	63	30	28	22	14	20	34	39	22	37	35	25	11	42	42	30	48	49	51	59	44	27
chr1_183071192_hg38	chr1	183068191	183074192	HYX03467	17	37	65	22	50	67	83	57	36	26	47	52	48	34	56	31	21	52	263	247	129	41	15	60	20	36	96	109	42	24	30	23	23	57	25	9	47	24	18	15	47	48	61	34	22
chr1_183186189_hg38	chr1	183185054	183187324	HYX03470	13	8	34	8	3	18	32	21	32	15	14	14	29	6	51	16	0	21	180	135	58	18	4	23	9	30	64	59	22	15	12	11	12	19	15	14	12	21	3	4	13	17	16	9	1
chr1_183216502_hg38	chr1	183213655	183219348	HYX03471	29	60	38	35	15	34	58	45	47	13	46	32	39	57	43	31	42	39	665	666	310	46	18	37	21	32	196	166	35	28	46	18	29	39	19	18	25	25	15	18	36	49	83	39	23
chr1_183517898_hg38	chr1	183516755	183519040	HYX03484	22	44	54	24	62	94	133	60	74	36	45	50	50	65	61	33	35	54	25	14	7	26	23	44	15	15	11	11	16	16	19	17	24	14	12	16	30	15	23	45	47	49	65	162	67
chr1_183593554_hg38	chr1	183592239	183594870	HYX03489	34	58	91	48	102	119	201	130	134	70	166	159	91	149	158	60	105	103	24	5	11	65	73	89	28	36	10	22	24	29	47	21	51	28	38	17	78	28	35	52	4	16	18	28	17
chr1_184191070_hg38	chr1	184189952	184192188	HYX03522	18	83	62	8	20	15	42	14	21	12	22	13	11	16	29	40	29	77	52	23	22	65	29	83	5	11	19	13	35	39	24	19	23	22	7	5	15	12	6	12	72	57	53	46	32
chr1_184284150_hg38	chr1	184283149	184285150	HYX03523	23	42	58	12	11	13	48	27	12	14	22	18	13	14	15	14	14	34	141	22	38	25	23	38	8	12	66	47	26	15	16	10	16	11	15	9	15	15	14	6	68	46	57	29	29
chr1_184298069_hg38	chr1	184294428	184301710	HYX03524	65	215	210	17	20	61	121	64	61	54	77	53	41	51	51	66	85	138	952	373	259	119	43	137	32	66	389	424	128	98	73	75	72	86	60	31	70	52	36	55	179	158	175	164	84
chr1_184473419_hg38	chr1	184472420	184474418	HYX03527	2	23	11	3	7	4	15	8	6	4	2	5	9	5	3	6	11	11	68	44	43	12	3	5	3	8	45	43	15	12	9	2	4	5	2	5	4	5	5	3	9	11	9	23	14
chr1_184672132_hg38	chr1	184670817	184673446	HYX03538	11	83	84	8	18	20	37	18	23	6	16	19	14	22	20	14	30	32	152	66	71	30	15	50	7	14	103	91	36	38	19	15	15	18	5	6	13	8	4	18	47	26	58	31	14
chr1_184684766_hg38	chr1	184683339	184686192	HYX03539	34	126	89	10	24	25	25	17	13	31	28	25	7	22	19	24	30	51	66	66	46	40	26	54	15	29	38	44	45	29	24	16	25	19	13	12	23	17	12	19	62	60	78	62	38
chr1_185344721_hg38	chr1	185342648	185346794	HYX03547	38	139	52	70	184	156	320	155	133	84	195	119	140	136	141	102	123	80	20	5	9	88	63	93	49	63	16	16	48	44	56	34	45	36	35	29	85	49	66	76	25	17	26	25	26
chr1_185479454_hg38	chr1	185477814	185481095	HYX03549	27	75	27	58	103	74	116	79	62	41	97	80	55	90	60	45	53	41	11	2	8	47	34	48	39	48	11	16	30	30	73	31	43	31	51	42	71	53	49	78	10	9	21	20	15
chr1_185734302_hg38	chr1	185733014	185735590	HYX03553	40	34	95	71	32	104	103	46	100	65	112	83	68	41	77	27	52	97	15	11	11	53	25	72	25	57	27	13	46	42	28	38	36	43	36	19	42	42	28	34	57	60	70	72	46
chr1_190476976_hg38	chr1	190473873	190480080	HYX03561	80	506	935	72	53	138	176	165	246	97	266	247	81	89	356	171	151	421	802	877	244	325	95	487	44	110	343	160	281	206	133	110	129	143	110	37	63	72	62	77	515	361	384	198	166
chr1_192729663_hg38	chr1	192728665	192730661	HYX03563	4	7	22	2	12	18	41	19	15	7	14	12	5	9	30	2	14	9	23	3	8	12	7	12	7	13	28	39	11	15	14	5	12	14	5	5	20	10	14	18	67	69	73	182	80
chr1_193181394_hg38	chr1	193180340	193182447	HYX03570	20	74	68	4	39	50	110	73	44	39	57	48	29	23	53	21	25	63	16	9	3	47	10	52	9	25	13	15	30	29	26	16	23	18	12	16	36	16	14	27	48	32	55	45	21
chr1_193187892_hg38	chr1	193183915	193191868	HYX03571	50	323	296	87	301	247	389	235	290	94	284	247	148	168	239	98	141	284	46	18	32	206	83	284	88	82	61	30	152	111	167	81	179	68	110	74	136	101	133	130	334	244	205	347	162
chr1_196098410_hg38	chr1	196096271	196100550	HYX03575	20	83	44	44	130	93	119	77	50	55	104	35	42	32	65	31	23	34	19	5	7	41	32	61	60	49	16	27	42	33	73	36	77	27	41	40	85	53	77	108	9	10	9	13	14
chr1_197305736_hg38	chr1	197303776	197307697	HYX03582	27	86	117	50	145	124	273	180	170	76	140	132	73	76	181	77	126	120	43	26	7	133	52	140	40	99	24	18	39	70	51	48	43	52	42	69	78	76	25	99	46	66	51	70	42
chr1_197738736_hg38	chr1	197737517	197739955	HYX03587	2	11	12	2	7	12	31	13	6	5	8	6	6	5	17	6	7	14	88	66	46	11	5	9	2	8	20	30	9	9	9	5	9	16	3	7	7	3	4	6	8	7	6	8	2
chr1_198203885_hg38	chr1	198201474	198206296	HYX03592	19	66	96	72	98	145	264	85	106	100	122	149	78	78	144	80	36	65	41	12	10	107	37	91	46	56	22	16	44	58	71	46	50	46	53	46	96	74	66	108	80	92	131	220	135
chr1_198903362_hg38	chr1	198902366	198904357	HYX03598	18	86	86	20	61	131	117	59	55	36	50	39	42	55	53	33	17	89	41	33	51	45	18	73	17	19	16	11	23	38	36	20	39	22	16	10	33	17	35	33	67	59	62	106	51
chr1_198929848_hg38	chr1	198928225	198931472	HYX03600	13	147	135	26	90	117	188	82	148	40	105	102	58	36	135	39	72	117	84	50	20	72	25	125	40	37	25	17	45	55	62	33	79	33	51	26	62	57	58	68	143	115	100	230	129
chr1_198935091_hg38	chr1	198931651	198938531	HYX03601	59	520	543	80	284	367	547	371	502	117	447	391	235	376	480	173	133	466	487	250	148	306	108	415	155	126	165	143	231	207	225	134	304	111	178	109	180	132	274	165	508	375	314	756	307
chr1_200158598_hg38	chr1	200157188	200160008	HYX03611	18	20	7	41	65	64	135	36	41	29	32	38	64	61	35	31	7	24	11	6	4	18	14	30	4	12	7	14	7	9	9	5	12	8	10	8	6	8	4	10	0	1	4	8	3
chr1_200374462_hg38	chr1	200370691	200378232	HYX03617	66	370	247	159	423	469	818	301	699	215	456	522	281	353	593	199	262	327	50	20	61	181	104	272	174	132	52	44	132	104	236	96	261	62	137	120	223	143	232	230	205	258	365	674	433
chr1_200536970_hg38	chr1	200535550	200538389	HYX03620	11	19	16	27	74	67	64	46	38	14	38	32	26	17	35	14	18	29	10	6	5	14	10	32	33	40	20	10	21	29	33	22	30	23	16	18	35	41	42	53	8	11	11	13	18
chr1_200912998_hg38	chr1	200911663	200914332	HYX03626	29	42	37	98	51	79	120	63	128	107	77	91	124	83	108	59	51	66	11	11	3	26	21	66	8	8	15	9	7	9	9	9	13	17	18	10	30	14	6	10	72	86	140	213	143
chr1_201461626_hg38	chr1	201458683	201464568	HYX03650	257	442	610	444	329	768	611	269	1116	507	793	733	635	742	973	504	349	584	75	67	134	240	156	443	214	175	73	61	232	215	333	147	324	121	204	167	448	182	289	296	160	140	303	563	242
chr1_201661474_hg38	chr1	201660473	201662475	HYX03663	81	116	111	39	55	89	62	57	86	41	97	121	56	79	82	88	41	110	16	20	20	70	51	104	33	49	16	17	77	46	71	37	62	48	40	42	83	55	44	79	36	31	53	64	33
chr1_202367818_hg38	chr1	202366467	202369168	HYX03686	54	126	89	31	50	33	77	45	43	25	35	29	45	60	52	33	29	56	47	60	33	54	11	83	9	29	38	32	52	39	27	16	23	18	15	13	27	20	16	38	32	25	21	25	15
chr1_203336230_hg38	chr1	203334568	203337892	HYX03725	76	184	230	28	43	63	68	59	72	36	72	72	38	62	67	55	33	87	578	326	193	79	24	86	24	34	79	84	93	58	43	36	39	43	24	24	57	32	27	37	30	21	32	22	17
chr1_203380746_hg38	chr1	203378039	203383454	HYX03730	148	278	337	23	53	90	103	80	130	31	92	105	55	98	134	150	173	297	292	171	158	244	112	386	18	44	115	139	157	188	79	96	94	88	27	27	68	49	29	30	141	101	133	52	33
chr1_203425290_hg38	chr1	203424078	203426503	HYX03732	71	125	158	25	62	82	93	79	90	25	50	65	77	83	150	66	66	95	16	32	48	70	45	83	15	29	20	23	85	87	41	36	52	36	29	20	29	12	16	13	8	14	24	18	8
chr1_204583921_hg38	chr1	204581733	204586109	HYX03779	46	135	139	121	125	200	106	51	191	135	111	268	83	124	152	89	35	192	65	83	63	71	35	140	50	46	50	36	79	42	90	36	86	39	57	27	59	48	65	84	15	24	32	20	19
chr1_204638318_hg38	chr1	204636706	204639929	HYX03783	41	36	73	31	22	64	107	74	120	89	92	97	109	90	150	72	27	82	73	71	66	71	17	77	41	70	38	14	56	71	45	31	56	48	71	34	50	41	47	62	80	91	92	44	34
chr1_204705731_hg38	chr1	204702637	204708825	HYX03789	187	250	410	60	39	74	128	85	133	53	86	59	130	114	128	192	132	254	641	449	301	191	82	302	33	76	197	232	174	178	97	85	119	118	57	38	60	32	35	45	148	113	169	51	34
chr1_204751899_hg38	chr1	204750439	204753359	HYX03792	40	30	43	50	43	79	81	48	67	66	61	66	66	55	94	37	9	48	67	56	26	26	18	28	14	22	35	37	22	15	28	14	17	29	26	8	18	19	17	26	37	34	61	25	21
chr1_205783850_hg38	chr1	205782128	205785572	HYX03838	62	92	131	42	40	72	83	53	74	62	64	70	41	43	45	64	16	117	423	157	80	97	30	115	22	49	121	111	56	53	52	34	36	57	22	23	62	31	32	32	22	27	41	93	37
chr1_205800529_hg38	chr1	205798739	205802319	HYX03840	87	97	123	137	86	186	205	120	243	229	236	293	155	188	224	142	101	195	89	81	41	95	55	172	92	141	59	74	119	130	150	108	130	106	99	103	244	133	124	161	49	57	73	67	32
chr1_205915287_hg38	chr1	205914285	205916289	HYX03844	42	31	56	42	42	91	58	30	76	104	94	99	42	38	68	41	31	74	38	24	26	58	14	63	34	47	32	23	63	43	59	28	68	52	48	32	75	42	34	51	27	36	35	39	25
chr1_206144328_hg38	chr1	206142311	206146344	HYX03850	17	19	21	16	20	34	26	25	22	12	28	24	2	22	14	15	34	24	585	222	154	10	21	14	15	24	78	191	24	21	32	15	24	28	9	12	24	28	14	25	35	49	50	31	34
chr1_206181800_hg38	chr1	206180806	206182795	HYX03852	1	1	0	3	2	3	5	3	0	1	5	2	2	2	2	1	2	2	51	67	16	1	4	3	9	6	67	99	6	6	10	8	5	13	6	6	8	6	6	7	17	14	12	8	5
chr1_206400344_hg38	chr1	206398960	206401729	HYX03864	6	21	25	9	27	17	20	11	19	11	22	29	12	28	15	14	6	16	23	16	14	17	11	11	45	65	62	31	71	85	91	44	80	61	53	38	106	51	62	91	120	105	156	196	116
chr1_206588144_hg38	chr1	206586969	206589318	HYX03872	32	52	83	32	36	44	64	34	51	61	70	67	54	27	34	50	18	59	45	32	10	54	23	67	22	27	21	24	46	37	52	41	47	46	29	22	57	45	48	53	60	60	55	93	36
chr1_206693702_hg38	chr1	206683584	206703819	HYX03875	426	592	993	622	572	1472	1087	562	884	844	1013	1019	770	671	912	763	484	847	2045	1185	1037	612	255	836	328	522	684	628	472	489	647	400	463	434	369	346	694	482	470	628	256	250	439	463	229
chr1_206737530_hg38	chr1	206736401	206738660	HYX03878	32	29	49	64	36	77	110	41	53	80	73	64	49	46	51	61	4	45	56	45	29	24	22	47	23	34	28	25	32	35	35	27	29	28	21	14	48	45	17	35	14	15	23	26	12
chr1_207218870_hg38	chr1	207217654	207220087	HYX03886	6	27	19	8	29	19	34	26	25	7	25	18	16	12	21	10	18	17	11	4	4	12	7	21	25	30	8	8	26	28	32	22	41	25	22	25	50	31	38	43	21	20	30	55	14
chr1_207581052_hg38	chr1	207578148	207583956	HYX03893	17	155	76	85	147	209	281	110	199	71	130	208	92	129	170	70	74	121	21	5	13	57	51	97	71	39	26	28	44	37	89	35	65	46	51	28	87	48	61	61	8	9	11	18	7
chr1_207669618_hg38	chr1	207668463	207670774	HYX03895	19	20	28	66	42	77	53	19	54	69	44	57	63	40	61	30	13	43	16	9	3	24	14	24	32	32	15	13	28	32	53	30	39	31	48	40	59	34	55	53	8	16	19	13	2
chr1_207910996_hg38	chr1	207909879	207912114	HYX03903	47	36	121	42	17	67	71	49	112	74	140	83	88	51	109	53	59	120	61	29	26	66	30	130	31	69	55	27	78	80	65	89	89	75	56	64	68	82	35	33	69	68	88	70	45
chr1_209544868_hg38	chr1	209543397	209546338	HYX03936	46	59	30	101	78	68	114	37	72	68	76	75	97	63	88	58	36	58	13	8	7	36	18	47	39	25	17	21	32	28	62	29	56	23	20	18	75	30	38	66	23	19	11	9	10
chr1_209630834_hg38	chr1	209628878	209632790	HYX03942	94	160	185	165	186	502	178	143	358	168	245	357	151	229	255	131	151	244	38	40	31	106	45	203	80	71	41	30	100	104	138	71	138	80	76	48	158	81	118	119	18	15	47	22	19
chr1_209743370_hg38	chr1	209740920	209745819	HYX03949	93	171	164	149	241	288	265	130	315	154	231	313	183	234	239	211	198	281	35	22	31	142	117	231	116	89	45	41	137	127	187	88	169	95	106	73	209	120	148	185	48	38	83	84	31
chr1_210573724_hg38	chr1	210572253	210575196	HYX03972	27	86	43	56	82	77	143	58	92	39	55	77	72	67	82	48	50	57	25	2	19	44	32	58	28	51	22	16	38	31	50	27	47	30	45	37	61	27	50	73	14	17	25	14	5
chr1_210600432_hg38	chr1	210599004	210601860	HYX03975	13	127	114	32	122	121	144	87	103	44	74	89	49	27	114	45	67	82	19	9	9	63	38	82	19	13	13	18	20	15	30	12	27	36	10	6	21	15	31	28	108	95	92	111	59
chr1_210815818_hg38	chr1	210814647	210816989	HYX03985	18	103	124	6	21	33	62	58	64	11	29	34	9	44	110	10	6	100	225	70	57	42	31	92	9	16	35	40	42	34	28	15	27	21	16	15	6	7	13	9	126	50	52	35	23
chr1_211313210_hg38	chr1	211311767	211314653	HYX03996	13	30	59	34	38	83	128	49	47	46	55	49	43	40	56	25	33	46	18	28	14	19	10	32	16	27	19	15	20	24	25	17	27	20	14	19	31	28	14	26	86	90	107	146	115
chr1_211548723_hg38	chr1	211547127	211550319	HYX04004	37	46	56	12	17	40	100	102	164	31	72	39	87	108	176	62	99	73	20	11	12	37	29	74	16	59	29	20	49	43	32	23	38	41	51	34	42	23	12	21	65	71	69	29	25
chr1_211633024_hg38	chr1	211632041	211634006	HYX04008	25	27	41	17	8	21	43	18	30	75	32	37	35	20	41	38	26	36	50	19	15	30	15	35	13	48	39	27	34	26	29	12	24	28	15	12	33	27	10	18	60	46	68	38	29
chr1_211664677_hg38	chr1	211663648	211665706	HYX04011	16	39	27	26	59	45	121	47	83	34	54	54	51	78	83	33	22	33	10	4	9	26	18	29	15	30	6	6	15	8	18	15	19	16	19	16	32	33	16	28	12	5	6	11	5
chr1_212119411_hg38	chr1	212118363	212120459	HYX04026	24	19	34	12	3	24	24	14	19	17	31	32	26	24	22	10	30	16	14	9	3	13	7	22	6	12	26	14	41	29	15	9	18	39	9	7	17	12	15	17	5	10	16	19	5
chr1_212291342_hg38	chr1	212290252	212292431	HYX04033	14	47	36	30	63	90	103	58	36	49	57	44	59	42	40	24	20	49	12	12	11	34	9	28	13	16	5	7	29	14	14	9	13	13	8	10	23	16	19	21	47	33	42	68	33
chr1_212637490_hg38	chr1	212634806	212640173	HYX04048	162	287	451	69	114	163	264	223	209	109	189	119	174	211	258	138	219	250	37	17	16	159	97	246	33	75	37	30	93	132	81	83	95	87	56	43	67	55	38	51	56	62	57	37	27
chr1_213120578_hg38	chr1	213119086	213122069	HYX04062	24	59	59	28	41	48	140	83	86	41	47	46	68	72	103	41	30	44	30	18	15	56	23	48	22	25	18	19	34	27	27	22	31	28	31	32	50	46	23	41	47	42	37	72	36
chr1_213167112_hg38	chr1	213166092	213168131	HYX04063	9	54	63	9	20	25	40	17	20	10	27	20	12	15	15	16	2	24	8	1	11	29	7	25	7	7	7	11	26	6	16	14	11	13	6	11	13	14	5	5	34	21	29	37	20
chr1_213418447_hg38	chr1	213415581	213421313	HYX04071	165	212	253	24	17	35	32	19	22	28	18	23	19	32	25	119	75	147	121	180	168	117	38	207	12	38	38	54	130	144	56	59	61	72	13	13	15	27	16	26	34	31	51	28	15
chr1_215723264_hg38	chr1	215722121	215724408	HYX04109	4	4	5	3	2	6	7	2	3	2	3	2	1	6	4	1	0	0	10	7	20	4	0	2	0	5	36	34	3	0	1	2	3	6	2	1	2	4	1	3	3	4	2	2	6
chr1_215763458_hg38	chr1	215762406	215764509	HYX04110	1	4	2	0	1	12	9	5	0	1	1	3	1	0	1	0	0	2	10	4	5	4	2	0	2	3	53	37	4	3	5	1	3	5	2	4	6	3	1	3	6	6	8	7	1
chr1_215900100_hg38	chr1	215899100	215901100	HYX04113	1	7	0	3	2	2	6	6	1	2	1	3	6	6	4	1	7	3	15	5	5	5	2	0	1	2	28	44	1	1	3	4	3	5	0	1	0	5	1	2	5	4	3	7	4
chr1_217614242_hg38	chr1	217613085	217615398	HYX04137	1	7	4	3	30	15	41	25	13	11	23	12	11	6	18	7	19	9	4	3	0	10	11	18	21	10	10	5	11	13	27	13	34	10	21	9	26	21	21	30	26	33	25	95	55
chr1_217925171_hg38	chr1	217924107	217926235	HYX04141	47	46	82	11	6	7	28	8	12	17	11	2	21	9	16	30	2	29	5	3	3	15	6	36	9	6	24	12	45	49	16	17	18	32	13	9	14	16	6	14	67	44	62	139	72
chr1_218347168_hg38	chr1	218344345	218349992	HYX04145	136	273	878	150	90	299	286	157	339	170	340	445	216	131	401	235	190	498	78	27	42	372	86	592	47	135	44	30	227	207	156	158	156	141	94	57	164	92	50	98	312	254	287	341	291
chr1_218460086_hg38	chr1	218458686	218461485	HYX04148	39	59	90	17	34	36	115	63	53	31	69	90	33	49	72	53	54	87	31	6	9	79	31	93	14	61	12	19	47	37	37	47	37	45	14	21	53	50	13	22	67	60	45	56	33
chr1_218664790_hg38	chr1	218663504	218666075	HYX04150	10	76	69	7	9	26	53	23	19	19	18	24	20	8	21	17	20	41	16	0	3	54	22	46	7	12	11	16	28	22	15	9	15	16	5	7	20	11	4	13	22	25	22	18	15
chr1_219174466_hg38	chr1	219172969	219175964	HYX04154	92	161	357	136	90	306	292	104	203	156	256	237	195	110	239	164	127	234	281	225	69	206	79	276	59	105	105	85	118	151	103	101	104	82	82	63	125	85	68	121	248	177	220	244	114
chr1_219556173_hg38	chr1	219554303	219558043	HYX04156	33	81	130	65	215	168	174	113	130	66	87	109	70	44	115	62	100	104	23	3	8	90	45	125	52	48	15	17	54	42	84	39	76	45	41	28	98	60	60	92	124	166	187	293	223
chr1_219586756_hg38	chr1	219585130	219588382	HYX04157	43	47	70	30	21	46	93	52	37	35	89	44	42	55	33	60	80	62	34	4	9	85	42	72	11	33	16	17	30	28	21	24	29	34	9	15	20	13	17	14	10	7	8	10	13
chr1_220299757_hg38	chr1	220297637	220301877	HYX04163	52	91	128	39	46	82	131	82	62	56	74	86	64	95	86	68	88	73	10	3	8	87	61	106	38	77	25	21	87	74	79	72	53	53	40	52	49	54	31	74	39	29	39	22	13
chr1_220749170_hg38	chr1	220746651	220751688	HYX04167	159	206	424	97	25	104	204	106	133	185	214	182	179	85	192	195	112	231	176	60	32	203	65	306	40	104	101	69	161	156	105	79	85	124	54	43	115	66	48	61	344	290	353	294	201
chr1_221285276_hg38	chr1	221282796	221287757	HYX04170	10	43	21	47	109	85	142	73	51	77	98	87	39	92	72	35	91	50	9	11	8	13	26	29	39	36	12	30	27	27	67	21	44	26	32	31	99	41	70	73	19	8	7	22	13
chr1_221441430_hg38	chr1	221439365	221443496	HYX04171	9	67	49	43	130	126	118	56	71	44	87	106	51	38	60	41	76	65	15	10	5	46	33	57	36	32	11	24	34	16	51	10	29	25	24	25	70	32	54	76	14	17	21	23	6
chr1_221637476_hg38	chr1	221636148	221638803	HYX04174	14	40	29	37	38	79	113	32	76	50	51	85	48	99	76	33	28	39	13	4	9	44	29	47	25	33	5	9	31	23	35	16	18	10	23	32	35	30	37	41	11	8	17	19	7
chr1_221961879_hg38	chr1	221960832	221962926	HYX04183	3	28	28	20	55	45	91	42	48	16	21	47	26	36	64	15	9	18	10	7	5	18	17	28	18	39	7	9	9	17	21	11	7	18	7	29	32	18	26	30	6	9	9	8	7
chr1_222105046_hg38	chr1	222103477	222106616	HYX04190	18	50	37	40	56	72	151	96	132	82	75	116	97	119	133	49	14	63	15	11	11	38	23	55	10	29	24	18	10	15	16	16	12	24	16	27	42	24	14	33	16	15	27	35	21
chr1_223051720_hg38	chr1	223050724	223052716	HYX04209	19	17	21	10	3	12	25	10	10	7	23	10	16	5	12	10	4	12	11	5	6	6	6	6	6	16	42	18	29	26	12	18	16	26	9	11	19	19	9	14	17	25	36	31	15
chr1_224617426_hg38	chr1	224614763	224620088	HYX04252	57	116	338	24	6	34	43	13	23	23	27	43	24	9	31	51	40	161	19	19	9	75	24	213	9	29	35	31	142	79	38	45	70	56	25	12	19	22	14	15	83	70	100	47	20
chr1_224669186_hg38	chr1	224668037	224670336	HYX04254	22	51	56	45	43	66	45	25	36	34	53	40	52	45	43	24	10	45	15	8	7	23	13	36	11	11	16	6	36	17	24	13	24	20	12	13	24	14	11	24	115	120	161	376	159
chr1_224698588_hg38	chr1	224696966	224700211	HYX04255	75	122	174	42	104	129	90	79	78	38	85	102	42	84	94	66	80	98	27	11	12	68	29	137	28	44	27	15	74	58	68	30	42	40	29	23	44	46	47	66	123	96	149	255	120
chr1_225857374_hg38	chr1	225855781	225858966	HYX04272	94	165	164	191	207	247	326	155	308	245	271	258	287	374	283	204	153	223	35	29	16	124	44	184	74	87	32	27	73	73	143	60	148	63	107	69	105	86	124	149	34	43	53	124	55
chr1_226419500_hg38	chr1	226418372	226420627	HYX04283	40	80	91	59	80	98	139	55	85	62	75	72	95	83	113	78	41	78	37	25	15	58	22	90	25	34	15	9	34	39	54	24	42	29	38	29	44	37	51	49	27	21	34	9	10
chr1_226434722_hg38	chr1	226433647	226435796	HYX04284	15	7	17	18	12	24	25	9	9	12	11	12	11	15	9	10	7	13	36	71	55	18	5	18	5	13	16	18	9	12	14	9	6	13	4	5	12	3	6	4	9	6	12	11	9
chr1_226484908_hg38	chr1	226483818	226485997	HYX04287	13	20	10	13	7	22	21	5	9	12	15	14	11	11	6	24	10	19	71	71	44	14	7	17	7	7	52	47	11	7	9	10	5	21	7	11	10	9	9	2	13	13	29	12	2
chr1_226510780_hg38	chr1	226509347	226512214	HYX04288	11	12	7	5	4	14	6	10	7	5	8	5	8	6	5	8	11	9	54	79	62	14	4	8	13	11	40	26	13	14	7	8	18	19	4	3	14	3	11	18	6	3	8	11	1
chr1_226785050_hg38	chr1	226781162	226788937	HYX04303	123	415	442	205	397	516	579	380	805	235	769	775	296	559	745	296	321	493	58	48	37	223	169	391	131	127	49	50	116	122	203	100	173	76	139	99	292	122	208	180	55	101	126	183	89
chr1_227032686_hg38	chr1	227031693	227033680	HYX04314	8	26	18	10	16	30	86	36	23	14	21	20	28	24	25	19	21	24	30	11	15	12	10	15	30	28	5	8	15	20	36	11	36	18	26	20	32	28	28	41	42	31	37	117	47
chr1_227219482_hg38	chr1	227218474	227220490	HYX04316	8	16	29	13	39	36	61	29	22	23	40	28	34	57	27	23	25	35	8	13	11	27	9	31	11	23	12	10	14	16	22	16	20	19	18	18	20	27	15	30	48	32	42	33	10
chr1_227245604_hg38	chr1	227243971	227247238	HYX04318	40	58	56	61	42	87	91	53	89	52	69	74	73	74	85	76	51	54	40	11	16	48	23	69	37	63	28	22	50	46	58	33	71	37	32	47	62	35	62	66	22	23	21	42	27
chr1_227904354_hg38	chr1	227903088	227905620	HYX04332	29	18	72	146	31	140	82	30	163	129	85	158	75	35	134	45	40	104	19	6	3	31	10	111	28	38	33	16	27	27	46	24	45	38	25	15	80	52	52	58	9	16	27	9	10
chr1_228176480_hg38	chr1	228175406	228177554	HYX04343	39	23	81	123	17	114	100	26	137	117	110	106	116	51	137	85	49	126	173	107	24	55	16	104	24	62	56	50	49	63	75	71	47	69	54	50	98	76	39	77	27	20	31	42	17
chr1_228192328_hg38	chr1	228191316	228193339	HYX04345	9	7	30	11	15	15	25	12	17	19	33	23	14	12	18	22	10	32	280	160	66	19	8	17	6	22	41	53	16	26	11	8	18	17	7	11	20	18	9	12	9	4	9	10	8
chr1_228763564_hg38	chr1	228762493	228764634	HYX04362	35	107	48	47	134	138	224	112	132	50	132	101	81	66	138	74	127	76	12	4	3	59	38	62	29	41	6	9	20	41	56	19	46	16	44	45	64	45	46	48	12	11	17	19	11
chr1_228943024_hg38	chr1	228942035	228944014	HYX04369	33	65	33	72	68	60	75	60	81	75	77	64	60	124	64	44	30	36	5	5	5	28	14	39	66	39	14	24	39	43	90	31	80	23	47	43	115	24	72	71	4	4	11	10	6
chr1_228953978_hg38	chr1	228952481	228955476	HYX04370	29	198	113	81	187	211	335	153	296	117	246	253	178	241	327	124	96	175	21	4	11	80	65	136	72	34	26	12	52	32	79	31	108	21	71	30	57	30	73	83	7	9	9	24	6
chr1_229003514_hg38	chr1	228999578	229007449	HYX04372	178	406	313	392	447	551	896	399	794	485	873	700	638	900	743	482	315	488	84	58	68	284	175	402	240	193	66	64	199	182	392	123	399	101	257	131	356	137	352	283	29	45	99	119	64
chr1_229059039_hg38	chr1	229057098	229060980	HYX04373	83	145	140	174	183	240	334	122	252	300	196	231	213	273	237	157	90	154	105	59	79	110	50	148	158	156	98	48	167	144	307	124	331	94	215	139	205	138	268	228	41	29	59	100	61
chr1_229644480_hg38	chr1	229643478	229645481	HYX04399	25	25	29	33	18	47	25	17	30	31	41	26	27	33	35	22	20	39	23	32	21	18	25	29	14	25	20	17	18	30	30	14	22	40	9	14	35	21	17	17	14	12	17	31	17
chr1_229986190_hg38	chr1	229983520	229988861	HYX04406	41	129	86	71	112	111	155	130	148	61	188	144	87	156	163	77	93	125	42	28	27	88	69	110	23	85	40	37	54	58	56	51	58	62	44	35	88	49	36	50	110	93	94	55	29
chr1_230011830_hg38	chr1	230010558	230013103	HYX04409	27	24	34	47	65	65	102	61	82	31	51	53	39	68	93	37	32	56	13	7	7	33	20	39	3	9	9	7	6	14	19	9	9	11	8	7	21	12	20	15	14	12	18	16	6
chr1_230073242_hg38	chr1	230071518	230074965	HYX04411	96	118	163	131	133	243	214	129	185	141	190	187	132	163	188	152	81	115	93	75	45	104	43	147	61	73	51	32	66	97	88	75	64	80	61	57	103	67	83	95	29	37	49	19	22
chr1_230230558_hg38	chr1	230229559	230231558	HYX04426	24	40	61	33	63	87	110	62	66	36	50	65	58	44	68	55	32	39	26	7	10	69	37	57	26	38	18	14	42	31	53	24	27	18	21	24	78	20	25	28	22	19	24	15	16
chr1_230265182_hg38	chr1	230260470	230269895	HYX04428	130	120	180	141	102	243	223	112	197	200	194	222	167	154	186	195	100	208	1115	1582	496	165	78	217	72	80	210	265	142	162	110	108	131	142	81	63	136	111	103	95	100	90	147	73	52
chr1_230314136_hg38	chr1	230313029	230315244	HYX04432	39	95	94	68	60	113	121	68	189	82	112	149	113	154	156	76	68	105	47	33	39	59	36	111	62	86	31	45	67	63	116	49	139	48	89	71	107	58	85	96	35	22	48	20	17
chr1_230345610_hg38	chr1	230339975	230351246	HYX04433	442	799	960	553	558	964	1343	533	1595	602	1126	1412	952	1289	1499	705	553	924	330	254	168	522	266	887	324	341	303	206	394	331	496	216	509	169	403	313	595	290	413	460	181	129	163	70	59
chr1_230355334_hg38	chr1	230352597	230358071	HYX04434	237	339	625	193	155	270	453	188	583	325	385	555	342	498	519	278	126	445	456	464	200	246	129	460	166	165	197	171	327	215	316	151	273	127	179	161	289	166	248	312	151	120	160	66	60
chr1_230366251_hg38	chr1	230360826	230371676	HYX04435	404	882	1084	285	299	466	597	342	774	482	509	637	535	764	656	436	336	627	344	384	236	393	179	643	275	290	253	222	621	534	452	245	486	232	326	251	538	325	386	536	303	170	186	60	42
chr1_230376070_hg38	chr1	230373910	230378231	HYX04436	150	393	394	142	204	304	542	287	594	190	465	514	303	552	519	268	209	427	269	343	197	223	111	369	160	178	249	285	229	220	310	144	287	87	193	182	278	150	217	230	121	82	96	61	34
chr1_230429663_hg38	chr1	230428381	230430945	HYX04440	19	76	99	24	63	84	115	46	161	38	146	134	58	123	110	60	42	114	25	25	24	46	40	112	39	33	14	16	38	50	58	22	53	26	25	28	37	36	30	36	21	27	17	11	5
chr1_230464969_hg38	chr1	230463875	230466063	HYX04441	10	34	42	17	32	54	96	52	51	31	59	51	35	40	50	18	36	52	37	22	19	33	34	45	21	30	22	32	20	25	32	13	34	14	18	24	49	23	30	31	15	7	10	8	2
chr1_230508706_hg38	chr1	230505959	230511453	HYX04442	78	127	157	81	129	219	239	116	221	95	173	169	118	209	236	111	103	201	157	156	127	142	74	203	20	19	148	170	42	37	33	19	25	47	19	23	34	22	15	31	38	46	63	27	23
chr1_230517776_hg38	chr1	230516340	230519213	HYX04443	25	51	55	38	44	72	62	33	63	41	40	67	55	70	50	30	30	55	36	32	13	29	24	46	23	22	43	46	40	32	49	23	30	23	26	20	44	36	26	46	9	14	21	34	21
chr1_230536619_hg38	chr1	230535619	230537619	HYX04444	10	11	20	5	10	19	18	9	13	4	12	16	9	11	16	8	4	12	59	19	25	18	8	9	5	11	47	30	11	11	10	8	5	9	4	7	8	8	8	10	44	26	35	8	12
chr1_230666106_hg38	chr1	230665104	230667109	HYX04451	20	26	28	13	3	31	48	40	24	11	29	20	15	16	25	13	19	21	172	52	59	24	14	26	14	17	53	64	21	36	20	17	18	12	18	14	29	15	12	33	32	33	32	31	17
chr1_230743890_hg38	chr1	230742634	230745146	HYX04454	75	58	88	108	74	134	127	55	153	134	97	148	111	103	126	123	89	126	150	160	116	103	48	99	40	34	43	29	42	31	69	31	64	28	30	20	56	39	56	50	17	8	18	23	16
chr1_230992194_hg38	chr1	230991013	230993375	HYX04467	17	36	30	38	84	96	113	47	53	27	91	56	55	72	60	40	24	36	7	14	7	33	11	39	26	29	23	17	25	25	46	33	34	37	29	31	66	40	49	63	11	8	7	14	5
chr1_231028383_hg38	chr1	231026936	231029830	HYX04468	54	47	105	65	25	93	89	44	79	82	83	66	81	86	83	73	28	99	14	11	12	55	25	88	14	49	29	16	43	57	49	43	42	64	25	27	77	55	23	38	36	45	53	35	25
chr1_231106976_hg38	chr1	231104851	231109102	HYX04471	14	24	22	21	43	46	92	49	61	36	38	33	52	70	46	27	28	28	115	164	121	25	24	30	17	29	65	41	19	22	27	15	30	29	20	26	44	26	28	28	12	13	11	10	9
chr1_231186337_hg38	chr1	231183195	231189479	HYX04475	110	146	233	155	225	293	243	153	371	149	288	295	171	279	302	189	108	256	164	162	136	126	59	220	31	61	132	110	156	46	60	38	52	57	27	35	67	38	62	46	34	46	73	70	44
chr1_232373051_hg38	chr1	232372052	232374050	HYX04500	28	26	46	26	13	15	35	21	25	26	24	35	36	28	40	30	21	42	6	3	4	26	17	33	10	21	12	14	25	22	26	22	21	30	11	23	21	12	12	17	8	9	8	13	8
chr1_232438422_hg38	chr1	232436615	232440228	HYX04503	56	57	75	80	53	72	160	85	75	85	107	81	91	93	80	82	54	58	25	19	11	64	43	71	26	61	16	20	63	56	49	41	41	49	44	36	101	46	44	61	17	29	34	33	12
chr1_233005904_hg38	chr1	233003782	233008025	HYX04516	109	151	127	119	130	138	193	94	133	114	131	130	161	166	123	137	117	100	77	44	34	136	47	102	56	64	30	40	76	62	106	53	85	39	72	44	87	71	76	132	45	53	51	20	20
chr1_233477506_hg38	chr1	233476429	233478584	HYX04521	8	9	16	6	11	13	35	28	19	5	17	21	12	22	30	12	25	28	179	96	80	22	16	22	18	24	57	48	25	32	36	18	21	22	18	11	24	19	22	30	4	6	16	12	7
chr1_233672736_hg38	chr1	233670357	233675115	HYX04531	36	151	106	54	123	106	242	186	217	55	97	133	113	193	208	76	65	118	454	255	175	93	30	83	62	68	118	102	95	77	115	56	137	35	89	91	166	70	103	125	180	159	185	369	203
chr1_233776640_hg38	chr1	233774023	233779256	HYX04534	54	204	93	118	255	177	512	201	272	123	344	291	192	219	215	144	192	154	42	20	63	103	121	164	85	73	37	30	86	85	139	45	161	42	93	75	127	54	128	129	210	172	279	532	322
chr1_234078220_hg38	chr1	234076708	234079733	HYX04541	31	75	86	2	7	5	42	57	72	4	4	3	17	46	74	29	21	50	8	7	6	62	19	81	9	21	7	11	31	35	14	21	23	10	16	7	5	3	5	9	85	47	50	11	6
chr1_234487199_hg38	chr1	234485750	234488648	HYX04553	88	149	169	45	86	125	127	93	140	83	139	136	63	70	131	100	83	195	89	32	53	116	50	188	47	38	74	42	107	100	77	57	83	48	50	30	79	33	72	59	56	47	67	57	23
chr1_234519386_hg38	chr1	234518389	234520383	HYX04555	51	150	149	37	26	81	93	63	74	55	51	87	45	118	81	60	39	61	64	106	69	63	23	82	22	19	69	49	67	40	44	14	45	29	29	14	41	12	16	27	29	33	43	33	20
chr1_234710419_hg38	chr1	234708281	234712557	HYX04565	42	47	59	95	55	86	92	88	101	105	91	109	83	108	101	68	84	96	638	468	295	51	33	87	26	29	63	71	47	20	43	34	46	36	32	25	52	31	38	39	31	42	63	58	29
chr1_234927296_hg38	chr1	234925991	234928602	HYX04579	26	69	78	106	91	139	108	90	112	144	223	153	102	150	140	80	92	92	24	24	37	67	43	102	44	57	22	25	45	41	71	40	54	47	39	43	131	63	26	57	30	35	58	43	46
chr1_235415159_hg38	chr1	235414108	235416210	HYX04590	23	37	23	30	51	39	59	37	37	19	36	38	55	40	48	33	26	31	18	15	19	29	22	33	16	23	15	5	26	17	38	15	21	15	22	11	19	20	28	27	34	24	20	41	16
chr1_236046556_hg38	chr1	236045556	236047555	HYX04605	4	5	23	4	4	15	19	14	16	14	24	17	9	25	15	11	10	18	25	9	12	12	10	19	8	14	34	29	18	18	10	9	16	15	8	4	10	9	13	15	35	33	39	35	20
chr1_236395409_hg38	chr1	236394369	236396449	HYX04612	15	5	17	22	3	22	22	4	17	19	18	12	9	3	15	21	4	16	12	8	3	11	2	21	13	30	16	10	28	25	18	19	20	32	22	17	23	19	12	30	88	78	124	213	131
chr1_236503356_hg38	chr1	236502299	236504412	HYX04613	60	53	67	37	13	38	70	36	37	53	40	33	80	31	52	41	35	54	9	4	13	53	13	63	11	31	23	16	25	25	26	27	19	30	15	18	32	14	20	20	63	64	70	41	22
chr1_236704856_hg38	chr1	236702101	236707612	HYX04620	49	116	96	85	240	221	181	148	126	76	136	121	68	115	122	94	87	122	36	14	10	127	46	118	91	53	35	25	71	51	150	41	130	40	92	37	80	60	117	141	47	39	46	34	17
chr1_236717156_hg38	chr1	236715396	236718917	HYX04621	31	102	47	72	139	147	129	76	39	68	106	108	73	92	73	90	42	78	30	13	5	69	31	67	64	51	26	17	63	36	82	27	80	34	61	36	63	53	91	80	32	23	28	29	14
chr1_237107531_hg38	chr1	237102895	237112167	HYX04633	160	287	280	40	33	50	123	88	116	22	65	39	66	116	137	84	77	172	898	848	531	139	59	186	18	55	208	208	104	115	61	53	56	90	38	29	28	30	17	23	83	59	69	37	22
chr1_237316926_hg38	chr1	237315924	237317928	HYX04642	3	12	21	4	21	13	20	16	16	3	16	11	8	3	14	5	14	11	92	48	33	20	4	12	6	7	53	38	10	10	6	2	7	10	3	4	2	7	2	4	29	26	27	12	5
chr1_239387191_hg38	chr1	239385277	239389105	HYX04652	61	152	553	29	7	42	75	29	138	56	79	79	76	43	148	73	67	225	12	8	5	147	34	258	19	30	22	18	140	166	54	83	80	76	42	41	73	28	9	22	283	126	178	50	41
chr1_239761831_hg38	chr1	239760776	239762886	HYX04655	9	36	62	3	3	6	11	5	7	3	5	11	7	7	7	18	15	49	9	3	3	36	11	62	1	5	7	10	29	29	12	13	10	16	5	6	9	7	5	6	104	56	63	11	10
chr1_240101484_hg38	chr1	240098755	240104213	HYX04661	48	294	287	25	20	32	134	82	76	38	70	83	46	41	114	56	42	215	31	20	43	168	54	266	17	23	24	30	123	83	51	48	54	53	33	20	36	41	8	22	156	99	102	85	42
chr1_240399538_hg38	chr1	240397632	240401445	HYX04666	98	147	181	12	7	16	111	54	44	16	28	33	79	59	64	65	35	75	21	11	12	97	33	90	5	22	22	21	32	37	15	16	17	23	13	9	19	19	11	13	12	20	18	13	8
chr1_240966102_hg38	chr1	240961407	240970797	HYX04674	53	179	148	20	13	32	127	126	80	18	43	41	47	43	116	49	65	56	455	303	239	67	20	76	20	41	150	159	73	39	44	35	32	43	24	18	23	60	21	31	119	97	111	72	72
chr1_241071678_hg38	chr1	241067798	241075558	HYX04676	82	263	271	22	36	39	82	73	21	31	38	59	36	37	46	68	35	117	112	82	78	116	41	159	11	45	47	66	106	95	49	44	52	52	29	22	32	27	15	41	117	101	92	46	66
chr1_241079300_hg38	chr1	241076483	241082116	HYX04677	53	264	191	31	51	62	150	82	86	42	54	75	47	79	111	52	63	153	75	31	44	138	66	178	26	39	43	47	75	70	55	39	45	41	24	20	26	33	23	26	127	153	157	66	170
chr1_241097658_hg38	chr1	241096601	241098714	HYX04679	8	19	25	8	7	11	27	20	9	6	14	10	10	16	17	12	1	17	27	24	13	19	6	26	5	4	45	23	29	31	16	15	6	21	12	3	14	7	4	6	66	56	80	37	50
chr1_241125192_hg38	chr1	241124188	241126196	HYX04680	32	76	70	3	6	22	52	47	21	9	14	13	26	14	39	35	20	30	27	10	12	54	16	52	4	11	17	12	44	42	15	16	20	28	13	7	6	6	4	2	100	49	70	21	27
chr1_241235183_hg38	chr1	241233443	241236923	HYX04681	21	85	87	22	19	38	92	49	42	22	35	46	23	10	67	24	56	59	26	21	23	52	25	82	13	25	24	28	47	47	24	16	31	26	18	17	14	12	11	11	44	63	35	47	68
chr1_241275904_hg38	chr1	241274737	241277070	HYX04682	17	142	119	4	8	6	30	16	8	3	8	4	11	0	11	11	26	46	15	12	6	52	16	51	3	10	17	14	42	36	12	13	19	26	5	8	6	8	0	4	93	44	58	23	19
chr1_241537286_hg38	chr1	241535599	241538972	HYX04690	15	91	105	7	15	13	47	47	22	5	12	9	23	11	29	14	19	49	10	6	6	32	27	71	4	13	8	13	42	25	16	10	25	9	10	11	10	9	6	7	87	64	68	15	14
chr1_242638768_hg38	chr1	242637776	242639761	HYX04712	3	2	6	6	4	6	12	7	3	1	9	6	7	9	6	3	1	6	9	4	1	2	6	1	2	2	32	15	5	1	3	4	8	10	2	3	6	1	3	3	4	4	8	6	4
chr1_242783933_hg38	chr1	242781903	242785963	HYX04715	28	93	73	61	106	113	117	51	92	62	94	114	45	81	88	60	55	94	50	26	25	39	40	78	19	18	25	28	24	15	33	13	23	27	17	16	35	20	19	28	19	26	36	19	20
chr1_242828627_hg38	chr1	242827350	242829904	HYX04716	22	74	87	46	56	97	107	59	98	25	77	73	56	53	97	38	78	86	10	10	11	34	26	89	36	18	17	12	24	37	44	19	36	24	30	21	49	21	41	48	28	34	58	107	43
chr1_244077548_hg38	chr1	244076434	244078663	HYX04725	58	57	87	60	41	66	69	43	36	46	46	56	61	61	52	81	35	62	153	244	114	40	24	63	27	34	36	29	46	45	45	30	26	30	25	16	40	27	31	44	27	28	33	20	9
chr1_244298260_hg38	chr1	244295615	244300905	HYX04737	94	174	261	115	146	217	278	133	228	129	235	241	177	220	225	134	135	205	81	56	49	138	76	197	74	109	85	54	130	136	110	69	135	99	82	77	155	109	100	120	73	70	73	60	41
chr1_244362376_hg38	chr1	244360888	244363864	HYX04739	22	32	41	37	65	88	87	57	59	37	75	90	38	77	61	32	34	49	20	14	4	40	16	30	51	78	24	14	62	60	108	36	78	42	63	58	86	74	72	84	13	14	9	23	9
chr1_244918356_hg38	chr1	244916251	244920462	HYX04750	82	111	189	71	78	163	239	119	180	123	113	123	125	159	201	91	63	149	476	402	140	133	48	157	74	113	80	109	105	97	105	83	126	47	105	70	69	75	110	107	153	112	119	263	110
chr1_245166491_hg38	chr1	245165301	245167681	HYX04757	21	65	53	18	10	34	53	30	24	26	40	43	35	32	38	37	37	52	44	44	37	32	22	49	6	13	15	15	20	21	10	10	17	17	8	9	19	14	10	4	11	6	6	9	4
chr1_245979772_hg38	chr1	245978450	245981094	HYX04771	21	14	29	9	8	17	30	12	12	15	17	10	12	11	17	18	31	15	21	28	27	15	11	16	15	18	61	36	24	30	23	14	22	26	22	6	14	14	10	9	6	14	15	11	10
chr1_246418809_hg38	chr1	246416758	246420860	HYX04779	18	35	48	15	51	41	73	61	31	28	60	62	27	50	34	39	44	33	733	400	194	46	21	39	23	40	67	45	32	36	36	31	38	24	27	34	38	35	27	47	65	63	57	93	47
chr1_246569981_hg38	chr1	246568698	246571264	HYX04783	31	97	103	15	33	45	72	40	58	25	43	29	35	39	48	37	29	65	90	38	24	67	16	77	12	30	38	33	42	31	19	18	20	30	13	10	29	24	15	14	46	50	44	34	19
chr1_246680983_hg38	chr1	246678311	246683655	HYX04788	186	326	394	145	112	117	212	144	130	95	196	122	159	222	146	163	184	248	420	236	194	185	90	215	31	64	231	286	152	108	61	57	60	63	49	33	57	37	32	38	36	34	47	88	52
chr1_247342848_hg38	chr1	247341792	247343903	HYX04796	51	66	113	62	65	115	98	47	105	60	42	55	71	66	146	58	17	81	27	14	22	68	23	96	11	20	24	20	27	35	19	30	19	24	14	7	20	12	11	11	14	16	21	19	8
chr1_247348074_hg38	chr1	247346950	247349197	HYX04797	57	28	68	26	18	39	48	23	34	57	26	34	29	40	46	68	21	54	32	14	6	64	16	61	21	43	96	54	70	82	51	64	53	60	49	32	27	38	26	21	6	19	15	14	4
chr1_247387380_hg38	chr1	247383386	247391373	HYX04798	105	305	336	140	254	448	437	234	418	147	229	316	288	327	494	158	190	252	24	21	28	151	94	247	48	67	40	34	56	71	64	44	50	54	55	30	87	40	56	62	22	29	41	28	11
chr1_247857410_hg38	chr1	247856280	247858539	HYX04802	27	7	75	29	3	45	49	7	36	46	47	23	31	16	55	39	29	43	15	10	3	24	4	40	7	18	73	48	55	68	27	32	29	32	19	8	16	20	13	16	1	3	3	3	2
chr1_248810950_hg38	chr1	248809790	248812111	HYX04804	66	43	77	106	40	99	87	38	89	104	94	100	103	47	84	85	42	74	43	36	17	36	23	70	20	37	31	27	45	55	51	52	39	46	30	33	64	35	36	45	22	20	29	38	27
chr2_196190_hg38	chr2	195067	197312	HYX04813	27	39	37	59	49	85	66	40	102	56	47	74	50	61	81	41	25	50	8	5	6	29	7	53	12	22	16	15	16	13	11	15	14	23	7	7	18	10	13	21	6	4	8	8	3
chr2_231260_hg38	chr2	229235	233286	HYX04814	24	68	86	70	146	138	183	107	175	61	127	160	76	151	160	76	53	113	22	21	9	42	30	80	52	29	13	16	27	25	64	20	62	14	44	24	61	31	63	47	7	5	21	16	8
chr2_237512_hg38	chr2	233800	241223	HYX04815	76	303	283	197	379	541	490	302	678	273	555	545	271	457	646	217	179	415	73	35	29	133	82	337	91	99	49	38	96	83	156	68	132	53	104	82	123	72	136	135	14	15	25	30	10
chr2_441884_hg38	chr2	436378	447389	HYX04820	112	73	71	154	47	95	248	90	98	345	127	85	218	153	91	224	74	102	803	674	557	150	48	132	74	118	74	74	73	96	101	62	94	87	80	73	118	75	87	108	34	34	39	45	27
chr2_660822_hg38	chr2	659603	662042	HYX04823	25	19	41	34	8	39	36	8	39	37	29	34	24	16	41	27	19	42	28	24	3	23	23	44	33	41	32	29	56	66	74	45	65	35	46	26	79	50	61	79	10	6	10	13	6
chr2_1058992_hg38	chr2	1057991	1059994	HYX04827	4	4	2	3	2	9	6	2	3	3	8	1	1	7	2	3	27	2	3	8	2	4	1	3	4	11	7	23	9	9	4	3	10	8	5	7	4	3	8	12	7	7	6	16	4
chr2_1545283_hg38	chr2	1543507	1547059	HYX04829	51	48	76	55	32	77	63	40	43	51	48	47	45	26	56	47	43	45	22	14	22	61	34	62	25	44	19	43	42	44	56	19	40	34	23	22	35	23	24	48	22	33	30	32	20
chr2_1606056_hg38	chr2	1604328	1607783	HYX04831	73	63	159	29	15	42	42	24	39	83	40	50	31	46	37	47	7	58	73	23	25	42	11	52	13	28	60	65	68	65	42	21	30	43	30	23	47	31	17	42	13	12	15	21	5
chr2_1625848_hg38	chr2	1624813	1626882	HYX04833	34	17	77	8	11	17	10	5	15	13	12	15	10	8	11	12	2	24	11	3	4	19	10	26	6	15	24	15	39	39	11	13	13	22	12	9	14	18	9	13	6	8	10	3	0
chr2_1728856_hg38	chr2	1727856	1729856	HYX04839	18	27	44	24	5	25	42	10	25	29	31	26	21	15	13	25	13	33	6	4	3	18	10	32	18	35	19	19	31	28	35	27	13	26	14	11	37	27	13	24	8	10	16	7	2
chr2_1861284_hg38	chr2	1859819	1862750	HYX04845	76	108	114	34	10	31	84	36	64	33	44	34	62	53	71	100	68	101	49	53	42	110	41	119	36	75	35	42	114	85	70	47	58	40	50	47	69	58	49	85	37	45	48	19	12
chr2_1892656_hg38	chr2	1890410	1894903	HYX04847	100	119	145	46	28	58	81	62	63	54	79	52	70	77	80	90	78	118	277	273	126	94	25	86	28	73	97	97	121	107	51	58	80	71	51	66	101	46	28	52	89	93	83	29	19
chr2_1909832_hg38	chr2	1906748	1912916	HYX04848	202	371	445	133	88	174	197	130	270	119	154	206	160	242	243	233	158	297	228	212	128	230	95	293	46	105	78	73	268	219	130	87	131	137	94	69	159	88	81	81	200	138	141	50	28
chr2_2187544_hg38	chr2	2181346	2193742	HYX04859	221	539	834	64	30	89	205	219	292	125	166	136	117	249	345	238	281	414	1262	784	561	381	120	529	49	124	327	364	296	307	136	147	178	180	118	62	72	62	37	60	282	194	223	66	43
chr2_2226292_hg38	chr2	2225121	2227464	HYX04860	43	60	69	15	7	14	30	19	12	18	26	15	32	24	27	41	13	23	182	114	94	30	17	28	6	23	36	28	53	39	21	19	20	30	23	10	24	12	11	8	25	22	24	11	7
chr2_2230329_hg38	chr2	2228761	2231897	HYX04861	61	121	120	34	22	41	57	48	63	41	45	43	25	81	63	53	62	89	255	123	101	70	30	91	32	49	84	54	73	67	57	44	60	42	56	22	51	32	46	49	67	37	41	15	9
chr2_2543512_hg38	chr2	2542052	2544972	HYX04869	59	56	61	107	52	97	101	42	123	82	70	101	122	119	107	70	47	75	23	21	24	50	17	63	42	35	17	9	48	38	51	36	49	24	34	24	71	37	48	38	11	6	13	9	5
chr2_2564676_hg38	chr2	2563635	2565716	HYX04870	35	42	52	50	25	61	95	48	102	40	41	53	80	59	122	29	39	43	20	22	13	26	16	44	25	32	28	14	93	60	46	37	43	25	37	15	34	21	33	40	11	15	19	6	6
chr2_2578955_hg38	chr2	2574979	2582931	HYX04871	161	299	203	348	234	320	532	221	431	322	296	362	385	447	374	284	199	296	53	39	30	200	97	251	147	147	61	51	173	141	260	92	230	77	169	103	173	104	217	212	69	63	89	81	37
chr2_2587328_hg38	chr2	2586154	2588503	HYX04872	41	107	95	61	47	81	114	29	83	48	57	77	58	52	85	47	28	52	18	15	2	50	23	65	31	25	22	18	42	38	47	19	40	29	28	12	36	18	44	47	13	22	22	22	8
chr2_2591380_hg38	chr2	2590278	2592483	HYX04873	73	89	112	39	28	73	46	29	70	36	44	69	37	30	64	61	33	77	41	14	23	52	19	83	23	22	28	28	56	55	45	22	46	17	22	21	37	33	37	48	26	37	36	10	9
chr2_2624170_hg38	chr2	2623090	2625251	HYX04875	19	57	36	31	72	59	82	40	54	25	49	36	39	41	69	32	64	62	10	6	8	32	23	47	14	14	7	12	12	10	17	5	19	17	15	11	12	12	9	27	6	5	14	4	2
chr2_2639288_hg38	chr2	2637736	2640840	HYX04876	84	94	148	61	8	34	62	33	50	59	36	32	68	58	52	94	43	96	36	24	34	88	22	122	17	28	23	17	144	102	49	43	43	45	36	27	37	22	21	23	48	44	49	33	21
chr2_2662960_hg38	chr2	2660405	2665516	HYX04879	87	53	130	67	26	94	61	37	73	98	69	81	57	52	49	64	49	102	211	108	95	54	25	90	32	58	61	53	86	82	79	56	60	62	39	36	111	46	37	43	24	26	37	31	8
chr2_2743629_hg38	chr2	2742480	2744778	HYX04881	40	68	161	16	12	42	56	42	76	29	51	40	42	44	70	62	45	87	28	11	27	61	35	92	19	33	41	30	85	112	42	35	50	48	41	33	34	20	10	19	60	46	58	14	10
chr2_2762956_hg38	chr2	2760720	2765193	HYX04883	168	140	239	58	13	57	95	33	70	118	71	68	71	48	42	122	37	113	160	185	88	87	34	139	36	72	114	114	86	87	59	73	66	71	40	56	100	67	38	60	116	101	80	27	20
chr2_2774782_hg38	chr2	2773783	2775782	HYX04884	37	58	54	7	10	16	18	10	17	15	8	8	7	10	16	14	28	19	15	13	14	24	12	36	11	25	17	17	54	32	24	19	23	24	13	18	26	24	20	34	9	6	8	7	1
chr2_2829159_hg38	chr2	2825377	2832941	HYX04885	270	458	597	41	29	46	133	99	130	63	104	66	107	129	153	205	213	294	99	139	136	263	93	377	17	45	85	74	297	211	94	80	120	99	63	37	45	27	26	29	230	203	217	43	16
chr2_3346382_hg38	chr2	3342145	3350619	HYX04901	319	458	901	85	38	81	242	105	159	146	142	137	158	121	211	239	87	334	900	596	238	213	79	379	70	137	389	413	317	240	158	112	136	123	107	73	139	76	86	81	79	70	78	88	35
chr2_3433479_hg38	chr2	3432347	3434611	HYX04902	0	13	3	0	1	6	13	4	6	5	8	2	3	12	4	3	0	3	4	9	2	9	1	4	73	74	49	34	90	86	102	78	85	63	78	56	118	87	100	115	32	40	58	38	30
chr2_3634718_hg38	chr2	3631638	3637797	HYX04906	167	156	350	35	10	51	56	26	48	44	38	47	22	45	43	88	63	142	848	868	257	87	42	149	29	45	312	306	87	77	54	52	57	62	37	29	87	40	36	42	32	61	80	31	28
chr2_6113576_hg38	chr2	6112461	6114692	HYX04921	4	20	15	17	57	65	79	41	32	16	25	24	29	22	41	5	20	15	11	6	1	11	21	17	21	17	11	9	10	11	18	8	13	6	3	10	25	11	12	21	26	31	24	77	41
chr2_7250070_hg38	chr2	7248537	7251603	HYX04937	14	30	24	8	9	19	17	10	10	7	8	6	11	10	3	29	38	41	23	14	14	57	16	72	2	7	17	18	26	30	16	15	24	24	3	4	15	8	6	8	47	45	53	8	14
chr2_7356897_hg38	chr2	7355419	7358375	HYX04939	30	21	24	13	3	12	16	4	7	25	13	7	9	10	14	40	7	33	243	281	127	53	18	56	6	13	39	31	25	17	20	14	14	20	9	15	10	16	4	15	34	41	44	13	11
chr2_7435928_hg38	chr2	7434512	7437343	HYX04943	4	18	14	8	8	15	12	5	4	6	5	10	4	10	5	7	8	7	85	51	82	11	3	11	10	11	12	15	5	9	10	5	3	13	5	5	7	8	6	6	38	26	32	72	27
chr2_7989956_hg38	chr2	7988925	7990986	HYX04951	25	31	26	44	32	53	43	22	41	33	46	33	39	42	24	44	5	32	8	8	5	16	14	24	11	12	19	13	11	15	20	8	6	14	9	9	10	9	19	25	2	5	7	8	5
chr2_8095110_hg38	chr2	8093991	8096230	HYX04953	13	66	71	12	3	13	18	5	8	6	9	8	12	7	8	15	16	27	9	10	5	18	20	39	1	2	4	1	7	2	4	3	4	3	3	0	2	3	0	1	0	0	1	0	0
chr2_8545492_hg38	chr2	8542255	8548728	HYX04969	333	290	597	138	83	203	208	111	136	381	330	227	202	128	195	301	124	260	86	96	55	288	87	370	39	142	65	42	238	221	127	116	142	151	86	57	124	83	59	79	101	90	116	79	47
chr2_8582666_hg38	chr2	8579952	8585379	HYX04972	165	98	188	143	46	148	175	87	137	281	216	190	181	102	151	145	79	164	55	52	18	108	38	132	49	116	59	37	178	112	93	85	95	106	74	56	127	73	62	70	27	53	64	77	56
chr2_9009172_hg38	chr2	9007732	9010612	HYX04983	11	52	40	32	125	95	146	54	70	43	63	46	58	60	54	31	30	57	15	11	13	42	17	71	31	35	14	15	12	14	35	16	25	24	34	15	41	35	24	34	17	28	38	80	42
chr2_9232846_hg38	chr2	9225934	9239759	HYX04992	382	422	714	248	161	253	652	493	730	466	429	393	566	621	846	546	410	622	1723	1774	997	538	196	606	101	286	561	568	381	356	271	260	269	266	220	129	229	196	96	137	482	376	544	188	107
chr2_9319098_hg38	chr2	9317872	9320324	HYX04996	36	30	52	48	15	26	117	37	62	76	75	50	77	56	62	66	35	53	66	73	47	58	15	72	11	47	37	34	35	26	30	36	32	50	31	17	34	32	16	20	45	50	80	41	23
chr2_9336773_hg38	chr2	9335771	9337775	HYX04997	19	33	35	31	26	29	101	60	48	40	36	41	41	80	71	44	69	33	143	72	64	51	16	44	19	36	21	44	23	30	31	16	15	29	18	24	30	30	27	21	58	63	88	50	40
chr2_9347262_hg38	chr2	9346256	9348267	HYX04998	36	26	60	20	17	33	82	58	60	19	33	34	45	41	72	45	16	48	44	24	25	86	13	70	11	31	33	55	28	37	18	13	12	22	20	15	15	21	7	22	16	12	35	14	12
chr2_9675965_hg38	chr2	9674795	9677135	HYX05014	37	82	113	76	100	239	165	75	187	86	147	173	88	125	168	70	33	115	58	37	48	58	34	104	39	49	37	23	32	46	58	29	44	34	33	28	60	44	45	71	16	13	32	22	24
chr2_10203860_hg38	chr2	10201763	10205956	HYX05031	68	59	102	65	33	85	61	37	42	69	49	51	50	34	61	65	43	72	93	74	62	65	23	102	27	37	23	29	40	38	49	21	29	24	19	19	41	26	18	42	32	30	27	19	11
chr2_10498187_hg38	chr2	10497022	10499352	HYX05041	40	38	84	55	23	53	63	7	56	47	34	42	50	29	62	42	11	52	22	6	4	40	18	70	18	30	17	8	32	31	45	19	23	31	18	36	46	23	27	37	9	16	12	9	6
chr2_10598270_hg38	chr2	10597228	10599312	HYX05045	10	14	14	9	44	44	67	42	22	18	30	24	14	30	16	15	5	25	16	7	10	12	18	16	32	29	18	12	30	23	50	16	31	9	34	19	46	37	45	55	5	8	8	13	10
chr2_10773623_hg38	chr2	10772012	10775234	HYX05051	33	30	47	56	16	48	45	19	31	55	46	43	52	22	35	38	11	50	47	61	31	26	12	44	12	43	80	115	61	62	60	46	43	48	29	31	55	35	31	30	20	16	38	27	23
chr2_10863036_hg38	chr2	10860642	10865430	HYX05055	140	206	292	40	15	62	143	134	221	92	89	76	113	156	251	116	76	134	34	29	33	111	51	186	39	62	37	38	135	80	64	52	79	80	53	30	33	34	28	24	166	122	150	42	38
chr2_11103834_hg38	chr2	11102555	11105112	HYX05067	48	34	55	22	9	43	69	20	57	36	23	31	58	32	95	47	11	54	20	10	10	31	9	67	24	22	19	21	76	60	53	33	37	23	43	33	41	17	33	35	6	6	21	19	10
chr2_11285717_hg38	chr2	11284678	11286756	HYX05073	21	20	24	9	15	17	28	13	20	13	15	13	14	31	16	10	18	17	24	43	21	19	5	23	15	22	13	12	25	17	36	14	39	12	21	17	31	21	41	20	47	36	41	75	31
chr2_14896866_hg38	chr2	14895863	14897868	HYX05119	20	45	52	3	10	7	50	17	18	4	9	7	25	21	34	29	22	41	9	3	3	39	22	52	8	17	4	6	16	49	10	19	18	20	7	7	15	4	5	8	86	40	46	14	17
chr2_15075793_hg38	chr2	15073822	15077764	HYX05122	19	152	65	67	166	104	325	126	201	77	167	159	115	164	187	82	38	132	18	10	11	49	64	115	12	16	12	19	14	16	17	4	11	13	15	14	30	17	21	27	9	9	8	10	5
chr2_15230905_hg38	chr2	15229901	15231909	HYX05126	7	18	13	14	20	27	49	27	33	8	25	21	17	26	36	14	26	15	12	9	9	18	4	23	11	13	15	14	10	15	12	14	14	17	10	7	25	14	12	13	41	51	69	108	72
chr2_15561178_hg38	chr2	15559507	15562848	HYX05129	93	117	276	138	96	237	285	113	184	186	205	205	171	118	253	120	78	183	310	152	58	182	41	208	59	71	82	57	126	116	129	72	106	93	87	72	125	96	81	118	185	158	170	182	118
chr2_15730164_hg38	chr2	15724217	15736111	HYX05132	246	395	487	325	271	456	539	205	744	311	312	612	370	423	671	395	313	622	69	36	41	343	164	565	242	209	95	72	284	278	486	222	444	235	280	200	488	209	372	371	214	200	235	156	80
chr2_15800552_hg38	chr2	15796255	15804850	HYX05133	193	229	290	427	276	378	560	200	794	406	433	580	523	537	755	398	260	441	55	40	41	183	119	327	282	204	79	63	245	222	459	153	487	134	290	203	537	198	452	413	26	31	59	81	27
chr2_15818833_hg38	chr2	15817405	15820261	HYX05135	37	37	78	78	22	103	86	39	186	55	46	174	68	73	163	56	37	137	11	4	3	40	38	103	45	50	19	18	49	43	91	31	71	38	59	37	85	34	74	95	15	7	31	14	8
chr2_16031144_hg38	chr2	16029066	16033222	HYX05140	119	155	163	254	212	303	293	113	398	306	349	324	273	348	333	224	189	235	36	17	33	101	68	197	62	61	38	30	57	51	132	53	102	37	63	44	106	54	88	134	9	15	34	40	12
chr2_16320540_hg38	chr2	16317382	16323697	HYX05151	83	129	126	236	162	347	185	108	264	175	224	220	161	196	188	116	72	174	51	20	28	79	82	124	85	109	44	30	113	94	149	57	135	75	90	56	176	94	137	146	39	53	64	145	84
chr2_16627590_hg38	chr2	16624528	16630653	HYX05157	283	342	444	130	133	235	450	306	350	208	381	284	281	383	405	331	234	362	83	53	80	328	125	385	83	124	70	52	198	193	132	138	141	162	90	77	164	102	73	91	141	140	152	96	58
chr2_16717362_hg38	chr2	16714554	16720169	HYX05165	123	297	417	46	38	90	182	138	151	65	70	53	120	116	209	134	101	247	56	39	67	190	86	300	37	76	55	41	164	161	95	56	84	92	64	49	87	49	42	76	227	135	195	57	36
chr2_16883042_hg38	chr2	16881367	16884717	HYX05170	56	79	93	13	30	32	37	16	19	16	26	19	11	22	17	34	34	75	20	9	18	63	26	73	3	17	47	39	54	65	28	33	27	37	9	11	13	13	9	11	36	24	17	16	9
chr2_17541087_hg38	chr2	17537387	17544787	HYX05179	78	444	840	47	17	71	80	47	90	44	195	155	53	53	109	108	134	432	869	563	183	277	84	447	23	67	460	302	283	286	129	139	164	141	48	29	56	57	23	41	481	291	312	128	76
chr2_17915610_hg38	chr2	17913700	17917520	HYX05190	30	46	53	45	135	139	99	49	79	38	63	89	53	26	60	42	23	70	15	1	10	62	30	44	11	15	16	14	26	30	17	14	29	32	14	13	34	14	14	24	8	18	15	9	12
chr2_18169984_hg38	chr2	18168083	18171886	HYX05192	6	6	11	15	9	20	23	16	11	7	12	10	5	15	14	18	24	21	143	38	157	9	7	13	8	12	56	35	10	18	14	10	24	29	8	10	23	10	12	14	24	20	25	14	13
chr2_19078743_hg38	chr2	19077167	19080319	HYX05198	32	61	33	66	128	108	264	70	76	70	96	110	107	106	90	58	58	43	13	9	5	61	23	50	25	34	20	11	23	21	38	28	37	18	20	28	47	38	44	78	11	7	10	16	9
chr2_19119408_hg38	chr2	19115935	19122881	HYX05199	117	226	148	201	369	312	516	190	482	218	439	400	285	303	394	253	156	244	41	54	65	148	102	204	59	95	28	19	49	65	96	57	67	43	40	69	160	63	87	146	24	20	41	58	21
chr2_19711963_hg38	chr2	19710911	19713015	HYX05206	11	27	28	19	22	45	49	15	47	17	43	34	33	28	27	21	20	29	10	4	3	22	19	27	9	19	8	5	13	15	15	7	15	13	15	12	8	14	11	11	4	6	12	14	5
chr2_20241622_hg38	chr2	20239742	20243502	HYX05221	48	30	52	124	109	147	123	75	89	107	70	73	92	107	77	69	61	60	19	9	17	42	33	51	15	25	24	18	17	27	19	24	32	29	16	16	38	15	18	30	7	10	21	15	10
chr2_20380852_hg38	chr2	20378234	20383469	HYX05223	122	136	134	242	185	265	471	139	291	204	274	250	348	299	258	237	142	176	49	17	17	159	75	172	64	82	31	28	65	86	127	60	95	53	64	67	117	83	91	107	22	18	40	51	28
chr2_20573668_hg38	chr2	20572471	20574866	HYX05232	99	137	165	127	110	156	259	116	214	154	227	202	182	257	172	187	130	198	84	76	55	147	47	172	59	86	78	59	102	121	122	56	110	64	83	57	107	53	88	91	66	79	152	173	110
chr2_20940955_hg38	chr2	20939380	20942530	HYX05243	5	9	8	11	6	19	16	3	8	6	8	12	11	6	6	6	23	13	135	65	65	10	10	3	8	10	105	98	9	14	1	8	9	19	9	4	12	6	6	6	6	8	13	6	7
chr2_21195194_hg38	chr2	21194132	21196256	HYX05248	3	37	24	16	79	29	110	39	35	13	39	39	30	27	34	6	22	23	1	2	0	22	15	20	15	6	4	6	11	2	19	9	12	9	8	14	22	8	17	29	47	65	65	172	97
chr2_23657372_hg38	chr2	23655485	23659259	HYX05282	106	122	368	42	16	51	92	34	43	71	75	45	81	32	55	124	71	178	39	29	22	124	35	225	16	40	50	38	183	115	56	79	63	50	42	30	38	38	22	20	167	99	137	24	28
chr2_23900830_hg38	chr2	23899781	23901879	HYX05286	14	25	26	13	31	30	79	54	41	30	33	39	52	48	61	15	15	13	30	20	11	26	17	29	13	21	13	7	9	11	15	9	10	6	16	8	18	10	15	7	19	27	41	44	19
chr2_24225714_hg38	chr2	24224548	24226881	HYX05297	27	37	33	48	67	68	72	39	105	44	63	56	59	98	64	44	50	67	15	9	13	32	17	51	32	28	20	15	32	30	49	30	36	30	29	32	73	36	53	71	97	84	162	283	166
chr2_24231504_hg38	chr2	24228354	24234654	HYX05298	61	295	175	104	363	302	601	310	358	127	320	326	213	383	282	137	184	217	38	31	35	175	135	206	136	109	33	27	94	84	142	74	150	50	107	99	196	112	142	187	246	256	295	748	409
chr2_24328164_hg38	chr2	24327159	24329170	HYX05299	12	27	31	27	34	35	83	44	35	28	37	46	41	43	40	23	4	29	24	8	11	32	10	34	19	34	6	17	22	19	19	11	20	10	21	16	31	29	18	33	48	52	54	86	49
chr2_24841292_hg38	chr2	24839697	24842888	HYX05314	120	86	145	445	88	397	223	70	279	394	207	261	240	111	227	177	36	173	126	87	12	112	34	172	61	63	55	40	70	77	125	52	86	79	63	40	87	53	88	96	49	59	58	43	21
chr2_24872438_hg38	chr2	24870482	24874393	HYX05316	174	145	282	245	87	241	208	118	236	156	193	191	211	137	226	212	103	218	587	403	194	145	58	232	34	64	135	99	130	130	72	69	90	80	63	37	72	45	29	42	50	31	49	35	28
chr2_24925037_hg38	chr2	24921877	24928197	HYX05320	248	293	440	450	206	385	291	139	322	395	297	266	345	276	292	322	125	323	103	165	210	198	104	318	43	89	42	40	114	95	94	53	68	89	46	44	117	59	52	78	51	61	64	52	42
chr2_25000956_hg38	chr2	24999848	25002065	HYX05322	67	104	232	33	35	52	59	62	100	27	47	47	31	82	124	53	52	94	30	15	22	55	47	109	21	37	52	27	78	90	51	53	50	54	31	37	51	26	25	31	66	61	66	13	16
chr2_25204491_hg38	chr2	25203439	25205543	HYX05334	26	22	52	43	22	77	111	23	72	76	39	53	74	44	95	52	11	49	96	46	22	45	6	41	8	38	33	18	24	35	27	29	20	36	33	17	27	18	17	20	76	60	71	41	26
chr2_25432630_hg38	chr2	25431445	25433815	HYX05347	14	31	38	43	100	95	97	39	57	67	60	53	30	41	51	52	9	60	26	21	10	34	16	53	9	25	19	20	29	25	29	14	28	16	11	10	32	25	24	42	85	77	81	80	72
chr2_25522592_hg38	chr2	25520874	25524310	HYX05349	33	72	85	46	91	114	156	115	127	56	120	116	79	113	121	58	60	85	68	41	22	74	30	98	49	55	29	23	64	46	80	51	70	30	56	29	81	40	64	66	64	58	88	163	78
chr2_26080142_hg38	chr2	26078901	26081384	HYX05365	28	47	32	40	49	57	173	72	70	55	91	90	77	72	72	66	52	48	45	5	15	75	30	35	13	28	25	10	30	29	47	17	37	21	18	15	41	27	25	52	22	7	14	18	9
chr2_26135438_hg38	chr2	26133471	26137405	HYX05368	40	105	79	63	124	159	245	100	132	88	143	148	98	100	114	64	129	118	22	19	34	100	47	107	67	59	29	17	65	58	115	68	110	29	55	62	128	83	98	92	165	139	177	310	195
chr2_26432821_hg38	chr2	26431715	26433927	HYX05376	16	30	13	25	51	57	79	53	29	28	47	31	49	45	30	13	25	29	13	11	12	24	22	12	14	28	13	15	14	10	26	18	36	17	20	12	27	26	21	28	9	8	11	26	27
chr2_26981786_hg38	chr2	26976940	26986633	HYX05405	174	257	334	123	153	247	409	255	289	188	235	326	186	243	271	215	204	248	1816	713	816	228	104	289	139	236	371	343	179	207	255	161	175	143	178	166	273	175	182	230	309	319	560	743	409
chr2_27845263_hg38	chr2	27844130	27846396	HYX05445	13	23	15	11	17	22	42	11	8	11	21	9	16	15	13	22	9	31	99	54	47	26	11	20	5	10	53	52	12	11	12	13	12	14	7	6	16	8	13	5	9	11	13	5	8
chr2_28233380_hg38	chr2	28232308	28234453	HYX05457	19	80	48	27	67	75	94	55	60	19	57	60	30	65	54	40	30	57	14	6	10	47	26	41	27	25	21	9	26	28	44	13	26	42	31	17	39	27	24	25	20	10	13	9	5
chr2_28544374_hg38	chr2	28542556	28546192	HYX05471	41	48	56	103	83	135	117	63	152	92	96	66	155	143	144	72	39	49	15	9	9	40	25	63	49	51	31	35	44	40	71	35	46	46	60	50	116	56	65	71	10	13	16	24	14
chr2_28708090_hg38	chr2	28706541	28709640	HYX05483	43	64	94	43	82	157	193	109	85	64	102	93	113	135	123	85	22	99	17	8	6	109	43	105	34	37	17	21	41	42	52	31	49	46	37	22	67	36	42	60	106	105	118	199	117
chr2_29130134_hg38	chr2	29128871	29131397	HYX05494	24	84	137	58	97	89	248	103	174	55	81	145	95	88	216	50	53	143	24	26	12	84	26	121	41	35	20	14	38	38	62	28	88	22	32	39	66	45	62	58	84	74	106	206	112
chr2_29742460_hg38	chr2	29741291	29743629	HYX05499	18	46	30	23	35	31	95	48	43	35	64	67	16	47	45	52	12	51	15	3	4	37	21	44	11	40	13	16	15	18	36	28	27	17	20	16	24	17	25	39	5	6	10	15	8
chr2_30770946_hg38	chr2	30769320	30772572	HYX05516	59	49	62	52	35	46	72	38	58	56	51	58	48	47	59	87	67	93	11	5	7	87	42	108	18	23	22	16	76	75	41	34	45	49	19	10	34	20	20	23	23	31	34	23	13
chr2_31139709_hg38	chr2	31136601	31142817	HYX05524	74	112	291	103	45	172	148	43	130	117	128	183	95	64	126	107	41	233	171	99	75	107	39	231	37	59	92	69	125	107	79	71	63	81	55	40	78	56	50	63	99	84	130	67	36
chr2_32863026_hg38	chr2	32860870	32865182	HYX05540	20	57	45	61	108	133	160	90	168	52	96	93	117	171	141	53	75	81	11	6	17	37	32	62	19	36	16	23	17	15	47	7	22	15	27	24	30	23	33	42	7	7	9	11	7
chr2_32875346_hg38	chr2	32873950	32876741	HYX05541	6	50	35	36	64	82	129	59	93	36	67	64	77	110	96	32	40	54	9	2	6	31	17	56	31	22	9	9	17	17	39	13	19	13	39	18	50	31	33	38	7	3	12	17	10
chr2_32947758_hg38	chr2	32945665	32949852	HYX05543	71	65	171	179	44	388	190	65	331	167	183	197	212	115	326	146	30	168	40	9	4	88	32	177	37	84	29	17	95	71	58	62	68	64	62	55	65	65	74	59	40	22	32	41	16
chr2_33011875_hg38	chr2	33010620	33013130	HYX05545	7	29	22	25	49	36	75	57	54	18	28	37	41	56	62	20	14	27	5	9	3	30	18	28	21	25	9	8	21	14	36	8	16	15	27	16	29	20	11	32	6	2	7	11	1
chr2_33276722_hg38	chr2	33275232	33278213	HYX05549	61	62	88	32	25	35	61	38	37	37	43	29	38	50	46	43	7	49	23	1	10	31	10	38	12	22	12	13	32	25	26	9	18	21	9	10	13	10	11	10	15	11	13	19	17
chr2_33400201_hg38	chr2	33399172	33401230	HYX05554	10	31	20	41	19	58	92	39	61	23	38	36	43	63	52	26	31	35	5	6	4	20	18	38	13	30	3	10	18	26	22	23	19	23	12	19	41	30	20	44	22	18	24	10	5
chr2_34408583_hg38	chr2	34407454	34409712	HYX05565	1	16	20	11	25	22	45	32	35	10	23	22	28	27	32	6	15	24	3	2	2	11	18	24	27	23	5	5	14	34	29	31	33	11	18	32	10	52	18	46	2	7	7	4	4
chr2_34874890_hg38	chr2	34873411	34876369	HYX05566	11	55	41	16	73	46	100	65	46	36	58	48	45	31	49	39	32	60	11	16	14	55	26	78	34	29	17	17	24	26	49	20	45	21	28	24	71	32	46	58	19	17	14	11	9
chr2_34905045_hg38	chr2	34903942	34906148	HYX05567	8	16	19	14	32	32	76	14	18	22	13	27	19	21	20	21	22	30	4	5	6	26	12	36	21	14	8	9	17	15	49	9	42	10	25	16	41	27	33	23	1	1	4	4	5
chr2_36912668_hg38	chr2	36911014	36914323	HYX05590	23	91	80	22	44	68	136	106	109	36	49	49	53	81	167	25	32	56	22	21	19	54	46	57	22	34	16	18	25	28	19	17	32	27	27	22	41	21	20	36	57	40	60	62	35
chr2_37189818_hg38	chr2	37188752	37190883	HYX05593	19	33	39	23	52	72	52	23	37	18	33	27	25	8	47	18	10	20	8	4	2	16	15	36	5	13	9	12	10	10	5	6	6	11	3	3	11	9	7	4	14	8	15	13	6
chr2_37554428_hg38	chr2	37553359	37555498	HYX05599	10	78	66	1	6	11	20	12	14	7	10	14	7	12	15	19	54	31	6	4	5	47	23	44	3	6	9	3	20	13	12	3	14	16	3	2	9	13	4	7	7	6	5	5	9
chr2_37930634_hg38	chr2	37929606	37931661	HYX05607	16	4	19	13	13	17	17	19	12	29	19	21	22	22	29	17	12	16	13	14	4	17	5	20	13	12	15	10	37	30	10	15	16	17	12	7	15	14	5	7	7	4	8	5	1
chr2_38261688_hg38	chr2	38259744	38263631	HYX05611	46	79	90	42	42	45	53	53	46	40	36	35	45	33	43	62	92	72	14	7	11	106	48	85	13	29	19	23	70	103	44	39	75	57	16	24	52	24	17	20	21	19	24	27	11
chr2_39715118_hg38	chr2	39713378	39716858	HYX05636	17	102	49	31	108	90	141	67	31	59	78	66	60	19	46	24	52	66	253	119	51	82	29	88	35	32	50	53	38	47	79	49	77	35	42	27	93	41	76	58	132	93	87	373	149
chr2_40281507_hg38	chr2	40278266	40284748	HYX05645	35	260	251	22	50	81	197	191	88	40	100	92	46	44	106	44	58	154	39	14	10	145	52	177	23	55	27	25	92	78	52	38	51	52	37	18	58	51	24	36	200	116	121	68	35
chr2_41652524_hg38	chr2	41651438	41653610	HYX05652	6	85	62	4	5	2	15	13	7	1	8	5	5	4	3	7	5	5	4	2	1	17	3	13	2	5	4	9	41	13	8	5	8	9	5	6	6	3	3	2	8	7	7	6	6
chr2_41841340_hg38	chr2	41840168	41842513	HYX05657	83	94	174	108	47	98	173	48	132	140	134	109	149	92	154	143	57	147	157	34	30	133	40	131	35	70	61	49	63	107	87	48	56	52	51	37	52	52	52	72	10	12	9	16	5
chr2_41954958_hg38	chr2	41953249	41956667	HYX05661	29	46	30	39	51	136	55	52	48	42	129	60	43	57	56	54	62	46	99	74	52	36	33	43	24	46	82	119	42	42	39	22	50	37	30	33	55	28	28	34	22	31	34	28	11
chr2_42271146_hg38	chr2	42270115	42272177	HYX05671	27	62	54	6	7	12	27	13	9	12	12	13	29	11	9	22	41	32	17	5	3	31	8	44	6	9	14	5	30	21	13	11	17	9	7	6	7	7	8	6	14	9	11	19	6
chr2_42368322_hg38	chr2	42365875	42370769	HYX05674	50	75	90	12	21	38	129	113	108	18	50	29	71	93	146	62	50	108	337	194	208	87	33	117	20	41	27	28	58	84	33	41	53	52	44	19	37	25	14	22	157	143	167	363	115
chr2_42372232_hg38	chr2	42371088	42373375	HYX05675	20	17	29	24	12	22	75	54	78	24	19	15	72	66	102	39	47	36	23	17	25	37	12	37	15	31	10	16	31	40	25	21	21	31	33	18	20	26	25	26	60	62	72	247	78
chr2_42792907_hg38	chr2	42791526	42794288	HYX05680	85	39	160	104	26	160	201	61	162	193	211	145	188	84	197	135	25	128	82	21	18	122	25	151	34	80	26	29	58	76	60	57	44	73	54	45	64	62	31	42	224	193	212	101	74
chr2_43268882_hg38	chr2	43267114	43270650	HYX05694	90	85	131	57	43	129	174	125	113	126	189	121	138	115	145	82	92	118	153	139	86	120	69	116	38	123	63	51	66	96	102	75	70	104	48	76	114	64	52	116	47	63	83	76	49
chr2_43322702_hg38	chr2	43321225	43324180	HYX05696	10	11	19	13	11	24	41	31	18	24	22	19	26	39	25	16	7	16	79	63	41	28	9	12	9	13	35	30	14	15	20	13	12	19	5	13	22	12	10	20	19	15	21	19	14
chr2_43940036_hg38	chr2	43938977	43941094	HYX05713	6	20	26	15	38	43	85	31	39	8	20	22	29	12	52	12	17	19	15	13	8	22	9	26	11	13	10	13	12	14	17	10	21	7	16	21	24	11	26	15	16	19	20	57	33
chr2_43943984_hg38	chr2	43942805	43945162	HYX05714	6	88	42	16	113	70	147	82	82	32	66	80	35	33	81	26	53	59	18	6	4	42	32	79	34	33	21	12	21	29	43	16	46	14	38	30	59	34	69	40	67	95	74	243	109
chr2_44103623_hg38	chr2	44102290	44104956	HYX05720	36	58	36	37	76	72	207	55	87	59	69	68	115	68	81	64	26	55	14	7	13	51	21	51	34	59	23	19	35	40	49	32	54	34	49	49	87	58	58	81	13	10	21	20	10
chr2_44121820_hg38	chr2	44120784	44122855	HYX05721	22	28	36	52	49	57	134	30	98	32	49	55	78	61	77	36	44	50	5	7	8	27	11	36	1	6	8	6	8	5	7	9	4	10	4	7	7	7	8	10	2	1	4	2	2
chr2_45679812_hg38	chr2	45678539	45681086	HYX05744	18	138	48	56	115	76	208	107	105	65	120	114	84	133	109	66	109	66	15	33	30	45	35	60	38	30	14	12	26	32	48	13	51	12	33	28	53	46	37	50	12	16	32	37	19
chr2_45690702_hg38	chr2	45689272	45692132	HYX05745	53	99	80	61	117	114	166	91	104	49	93	80	86	127	103	71	59	78	69	39	42	62	41	70	40	56	39	20	64	62	98	36	80	36	57	39	80	51	71	76	33	37	40	39	23
chr2_45783110_hg38	chr2	45781578	45784642	HYX05750	49	85	82	43	74	97	129	77	156	39	76	90	65	89	80	68	46	74	67	68	81	64	23	83	54	50	40	21	66	58	82	45	83	40	54	40	62	44	79	63	17	23	36	26	20
chr2_45813475_hg38	chr2	45812362	45814588	HYX05751	56	102	119	23	21	40	85	30	45	38	45	41	40	49	43	64	30	81	92	88	65	70	26	64	28	39	50	37	64	63	58	38	42	58	38	32	44	45	35	47	20	16	27	10	5
chr2_45824192_hg38	chr2	45820418	45827967	HYX05752	147	317	387	108	108	153	178	114	175	137	122	160	119	155	164	166	104	226	883	590	414	161	85	205	89	111	270	291	206	181	127	108	144	135	92	81	160	127	105	145	76	81	81	53	34
chr2_45860878_hg38	chr2	45859626	45862131	HYX05755	48	84	116	46	84	104	134	99	82	51	120	80	70	109	81	75	100	105	27	36	30	85	36	121	46	72	27	17	52	68	64	52	47	57	47	55	90	62	42	99	44	46	51	72	42
chr2_45919432_hg38	chr2	45918381	45920483	HYX05759	45	59	66	15	25	29	49	31	31	42	35	27	40	67	34	44	66	57	97	92	76	54	19	68	14	46	83	96	51	30	37	42	32	48	27	16	33	25	20	27	26	18	25	7	8
chr2_46063443_hg38	chr2	46062389	46064497	HYX05764	21	50	78	21	20	57	82	63	67	21	69	45	32	51	88	31	27	75	17	1	8	52	18	72	8	27	12	9	21	29	34	37	29	31	28	17	35	26	17	22	42	36	47	29	18
chr2_46231742_hg38	chr2	46229285	46234200	HYX05773	56	98	135	111	101	195	112	84	126	88	144	123	129	119	132	89	60	120	23	22	15	76	39	115	44	66	24	39	65	53	74	36	54	66	37	42	91	57	52	91	59	48	67	58	24
chr2_46781542_hg38	chr2	46777545	46785540	HYX05795	90	143	192	85	99	168	134	117	163	110	166	130	127	168	152	99	76	160	773	812	425	125	68	170	47	88	356	297	115	81	116	59	64	87	57	46	102	88	72	101	40	61	76	62	38
chr2_46802150_hg38	chr2	46799127	46805173	HYX05796	64	77	129	50	29	48	107	64	115	52	47	26	67	75	145	59	50	87	533	562	329	81	56	110	28	49	256	280	81	70	43	38	45	68	38	24	48	40	26	31	162	134	164	61	33
chr2_46817811_hg38	chr2	46816278	46819344	HYX05798	61	52	83	47	20	51	78	61	67	77	94	68	60	80	76	72	53	74	347	214	160	85	38	105	13	30	120	65	37	28	22	33	25	33	20	13	28	29	12	20	21	30	52	34	11
chr2_47034127_hg38	chr2	47032729	47035525	HYX05806	203	220	392	304	202	513	456	215	578	403	560	528	415	437	513	364	201	359	245	302	112	231	105	354	136	210	94	54	165	182	226	116	244	94	170	146	255	154	189	213	90	81	98	113	65
chr2_47057246_hg38	chr2	47054916	47059577	HYX05808	449	300	809	397	165	591	536	311	734	649	744	651	592	453	795	531	325	666	398	435	215	442	175	655	165	244	284	320	435	352	316	211	326	204	222	218	325	207	241	276	340	311	389	266	210
chr2_47062854_hg38	chr2	47060293	47065415	HYX05809	354	507	897	242	262	419	584	323	596	296	514	490	360	490	604	409	270	602	394	434	249	430	159	658	140	190	211	204	381	340	229	132	226	184	158	126	240	132	161	169	403	305	374	174	104
chr2_47079956_hg38	chr2	47078825	47081088	HYX05811	141	104	163	143	71	188	193	105	205	246	227	195	195	148	248	163	111	189	54	96	55	126	53	174	53	68	75	69	103	88	111	55	92	63	72	49	113	56	58	90	41	59	82	61	25
chr2_47264682_hg38	chr2	47262653	47266711	HYX05816	208	280	311	240	185	243	237	175	278	237	242	287	282	286	258	205	124	205	123	157	123	149	89	209	36	64	52	35	144	108	98	33	83	72	51	32	86	59	47	101	32	30	37	46	21
chr2_47283850_hg38	chr2	47282808	47284891	HYX05818	48	94	70	134	100	99	138	102	174	109	116	104	137	128	145	81	49	71	30	11	9	50	44	82	20	26	18	22	30	22	41	18	48	25	22	24	43	26	31	39	9	13	15	33	13
chr2_47334702_hg38	chr2	47333559	47335844	HYX05820	38	72	119	90	92	137	112	76	176	75	112	139	131	107	151	78	35	129	71	32	41	59	32	126	36	30	28	22	29	43	55	32	64	24	25	14	44	39	42	57	14	21	36	30	22
chr2_47369618_hg38	chr2	47368535	47370700	HYX05821	50	11	87	141	15	114	103	15	114	154	80	81	108	26	123	57	7	53	112	13	29	31	8	52	12	31	7	8	41	44	41	20	21	25	27	45	23	31	32	52	1	5	10	7	6
chr2_47388962_hg38	chr2	47387005	47390918	HYX05822	27	54	60	36	50	109	76	47	103	40	79	93	62	66	93	40	24	97	179	62	67	26	19	73	7	11	9	20	20	17	23	10	17	22	14	12	17	14	12	22	6	5	8	14	9
chr2_48601580_hg38	chr2	48600388	48602771	HYX05855	27	86	87	22	38	77	61	28	35	24	43	26	25	24	36	32	26	41	8	7	7	52	29	46	15	13	18	12	46	21	15	18	16	19	10	9	31	19	10	12	69	84	56	50	31
chr2_48733467_hg38	chr2	48732377	48734557	HYX05859	25	48	38	2	5	12	57	33	35	3	16	13	20	20	37	28	47	54	12	5	0	64	32	74	2	13	10	6	19	15	18	8	19	19	6	2	11	7	10	11	32	28	41	17	16
chr2_48915702_hg38	chr2	48914439	48916965	HYX05866	50	94	80	20	12	22	45	10	5	20	31	13	13	26	9	45	36	60	4	12	2	64	19	71	6	6	12	16	27	19	13	8	12	12	5	3	3	10	6	2	88	89	66	48	60
chr2_49712192_hg38	chr2	49711113	49713270	HYX05885	10	69	77	3	6	12	14	7	7	1	16	10	11	2	4	6	13	27	7	4	4	30	19	47	5	3	5	14	21	25	15	15	7	16	4	4	3	12	4	10	40	27	38	19	15
chr2_50133436_hg38	chr2	50130543	50136328	HYX05891	23	58	58	13	52	33	97	55	33	29	42	19	37	33	34	37	29	43	601	493	207	57	17	58	12	26	92	182	33	30	29	23	26	25	8	15	44	18	17	23	64	52	54	39	32
chr2_50345330_hg38	chr2	50341958	50348701	HYX05893	127	352	840	76	41	67	144	59	62	103	106	93	77	31	60	125	118	323	268	186	119	242	68	326	33	72	118	153	340	272	117	113	124	135	52	47	262	96	60	90	455	262	308	122	101
chr2_50535814_hg38	chr2	50530607	50541020	HYX05896	45	137	176	34	41	66	148	91	74	68	123	98	68	54	66	98	52	150	803	457	338	168	60	171	39	82	246	212	97	89	67	55	74	69	36	32	81	64	40	67	199	242	192	205	182
chr2_50608160_hg38	chr2	50607156	50609164	HYX05897	6	28	37	7	30	16	36	21	16	6	21	16	7	7	19	23	18	24	70	27	12	43	19	29	4	6	18	41	17	17	10	7	8	11	5	4	8	13	3	5	44	42	65	90	38
chr2_50723389_hg38	chr2	50722173	50724605	HYX05901	12	51	73	13	34	13	63	29	26	15	24	33	20	15	43	25	28	50	89	69	52	52	18	63	15	19	47	28	35	40	23	20	25	35	14	9	26	19	16	19	98	76	54	67	59
chr2_50747449_hg38	chr2	50745467	50749431	HYX05902	19	66	56	11	26	32	70	50	31	20	30	24	15	7	29	34	45	75	508	144	149	82	23	63	12	22	107	163	39	39	26	26	23	38	24	8	24	18	21	18	55	43	53	42	40
chr2_50788273_hg38	chr2	50783803	50792743	HYX05904	54	178	202	19	22	36	155	104	67	52	80	64	58	32	84	70	62	143	648	601	371	167	41	181	13	43	141	153	110	81	53	56	50	52	22	22	31	33	26	35	115	146	126	120	97
chr2_50848008_hg38	chr2	50843399	50852618	HYX05905	34	110	109	23	22	43	142	60	32	63	70	47	40	42	43	87	20	88	793	572	380	112	41	99	12	41	110	127	62	53	34	34	30	51	15	23	45	23	19	34	65	85	84	64	61
chr2_50929794_hg38	chr2	50928644	50930944	HYX05906	4	31	81	11	3	15	64	36	42	28	38	58	8	5	56	38	10	51	53	14	13	50	10	48	12	23	28	34	25	23	20	22	15	25	9	10	31	27	9	17	47	62	52	47	38
chr2_51013642_hg38	chr2	51012103	51015181	HYX05907	24	85	141	17	12	16	83	79	60	27	47	78	30	18	56	47	8	93	127	26	46	79	19	75	19	27	26	29	53	43	21	21	37	37	14	17	41	38	27	21	80	93	62	46	53
chr2_51029596_hg38	chr2	51025223	51033968	HYX05908	118	303	746	63	34	93	232	151	261	167	254	264	124	75	297	212	122	454	1027	433	202	312	98	505	34	102	346	282	230	207	116	108	128	128	64	48	86	91	41	68	531	369	342	226	163
chr2_52895558_hg38	chr2	52893917	52897199	HYX05911	6	24	30	14	13	12	14	20	5	9	6	19	9	2	7	11	14	18	59	48	35	19	3	27	2	8	65	75	13	8	4	7	8	8	8	4	10	6	8	5	5	5	10	4	6
chr2_53516928_hg38	chr2	53514854	53519003	HYX05915	70	77	102	48	42	47	112	68	81	65	72	108	66	45	95	97	41	97	31	7	10	97	47	110	20	38	32	21	48	56	43	20	45	37	25	17	59	38	27	35	27	29	29	29	16
chr2_53535650_hg38	chr2	53534575	53536724	HYX05917	1	57	32	21	78	55	107	45	48	17	55	50	23	28	40	19	28	43	12	4	2	37	19	44	23	29	8	7	10	16	35	14	13	7	16	14	37	19	23	24	4	13	6	7	5
chr2_54009660_hg38	chr2	54008662	54010658	HYX05928	25	52	32	53	58	55	114	51	56	47	70	61	69	114	59	44	48	32	11	5	8	31	19	36	31	29	10	6	35	33	41	19	29	12	31	19	41	34	30	53	15	11	12	4	2
chr2_54015984_hg38	chr2	54014867	54017100	HYX05929	26	35	45	46	62	83	109	49	81	51	65	71	86	81	85	43	73	71	19	9	1	34	31	54	31	35	14	17	32	29	44	24	40	22	27	24	73	44	50	60	9	12	18	26	8
chr2_54160046_hg38	chr2	54158734	54161359	HYX05937	44	115	78	42	108	144	184	88	153	50	156	121	95	87	123	75	66	100	24	9	12	51	50	80	30	37	24	31	48	42	64	29	36	29	35	35	76	38	46	66	92	97	135	343	136
chr2_54709085_hg38	chr2	54707352	54710818	HYX05966	93	50	210	127	45	138	192	50	132	211	127	141	150	54	133	136	37	159	204	135	60	100	18	173	42	74	76	43	97	95	68	57	47	87	46	53	73	55	47	74	14	12	23	31	11
chr2_55364118_hg38	chr2	55360942	55367293	HYX05985	29	216	116	75	276	217	489	212	181	131	204	181	185	181	172	70	111	138	24	24	12	109	41	135	37	40	31	19	46	44	60	31	88	17	52	34	80	47	69	55	189	175	133	429	201
chr2_55621636_hg38	chr2	55620611	55622660	HYX05991	22	16	44	29	18	56	50	25	55	30	49	53	29	39	54	33	4	43	27	15	5	20	11	43	15	26	17	12	34	21	40	18	23	15	27	26	39	25	31	47	46	55	61	117	65
chr2_55923276_hg38	chr2	55921683	55924868	HYX05997	44	30	153	98	62	164	194	79	168	159	183	208	157	64	187	104	29	145	37	9	5	135	19	165	29	67	20	17	52	62	71	48	45	64	45	44	77	58	41	57	5	2	2	1	4
chr2_56267690_hg38	chr2	56265960	56269419	HYX06005	14	71	48	6	11	17	17	13	4	7	12	11	6	10	7	21	21	35	304	158	70	44	12	41	7	15	22	41	26	14	14	17	19	24	6	5	7	5	4	9	31	26	21	36	18
chr2_57886165_hg38	chr2	57884706	57887624	HYX06014	42	137	89	66	192	113	193	73	138	65	109	137	89	112	157	72	96	89	13	6	10	77	48	84	41	43	14	17	58	49	76	33	76	25	45	35	75	57	61	79	75	65	53	46	25
chr2_58272024_hg38	chr2	58270783	58273265	HYX06022	5	55	21	24	101	47	97	67	52	32	38	40	33	22	56	14	14	37	3	3	3	18	15	38	23	20	8	11	14	15	43	11	47	6	22	16	34	24	37	29	2	2	4	17	9
chr2_58502106_hg38	chr2	58500456	58503756	HYX06028	42	102	104	56	118	86	126	75	115	43	78	111	50	97	106	58	64	87	11	9	6	67	36	105	43	34	21	28	65	49	87	25	48	23	45	24	58	33	55	57	62	30	36	9	15
chr2_58770187_hg38	chr2	58767326	58773048	HYX06032	28	277	273	9	29	26	90	108	133	18	20	24	25	49	198	43	73	136	18	4	8	112	42	127	23	49	13	24	91	92	42	32	54	41	68	38	19	23	26	30	248	156	131	45	24
chr2_60096432_hg38	chr2	60095229	60097636	HYX06040	24	36	41	14	14	16	9	13	7	8	10	4	6	14	9	9	9	10	114	29	34	10	11	14	2	8	18	16	29	21	9	9	8	7	11	10	10	7	10	11	33	22	24	11	5
chr2_60336340_hg38	chr2	60334707	60337973	HYX06046	32	46	42	54	86	75	166	104	151	74	116	102	93	127	128	32	42	47	26	7	6	27	33	38	50	72	10	22	41	56	86	31	53	40	72	46	106	46	74	89	17	13	17	45	16
chr2_61439841_hg38	chr2	61438646	61441036	HYX06072	31	29	65	58	28	71	61	29	70	93	53	50	60	31	54	47	30	46	42	16	5	39	14	45	12	38	30	22	29	14	38	20	45	43	14	27	52	37	27	42	0	4	11	6	1
chr2_61793596_hg38	chr2	61792520	61794671	HYX06078	34	19	72	40	27	42	32	24	33	29	30	40	32	26	28	27	9	45	20	11	4	33	7	52	23	27	25	11	53	35	38	17	44	15	25	19	29	21	36	41	62	63	86	71	49
chr2_61816862_hg38	chr2	61815829	61817896	HYX06079	13	13	13	49	47	67	26	11	19	27	26	65	20	33	12	25	4	22	16	11	2	11	10	25	14	14	10	16	22	13	23	15	25	12	10	11	38	31	25	46	50	46	70	156	69
chr2_62185532_hg38	chr2	62184343	62186721	HYX06084	47	94	88	37	56	63	100	57	55	43	65	69	47	54	56	35	52	67	7	4	3	60	25	67	18	33	10	10	48	27	43	29	34	32	29	18	35	32	35	50	12	17	32	15	8
chr2_62293033_hg38	chr2	62291069	62294997	HYX06087	32	29	91	33	17	69	115	92	83	99	106	100	79	63	132	47	37	99	73	67	39	40	24	105	13	45	11	12	16	28	24	30	22	37	14	31	21	25	8	23	79	76	104	62	36
chr2_62425274_hg38	chr2	62422839	62427709	HYX06089	86	136	123	204	169	232	185	120	183	173	279	339	143	243	116	126	115	169	32	20	15	79	75	111	114	64	54	38	98	71	152	32	167	37	99	44	89	54	157	134	19	26	30	41	33
chr2_62570926_hg38	chr2	62569607	62572246	HYX06093	48	41	83	34	7	30	64	24	32	46	40	46	37	25	44	50	15	51	21	11	1	52	6	52	7	30	16	28	49	55	30	19	22	36	18	15	21	19	12	15	4	9	10	6	1
chr2_63051904_hg38	chr2	63046602	63057205	HYX06098	135	86	543	227	37	287	210	83	137	395	267	739	230	93	203	278	45	433	130	31	19	233	53	544	88	72	69	38	169	198	162	168	183	223	70	49	166	218	149	209	369	399	444	280	235
chr2_63581548_hg38	chr2	63580324	63582771	HYX06099	21	23	31	32	58	103	114	30	54	25	52	42	61	42	80	45	31	38	9	2	5	46	15	46	33	35	5	3	26	34	45	20	33	18	24	29	73	27	34	44	36	48	55	93	65
chr2_63889585_hg38	chr2	63888603	63890567	HYX06106	18	36	37	18	35	55	85	29	40	25	44	36	36	23	42	28	11	55	25	18	11	26	15	53	14	20	13	18	26	27	24	24	25	16	21	12	26	25	24	38	54	46	53	85	46
chr2_64250710_hg38	chr2	64249325	64252094	HYX06117	31	56	56	33	35	48	135	93	90	67	26	53	88	73	152	44	37	64	674	353	292	64	33	70	9	35	70	131	34	33	29	20	28	25	26	16	32	10	12	19	29	39	59	45	31
chr2_64404926_hg38	chr2	64402679	64407173	HYX06125	104	105	144	105	111	131	337	142	190	219	229	190	184	162	211	177	114	199	117	41	53	158	66	163	59	93	45	63	65	75	89	62	93	82	62	55	117	65	48	74	37	49	48	33	23
chr2_64463209_hg38	chr2	64461211	64465207	HYX06127	32	164	99	71	113	117	378	125	175	92	150	133	154	125	203	102	147	106	39	11	14	111	61	112	53	70	32	27	53	69	84	48	94	42	74	67	139	70	66	105	19	25	10	21	13
chr2_64466974_hg38	chr2	64465397	64468552	HYX06128	49	85	60	43	71	65	225	83	90	56	106	84	99	87	83	79	85	67	31	8	6	60	33	61	39	88	34	30	45	44	64	41	50	33	60	51	89	55	48	70	11	15	18	19	11
chr2_64488462_hg38	chr2	64487283	64489641	HYX06130	34	38	43	54	33	70	93	42	76	59	62	69	74	53	93	33	38	55	19	2	15	29	24	45	30	44	21	15	34	38	43	25	28	28	22	21	63	38	33	44	18	20	18	23	10
chr2_64645563_hg38	chr2	64643440	64647686	HYX06137	67	195	271	143	133	293	287	155	239	192	225	208	185	251	239	152	106	176	101	111	90	184	45	226	94	85	40	27	140	111	106	90	103	81	91	65	141	83	81	132	237	149	215	277	154
chr2_65532097_hg38	chr2	65530301	65533893	HYX06166	33	42	91	19	14	25	45	15	27	14	22	25	31	9	38	41	21	45	40	31	26	51	20	102	16	39	26	22	51	51	34	29	33	49	12	8	30	31	20	22	7	14	21	17	12
chr2_65574562_hg38	chr2	65572548	65576577	HYX06167	39	55	84	39	44	84	136	58	84	62	87	73	55	75	95	41	30	91	41	20	28	52	27	83	24	29	21	15	41	32	52	29	32	45	27	33	53	38	40	38	9	14	19	21	13
chr2_66848626_hg38	chr2	66844582	66852671	HYX06183	21	17	15	24	30	32	49	33	28	29	46	38	26	28	23	20	16	17	548	478	251	19	28	22	20	39	224	293	27	29	43	26	46	34	29	28	44	26	40	41	19	16	22	37	26
chr2_68272528_hg38	chr2	68271442	68273614	HYX06205	16	59	41	17	52	59	145	61	64	22	70	59	32	38	61	52	24	54	18	4	6	55	27	77	15	18	12	10	19	14	33	15	20	18	20	17	24	18	27	20	106	94	84	167	103
chr2_69148128_hg38	chr2	69143334	69152923	HYX06228	263	302	457	81	36	103	224	148	84	127	168	134	125	157	88	211	123	200	66	35	32	281	137	269	33	74	94	67	119	113	64	66	93	115	50	39	89	64	28	39	155	151	154	82	68
chr2_69509202_hg38	chr2	69507713	69510691	HYX06236	32	83	64	45	125	153	236	138	111	73	161	113	86	115	111	72	85	106	32	23	10	83	77	102	57	50	27	22	35	50	73	47	64	38	50	42	64	58	55	87	111	94	168	236	142
chr2_69544659_hg38	chr2	69543531	69545787	HYX06238	15	54	39	23	70	77	157	67	83	38	83	64	46	47	71	45	26	42	24	17	12	24	21	49	17	27	10	15	24	19	47	16	28	22	25	21	48	27	37	34	59	50	78	178	94
chr2_69590278_hg38	chr2	69589188	69591367	HYX06240	47	98	97	14	29	32	88	57	41	26	39	51	39	45	61	39	22	73	62	48	43	60	24	71	15	33	36	25	53	37	23	31	31	30	6	12	25	17	15	27	87	49	57	38	26
chr2_69809834_hg38	chr2	69807007	69812662	HYX06250	88	141	188	41	55	94	133	71	65	47	44	57	67	87	70	117	153	187	65	92	51	150	75	192	34	48	46	32	66	77	67	53	66	57	39	24	45	37	36	41	164	105	129	98	29
chr2_71504689_hg38	chr2	71502307	71507071	HYX06297	212	127	275	85	45	84	100	72	115	180	142	94	168	100	131	171	135	206	155	118	85	104	33	180	57	116	98	90	104	100	122	110	100	102	61	64	119	110	74	120	43	49	81	77	38
chr2_71685794_hg38	chr2	71682900	71688687	HYX06305	314	211	512	221	39	184	202	90	195	359	156	169	182	113	183	307	73	320	86	49	36	267	50	400	59	98	62	59	188	202	134	99	119	132	69	76	175	83	94	156	79	43	82	88	41
chr2_71778578_hg38	chr2	71776639	71780517	HYX06310	48	47	83	30	21	47	39	36	44	24	28	22	37	43	37	32	16	39	198	154	119	32	18	40	11	32	43	27	37	23	28	22	29	31	18	11	29	22	18	31	53	46	51	114	25
chr2_72561977_hg38	chr2	72560854	72563100	HYX06328	6	53	28	18	51	41	109	45	42	27	55	40	30	8	38	19	10	34	7	2	6	43	14	33	18	21	15	8	17	22	31	8	16	10	18	11	36	30	23	22	40	38	42	124	41
chr2_72803361_hg38	chr2	72800838	72805884	HYX06333	31	215	145	84	234	152	498	205	256	111	198	167	216	260	239	115	141	158	27	28	14	122	60	146	66	61	18	17	50	60	116	39	135	36	75	83	124	77	111	111	120	101	128	432	215
chr2_72900573_hg38	chr2	72899566	72901580	HYX06338	9	11	9	7	13	19	9	15	10	6	8	13	9	11	11	8	0	12	8	5	3	5	1	6	29	35	11	15	34	32	51	19	24	24	17	30	32	41	34	51	9	11	11	16	4
chr2_72936774_hg38	chr2	72935175	72938373	HYX06342	98	112	446	43	10	37	61	16	23	67	41	41	42	21	33	79	38	175	87	57	39	89	34	215	29	39	47	43	137	121	74	61	59	70	34	29	48	42	28	53	161	87	98	56	24
chr2_73251279_hg38	chr2	73250052	73252506	HYX06359	69	53	72	48	48	60	96	51	59	52	71	62	95	71	56	85	50	69	168	65	43	39	27	73	20	37	43	48	41	47	32	37	30	35	21	30	56	55	30	42	23	30	35	36	27
chr2_74020500_hg38	chr2	74018635	74022365	HYX06379	109	133	187	186	132	261	265	101	231	170	239	229	186	152	200	182	97	189	224	133	113	131	48	187	65	112	76	90	101	106	108	88	89	76	86	79	125	87	98	144	46	43	49	56	36
chr2_74051528_hg38	chr2	74047025	74056031	HYX06381	177	300	284	385	385	831	586	284	490	345	421	494	357	354	471	304	262	405	197	125	185	233	117	392	97	139	101	85	135	124	163	62	129	84	113	87	161	79	114	149	73	70	76	66	41
chr2_74093228_hg38	chr2	74089690	74096767	HYX06384	293	318	463	588	430	946	628	248	906	631	862	834	636	551	794	537	396	644	175	109	70	335	211	617	197	182	116	98	237	224	359	179	324	151	225	157	299	191	282	349	110	122	159	185	116
chr2_74130788_hg38	chr2	74129793	74131784	HYX06388	33	26	38	12	8	16	15	14	15	39	19	16	21	14	13	24	10	23	68	58	42	19	13	31	12	17	35	45	55	47	20	24	17	22	23	5	19	13	11	10	7	6	17	16	12
chr2_74632354_hg38	chr2	74631356	74633351	HYX06414	7	4	11	2	4	7	21	21	3	8	15	18	2	7	6	3	1	7	7	3	10	9	2	6	2	4	41	25	9	5	10	3	7	10	5	0	9	4	1	12	11	3	8	9	6
chr2_74845347_hg38	chr2	74843856	74846838	HYX06423	45	57	81	39	46	98	94	78	68	102	112	62	56	69	66	71	54	49	31	12	12	64	33	63	21	41	26	27	39	55	43	26	37	54	26	27	53	35	29	39	18	26	24	29	20
chr2_74875846_hg38	chr2	74874310	74877381	HYX06425	40	60	101	110	37	116	150	76	108	81	121	123	108	87	111	65	41	103	48	26	24	93	34	126	47	59	47	28	75	92	91	45	50	49	52	30	55	43	45	81	24	24	31	63	21
chr2_74909114_hg38	chr2	74908090	74910137	HYX06427	9	16	13	40	16	36	32	8	44	30	18	28	27	34	38	18	0	19	14	4	6	6	8	33	9	24	17	8	16	8	25	8	15	10	14	12	29	20	24	20	12	4	6	16	7
chr2_75612846_hg38	chr2	75611677	75614016	HYX06436	14	11	16	47	25	83	59	18	62	27	37	52	38	35	50	19	36	40	11	2	6	12	11	36	14	28	16	18	20	24	36	17	27	26	18	20	54	37	18	36	6	5	16	17	9
chr2_75678248_hg38	chr2	75676669	75679826	HYX06438	24	68	54	38	70	54	181	89	78	61	102	72	83	114	66	42	46	51	17	9	12	53	23	74	26	48	17	20	33	53	54	20	56	21	40	34	50	44	49	68	16	10	11	23	6
chr2_75819106_hg38	chr2	75817306	75820905	HYX06441	19	61	27	74	120	99	112	66	98	48	118	86	55	113	77	41	58	51	12	6	3	28	24	35	21	19	16	10	6	18	23	7	14	20	10	15	27	18	20	24	3	9	11	10	7
chr2_78011949_hg38	chr2	78010478	78013420	HYX06444	3	34	9	27	67	37	100	48	27	44	33	18	34	15	21	10	7	17	3	0	1	17	10	21	3	3	2	10	2	4	5	3	1	3	2	6	5	5	8	9	1	1	1	7	2
chr2_79291762_hg38	chr2	79289675	79293850	HYX06451	31	39	66	20	21	30	137	56	49	43	56	96	45	20	76	65	32	62	22	15	10	71	33	104	16	36	24	30	37	37	31	29	30	34	28	21	26	26	17	15	103	74	112	75	59
chr2_79387864_hg38	chr2	79386600	79389129	HYX06453	11	45	42	10	10	12	98	66	37	21	36	46	49	62	33	30	33	40	18	2	1	48	12	39	4	13	10	15	13	15	12	6	15	22	5	6	13	8	9	6	22	38	26	23	19
chr2_79771709_hg38	chr2	79770225	79773193	HYX06458	12	91	28	18	54	34	147	61	44	51	57	95	56	74	55	29	51	40	16	9	7	37	18	28	44	39	13	19	35	37	56	18	67	19	42	32	71	45	56	61	13	14	14	16	12
chr2_79906100_hg38	chr2	79904930	79907269	HYX06464	25	48	46	19	20	33	68	45	28	27	42	40	44	55	24	31	48	47	9	4	7	39	29	55	8	23	16	13	55	49	23	21	29	25	10	19	36	18	16	28	17	17	18	25	13
chr2_80025327_hg38	chr2	80023598	80027056	HYX06469	56	86	91	12	15	21	60	39	28	21	39	32	35	39	45	33	51	65	23	35	25	49	27	64	9	16	25	29	60	44	13	12	20	39	20	7	14	16	4	13	30	31	14	22	10
chr2_80060998_hg38	chr2	80058727	80063268	HYX06471	90	145	103	61	76	63	252	138	175	66	103	83	109	185	210	85	96	137	21	14	18	119	53	134	25	43	11	25	67	65	49	27	44	57	55	27	52	40	25	39	150	170	181	281	171
chr2_80267432_hg38	chr2	80265915	80268948	HYX06476	59	152	165	9	9	22	43	33	17	21	41	37	30	28	22	35	31	75	14	1	1	67	28	105	4	13	11	15	54	61	15	10	26	39	7	8	10	15	6	6	31	27	22	5	2
chr2_80589035_hg38	chr2	80587795	80590275	HYX06484	23	137	176	6	6	8	22	14	8	18	15	14	9	14	11	16	39	51	10	7	6	32	15	90	1	19	14	18	65	38	17	19	23	28	13	8	9	7	4	4	83	62	50	15	8
chr2_84450891_hg38	chr2	84449889	84451893	HYX06489	20	34	56	20	46	56	58	29	48	25	51	34	37	58	49	28	7	38	38	22	23	26	20	38	15	26	20	15	15	29	27	24	22	17	24	9	27	26	21	28	34	33	36	80	31
chr2_85215424_hg38	chr2	85213022	85217827	HYX06504	101	76	90	159	135	185	296	125	219	174	201	232	224	181	187	162	110	131	52	23	43	154	48	158	81	97	39	37	65	83	140	43	111	60	77	72	129	65	117	129	131	119	167	415	242
chr2_85306872_hg38	chr2	85302588	85311155	HYX06507	133	104	181	190	81	283	275	160	238	273	345	269	236	235	289	214	130	222	1397	1246	535	179	87	223	67	109	158	132	77	86	114	86	95	93	96	62	154	89	74	109	47	52	93	96	60
chr2_85394536_hg38	chr2	85393140	85395932	HYX06511	116	86	188	308	133	288	280	103	340	358	293	310	322	190	320	236	64	247	235	157	70	130	54	235	44	56	51	44	68	68	73	57	73	55	45	47	100	67	67	97	30	20	34	38	29
chr2_86078736_hg38	chr2	86076206	86081266	HYX06542	184	239	331	111	73	212	235	147	247	86	174	196	144	164	219	171	165	247	43	40	18	166	67	232	84	95	38	40	143	147	137	89	133	85	95	65	123	54	126	88	67	84	108	159	80
chr2_86300534_hg38	chr2	86296161	86304906	HYX06550	188	352	380	265	278	344	515	260	429	238	348	316	339	337	481	294	253	339	98	65	90	252	126	393	94	148	127	72	150	169	171	112	147	130	71	68	173	86	113	135	107	94	121	60	32
chr2_86328008_hg38	chr2	86326916	86329101	HYX06551	46	39	88	5	6	11	35	26	33	14	16	18	23	36	45	44	17	45	18	6	7	23	7	47	1	14	20	13	29	26	14	9	12	18	8	6	11	6	9	3	13	13	17	7	2
chr2_86483163_hg38	chr2	86481450	86484876	HYX06557	63	102	109	48	65	56	237	124	117	52	130	139	66	97	139	101	32	120	74	26	42	138	27	170	48	72	65	56	59	63	70	34	72	63	49	18	75	46	47	69	50	48	51	47	28
chr2_86704593_hg38	chr2	86701618	86707568	HYX06562	41	107	71	48	97	105	210	77	75	40	67	63	82	103	89	59	87	63	603	302	206	75	51	51	29	51	97	170	43	39	74	27	57	25	51	22	79	32	58	67	5	8	16	17	16
chr2_86720731_hg38	chr2	86717709	86723753	HYX06563	82	59	230	113	18	184	180	36	238	167	205	203	173	69	233	143	17	179	352	84	28	119	22	187	104	142	122	92	172	182	147	102	187	119	151	89	194	107	170	140	272	236	332	414	201
chr2_86747558_hg38	chr2	86745620	86749497	HYX06564	14	131	155	26	96	121	223	92	97	57	58	100	66	37	93	51	38	109	71	32	22	116	33	96	23	30	42	29	43	43	45	23	33	32	33	30	54	43	25	59	67	62	69	136	53
chr2_88136519_hg38	chr2	88134949	88138089	HYX06575	46	126	91	53	141	128	245	97	260	63	142	202	111	128	256	95	108	108	19	3	2	67	44	96	78	54	16	21	73	44	106	47	119	35	76	53	109	63	92	85	17	19	24	40	16
chr2_94874572_hg38	chr2	94873572	94875572	HYX06582	13	3	12	27	2	38	15	6	20	31	17	18	13	2	14	14	5	17	12	7	0	5	4	10	11	26	14	12	13	11	27	18	19	19	19	17	18	25	15	31	41	36	32	35	22
chr2_95265073_hg38	chr2	95263883	95266263	HYX06590	88	140	125	93	86	140	173	77	191	115	173	164	138	186	180	106	73	158	58	29	15	81	67	136	14	33	45	41	65	65	47	34	43	46	18	19	48	14	22	31	17	12	20	24	15
chr2_95390303_hg38	chr2	95388043	95392563	HYX06595	98	49	124	90	33	107	94	43	133	152	78	120	97	81	128	89	29	111	153	152	82	89	34	136	36	56	75	48	95	91	57	45	45	69	39	34	57	38	42	48	31	23	128	23	21
chr2_96068182_hg38	chr2	96067066	96069298	HYX06598	17	36	45	43	68	78	50	39	140	62	50	85	67	61	128	28	14	59	18	7	12	25	10	65	22	27	31	26	37	36	36	41	46	31	25	26	73	26	36	52	104	73	85	57	28
chr2_96153048_hg38	chr2	96151339	96154756	HYX06603	41	27	66	69	19	119	46	34	70	77	53	72	49	53	67	55	23	48	150	180	67	26	23	58	20	28	62	54	58	56	67	37	42	61	25	30	64	34	32	45	31	37	60	49	32
chr2_96486108_hg38	chr2	96484412	96487803	HYX06613	91	117	206	142	93	208	224	114	173	228	282	227	213	176	204	145	135	201	205	210	67	146	68	205	38	114	61	46	63	89	83	92	80	91	57	51	133	117	57	82	75	108	95	75	53
chr2_96970104_hg38	chr2	96967562	96972647	HYX06638	184	211	371	425	253	565	497	239	1041	409	686	753	577	653	963	318	260	563	99	158	124	134	109	471	193	172	67	47	161	191	271	112	290	107	194	191	399	188	264	292	37	47	84	130	106
chr2_97727975_hg38	chr2	97726447	97729503	HYX06640	82	100	99	19	17	44	19	21	27	28	49	39	28	13	31	41	23	59	13	10	18	34	16	85	18	24	20	20	57	38	35	23	31	39	12	11	36	13	15	17	7	1	8	13	6
chr2_98127824_hg38	chr2	98126607	98129040	HYX06646	38	51	78	40	57	71	38	46	47	41	37	76	31	27	37	36	38	39	16	12	12	20	18	35	16	26	16	14	20	21	22	19	20	23	11	10	41	26	22	20	12	20	22	24	15
chr2_98515389_hg38	chr2	98513945	98516833	HYX06663	120	138	137	112	50	104	150	99	109	118	141	142	100	103	124	109	98	140	141	79	98	122	47	122	28	60	41	33	68	75	63	54	62	73	34	28	70	53	45	74	32	38	55	26	19
chr2_101264998_hg38	chr2	101263712	101266285	HYX06751	31	31	37	36	48	58	87	38	31	27	46	24	48	37	37	49	8	50	42	11	10	23	16	47	37	53	22	24	44	55	80	33	59	30	56	37	83	54	49	80	29	29	18	27	12
chr2_101330606_hg38	chr2	101329068	101332145	HYX06753	65	136	134	100	148	204	329	172	247	140	254	266	184	230	257	136	212	152	24	18	13	117	87	162	93	100	31	20	67	95	117	51	126	43	94	91	151	100	137	141	19	18	13	15	13
chr2_101343378_hg38	chr2	101341009	101345748	HYX06754	129	149	246	251	127	405	290	132	469	296	291	370	357	371	428	269	132	253	20	20	12	146	67	223	215	137	69	28	222	238	319	134	336	105	192	134	275	118	270	242	42	33	47	36	18
chr2_101350760_hg38	chr2	101349085	101352434	HYX06755	99	184	197	114	137	229	370	179	318	169	218	247	250	342	266	160	157	173	23	11	12	119	59	196	87	77	30	26	74	103	140	74	181	63	104	85	140	77	114	110	16	9	20	21	11
chr2_101386842_hg38	chr2	101385365	101388318	HYX06756	105	100	486	99	45	263	168	68	233	179	190	192	197	123	287	153	36	206	15	6	8	162	41	285	105	104	26	22	152	187	163	114	168	80	136	84	160	95	148	128	77	61	62	45	19
chr2_101435471_hg38	chr2	101433995	101436947	HYX06757	111	161	212	54	35	68	98	47	87	81	66	73	87	70	88	66	29	72	18	5	4	68	25	69	42	54	12	13	80	76	49	46	54	46	38	39	76	47	53	58	37	37	44	42	24
chr2_101500969_hg38	chr2	101499914	101502024	HYX06759	20	57	65	16	36	44	64	40	37	20	48	50	17	31	44	33	24	61	20	2	9	60	39	85	21	31	11	16	30	31	34	15	33	26	16	14	44	29	31	41	43	32	54	80	31
chr2_101617774_hg38	chr2	101615307	101620242	HYX06763	66	182	141	185	198	371	228	177	244	123	186	278	159	254	221	137	56	164	39	69	57	90	50	152	123	82	29	23	107	84	195	52	155	55	114	58	129	53	172	143	29	38	67	126	54
chr2_101630846_hg38	chr2	101629714	101631979	HYX06764	16	31	29	98	65	111	50	29	73	64	60	85	50	55	65	24	27	34	11	13	9	13	7	41	22	29	12	19	30	30	36	15	40	15	13	26	41	21	35	43	4	5	14	13	9
chr2_101968589_hg38	chr2	101966914	101970264	HYX06783	20	29	45	25	34	69	68	38	34	38	40	84	24	29	34	30	23	40	14	3	6	39	20	60	50	64	21	26	46	65	91	33	70	41	41	39	120	51	68	90	5	12	17	16	9
chr2_102227714_hg38	chr2	102225361	102230068	HYX06790	115	336	434	130	228	440	514	266	438	156	404	406	316	379	484	201	233	348	42	26	22	235	100	369	89	111	40	32	111	116	131	80	153	90	103	82	169	102	110	119	51	38	57	30	15
chr2_103176714_hg38	chr2	103175715	103177714	HYX06799	21	18	25	7	8	12	48	25	22	24	23	28	12	15	23	24	15	24	8	1	2	37	11	30	7	25	11	5	14	18	17	17	15	29	10	14	23	10	10	16	45	47	43	31	22
chr2_104211876_hg38	chr2	104209115	104214636	HYX06806	24	238	138	5	11	15	35	21	10	8	18	12	10	5	9	16	37	43	17	6	6	40	30	55	3	14	24	28	74	29	16	16	23	17	11	4	11	9	8	11	112	69	60	23	22
chr2_104449287_hg38	chr2	104446671	104451903	HYX06814	77	498	445	130	328	365	580	340	519	207	433	411	214	345	470	194	226	369	40	25	23	230	132	342	142	115	26	22	161	135	172	100	222	64	129	97	172	112	201	166	267	306	297	375	290
chr2_104658399_hg38	chr2	104656185	104660613	HYX06821	76	81	188	148	48	156	205	64	212	174	173	167	181	131	208	123	72	195	22	27	12	147	27	198	65	51	22	30	96	102	82	67	80	72	36	32	78	59	77	99	182	155	199	119	94
chr2_104686911_hg38	chr2	104685751	104688071	HYX06822	16	18	45	28	8	31	63	30	51	44	20	24	47	37	76	21	11	27	13	7	6	29	6	35	4	18	9	19	21	17	18	9	18	29	15	8	17	7	9	11	27	29	50	17	11
chr2_104702662_hg38	chr2	104700306	104705017	HYX06823	52	171	194	90	110	143	203	147	213	108	155	196	82	111	227	111	68	169	51	41	15	139	81	181	61	79	25	27	128	93	127	41	102	62	62	33	88	59	103	108	271	230	193	139	93
chr2_105244052_hg38	chr2	105242690	105245414	HYX06837	9	18	19	19	22	24	17	10	25	18	25	27	14	23	21	19	26	24	58	75	38	11	4	30	13	24	51	44	21	16	20	16	23	19	12	15	33	14	24	27	9	10	18	15	9
chr2_105308772_hg38	chr2	105306992	105310553	HYX06839	88	113	145	118	113	198	147	88	155	88	165	160	120	89	144	98	93	148	31	30	19	84	60	145	93	112	47	29	94	128	136	67	109	72	107	81	162	100	120	176	22	26	39	47	18
chr2_105468762_hg38	chr2	105467496	105470029	HYX06845	30	40	68	8	4	10	25	25	14	8	12	12	15	16	21	25	10	39	21	27	15	24	10	48	9	15	16	12	43	18	20	14	16	20	8	7	11	4	12	3	52	33	35	20	4
chr2_106124920_hg38	chr2	106122492	106127348	HYX06875	69	174	243	20	17	36	85	65	61	30	53	47	57	67	73	33	42	61	320	342	132	41	25	44	20	26	17	31	86	45	26	22	28	35	21	26	44	32	33	20	64	34	58	63	28
chr2_106139692_hg38	chr2	106137522	106141863	HYX06876	86	157	202	45	43	55	114	86	67	64	89	66	72	79	88	68	61	97	33	37	37	88	47	83	24	39	28	18	121	62	53	38	55	41	24	23	65	44	30	29	100	81	96	68	39
chr2_106561372_hg38	chr2	106559981	106562762	HYX06882	35	67	103	11	10	19	37	23	23	25	39	34	35	30	29	39	7	50	63	35	42	40	10	57	7	25	29	26	52	46	19	32	33	38	19	11	21	13	14	15	11	7	13	14	13
chr2_107126310_hg38	chr2	107124638	107127982	HYX06889	40	100	107	5	2	11	11	5	8	4	1	7	8	6	10	25	24	43	6	5	5	47	14	89	5	4	14	19	68	55	22	15	32	23	3	6	8	5	5	3	5	7	11	6	2
chr2_107326136_hg38	chr2	107324256	107328016	HYX06891	35	70	99	15	15	26	105	29	32	29	44	50	37	11	58	56	39	63	42	1	6	90	33	90	22	23	23	19	55	42	21	18	34	41	14	12	25	12	13	19	50	50	53	52	38
chr2_108560963_hg38	chr2	108559188	108562738	HYX06898	47	131	100	87	152	196	279	111	187	123	195	184	74	144	134	67	65	129	13	18	15	74	58	111	17	8	14	7	19	14	37	6	34	11	28	7	43	18	22	22	139	122	182	379	197
chr2_108806264_hg38	chr2	108805137	108807392	HYX06906	14	85	49	7	11	15	27	28	20	10	23	16	9	18	19	24	20	43	9	19	10	47	16	48	9	13	7	12	24	14	14	17	16	9	8	11	10	12	9	11	30	31	32	43	19
chr2_108907684_hg38	chr2	108905825	108909543	HYX06908	29	37	35	150	67	105	80	25	71	98	54	57	101	53	25	45	25	43	18	26	6	26	18	36	47	45	28	29	41	33	61	20	47	36	36	34	63	46	54	65	20	21	38	23	21
chr2_108918339_hg38	chr2	108915707	108920971	HYX06909	141	139	136	382	197	258	251	104	279	323	243	197	332	207	206	196	135	177	23	21	9	80	70	143	114	121	46	42	96	93	152	62	119	62	128	75	210	91	134	190	41	35	77	41	16
chr2_108928132_hg38	chr2	108927134	108929131	HYX06911	20	39	43	46	29	42	29	12	44	27	39	26	20	20	24	27	24	51	11	7	7	32	8	34	21	28	13	12	47	31	43	22	28	25	17	21	52	39	37	54	11	24	17	17	8
chr2_109289092_hg38	chr2	109287611	109290574	HYX06923	47	89	95	31	50	84	118	49	87	24	55	63	27	36	82	62	75	100	12	5	21	104	31	128	60	66	21	12	130	108	99	56	139	74	101	72	78	63	96	103	162	149	240	358	205
chr2_109449741_hg38	chr2	109445504	109453978	HYX06930	318	310	542	130	82	169	310	169	245	252	289	188	242	156	228	365	164	395	266	387	211	388	93	544	50	124	90	83	243	200	117	110	136	158	71	63	108	75	53	53	162	160	254	158	89
chr2_110101636_hg38	chr2	110099963	110103310	HYX06942	63	42	133	32	25	89	94	50	77	92	96	74	101	45	99	85	47	120	12	13	3	69	26	85	17	69	42	23	73	62	62	70	58	71	51	34	77	47	31	47	7	12	23	8	5
chr2_110650567_hg38	chr2	110649427	110651707	HYX06946	4	32	18	23	53	61	84	33	48	23	38	29	33	51	21	16	11	24	7	9	6	20	6	21	23	26	9	12	17	20	39	15	25	11	29	27	54	17	36	61	2	2	2	6	2
chr2_110860018_hg38	chr2	110857037	110863000	HYX06951	58	141	39	126	232	143	202	149	79	127	266	81	149	263	44	95	136	61	36	12	19	59	65	54	56	54	36	37	48	37	78	32	60	27	43	40	109	46	74	77	14	23	16	28	10
chr2_110869466_hg38	chr2	110868131	110870802	HYX06952	24	25	14	41	60	34	56	30	17	51	60	16	30	56	16	25	49	15	14	3	6	19	12	19	17	31	18	15	28	22	31	23	27	20	23	23	38	21	17	39	9	6	15	7	5
chr2_111313009_hg38	chr2	111311314	111314704	HYX06957	24	41	34	39	26	48	64	46	57	59	79	51	54	83	62	44	18	36	15	20	7	26	12	32	36	49	33	37	38	42	56	24	40	47	31	32	63	35	58	58	9	6	16	11	10
chr2_111535276_hg38	chr2	111534188	111536363	HYX06961	21	29	21	15	41	51	49	38	28	22	32	40	17	39	32	21	7	26	8	1	2	28	25	30	17	21	15	13	16	21	34	14	16	9	17	20	40	29	22	31	11	3	6	13	11
chr2_111618220_hg38	chr2	111617218	111619223	HYX06962	15	20	30	33	27	37	33	31	32	36	37	37	30	22	40	17	5	31	8	6	1	16	14	23	15	35	16	11	28	23	19	23	18	29	15	12	30	17	18	23	8	11	11	12	3
chr2_112139786_hg38	chr2	112136926	112142646	HYX06965	133	110	262	72	29	95	162	38	107	127	78	100	136	43	94	117	28	133	667	192	74	108	32	145	24	55	39	28	160	115	55	57	71	65	25	17	54	47	25	25	125	71	81	19	15
chr2_112154409_hg38	chr2	112151056	112157762	HYX06966	95	106	248	92	36	92	68	35	72	103	56	54	99	59	99	123	59	125	76	43	35	128	46	167	60	91	45	46	163	134	136	86	138	82	64	40	128	64	80	119	138	105	119	37	25
chr2_112167005_hg38	chr2	112166014	112167996	HYX06968	15	15	19	8	6	19	18	4	9	6	9	10	9	12	7	18	12	39	13	16	14	20	13	31	12	12	14	16	40	28	20	18	35	26	20	9	29	20	17	16	16	13	18	6	2
chr2_112182630_hg38	chr2	112181622	112183638	HYX06969	28	16	31	31	6	28	29	15	12	30	23	19	28	12	8	36	18	23	14	8	7	31	4	17	10	23	6	16	30	26	28	16	26	16	12	15	27	17	23	19	10	10	13	4	7
chr2_112709545_hg38	chr2	112706866	112712224	HYX06978	80	91	74	112	74	111	155	114	137	137	156	116	148	123	124	101	60	104	29	8	18	77	46	92	62	82	41	29	61	61	120	54	86	53	62	54	139	64	76	104	19	31	42	28	11
chr2_112824697_hg38	chr2	112821476	112827918	HYX06983	65	99	155	31	32	48	87	45	50	52	62	50	62	55	68	53	33	66	971	335	197	63	39	73	22	44	141	160	80	46	30	27	39	53	28	31	44	30	31	26	13	22	23	36	13
chr2_113081936_hg38	chr2	113080934	113082939	HYX06988	23	17	28	2	5	17	13	8	9	5	14	5	2	5	6	28	16	26	16	1	1	26	14	20	6	23	5	13	30	26	19	9	16	23	31	10	11	12	7	18	7	3	12	8	3
chr2_118310138_hg38	chr2	118308545	118311731	HYX07017	108	95	134	137	63	96	245	83	123	187	102	109	199	108	147	139	42	120	16	13	9	140	32	122	11	30	10	5	14	16	20	25	14	24	17	12	28	15	16	20	30	50	42	26	26
chr2_119220954_hg38	chr2	119216032	119225875	HYX07023	141	72	212	158	34	222	172	84	161	277	211	248	170	100	169	169	68	179	878	677	420	160	57	171	54	100	145	114	128	157	124	75	94	138	81	45	141	119	82	73	81	97	141	114	45
chr2_119256528_hg38	chr2	119255445	119257610	HYX07028	39	60	74	15	28	47	51	42	61	32	49	57	21	31	52	45	33	82	32	24	22	71	28	80	16	26	19	19	35	56	48	27	36	29	23	15	29	18	22	25	112	105	102	76	51
chr2_119263676_hg38	chr2	119262056	119265297	HYX07030	38	31	67	41	27	97	75	49	69	68	101	85	44	52	82	58	61	72	208	219	86	46	34	59	22	35	46	35	36	42	42	29	43	34	40	14	36	31	25	26	27	20	37	41	34
chr2_120232392_hg38	chr2	120231165	120233620	HYX07052	49	53	71	47	43	65	125	88	64	72	86	72	83	56	61	59	64	70	19	10	4	58	33	87	29	56	24	11	43	54	51	43	50	45	40	21	57	54	27	31	25	13	20	20	15
chr2_120955083_hg38	chr2	120949503	120960663	HYX07077	93	74	182	92	55	125	121	78	63	148	115	134	79	53	85	116	60	117	793	543	287	91	53	119	37	115	107	113	78	65	86	59	83	106	58	42	98	62	64	50	62	57	85	73	43
chr2_120983814_hg38	chr2	120982314	120985313	HYX07078	25	13	24	67	42	85	28	23	20	47	62	62	29	15	27	23	34	41	19	19	4	14	20	30	32	56	32	27	59	32	79	31	43	20	35	25	52	64	61	77	12	14	18	18	12
chr2_121095768_hg38	chr2	121094765	121096770	HYX07082	20	19	39	41	19	38	42	22	34	78	36	38	31	24	39	34	32	43	19	8	13	20	9	33	27	26	13	22	34	21	51	15	23	19	20	11	49	24	30	28	10	26	22	14	6
chr2_121175260_hg38	chr2	121173848	121176673	HYX07084	42	68	105	149	102	146	143	70	165	144	145	144	149	106	167	89	46	120	27	15	20	57	24	128	64	71	19	17	48	38	115	33	105	25	69	34	98	50	97	87	19	35	36	59	24
chr2_121383239_hg38	chr2	121382103	121384375	HYX07091	41	52	64	87	50	137	108	59	86	98	127	116	104	92	100	94	80	91	58	21	15	63	29	98	51	60	32	26	50	66	87	37	84	37	55	49	77	58	62	76	25	16	33	17	20
chr2_121429304_hg38	chr2	121428128	121430479	HYX07092	20	60	59	36	60	86	154	65	99	53	105	100	59	87	100	72	18	94	39	20	5	50	16	81	30	28	20	18	34	23	54	23	45	18	22	25	49	35	50	58	14	13	27	21	14
chr2_121488470_hg38	chr2	121487416	121489524	HYX07094	19	48	51	37	64	64	108	56	65	24	48	59	37	43	61	35	24	53	170	80	69	47	20	65	22	9	64	84	19	16	31	18	31	18	18	8	37	16	19	34	22	16	24	18	10
chr2_121520296_hg38	chr2	121517679	121522912	HYX07095	204	407	469	323	373	534	656	273	691	374	667	617	484	605	649	423	234	436	169	140	80	304	117	420	174	209	137	121	226	211	248	172	329	112	220	193	287	192	277	283	104	95	98	68	104
chr2_121811836_hg38	chr2	121809928	121813745	HYX07104	67	58	71	46	70	76	106	61	78	70	72	74	72	71	93	72	33	84	36	12	8	78	23	104	87	97	36	48	89	108	147	61	156	65	129	78	99	90	143	131	45	32	31	34	15
chr2_121957418_hg38	chr2	121956204	121958632	HYX07106	35	52	68	20	2	11	44	19	16	7	8	9	16	8	20	25	15	27	22	4	2	27	13	34	7	10	13	21	31	29	12	8	14	13	10	4	10	4	4	10	18	18	20	15	9
chr2_122112711_hg38	chr2	122111432	122113990	HYX07112	5	27	25	21	32	38	54	32	27	30	47	30	29	56	28	27	30	26	5	4	3	21	14	24	38	59	17	19	38	41	74	31	60	29	43	51	55	54	69	71	7	10	12	11	8
chr2_122371782_hg38	chr2	122370782	122372782	HYX07113	6	12	8	25	26	21	22	28	25	22	32	25	31	27	15	9	20	13	6	2	1	9	9	4	11	38	9	14	14	18	15	11	12	17	25	22	37	28	22	23	4	5	8	8	4
chr2_122389424_hg38	chr2	122387601	122391247	HYX07114	9	44	45	26	74	62	108	63	97	54	87	118	41	75	91	34	33	71	8	6	5	20	27	47	29	51	25	20	38	37	78	34	63	20	43	47	95	51	60	67	10	15	10	18	16
chr2_124446881_hg38	chr2	124445880	124447882	HYX07121	24	23	23	3	8	5	12	5	7	7	6	19	5	9	8	16	22	13	19	3	1	19	11	12	0	4	10	14	32	22	8	10	15	23	5	6	12	4	4	6	8	8	9	8	6
chr2_124763852_hg38	chr2	124762650	124765054	HYX07123	9	51	47	17	71	67	131	59	73	26	109	84	31	26	71	31	37	57	17	0	3	59	34	63	14	22	7	10	27	15	27	14	18	15	17	13	31	16	11	20	84	74	84	27	30
chr2_124953255_hg38	chr2	124951859	124954651	HYX07125	6	70	26	15	79	70	168	87	76	40	72	86	32	24	82	24	46	49	10	4	5	41	16	53	0	7	15	10	7	6	12	2	11	9	2	3	9	10	4	8	9	13	8	16	4
chr2_126978989_hg38	chr2	126975583	126982395	HYX07142	119	147	182	215	143	267	297	188	374	181	161	261	226	247	383	164	73	204	33	23	20	116	58	155	21	43	31	41	48	42	47	24	39	47	35	25	68	33	36	34	23	39	48	65	19
chr2_127155975_hg38	chr2	127153133	127158817	HYX07152	123	220	216	268	206	329	440	190	513	313	354	353	397	536	567	232	152	249	39	21	77	156	93	244	173	159	52	36	139	140	253	110	254	91	177	114	203	120	248	230	66	71	102	236	124
chr2_127514146_hg38	chr2	127511086	127517206	HYX07163	156	375	407	250	409	569	609	288	837	293	701	602	405	481	725	371	237	477	79	70	34	246	100	437	201	213	54	52	157	166	272	126	377	78	212	153	315	190	286	281	63	46	69	125	75
chr2_127560732_hg38	chr2	127559529	127561935	HYX07165	19	44	64	81	49	114	67	45	120	84	83	72	71	52	130	46	25	60	15	5	4	32	19	72	42	67	14	11	28	33	66	35	48	37	46	47	76	46	51	75	4	3	11	19	10
chr2_128191456_hg38	chr2	128189207	128193706	HYX07182	64	108	115	153	144	219	206	115	256	131	183	215	170	237	242	118	27	147	40	24	19	68	41	145	23	41	22	23	36	44	41	26	29	22	15	26	73	34	50	64	21	23	27	40	34
chr2_128237502_hg38	chr2	128235513	128239491	HYX07184	101	149	178	207	140	187	231	151	242	243	183	191	245	237	237	151	36	156	76	61	22	94	52	168	66	79	22	27	67	62	110	50	84	54	81	46	126	64	74	110	29	25	29	55	13
chr2_128348059_hg38	chr2	128346383	128349735	HYX07191	146	124	230	95	51	78	98	43	91	126	77	113	75	62	88	129	49	174	310	183	56	153	61	200	52	75	82	103	146	93	92	55	67	86	71	38	89	58	62	63	44	35	60	30	7
chr2_128377442_hg38	chr2	128373573	128381311	HYX07193	277	201	383	89	27	98	128	69	82	182	119	92	122	93	83	244	103	266	182	270	80	292	96	304	37	97	65	90	193	181	102	101	80	150	68	42	123	85	54	72	66	73	120	47	28
chr2_128474066_hg38	chr2	128472403	128475728	HYX07195	40	18	39	21	10	38	48	32	35	40	21	31	58	32	49	41	36	41	217	162	76	26	19	54	6	29	63	46	17	17	10	13	22	33	10	12	18	9	10	11	13	17	16	10	4
chr2_128623487_hg38	chr2	128621719	128625255	HYX07202	120	86	190	47	26	46	47	47	52	54	58	40	46	39	54	97	63	125	38	35	17	103	43	145	28	37	34	27	58	45	76	37	50	56	26	25	36	36	33	44	35	33	33	32	17
chr2_128694320_hg38	chr2	128691069	128697570	HYX07205	156	256	313	37	42	58	41	47	22	77	42	48	46	45	37	166	104	233	49	35	40	150	93	266	36	54	41	38	131	153	99	79	78	77	38	29	59	42	49	65	90	75	96	23	25
chr2_128754514_hg38	chr2	128752026	128757002	HYX07207	131	229	265	57	27	52	94	54	45	80	122	68	53	49	44	115	67	163	35	18	10	104	63	126	29	70	32	37	114	120	60	63	48	73	31	43	81	41	25	44	54	60	72	49	21
chr2_128798780_hg38	chr2	128796980	128800579	HYX07208	99	160	207	29	45	58	73	40	17	64	104	45	49	41	34	82	64	105	25	9	5	96	47	95	14	56	25	35	78	67	32	44	39	65	22	33	47	26	18	32	20	15	19	19	10
chr2_129240132_hg38	chr2	129238957	129241306	HYX07212	42	44	47	32	10	32	47	41	20	62	85	40	35	33	41	51	27	37	8	9	4	34	23	42	4	14	8	17	18	15	14	12	12	18	17	9	20	18	14	9	31	32	24	25	20
chr2_129428588_hg38	chr2	129427598	129429578	HYX07215	10	22	29	4	1	6	27	14	9	10	3	6	35	17	12	6	10	13	6	1	1	13	6	16	2	12	31	30	17	21	5	4	9	12	9	3	12	4	3	3	1	1	4	3	1
chr2_129464810_hg38	chr2	129463744	129465876	HYX07219	28	25	18	33	10	22	41	48	29	50	75	24	29	52	27	33	38	22	7	9	3	29	20	27	3	19	13	14	16	25	10	13	19	17	13	9	21	13	5	18	6	5	7	8	1
chr2_130523181_hg38	chr2	130521844	130524518	HYX07228	0	0	0	0	0	0	0	0	0	0	0	0	0	0	0	1	0	0	2	0	0	0	0	0	6	8	87	114	64	73	11	26	26	34	6	10	13	13	8	9	9	14	18	15	5
chr2_131030626_hg38	chr2	131029488	131031765	HYX07234	43	47	113	82	50	122	81	53	121	95	125	132	89	104	116	87	16	98	50	32	21	65	22	91	28	71	52	64	52	58	62	34	57	47	46	29	57	37	42	62	41	35	32	33	16
chr2_131050984_hg38	chr2	131049943	131052024	HYX07237	36	42	69	33	97	116	108	37	117	89	97	112	63	111	140	60	52	91	30	24	13	45	18	79	11	27	24	17	26	32	21	10	35	40	29	14	34	19	17	28	35	27	51	35	27
chr2_133972309_hg38	chr2	133969910	133974708	HYX07271	105	171	136	48	32	59	135	87	50	52	95	59	58	71	54	90	81	81	62	27	50	105	44	87	15	32	44	28	57	37	40	34	24	38	20	11	31	21	16	23	68	45	57	53	21
chr2_134029886_hg38	chr2	134028886	134030886	HYX07274	23	38	38	24	12	20	32	36	25	23	14	25	19	19	29	22	15	33	79	47	58	48	15	30	9	15	40	27	22	21	14	13	16	26	11	4	14	16	7	11	30	33	33	27	13
chr2_134259537_hg38	chr2	134256403	134262671	HYX07283	166	443	421	229	403	650	739	365	722	241	626	560	400	475	747	360	270	485	395	213	206	261	167	433	105	190	247	148	146	163	223	125	164	107	154	124	280	165	189	284	151	196	254	385	230
chr2_134289317_hg38	chr2	134288243	134290391	HYX07284	24	70	50	38	80	137	117	67	86	54	68	65	64	62	91	58	37	65	31	25	36	40	30	48	16	31	27	21	29	34	35	27	30	27	13	20	37	25	22	26	18	26	32	33	19
chr2_134536177_hg38	chr2	134534307	134538047	HYX07294	7	16	13	10	6	22	23	32	18	10	19	30	10	11	13	16	13	14	530	372	255	12	8	18	12	29	119	93	19	10	22	5	14	20	7	9	14	15	11	18	14	10	13	15	11
chr2_134574006_hg38	chr2	134571618	134576395	HYX07295	42	63	42	67	112	113	172	99	93	61	117	92	85	67	80	69	63	62	518	266	253	52	34	67	60	78	207	188	71	79	116	52	81	45	89	60	96	62	106	155	23	35	28	45	43
chr2_134648115_hg38	chr2	134646882	134649348	HYX07296	11	23	12	11	5	16	25	16	13	13	14	16	7	18	9	14	9	10	309	218	180	4	5	18	7	17	118	93	16	16	13	12	18	18	9	4	16	21	6	14	3	6	17	12	5
chr2_135111540_hg38	chr2	135109285	135113795	HYX07301	49	131	103	71	96	83	120	76	94	48	49	53	63	118	58	58	75	79	31	22	9	71	40	82	39	41	20	14	63	53	59	30	84	25	50	38	95	59	72	81	50	32	40	38	16
chr2_135198148_hg38	chr2	135197132	135199163	HYX07305	44	39	32	13	14	10	31	32	18	11	13	31	14	17	17	13	10	21	51	31	28	31	6	28	4	17	37	40	29	11	15	15	11	16	8	6	17	13	15	7	54	54	42	20	13
chr2_135586778_hg38	chr2	135584313	135589243	HYX07308	13	269	265	11	39	34	101	61	66	14	51	62	29	22	69	37	87	128	18	12	10	79	52	146	13	28	16	19	109	56	44	30	42	20	16	18	38	19	22	28	250	118	118	114	65
chr2_136049717_hg38	chr2	136048150	136051284	HYX07317	16	53	49	41	108	87	125	87	155	48	96	108	50	112	152	38	42	82	12	6	8	41	34	65	38	62	19	22	38	30	56	17	39	24	46	38	86	40	49	69	5	10	10	21	8
chr2_136081993_hg38	chr2	136080993	136082993	HYX07319	6	18	22	10	19	33	47	40	60	16	37	41	30	33	59	19	23	17	7	3	6	10	18	12	7	21	16	14	11	14	21	22	16	23	13	23	33	19	13	37	4	2	9	7	6
chr2_136117453_hg38	chr2	136114546	136120360	HYX07320	82	87	257	176	89	407	233	133	368	221	309	394	194	203	384	140	95	291	49	25	35	82	29	253	63	116	36	41	97	112	145	85	103	90	91	63	152	98	102	96	51	49	65	90	43
chr2_136186326_hg38	chr2	136185233	136187419	HYX07323	8	21	26	12	30	33	31	23	49	8	32	36	14	13	38	15	6	29	11	5	1	11	8	26	23	26	25	8	16	24	37	15	35	14	17	18	34	20	37	27	6	9	7	9	6
chr2_136245766_hg38	chr2	136241784	136249749	HYX07324	121	146	243	154	98	212	172	105	108	156	195	139	108	161	112	111	123	132	31	33	26	107	59	166	45	94	59	43	89	89	59	67	74	95	44	53	111	85	62	65	35	41	47	59	33
chr2_136300804_hg38	chr2	136299804	136301804	HYX07326	2	7	8	7	8	18	21	20	6	3	13	12	5	8	18	6	11	12	28	24	40	9	3	11	6	18	23	29	11	8	11	5	12	14	7	6	8	7	8	12	5	6	19	14	5
chr2_136307584_hg38	chr2	136304788	136310379	HYX07327	17	25	45	26	21	53	65	37	34	27	31	27	34	26	23	21	28	30	99	171	193	20	21	26	11	23	79	78	30	20	23	13	26	42	23	14	34	19	15	21	12	19	26	27	13
chr2_136385946_hg38	chr2	136384233	136387660	HYX07328	27	73	81	21	27	53	69	29	39	31	56	32	35	23	34	26	27	44	209	97	76	30	10	32	25	28	149	134	49	39	30	35	24	32	21	19	27	30	11	37	21	20	27	34	12
chr2_138051220_hg38	chr2	138050171	138052269	HYX07332	7	48	12	20	50	31	68	45	27	16	18	27	31	17	27	11	18	24	2	2	6	29	9	17	4	9	12	7	17	7	29	2	12	11	9	9	13	17	10	19	3	4	1	6	5
chr2_138077932_hg38	chr2	138076083	138079781	HYX07333	18	42	56	36	44	89	113	30	46	27	46	53	40	35	38	27	37	55	79	52	47	32	17	33	17	10	27	20	21	14	12	9	15	11	7	9	21	10	16	18	3	8	7	5	1
chr2_140181280_hg38	chr2	140175072	140187488	HYX07339	14	64	24	13	48	30	64	36	20	14	27	33	20	29	24	16	31	37	432	410	270	21	16	35	9	28	49	91	45	35	22	22	36	47	19	19	15	25	16	10	73	73	69	52	21
chr2_141493822_hg38	chr2	141492767	141494876	HYX07345	8	34	24	21	41	49	81	34	40	22	34	57	16	50	29	16	22	19	54	18	19	22	11	46	17	25	21	10	13	23	26	13	11	10	8	16	24	19	22	21	11	9	7	9	14
chr2_141520392_hg38	chr2	141518984	141521799	HYX07346	8	46	52	10	50	54	137	60	67	28	63	68	39	27	58	24	38	49	14	12	11	55	27	38	6	24	7	12	16	18	17	21	14	12	10	15	22	33	14	31	55	38	50	48	48
chr2_141534786_hg38	chr2	141533480	141536092	HYX07347	8	67	57	18	54	38	161	81	46	31	78	76	34	16	47	28	26	67	30	7	3	67	30	68	16	36	15	9	34	32	28	20	21	21	18	22	36	27	13	26	60	49	53	55	27
chr2_142181094_hg38	chr2	142179873	142182316	HYX07359	10	29	18	47	25	25	41	27	44	39	49	62	53	53	48	20	38	31	7	15	9	12	11	16	15	36	15	16	17	20	39	12	19	8	12	28	20	32	23	36	7	8	5	1	2
chr2_143582084_hg38	chr2	143580225	143583943	HYX07360	10	106	88	31	146	113	137	81	86	41	118	110	37	77	96	35	51	75	18	3	8	46	41	104	45	31	12	17	41	28	54	27	51	30	33	23	80	36	62	87	91	144	104	203	144
chr2_144403244_hg38	chr2	144401317	144405171	HYX07379	42	264	192	70	165	140	234	115	191	82	186	156	117	213	168	119	94	231	14	13	14	162	41	240	55	72	19	10	118	117	122	64	132	54	69	57	77	63	93	107	224	134	188	316	132
chr2_144425130_hg38	chr2	144424093	144426166	HYX07380	9	129	108	30	116	112	185	104	218	36	174	138	50	61	150	47	60	146	15	1	10	89	33	125	32	42	17	15	57	53	65	24	105	17	52	25	37	31	82	32	129	114	126	232	136
chr2_144444515_hg38	chr2	144443509	144445521	HYX07383	17	203	130	20	160	133	160	117	215	41	163	176	62	83	125	75	125	166	13	0	5	106	64	173	77	52	19	13	62	64	100	40	109	41	67	41	69	55	104	100	125	102	135	274	137
chr2_144504994_hg38	chr2	144503367	144506621	HYX07388	31	431	309	43	260	332	350	288	520	74	436	420	110	282	406	178	253	421	27	18	11	214	104	395	153	145	43	24	171	167	255	135	340	82	194	124	161	124	252	200	282	239	330	535	274
chr2_144671748_hg38	chr2	144670733	144672762	HYX07393	9	42	53	4	28	25	28	36	23	20	22	24	7	25	17	21	23	28	11	7	4	39	19	39	11	16	18	8	14	32	18	17	18	20	8	5	13	7	7	10	48	32	27	22	7
chr2_144771188_hg38	chr2	144770018	144772359	HYX07394	2	29	21	21	59	46	116	61	45	18	36	36	36	21	40	20	7	17	15	1	3	28	11	25	24	33	9	15	16	29	36	16	28	21	35	29	61	29	45	44	61	62	77	102	71
chr2_145037368_hg38	chr2	145035437	145039298	HYX07401	33	128	133	80	113	121	314	216	363	92	260	220	133	230	319	104	141	182	9	11	14	87	66	156	73	49	18	14	38	50	124	40	142	33	84	35	93	52	109	89	106	115	142	287	155
chr2_148553052_hg38	chr2	148551966	148554138	HYX07417	13	23	40	8	16	44	54	37	41	19	47	44	21	45	56	21	49	33	49	20	38	40	29	57	28	45	19	14	58	71	46	45	27	46	31	33	69	49	40	61	8	11	8	11	6
chr2_148949365_hg38	chr2	148947920	148950810	HYX07431	0	3	3	0	6	2	5	1	0	0	2	3	0	0	1	4	0	2	4	2	2	2	1	5	56	59	62	57	114	106	103	97	108	60	65	60	99	83	57	120	80	49	67	59	30
chr2_149185177_hg38	chr2	149183642	149186712	HYX07435	2	10	12	10	12	8	34	7	5	8	17	11	6	6	8	7	27	7	22	8	12	16	14	12	8	11	17	59	7	12	15	4	10	15	4	1	9	9	10	3	21	18	14	10	13
chr2_149587471_hg38	chr2	149586247	149588695	HYX07438	113	191	393	130	111	243	306	133	283	236	285	235	218	166	313	184	147	263	293	226	93	198	63	285	94	135	105	87	131	205	147	132	132	102	107	80	123	105	101	124	234	190	204	296	172
chr2_151397138_hg38	chr2	151395325	151398952	HYX07445	23	59	32	39	45	54	219	81	102	55	70	62	96	135	83	53	36	54	16	12	2	42	23	50	46	54	12	16	24	39	64	39	68	20	51	51	58	33	54	83	87	126	146	304	189
chr2_151418208_hg38	chr2	151416870	151419547	HYX07447	26	31	19	38	45	50	143	61	51	44	61	39	88	51	41	30	25	27	20	9	3	40	8	34	27	32	12	11	12	15	27	17	29	23	25	24	55	27	35	55	53	57	82	229	116
chr2_152042386_hg38	chr2	152041385	152043386	HYX07468	18	40	38	5	17	21	26	23	10	6	11	11	10	6	14	14	7	30	42	27	15	28	14	35	8	22	43	23	23	23	16	10	18	24	17	8	19	13	9	11	5	6	14	6	9
chr2_152062434_hg38	chr2	152061433	152063436	HYX07469	24	38	92	8	10	10	27	12	10	4	14	15	12	12	10	8	11	54	47	13	21	17	5	43	5	12	24	33	29	19	7	9	15	11	5	5	9	10	10	9	30	26	21	18	10
chr2_152694264_hg38	chr2	152693129	152695400	HYX07495	5	29	26	13	36	45	50	53	23	13	24	33	18	29	18	14	4	18	9	15	11	17	19	19	22	18	11	6	9	10	24	20	16	10	22	14	28	23	16	20	15	12	4	23	5
chr2_154712678_hg38	chr2	154708539	154716816	HYX07511	45	160	175	19	27	43	85	64	20	28	40	66	29	19	10	33	37	107	723	533	212	81	40	107	13	40	170	155	59	56	32	18	26	49	22	16	38	17	14	24	88	97	51	43	23
chr2_157480114_hg38	chr2	157479072	157481155	HYX07540	33	60	110	11	12	35	37	15	20	13	20	17	16	12	26	38	19	44	24	7	2	30	16	38	9	26	7	12	41	36	23	18	33	33	7	11	20	17	9	11	2	2	9	16	4
chr2_157594999_hg38	chr2	157591471	157598527	HYX07541	39	175	175	138	209	213	456	211	294	195	264	272	226	148	254	97	98	204	46	18	21	124	69	173	89	101	35	39	90	88	101	68	118	55	79	81	163	121	112	133	80	85	120	212	119
chr2_158773488_hg38	chr2	158771771	158775205	HYX07566	44	83	100	56	72	109	199	115	198	57	82	90	111	131	257	74	70	103	27	12	14	88	24	120	47	77	25	22	38	65	66	31	81	47	68	49	73	39	47	52	26	27	38	66	27
chr2_158892844_hg38	chr2	158891544	158894145	HYX07569	19	26	40	18	18	43	36	16	23	22	13	28	30	15	24	18	27	50	51	64	91	24	19	44	6	13	48	50	26	26	17	20	14	24	6	14	21	7	14	19	59	34	55	29	19
chr2_159607634_hg38	chr2	159604009	159611260	HYX07590	33	142	117	53	107	123	269	142	168	70	99	117	125	106	139	70	57	115	262	416	209	122	59	134	40	67	63	63	62	32	67	37	61	37	44	31	77	39	48	58	60	43	55	110	39
chr2_159904434_hg38	chr2	159903222	159905646	HYX07594	54	19	84	42	23	73	83	25	69	120	121	77	116	38	90	74	28	97	60	34	32	52	14	99	17	45	22	15	33	54	35	38	23	47	29	20	37	38	19	37	29	20	20	27	5
chr2_160631934_hg38	chr2	160630076	160633791	HYX07604	12	44	32	52	113	102	116	49	72	40	75	58	30	38	64	35	10	40	14	4	2	38	27	52	17	17	11	15	26	25	25	20	15	16	16	11	34	27	23	36	16	8	17	8	11
chr2_161370856_hg38	chr2	161369606	161372107	HYX07614	10	57	37	17	73	63	147	54	50	29	50	49	56	37	48	30	50	53	18	9	10	40	31	31	17	25	15	22	27	19	36	14	25	14	26	37	37	24	38	29	48	68	46	133	73
chr2_161570996_hg38	chr2	161569872	161572121	HYX07616	34	39	37	46	24	33	24	19	28	13	30	23	37	42	23	32	12	9	7	3	5	9	7	13	2	10	12	14	15	12	10	11	16	11	4	3	5	6	4	3	5	4	5	7	3
chr2_162968006_hg38	chr2	162964542	162971469	HYX07638	2	15	10	17	26	25	41	31	14	13	13	12	10	19	8	12	2	10	231	80	144	18	5	11	8	17	102	44	12	19	18	11	13	15	10	9	13	21	6	13	13	21	25	11	9
chr2_163728659_hg38	chr2	163726984	163730334	HYX07642	12	132	78	23	178	104	213	152	184	44	121	97	117	237	156	53	92	82	22	4	15	85	30	99	65	49	15	14	37	52	98	40	85	24	56	54	72	47	76	75	17	19	17	21	11
chr2_164495898_hg38	chr2	164493553	164498242	HYX07648	20	82	50	44	147	70	266	171	211	44	129	96	124	227	221	53	86	54	8	14	5	58	32	83	16	17	15	9	10	25	14	10	23	15	17	10	25	23	18	24	161	176	130	475	246
chr2_164991810_hg38	chr2	164990461	164993158	HYX07658	18	66	73	12	21	32	61	30	21	7	44	42	21	11	39	26	19	52	10	2	2	43	22	57	19	34	11	20	63	39	34	21	26	40	19	18	28	29	17	20	33	47	44	31	21
chr2_165203764_hg38	chr2	165202600	165204929	HYX07662	2	57	57	9	9	10	76	17	24	8	20	17	14	9	29	6	4	29	45	9	8	30	8	33	3	10	13	14	22	16	17	12	11	4	8	2	10	10	11	5	52	39	17	35	28
chr2_165295166_hg38	chr2	165293340	165296993	HYX07665	15	177	135	9	30	26	114	88	56	32	53	57	38	68	85	57	48	107	651	276	104	100	36	111	28	36	172	92	65	82	66	39	38	31	24	17	23	32	19	26	128	81	80	26	30
chr2_166126708_hg38	chr2	166124685	166128730	HYX07685	44	175	367	14	23	50	110	81	99	30	72	90	58	41	155	47	76	149	191	60	30	109	43	163	19	33	60	68	116	79	44	31	43	39	37	20	29	19	16	23	203	138	146	59	45
chr2_166149048_hg38	chr2	166147926	166150171	HYX07686	7	139	179	8	8	11	30	20	30	10	38	24	16	24	12	9	36	51	11	3	6	40	22	61	4	13	25	12	82	46	16	15	28	15	11	8	11	7	3	10	116	75	61	29	20
chr2_167389246_hg38	chr2	167387547	167390944	HYX07690	28	119	97	6	11	19	37	9	10	6	10	7	17	12	11	24	18	54	18	11	10	53	26	63	7	9	10	9	50	46	24	10	34	28	20	6	7	4	8	5	57	58	51	27	16
chr2_167844810_hg38	chr2	167843806	167845813	HYX07696	16	21	20	37	14	24	53	30	31	38	13	31	22	18	29	19	9	33	13	5	7	16	7	31	3	23	5	7	18	22	11	17	19	25	16	14	13	14	9	7	4	8	6	4	0
chr2_168221984_hg38	chr2	168220978	168222991	HYX07706	14	47	35	29	99	62	105	58	62	42	64	79	39	47	66	26	30	52	14	5	12	51	26	41	35	32	22	10	44	32	46	21	67	21	35	27	82	45	55	65	34	45	67	107	81
chr2_168528422_hg38	chr2	168526447	168530396	HYX07716	47	82	71	23	33	66	131	61	52	29	35	36	32	44	57	54	60	107	89	48	93	78	36	82	15	24	29	50	39	45	33	33	34	31	11	10	32	18	8	24	32	33	29	26	13
chr2_169139576_hg38	chr2	169138569	169140584	HYX07724	8	25	11	16	56	47	38	15	28	19	56	27	11	30	18	16	25	19	11	9	12	15	20	18	24	30	18	22	19	17	41	17	31	19	28	24	33	23	43	74	5	14	11	13	4
chr2_169173870_hg38	chr2	169172840	169174900	HYX07725	11	24	8	37	73	59	25	25	17	35	30	16	21	48	20	12	19	16	11	28	14	8	11	14	11	11	13	9	10	8	22	7	13	13	4	8	13	19	20	32	1	5	2	5	5
chr2_169301538_hg38	chr2	169299778	169303299	HYX07727	8	173	69	56	195	157	190	109	140	71	200	121	65	67	59	42	76	75	19	10	7	65	43	81	79	45	31	17	60	47	113	32	113	29	56	34	64	66	107	104	10	4	8	20	11
chr2_169329784_hg38	chr2	169328753	169330814	HYX07728	18	64	22	59	99	115	64	38	47	66	71	67	38	73	27	27	31	31	17	6	4	19	19	27	22	9	17	6	20	9	28	9	25	10	20	14	15	11	35	44	5	8	3	6	3
chr2_169345796_hg38	chr2	169339855	169351737	HYX07729	98	613	238	240	819	716	921	481	670	273	870	649	303	505	482	319	563	374	79	21	22	283	227	417	247	109	77	67	181	121	396	89	447	77	246	108	204	164	436	384	22	16	30	68	33
chr2_171491774_hg38	chr2	171490735	171492814	HYX07760	21	19	20	54	53	68	57	38	34	19	42	49	35	47	33	31	81	35	10	3	1	13	7	14	31	15	12	11	33	21	42	19	35	9	36	23	15	14	49	47	9	4	14	8	0
chr2_172726646_hg38	chr2	172724867	172728424	HYX07794	17	14	28	17	12	12	46	24	20	9	18	20	22	26	28	17	31	25	553	186	108	16	10	20	7	15	117	132	15	29	17	18	18	37	14	9	16	14	7	13	52	43	48	20	14
chr2_172775042_hg38	chr2	172774039	172776044	HYX07796	3	12	24	5	7	6	17	19	5	8	9	4	5	5	8	11	9	22	86	53	37	14	13	21	8	11	33	47	3	14	6	5	22	13	10	3	6	7	5	3	26	30	29	11	9
chr2_173024914_hg38	chr2	173023753	173026076	HYX07806	16	24	36	9	4	11	35	19	26	5	25	19	37	11	24	34	9	37	35	13	19	33	17	57	15	16	15	23	38	34	13	28	23	30	18	9	17	17	10	17	44	45	44	19	11
chr2_173217272_hg38	chr2	173216172	173218371	HYX07809	19	41	52	10	8	16	45	37	16	24	21	21	16	28	19	21	30	49	22	13	12	63	11	53	11	23	11	11	40	40	26	19	24	32	23	10	31	18	10	30	21	16	19	14	8
chr2_174438388_hg38	chr2	174437070	174439707	HYX07820	32	36	55	82	65	100	127	50	83	64	102	68	87	84	85	79	48	83	28	8	9	46	15	83	25	34	27	26	38	32	45	29	44	24	31	30	43	36	33	56	19	19	18	18	6
chr2_174844282_hg38	chr2	174840314	174848249	HYX07835	76	530	698	24	61	78	312	240	268	63	140	174	93	134	302	108	167	334	523	167	88	289	96	389	42	73	322	216	234	143	101	68	94	96	83	41	84	38	45	64	632	415	294	175	107
chr2_174881664_hg38	chr2	174880645	174882683	HYX07836	13	83	64	10	10	13	58	40	18	19	28	27	27	22	31	24	29	47	7	8	6	70	28	55	2	12	6	6	28	38	14	14	12	16	9	2	13	14	7	8	60	60	27	27	17
chr2_174908328_hg38	chr2	174906111	174910545	HYX07838	32	156	107	6	13	13	111	84	61	21	15	25	27	28	72	26	40	99	11	6	8	113	39	129	6	22	17	13	59	37	30	21	40	27	22	11	18	15	11	12	71	65	42	32	23
chr2_176244478_hg38	chr2	176241422	176247534	HYX07854	62	167	138	120	263	256	256	113	133	135	246	233	143	220	69	123	97	211	34	9	15	82	63	134	43	31	38	28	43	31	86	29	44	34	43	41	53	47	54	114	158	190	279	499	314
chr2_176321876_hg38	chr2	176320846	176322906	HYX07856	7	26	18	20	40	51	82	13	21	16	37	31	24	7	20	8	16	27	20	4	7	26	10	25	9	10	6	2	10	8	22	12	13	9	3	5	17	13	19	24	25	45	53	78	53
chr2_176813628_hg38	chr2	176812480	176814776	HYX07866	13	59	58	3	9	8	42	22	17	11	8	15	13	14	27	13	12	60	27	2	5	30	9	63	8	13	18	10	52	22	12	17	23	17	11	6	15	12	6	15	75	40	48	24	26
chr2_177553012_hg38	chr2	177551682	177554343	HYX07884	132	136	443	142	65	252	311	99	338	210	348	324	245	151	323	228	82	268	312	99	28	183	28	275	77	138	102	48	122	190	148	116	205	79	142	111	117	132	166	143	50	33	53	77	53
chr2_177572236_hg38	chr2	177570997	177573475	HYX07885	4	30	26	28	57	53	63	52	35	22	52	45	15	12	24	24	45	36	126	38	48	38	20	31	10	17	23	32	9	12	16	12	20	23	16	20	21	14	17	28	24	21	36	37	30
chr2_177622842_hg38	chr2	177621646	177624037	HYX07890	12	48	34	22	50	41	103	32	42	24	59	60	30	60	49	31	32	49	4	4	8	39	8	58	30	41	22	9	57	45	60	43	68	22	53	30	60	38	60	44	63	82	86	119	88
chr2_177675070_hg38	chr2	177672592	177677547	HYX07895	43	133	118	71	130	140	226	137	129	86	149	139	88	169	136	97	82	127	24	13	12	86	69	116	99	82	30	32	77	93	132	62	159	57	97	72	145	72	118	131	156	242	313	406	313
chr2_177754200_hg38	chr2	177753117	177755282	HYX07898	12	48	35	14	35	39	74	53	40	24	48	51	21	28	48	32	42	43	21	3	7	42	25	41	23	23	11	15	36	39	44	25	32	28	20	26	31	37	28	40	16	11	19	23	12
chr2_177758630_hg38	chr2	177757596	177759664	HYX07899	21	34	41	26	25	61	33	16	22	27	44	39	30	31	30	27	18	38	6	5	9	26	16	36	10	22	15	11	22	19	21	19	22	23	9	16	23	20	20	25	14	14	16	15	15
chr2_178859778_hg38	chr2	178858295	178861262	HYX07911	28	86	43	31	43	47	133	53	48	40	74	50	54	44	55	42	24	31	11	4	8	44	36	54	20	28	7	7	34	28	46	20	28	14	26	15	28	31	26	41	14	12	10	16	8
chr2_178864610_hg38	chr2	178863037	178866183	HYX07912	67	191	125	36	52	69	124	91	65	39	79	58	66	54	82	63	46	72	26	3	11	71	31	78	15	19	25	24	58	44	25	24	44	32	22	26	28	35	30	39	30	22	22	14	17
chr2_179746060_hg38	chr2	179743719	179748402	HYX07924	22	154	167	12	15	25	71	58	42	22	56	35	21	32	51	31	33	65	57	23	37	55	16	87	13	24	35	23	59	38	26	28	31	40	22	13	24	23	17	13	93	70	69	24	22
chr2_179939680_hg38	chr2	179938484	179940877	HYX07930	11	9	15	15	32	23	54	18	27	5	20	21	28	22	20	19	19	18	29	10	12	17	5	18	22	18	25	12	21	19	56	13	41	19	36	18	31	25	36	60	12	6	7	4	3
chr2_180125638_hg38	chr2	180124091	180127186	HYX07933	26	87	141	21	37	60	43	28	49	22	52	53	37	19	68	41	24	74	50	19	44	54	26	72	2	11	13	14	14	14	13	10	5	10	10	6	7	6	7	12	39	42	44	35	35
chr2_180204062_hg38	chr2	180201756	180206367	HYX07934	52	155	231	16	39	37	91	61	33	22	36	46	24	20	38	30	76	86	23	7	24	94	39	105	10	33	29	27	99	60	36	21	33	31	18	13	27	27	26	30	104	71	92	29	31
chr2_180722863_hg38	chr2	180721859	180723867	HYX07939	14	34	18	11	23	12	40	19	12	10	15	14	14	13	19	6	50	16	21	1	3	22	13	17	24	26	22	17	16	28	35	13	34	15	21	25	29	27	31	45	3	13	12	7	2
chr2_181622206_hg38	chr2	181621192	181623220	HYX07945	1	3	1	2	2	2	9	5	1	0	1	3	7	8	1	2	0	1	90	317	75	2	1	0	1	0	26	30	1	2	1	0	1	2	2	3	1	2	2	1	0	2	6	2	3
chr2_181892969_hg38	chr2	181890329	181895609	HYX07951	139	139	539	183	167	550	415	155	477	325	578	518	255	135	494	235	168	434	394	169	75	220	43	377	96	118	113	76	134	145	142	106	173	104	135	72	156	133	133	138	262	270	269	443	197
chr2_182181592_hg38	chr2	182180592	182182593	HYX07956	2	5	8	11	11	9	13	3	4	2	5	4	11	6	3	12	16	28	40	11	11	21	10	13	11	9	33	37	16	31	17	14	23	18	9	6	10	11	16	13	7	11	9	5	3
chr2_182187802_hg38	chr2	182186289	182189315	HYX07957	9	49	28	30	36	27	83	36	23	18	25	19	44	24	23	34	15	49	68	77	44	45	9	47	21	27	46	40	26	23	35	13	52	27	31	14	37	19	31	41	30	30	34	21	9
chr2_182517610_hg38	chr2	182516146	182519074	HYX07963	21	39	34	28	67	51	87	23	39	29	22	36	34	27	38	27	19	40	136	67	81	42	23	34	24	18	48	44	25	22	41	11	31	15	20	24	27	24	30	35	19	14	12	15	2
chr2_182544388_hg38	chr2	182542093	182546682	HYX07964	41	98	94	51	90	61	128	31	75	49	37	61	52	48	50	43	33	91	219	159	125	69	25	70	34	28	71	62	36	25	59	23	48	27	18	31	55	32	40	38	24	24	26	17	10
chr2_182551202_hg38	chr2	182547442	182554963	HYX07965	79	322	256	162	372	373	571	209	393	192	262	281	299	207	358	254	140	312	106	70	54	203	93	267	143	124	73	39	110	116	195	68	254	68	152	96	192	124	181	204	40	31	39	32	15
chr2_186605174_hg38	chr2	186604094	186606255	HYX07987	16	63	38	11	59	81	90	45	30	33	53	54	44	34	34	40	10	47	94	34	15	25	27	39	23	37	26	24	24	27	51	18	29	27	24	27	53	45	35	43	16	13	25	18	18
chr2_186612430_hg38	chr2	186611408	186613451	HYX07988	19	49	32	32	77	64	136	66	36	27	86	35	39	35	27	39	32	49	23	7	8	41	22	43	32	45	14	15	32	40	41	35	51	29	41	44	73	60	48	73	65	71	76	135	80
chr2_186849328_hg38	chr2	186848057	186850598	HYX07993	52	72	150	39	21	43	124	52	99	52	70	61	61	40	117	53	35	108	28	17	10	65	30	118	21	51	19	25	81	93	50	42	52	48	63	29	53	42	39	54	68	61	69	47	22
chr2_186913174_hg38	chr2	186912176	186914173	HYX07994	3	10	11	17	19	28	27	10	18	6	18	15	15	11	16	8	1	10	5	3	1	7	3	12	21	18	8	6	15	23	27	10	23	9	18	22	27	13	22	39	4	11	4	9	5
chr2_188292682_hg38	chr2	188290316	188295047	HYX07997	62	94	312	101	63	137	226	149	295	130	323	209	163	157	328	120	67	274	45	12	7	211	71	304	50	135	38	35	109	112	78	125	78	109	105	64	89	111	42	85	194	157	141	118	60
chr2_188786985_hg38	chr2	188785985	188787985	HYX07998	3	23	43	8	26	21	44	16	48	16	30	38	19	18	42	11	16	32	8	1	1	29	12	31	6	16	6	15	13	5	13	12	22	7	5	10	42	11	17	18	14	18	13	10	3
chr2_190703266_hg38	chr2	190702183	190704350	HYX08041	32	32	38	15	19	16	33	25	18	15	17	18	16	32	30	12	25	28	32	14	23	23	15	27	20	28	18	8	23	34	20	18	16	25	25	28	29	22	21	30	12	10	13	15	7
chr2_190766378_hg38	chr2	190765125	190767630	HYX08044	16	57	57	8	4	17	34	21	9	5	16	14	19	13	22	14	2	30	3	17	8	23	14	57	1	13	8	7	12	12	11	14	20	13	5	6	9	10	6	16	53	28	25	25	17
chr2_190801718_hg38	chr2	190800625	190802811	HYX08046	6	53	53	11	30	24	56	25	21	8	22	32	19	15	28	20	41	42	44	21	42	28	25	46	12	14	21	24	22	29	27	15	15	19	10	9	18	13	17	14	31	28	20	20	10
chr2_190854602_hg38	chr2	190853403	190855800	HYX08048	15	56	42	11	22	20	33	17	10	6	14	14	6	12	6	7	13	17	185	97	57	23	4	15	6	7	51	42	16	12	16	9	6	7	7	5	9	12	9	6	18	19	17	12	12
chr2_191112822_hg38	chr2	191109088	191116555	HYX08055	106	279	169	15	23	35	57	29	20	16	18	15	17	26	18	87	58	107	38	10	7	114	63	146	13	20	27	28	112	137	50	42	59	50	21	17	32	24	15	16	58	21	35	40	22
chr2_191232762_hg38	chr2	191231758	191233767	HYX08057	12	20	60	6	11	25	55	26	26	17	21	35	21	22	35	20	12	51	13	3	0	40	11	38	4	22	8	9	27	24	18	22	32	31	12	10	24	14	10	13	59	39	36	26	10
chr2_191861364_hg38	chr2	191860118	191862611	HYX08066	7	42	39	24	91	54	112	66	62	37	58	60	29	22	55	20	52	43	6	2	1	30	29	44	19	13	13	7	15	23	34	15	25	19	18	20	60	28	29	45	3	6	6	9	5
chr2_191942639_hg38	chr2	191941441	191943837	HYX08068	17	35	51	13	48	62	95	35	60	27	56	50	21	30	50	33	58	53	30	8	10	39	36	54	32	41	17	18	33	33	46	26	26	29	35	21	53	27	37	52	78	122	151	223	147
chr2_192216538_hg38	chr2	192215345	192217730	HYX08078	6	71	26	27	102	45	147	47	76	51	53	56	48	108	62	19	42	54	1	2	5	38	20	46	25	14	4	4	10	12	23	9	30	18	11	22	23	25	28	21	52	63	49	181	77
chr2_192254446_hg38	chr2	192253105	192255786	HYX08080	11	102	29	24	103	67	133	69	58	29	49	50	49	95	65	31	28	49	13	4	6	51	32	52	30	13	11	5	15	15	33	8	33	11	22	9	28	14	22	31	39	53	52	121	87
chr2_195107225_hg38	chr2	195105919	195108531	HYX08083	13	12	31	23	26	36	49	25	60	13	25	47	24	9	43	23	2	49	14	2	0	14	7	29	16	16	9	12	14	19	21	9	40	18	11	16	37	18	31	28	2	9	5	7	6
chr2_195389782_hg38	chr2	195387481	195392083	HYX08085	16	61	50	39	111	73	183	79	153	40	112	98	82	70	110	52	41	94	13	0	4	32	35	71	35	40	20	28	34	45	33	21	48	19	32	19	63	27	39	41	34	21	32	11	7
chr2_196124034_hg38	chr2	196122706	196125362	HYX08095	14	14	26	7	3	12	80	49	39	15	24	37	32	31	51	45	5	60	10	5	2	44	10	55	6	32	9	12	20	20	24	36	15	32	16	12	18	22	9	12	44	67	58	50	31
chr2_196240612_hg38	chr2	196238799	196242424	HYX08097	19	85	105	21	29	52	102	90	54	35	83	65	45	37	66	43	44	87	19	10	11	68	23	90	15	30	29	33	47	36	46	25	44	36	22	12	37	33	28	31	79	61	74	79	23
chr2_196309216_hg38	chr2	196308216	196310216	HYX08099	14	34	31	14	25	33	88	18	37	14	26	28	20	15	31	18	17	22	9	6	8	32	15	21	18	20	6	10	24	17	32	18	28	16	17	32	31	15	33	40	40	63	71	129	76
chr2_196336836_hg38	chr2	196333627	196340044	HYX08101	55	265	239	41	69	91	145	46	103	36	63	97	71	54	99	79	67	154	59	26	32	169	58	161	45	54	32	35	114	95	84	68	94	72	35	39	73	62	62	82	187	130	178	158	87
chr2_196528982_hg38	chr2	196527670	196530294	HYX08109	17	91	81	32	106	90	236	47	112	46	76	105	76	33	100	62	52	104	22	5	9	74	32	87	35	46	19	14	63	47	65	30	84	23	32	40	74	29	62	73	79	75	105	236	115
chr2_196990034_hg38	chr2	196987182	196992887	HYX08118	47	182	221	68	129	186	378	161	252	101	142	188	173	198	286	116	165	150	30	25	21	122	45	164	27	60	30	26	42	49	60	47	33	43	47	41	72	42	39	37	90	75	110	135	61
chr2_197675199_hg38	chr2	197672086	197678312	HYX08141	75	358	327	131	259	427	689	243	614	176	454	514	298	280	496	213	316	338	76	18	21	231	93	352	148	153	53	36	153	149	224	105	262	85	202	120	192	137	220	163	298	291	302	690	302
chr2_198049984_hg38	chr2	198048984	198050983	HYX08151	21	34	20	23	42	48	112	38	63	21	41	36	40	47	33	23	26	32	8	2	4	24	11	26	26	18	9	8	25	19	26	20	26	15	14	14	32	16	23	45	36	51	62	113	63
chr2_198100629_hg38	chr2	198099555	198101703	HYX08152	2	54	62	20	72	76	144	71	122	19	79	89	44	26	106	22	22	68	19	8	11	27	26	48	12	13	14	15	22	21	27	19	22	15	19	20	47	15	27	19	55	61	53	142	63
chr2_199272806_hg38	chr2	199271452	199274159	HYX08166	14	65	64	21	40	39	97	59	44	35	51	36	48	67	59	24	17	39	4	9	2	46	26	40	10	15	8	8	24	19	17	20	15	12	12	10	23	18	10	15	12	13	18	15	7
chr2_199308828_hg38	chr2	199307757	199309898	HYX08168	10	46	50	7	5	11	14	21	9	6	16	6	3	14	10	25	19	39	10	7	7	34	21	60	4	2	7	11	18	8	13	8	12	20	4	7	13	7	1	3	23	31	17	22	8
chr2_199581846_hg38	chr2	199580348	199583343	HYX08173	31	100	81	52	107	101	150	98	89	48	89	97	90	78	98	52	91	86	21	4	4	60	34	65	26	23	12	7	25	15	40	12	26	17	19	10	26	28	23	46	14	14	16	22	3
chr2_199659484_hg38	chr2	199658317	199660651	HYX08178	30	23	23	53	33	44	74	28	61	81	47	52	67	52	50	49	10	43	15	7	0	29	12	27	23	21	12	7	36	30	31	20	33	23	42	18	24	26	31	30	4	5	4	3	1
chr2_199770894_hg38	chr2	199769822	199771966	HYX08182	17	34	31	27	85	84	83	51	61	45	48	49	36	38	61	20	47	45	3	1	5	28	13	48	28	34	8	6	16	22	37	18	29	17	35	20	31	32	38	43	3	8	6	5	8
chr2_199805651_hg38	chr2	199803755	199807547	HYX08184	59	112	98	104	177	178	267	113	211	121	216	200	121	201	205	103	87	124	15	7	8	101	43	123	41	74	19	16	56	76	90	43	63	51	54	50	101	82	62	119	12	22	17	29	14
chr2_199833806_hg38	chr2	199832304	199835309	HYX08186	56	160	98	70	217	232	337	153	289	104	253	309	159	195	258	136	233	191	35	10	8	123	83	144	41	47	27	13	35	48	61	27	40	32	48	41	49	38	58	75	12	8	19	33	21
chr2_199931664_hg38	chr2	199929228	199934099	HYX08188	32	228	163	67	175	145	444	182	200	81	198	177	166	203	153	108	95	157	60	41	9	134	53	148	49	55	30	31	53	62	82	33	84	41	64	42	78	51	83	65	174	166	140	259	124
chr2_200086586_hg38	chr2	200081949	200091222	HYX08192	58	183	135	30	25	49	107	67	34	41	79	58	21	62	51	100	64	137	746	383	288	126	66	158	14	43	281	270	78	109	45	42	67	64	26	24	55	35	15	31	44	48	70	69	34
chr2_200098924_hg38	chr2	200097426	200100422	HYX08193	1	10	3	0	1	13	8	6	4	3	8	4	4	6	5	5	9	7	110	97	37	4	0	5	4	4	29	31	4	6	4	3	3	11	3	4	4	8	2	1	2	8	4	12	0
chr2_200178647_hg38	chr2	200177579	200179715	HYX08194	32	47	59	15	5	13	19	17	14	5	18	14	9	9	11	19	11	33	40	28	21	29	12	31	10	18	25	26	29	17	14	12	23	22	9	5	6	12	7	8	26	13	22	7	7
chr2_200252782_hg38	chr2	200251780	200253785	HYX08195	12	16	21	4	6	23	29	20	19	2	16	22	15	18	28	7	3	27	12	10	6	19	9	26	5	20	7	11	20	18	15	21	12	33	19	11	18	11	10	11	45	30	32	25	15
chr2_200619248_hg38	chr2	200618121	200620376	HYX08210	5	27	18	19	39	41	58	50	78	15	54	41	37	84	53	13	14	18	9	1	2	21	16	21	8	15	12	8	10	9	17	7	15	15	15	9	16	14	5	9	2	11	5	7	7
chr2_201360226_hg38	chr2	201359225	201361226	HYX08227	28	20	41	5	14	14	36	35	21	4	8	10	10	19	28	17	12	21	16	4	8	25	11	15	10	21	15	11	45	34	23	17	32	30	17	11	24	11	7	18	6	8	12	6	5
chr2_201467186_hg38	chr2	201463954	201470418	HYX08231	318	342	472	249	258	348	287	115	273	242	295	261	248	203	265	281	227	358	277	99	62	298	113	461	123	133	98	53	206	207	219	123	239	138	90	108	224	128	184	218	176	138	196	97	55
chr2_202042268_hg38	chr2	202041267	202043269	HYX08251	7	14	10	3	2	11	20	13	7	2	10	7	5	7	5	6	16	9	157	140	86	8	4	11	8	12	104	86	16	12	13	9	15	22	3	4	21	8	6	18	27	25	32	13	5
chr2_202226632_hg38	chr2	202225631	202227634	HYX08260	14	25	23	19	31	40	44	18	28	27	27	28	20	24	16	11	4	20	20	18	10	25	11	22	15	25	18	18	15	24	17	12	18	27	9	15	40	22	18	21	46	52	60	116	80
chr2_202494885_hg38	chr2	202493493	202496277	HYX08264	31	57	45	38	70	49	107	59	50	37	87	68	41	86	46	34	43	42	13	38	12	42	19	51	18	22	17	11	19	24	22	22	26	27	12	9	23	21	23	29	49	37	48	73	34
chr2_202635543_hg38	chr2	202631679	202639407	HYX08266	118	156	485	202	97	529	400	163	393	261	444	372	267	183	442	275	104	374	742	188	97	290	72	353	241	383	310	248	367	550	401	410	437	330	337	283	386	302	350	338	100	97	92	118	61
chr2_202912258_hg38	chr2	202910474	202914042	HYX08271	71	102	277	53	80	165	208	71	254	98	237	144	140	109	248	129	80	183	326	132	39	149	23	197	72	77	117	76	140	166	153	92	163	79	117	83	107	90	125	99	219	130	212	312	124
chr2_203360903_hg38	chr2	203357946	203363860	HYX08276	65	106	111	74	80	101	390	151	104	112	142	87	190	116	117	146	87	144	114	49	55	149	51	132	59	119	61	47	86	151	112	86	102	83	94	91	180	115	71	153	194	214	274	296	178
chr2_204365275_hg38	chr2	204363681	204366869	HYX08293	10	24	24	39	70	41	135	64	71	35	40	32	53	113	99	28	25	26	17	3	5	19	16	30	32	26	18	19	31	11	48	15	39	14	42	32	109	26	54	27	85	77	119	198	172
chr2_204437326_hg38	chr2	204435018	204439633	HYX08295	15	20	20	39	43	53	57	44	32	22	43	32	41	61	46	20	3	17	17	11	11	30	18	18	62	44	27	20	50	54	86	51	115	48	70	39	133	54	96	116	92	100	142	280	186
chr2_204453728_hg38	chr2	204452296	204455160	HYX08297	13	35	43	23	20	21	75	60	41	41	62	59	40	27	64	36	36	54	10	5	4	48	24	51	20	37	11	22	34	31	37	18	23	25	16	18	44	31	25	23	45	52	66	103	68
chr2_204842620_hg38	chr2	204840555	204844686	HYX08300	14	57	68	6	14	23	153	55	59	23	35	40	52	29	92	22	18	48	24	3	2	45	34	63	12	29	11	14	18	16	16	10	16	21	23	11	25	13	14	15	28	36	35	27	15
chr2_204967359_hg38	chr2	204966359	204968359	HYX08301	9	12	15	26	28	27	41	25	30	24	28	40	20	36	30	14	21	19	18	2	6	22	7	20	19	34	15	16	16	13	15	13	12	15	17	11	24	20	16	36	24	38	34	87	47
chr2_205861028_hg38	chr2	205859760	205862297	HYX08325	7	22	13	7	6	14	12	6	10	7	6	9	6	17	13	9	9	8	8	9	2	18	12	15	28	50	22	15	21	49	60	35	39	25	39	38	61	42	46	97	12	7	12	8	6
chr2_205989720_hg38	chr2	205988030	205991411	HYX08328	99	141	167	18	21	37	41	44	34	26	31	27	39	33	38	59	26	93	39	15	13	64	33	95	18	21	32	28	77	69	23	22	49	42	16	14	27	14	13	21	19	20	21	36	9
chr2_206560137_hg38	chr2	206559003	206561271	HYX08337	22	75	65	28	45	54	108	37	56	40	75	45	51	49	60	35	29	42	36	11	11	44	18	50	12	16	15	15	34	40	27	21	35	17	28	21	40	22	23	32	29	33	19	9	5
chr2_206876575_hg38	chr2	206875598	206877552	HYX08342	6	16	10	18	17	27	45	22	29	13	35	33	22	31	12	14	12	26	17	20	11	30	7	32	11	34	16	11	21	17	22	19	15	12	19	12	16	25	9	33	4	7	9	10	13
chr2_206968234_hg38	chr2	206965849	206970620	HYX08344	48	147	86	21	40	49	46	39	47	25	28	46	30	33	49	51	94	87	93	62	52	70	62	141	33	28	69	50	54	50	57	25	57	55	33	25	37	30	44	33	82	65	103	59	29
chr2_208247392_hg38	chr2	208246119	208248666	HYX08389	23	45	45	16	12	56	102	48	30	37	56	59	42	28	61	44	19	46	23	13	4	54	26	45	22	44	22	11	39	36	42	23	37	47	24	18	41	38	31	48	50	61	49	40	24
chr2_208326000_hg38	chr2	208324651	208327348	HYX08393	37	56	58	21	26	54	114	44	52	26	61	44	31	23	50	33	14	54	21	3	8	58	17	64	26	43	18	16	37	40	31	23	32	36	28	25	60	25	29	35	60	71	54	53	27
chr2_208360460_hg38	chr2	208358773	208362147	HYX08394	77	43	108	30	22	40	67	17	30	40	32	34	41	20	46	64	24	84	33	13	4	74	9	82	9	22	41	24	49	49	28	28	37	28	17	14	20	19	16	19	22	16	28	26	13
chr2_209388396_hg38	chr2	209386051	209390741	HYX08396	67	148	116	7	7	18	71	48	32	21	34	28	42	25	42	61	32	104	301	230	106	90	37	132	7	9	16	9	49	55	17	21	28	23	18	17	23	16	5	4	20	25	20	25	10
chr2_209424598_hg38	chr2	209421552	209427645	HYX08397	71	217	399	106	96	224	266	154	219	133	214	187	157	116	286	154	139	301	303	218	124	215	81	322	72	100	110	83	144	179	151	99	152	97	87	65	126	96	98	106	228	160	189	248	154
chr2_209451577_hg38	chr2	209450577	209452577	HYX08398	17	39	34	6	8	12	36	28	11	9	19	13	13	15	14	33	18	25	5	7	5	33	20	43	5	15	6	11	27	29	14	11	20	20	4	8	18	16	5	7	17	36	25	56	37
chr2_209523427_hg38	chr2	209522342	209524512	HYX08400	18	61	57	10	16	24	42	23	17	14	33	10	10	16	10	10	21	42	26	9	20	38	17	44	2	12	12	11	32	23	18	9	9	9	4	4	9	10	4	11	39	41	32	23	20
chr2_209615494_hg38	chr2	209613968	209617019	HYX08402	14	15	26	9	6	26	26	20	6	11	13	14	7	9	19	27	6	38	112	53	53	32	18	26	8	12	90	71	11	19	5	10	14	15	3	8	13	10	8	11	37	17	22	14	13
chr2_209914002_hg38	chr2	209912971	209915034	HYX08406	6	29	15	7	5	7	56	21	12	9	10	10	23	22	24	13	13	16	93	65	25	18	8	19	0	7	28	33	7	9	8	3	9	2	8	2	7	3	2	4	16	15	12	20	13
chr2_210458372_hg38	chr2	210453521	210463223	HYX08413	61	452	263	113	555	391	888	445	578	169	521	500	279	375	520	232	324	389	74	31	36	220	161	393	212	175	85	42	196	188	321	120	365	89	243	151	297	151	346	308	396	368	500	1001	506
chr2_210475230_hg38	chr2	210472234	210478226	HYX08414	80	197	265	159	203	319	568	232	340	229	322	283	300	301	336	206	133	292	370	157	165	280	79	246	128	128	92	78	130	160	208	130	188	83	189	136	191	153	200	215	218	196	273	531	222
chr2_210671610_hg38	chr2	210670181	210673038	HYX08418	12	34	9	27	62	34	122	82	26	19	29	34	41	27	42	19	13	26	6	8	2	27	8	18	7	6	10	12	8	15	12	10	11	8	15	11	23	11	12	18	15	24	22	62	25
chr2_211454860_hg38	chr2	211453612	211456109	HYX08423	9	30	23	17	25	26	92	38	37	24	22	34	41	53	27	17	2	20	47	66	42	26	8	25	20	25	10	8	13	22	20	15	13	12	16	19	26	18	15	20	32	46	33	55	38
chr2_212330402_hg38	chr2	212329126	212331677	HYX08436	14	43	44	36	73	46	123	70	70	43	72	72	59	61	87	23	10	55	20	11	10	29	8	55	39	30	11	10	24	15	46	21	38	20	22	28	42	33	36	38	13	22	10	18	9
chr2_212549812_hg38	chr2	212548794	212550829	HYX08442	5	20	22	13	31	26	91	38	36	27	44	24	26	13	37	13	11	26	6	8	3	22	7	27	12	19	6	8	9	7	17	14	15	7	18	19	26	11	14	18	31	33	22	60	43
chr2_213148986_hg38	chr2	213144353	213153619	HYX08446	75	346	525	127	275	500	692	281	749	206	635	577	283	285	709	227	207	490	414	216	83	376	136	492	213	217	142	112	209	222	289	169	406	114	300	164	287	200	347	226	296	269	338	663	362
chr2_213723816_hg38	chr2	213722586	213725046	HYX08448	16	70	73	3	3	11	34	14	16	11	11	9	10	8	16	21	7	47	9	3	7	40	8	60	2	3	8	8	25	29	12	13	21	13	6	12	9	6	5	6	88	42	64	35	19
chr2_214310750_hg38	chr2	214309190	214312309	HYX08450	19	55	51	46	95	73	129	63	114	62	83	110	75	109	131	41	15	72	8	6	9	19	24	46	35	32	16	11	26	22	56	18	46	24	31	27	43	30	28	62	16	19	17	57	28
chr2_215242482_hg38	chr2	215241197	215243768	HYX08459	23	91	81	22	85	53	158	77	101	46	107	118	61	60	115	62	66	84	6	8	10	66	32	64	35	40	9	14	26	31	59	38	50	27	42	34	36	43	35	46	10	19	16	11	10
chr2_215974188_hg38	chr2	215972863	215975512	HYX08466	46	90	116	16	13	34	77	23	31	51	33	56	41	26	28	46	79	98	242	71	72	57	22	90	9	24	24	37	66	50	36	12	14	24	16	7	42	23	12	22	22	17	29	9	8
chr2_216002914_hg38	chr2	215997996	216007831	HYX08467	202	275	335	169	145	188	395	141	308	176	234	260	245	184	254	228	145	283	1212	492	378	183	105	227	66	89	87	70	199	156	151	96	140	113	69	66	145	86	100	89	47	77	85	57	56
chr2_216116738_hg38	chr2	216113480	216119996	HYX08469	53	237	309	79	204	403	388	179	285	105	239	285	171	143	295	132	72	293	275	62	83	219	71	285	66	80	87	62	108	130	138	76	113	68	103	68	120	89	94	95	288	212	218	334	138
chr2_216187874_hg38	chr2	216186696	216189053	HYX08471	4	36	56	18	37	56	142	66	57	28	60	56	24	16	55	9	22	44	30	4	7	43	27	64	20	17	10	20	22	18	19	15	19	24	19	11	18	14	16	24	41	23	20	38	16
chr2_216584110_hg38	chr2	216582457	216585762	HYX08480	61	82	64	119	113	179	171	77	174	96	172	158	135	137	103	88	83	107	11	8	7	51	43	78	33	37	17	9	39	39	53	23	38	34	31	37	85	26	45	71	8	15	21	18	15
chr2_216800076_hg38	chr2	216794724	216805429	HYX08483	341	518	653	142	104	229	254	146	156	121	165	166	118	124	159	277	223	378	65	44	43	373	159	466	89	116	68	71	357	280	211	128	236	168	81	90	263	90	144	179	99	98	104	67	58
chr2_216933640_hg38	chr2	216932036	216935244	HYX08486	31	37	21	10	19	23	40	20	13	8	24	21	19	40	23	16	13	28	80	63	31	21	26	26	5	32	20	16	24	20	22	13	29	32	13	12	30	17	19	20	8	12	9	13	10
chr2_217278586_hg38	chr2	217276731	217280442	HYX08493	41	93	87	65	156	153	247	125	194	86	122	133	118	172	138	65	105	77	26	7	6	60	33	83	55	48	25	19	50	48	74	36	75	30	61	53	87	56	75	146	12	8	17	21	14
chr2_217372084_hg38	chr2	217371085	217373084	HYX08494	20	29	44	17	32	32	55	33	42	22	20	37	46	40	41	26	26	27	11	12	15	42	9	32	8	25	7	9	15	39	12	12	13	24	3	14	11	16	14	22	9	13	11	8	15
chr2_217455485_hg38	chr2	217454268	217456702	HYX08496	6	20	7	18	24	31	67	39	27	30	31	33	38	47	34	15	22	19	12	11	7	15	9	14	13	27	14	11	23	9	39	12	22	18	10	18	29	29	27	42	4	10	5	16	10
chr2_217631680_hg38	chr2	217628819	217634541	HYX08501	47	85	59	47	66	75	155	109	65	50	98	97	73	115	77	76	52	80	444	277	332	108	42	78	54	57	307	252	109	82	93	48	76	60	33	33	90	39	52	72	78	68	90	36	29
chr2_219827929_hg38	chr2	219822614	219833244	HYX08590	224	450	542	23	18	52	85	45	39	21	46	51	32	33	33	129	142	218	41	16	7	220	125	276	14	39	54	58	173	158	76	63	78	72	20	19	40	41	34	32	93	58	73	44	33
chr2_219861847_hg38	chr2	219859717	219863977	HYX08592	78	199	153	9	7	15	29	9	4	6	17	7	15	6	6	48	44	94	19	3	5	85	18	113	4	12	14	25	63	60	28	25	40	34	11	9	8	7	5	8	137	82	89	33	23
chr2_219913797_hg38	chr2	219911375	219916219	HYX08593	136	237	229	49	18	34	83	44	47	42	52	89	30	29	41	81	42	57	30	3	1	73	35	82	24	48	30	21	111	78	57	26	38	37	32	28	50	40	39	48	53	46	46	47	37
chr2_220335570_hg38	chr2	220334425	220336715	HYX08598	25	19	21	40	23	57	42	15	20	15	27	27	30	26	27	17	4	23	15	3	7	20	13	27	29	35	14	13	27	29	56	16	57	18	42	23	46	20	40	65	11	9	3	4	7
chr2_220493532_hg38	chr2	220492532	220494532	HYX08599	7	92	44	2	12	8	11	5	5	7	4	9	4	2	3	7	35	14	6	2	2	29	7	29	4	7	13	9	32	36	9	11	17	13	3	4	8	9	2	8	23	27	7	7	5
chr2_221482314_hg38	chr2	221477747	221486882	HYX08607	65	287	296	29	55	89	172	105	96	50	59	74	73	69	78	74	65	134	799	624	336	132	45	150	86	81	49	47	127	117	165	66	166	87	79	60	121	93	148	199	241	274	241	433	259
chr2_221530186_hg38	chr2	221528681	221531692	HYX08609	28	204	219	2	14	20	61	54	73	4	50	47	19	51	62	31	38	107	52	33	55	94	24	121	31	42	11	16	95	72	42	45	46	52	37	16	48	41	27	52	106	66	91	33	23
chr2_222671576_hg38	chr2	222670064	222673089	HYX08629	78	53	157	59	28	56	116	40	77	111	78	88	99	35	79	85	43	88	49	10	18	65	15	94	52	55	40	27	89	79	71	52	77	64	58	46	83	45	57	71	23	19	16	17	7
chr2_222689663_hg38	chr2	222688627	222690699	HYX08630	32	96	107	17	21	24	38	18	19	22	16	22	18	22	42	26	16	51	12	3	4	47	6	63	16	17	12	6	50	32	29	13	19	11	19	7	18	16	8	12	12	8	11	13	6
chr2_222913400_hg38	chr2	222911139	222915661	HYX08640	41	265	208	48	108	111	306	137	185	65	112	132	102	110	203	58	73	169	44	31	13	136	59	161	73	60	29	34	94	58	87	33	73	58	62	46	73	53	51	50	139	116	151	164	109
chr2_223602094_hg38	chr2	223600880	223603308	HYX08648	9	60	88	8	12	19	61	40	42	7	27	17	18	28	43	13	9	36	48	99	37	33	10	51	8	6	32	10	25	10	9	5	12	12	13	1	12	3	3	4	63	32	30	20	11
chr2_223725881_hg38	chr2	223724199	223727563	HYX08650	39	110	175	26	105	145	123	103	151	37	100	129	71	76	189	60	51	138	27	22	22	60	37	117	41	45	38	16	72	48	73	39	67	53	53	22	102	60	59	67	97	102	135	91	71
chr2_223797599_hg38	chr2	223796395	223798803	HYX08651	29	22	42	30	38	41	77	55	54	17	37	31	27	42	64	21	31	28	12	7	12	51	16	34	25	26	17	8	31	27	35	12	44	19	33	13	33	22	37	44	42	63	67	112	75
chr2_224211010_hg38	chr2	224209362	224212657	HYX08658	38	59	49	51	81	74	154	84	78	58	57	58	52	47	98	51	43	76	29	7	10	101	42	95	36	57	15	20	45	55	82	39	52	42	60	25	60	54	36	64	164	122	133	114	122
chr2_224643279_hg38	chr2	224641816	224644742	HYX08663	19	39	21	68	106	88	94	57	63	35	63	61	48	46	40	34	43	49	20	7	7	31	18	43	28	31	14	22	24	26	53	19	50	23	41	29	28	38	47	65	8	12	10	18	13
chr2_224842598_hg38	chr2	224841322	224843875	HYX08669	26	47	53	44	82	139	112	36	85	52	92	82	85	48	103	63	27	57	10	3	9	45	26	46	36	49	14	20	34	48	52	36	67	22	21	24	74	34	38	82	16	17	16	44	20
chr2_225464392_hg38	chr2	225463015	225465769	HYX08680	42	86	110	7	13	22	101	62	43	10	14	41	29	43	67	23	37	45	19	27	11	30	28	54	8	15	12	14	38	29	12	17	20	26	19	18	9	8	6	9	52	39	46	45	31
chr2_228017764_hg38	chr2	228016110	228019419	HYX08716	20	27	32	23	31	29	61	35	25	17	50	37	24	36	41	44	22	52	104	60	42	48	15	59	15	38	65	83	38	32	61	36	45	41	27	24	31	32	29	48	62	65	85	40	28
chr2_228181498_hg38	chr2	228178795	228184202	HYX08718	22	54	140	25	6	30	46	19	18	40	40	37	37	19	22	40	8	79	985	765	205	36	17	71	13	24	261	207	62	29	34	24	56	39	26	8	22	25	14	11	78	72	75	30	24
chr2_229164854_hg38	chr2	229163853	229165855	HYX08725	15	15	15	8	9	9	61	28	15	26	19	26	8	19	33	20	10	29	9	3	3	33	13	28	12	27	9	7	22	17	23	17	17	18	21	17	27	12	12	10	70	45	67	53	46
chr2_229270292_hg38	chr2	229265671	229274914	HYX08729	80	175	399	92	81	197	314	158	217	180	229	230	141	114	261	180	144	285	194	126	125	255	107	310	75	146	79	66	184	198	158	121	160	153	119	122	183	130	80	111	347	254	344	251	153
chr2_229694128_hg38	chr2	229693078	229695178	HYX08744	13	37	34	30	28	52	40	29	119	27	50	108	51	45	84	28	19	51	11	0	1	30	8	44	18	15	16	8	12	15	20	19	45	12	19	17	20	23	28	34	4	3	8	5	5
chr2_230643218_hg38	chr2	230642186	230644249	HYX08759	28	36	38	34	16	46	81	27	43	32	63	42	53	34	38	41	24	23	16	3	2	34	15	29	11	23	15	12	15	16	15	9	15	12	17	7	25	20	13	13	8	8	10	14	6
chr2_230666866_hg38	chr2	230663612	230670120	HYX08761	162	171	312	89	46	144	147	92	115	121	280	172	97	105	158	174	124	176	42	28	12	143	59	212	36	73	56	41	71	85	80	56	82	89	48	35	73	59	48	42	29	40	43	57	21
chr2_230690966_hg38	chr2	230689797	230692135	HYX08762	69	65	74	19	12	20	36	17	13	32	24	25	17	29	17	80	75	76	20	7	7	66	26	104	7	12	14	17	48	75	24	31	30	28	9	7	17	5	8	14	17	25	23	31	8
chr2_230815100_hg38	chr2	230813904	230816295	HYX08766	32	40	40	27	35	51	57	35	30	33	47	39	35	38	35	40	31	49	18	15	12	32	14	46	17	42	27	19	46	42	33	32	39	35	27	30	47	30	23	49	26	14	22	30	14
chr2_231342282_hg38	chr2	231341198	231343367	HYX08787	38	71	70	74	108	103	165	104	126	67	136	116	93	141	134	63	60	67	13	16	7	50	37	68	50	74	27	18	48	59	66	45	59	35	58	34	82	62	62	82	12	30	24	20	11
chr2_232022253_hg38	chr2	232021054	232023452	HYX08807	17	43	26	24	67	59	105	48	70	27	54	75	54	41	62	28	22	61	25	11	6	36	17	27	18	35	16	11	19	11	30	14	18	21	19	25	34	16	21	31	44	51	56	96	68
chr2_232077183_hg38	chr2	232076049	232078317	HYX08810	23	52	50	22	61	75	137	42	107	26	67	91	63	51	97	29	16	42	9	3	7	42	21	53	10	33	12	14	40	31	27	16	26	18	17	28	22	32	21	63	52	64	44	63	55
chr2_232204265_hg38	chr2	232202618	232205912	HYX08814	48	67	49	66	93	126	168	62	103	114	89	98	113	92	77	97	14	73	20	17	22	54	26	66	49	52	37	21	62	48	81	29	47	39	31	34	64	35	40	62	111	95	83	131	85
chr2_232259124_hg38	chr2	232258041	232260208	HYX08815	29	34	35	46	41	58	89	36	51	60	46	77	71	44	41	46	9	47	14	10	9	34	21	43	38	77	20	18	44	36	72	27	57	31	50	40	78	52	65	63	79	96	114	183	126
chr2_232571516_hg38	chr2	232570161	232572870	HYX08827	46	82	100	75	108	130	150	85	150	81	146	179	93	124	138	81	53	126	45	36	23	73	34	117	34	36	27	23	53	52	52	30	63	29	44	27	64	51	51	64	15	24	24	36	13
chr2_232574566_hg38	chr2	232573021	232576112	HYX08828	55	107	113	90	123	186	216	79	218	103	185	166	123	122	201	106	93	152	37	17	11	82	52	147	78	71	37	16	76	72	149	47	125	46	84	67	113	60	107	127	35	18	49	99	62
chr2_232588680_hg38	chr2	232586952	232590407	HYX08829	146	147	297	118	61	151	114	52	148	110	113	165	128	69	162	182	115	255	86	121	72	160	53	268	59	74	77	49	145	141	144	72	133	77	60	48	112	66	91	100	72	53	60	45	18
chr2_232891557_hg38	chr2	232889753	232893361	HYX08838	160	179	565	160	96	171	106	81	306	144	137	154	147	166	333	121	89	268	82	69	62	114	50	265	83	111	50	56	242	197	155	107	112	79	141	78	141	84	113	118	183	126	124	54	30
chr2_233261973_hg38	chr2	233258062	233265884	HYX08851	66	95	148	58	85	125	153	84	96	46	98	83	103	106	125	76	69	128	447	254	247	73	53	118	46	64	238	133	93	139	86	82	74	84	58	71	89	76	41	82	42	29	49	56	34
chr2_233366542_hg38	chr2	233365369	233367715	HYX08852	57	88	97	59	70	83	117	75	89	82	92	97	91	142	137	67	43	83	253	224	117	47	37	66	41	49	75	29	66	64	86	46	79	36	57	57	62	54	55	97	32	24	24	28	20
chr2_233369410_hg38	chr2	233367816	233371003	HYX08853	63	82	84	109	115	112	191	99	167	137	146	113	146	206	164	90	53	100	338	395	174	74	56	82	53	69	65	63	58	81	108	53	84	38	70	62	87	68	61	100	27	33	33	32	25
chr2_233440564_hg38	chr2	233438144	233442985	HYX08857	75	70	188	133	67	160	145	76	162	130	134	126	116	103	147	105	58	150	841	802	241	73	46	122	74	70	196	140	94	134	151	77	111	72	84	68	123	103	93	138	30	41	66	45	31
chr2_233481052_hg38	chr2	233479301	233482802	HYX08860	64	53	77	129	69	163	156	64	158	140	160	161	120	119	124	88	56	113	228	209	67	59	43	85	66	75	111	123	75	80	94	60	84	64	47	59	144	64	83	107	34	35	45	42	17
chr2_233501679_hg38	chr2	233500603	233502755	HYX08862	8	43	36	47	80	78	156	64	77	26	93	67	51	38	76	40	76	43	11	0	2	40	17	45	32	29	10	15	22	27	34	15	37	19	31	29	22	40	47	50	3	2	13	6	4
chr2_233966608_hg38	chr2	233965405	233967810	HYX08866	22	28	58	39	26	56	48	15	50	33	27	28	33	27	46	46	15	55	20	16	8	35	18	53	15	33	16	15	25	23	38	29	27	21	14	25	44	27	19	31	73	79	156	171	113
chr2_233992888_hg38	chr2	233990280	233995496	HYX08867	19	18	43	11	21	18	31	23	25	16	35	40	9	15	27	20	15	30	577	202	150	15	8	28	10	25	278	221	32	22	24	25	32	34	16	16	33	29	12	23	36	41	83	96	53
chr2_234135698_hg38	chr2	234134257	234137139	HYX08872	46	35	99	23	22	83	56	39	55	43	55	71	33	23	45	41	34	86	29	40	27	55	25	88	7	25	21	27	49	43	23	19	31	40	18	12	44	31	15	32	46	45	49	47	22
chr2_234468276_hg38	chr2	234466955	234469598	HYX08879	75	70	88	36	15	33	65	28	26	57	30	51	42	24	26	48	13	28	124	86	95	23	19	41	4	41	69	99	84	35	19	12	19	32	13	13	29	16	13	13	14	12	23	9	8
chr2_234475211_hg38	chr2	234473850	234476572	HYX08880	87	120	136	14	11	12	35	25	20	36	23	23	48	20	22	34	28	47	18	24	24	38	14	52	9	12	30	26	66	39	14	21	13	16	11	5	17	9	5	6	10	9	13	8	5
chr2_234796042_hg38	chr2	234795040	234797045	HYX08888	17	24	25	22	21	45	63	36	40	33	25	46	27	34	37	15	12	29	8	5	8	23	12	24	20	26	10	9	24	27	46	16	27	13	23	19	35	17	21	38	6	13	13	16	9
chr2_235391272_hg38	chr2	235389286	235393258	HYX08911	64	114	88	49	74	94	116	85	119	85	106	101	97	116	131	91	60	86	28	13	20	38	30	80	22	48	22	20	45	43	51	36	36	46	36	32	51	41	29	29	15	32	39	23	16
chr2_235413242_hg38	chr2	235411544	235414940	HYX08912	18	22	25	18	30	48	53	36	25	27	38	31	32	48	33	28	4	46	151	54	77	37	11	40	9	14	111	118	22	15	22	16	18	30	19	10	28	11	12	18	15	17	18	17	8
chr2_235439814_hg38	chr2	235438092	235441535	HYX08914	31	83	95	29	33	57	54	58	63	32	58	44	46	52	64	55	73	124	50	80	69	62	25	102	18	31	47	46	54	41	43	23	53	47	17	14	42	32	21	28	33	37	35	40	22
chr2_235543796_hg38	chr2	235542793	235544799	HYX08919	57	83	114	90	47	143	114	37	135	87	91	74	121	121	115	105	77	68	40	40	35	50	16	97	25	47	86	46	64	53	56	51	61	31	42	48	66	41	45	77	22	23	40	42	27
chr2_235609288_hg38	chr2	235605254	235613321	HYX08923	385	779	822	521	495	1057	850	469	1546	602	947	1238	739	1341	1374	705	489	1016	298	368	196	507	256	905	331	248	222	179	390	360	562	246	671	168	352	259	534	307	533	469	159	148	348	468	235
chr2_235757545_hg38	chr2	235756484	235758606	HYX08937	35	54	43	52	61	86	83	45	96	58	74	70	80	117	58	93	49	45	26	43	19	40	26	55	61	76	42	27	54	56	104	44	83	29	50	66	117	83	87	114	13	14	30	33	11
chr2_235833798_hg38	chr2	235832065	235835531	HYX08939	24	31	31	46	29	46	63	27	48	41	44	46	46	56	55	40	19	39	118	99	72	20	22	40	23	47	109	68	32	31	34	28	29	18	30	30	54	42	22	40	17	15	33	43	11
chr2_236103734_hg38	chr2	236102131	236105338	HYX08952	41	54	55	113	74	229	112	47	140	158	136	126	150	83	107	96	78	85	40	56	19	51	17	64	52	111	46	32	73	113	101	88	99	72	61	102	161	119	73	188	27	46	62	75	57
chr2_236112708_hg38	chr2	236111709	236113708	HYX08954	20	19	22	35	7	47	54	23	52	49	26	41	45	44	30	16	29	33	26	34	22	17	4	24	10	38	52	28	35	52	34	45	32	19	22	38	61	45	27	69	14	34	35	79	37
chr2_236333104_hg38	chr2	236331869	236334338	HYX08960	42	66	29	64	84	96	60	34	38	48	61	53	37	26	25	40	22	35	16	3	14	26	22	51	41	24	18	18	34	23	43	21	35	24	37	23	52	22	43	49	4	6	9	11	7
chr2_236863090_hg38	chr2	236861856	236864324	HYX08975	18	18	63	41	23	55	51	35	51	32	34	40	55	54	63	27	29	52	34	14	12	29	22	42	34	31	26	12	37	20	54	29	54	25	31	28	51	30	45	50	12	23	17	7	6
chr2_236928640_hg38	chr2	236927752	236929529	HYX08977	11	20	29	10	19	25	45	28	29	3	27	37	18	9	19	23	20	25	10	4	0	29	18	38	10	32	13	2	14	12	21	15	12	23	14	14	33	20	20	18	5	2	8	8	11
chr2_237075130_hg38	chr2	237073258	237077003	HYX08979	52	103	147	24	19	57	83	63	93	43	41	52	62	74	95	42	22	62	21	4	18	58	48	91	25	34	24	32	64	45	53	35	52	56	29	29	50	46	37	36	19	19	18	48	24
chr2_237582922_hg38	chr2	237581070	237584773	HYX08997	60	42	86	83	30	125	110	41	55	138	105	75	88	63	56	93	65	111	113	32	27	66	21	100	28	42	56	41	68	69	59	55	42	67	42	36	91	44	35	82	30	35	55	36	22
chr2_238082062_hg38	chr2	238080050	238084075	HYX09015	80	85	106	211	156	303	205	84	254	180	211	210	239	206	234	134	80	156	48	39	31	57	32	137	29	32	45	36	47	37	77	23	58	41	21	24	110	22	39	53	40	36	46	56	32
chr2_239379976_hg38	chr2	239376591	239383360	HYX09070	249	320	452	355	236	646	366	181	541	454	486	480	379	423	474	324	146	409	211	156	83	216	84	391	200	198	94	53	298	243	358	151	279	150	209	173	420	181	322	295	122	141	178	260	131
chr2_239691866_hg38	chr2	239690233	239693499	HYX09084	55	65	81	117	88	143	101	67	100	149	117	122	97	95	97	97	44	101	34	25	8	66	24	103	43	55	29	25	56	62	70	43	53	66	23	33	61	38	51	68	21	18	37	38	16
chr2_239763740_hg38	chr2	239761939	239765540	HYX09085	147	163	201	133	82	166	105	83	80	127	106	102	95	90	113	140	80	159	27	19	13	117	57	159	56	58	39	35	74	71	105	45	54	63	49	32	93	70	62	72	24	46	51	16	18
chr2_239946545_hg38	chr2	239943204	239949886	HYX09090	218	231	395	720	296	777	447	170	780	798	706	793	500	429	712	356	269	492	193	123	63	190	96	477	159	194	161	79	328	250	349	171	314	188	184	145	251	185	255	291	63	89	116	82	69
chr2_239999032_hg38	chr2	239997583	240000481	HYX09094	61	52	71	88	42	87	163	38	86	126	79	96	112	63	73	109	23	79	43	20	7	90	21	78	48	50	43	32	88	64	80	49	58	49	49	40	81	63	65	89	33	34	49	40	34
chr2_240053351_hg38	chr2	240047706	240058996	HYX09096	176	349	278	577	471	727	812	340	918	593	662	774	582	713	697	370	332	450	200	111	128	205	132	430	214	187	176	108	168	154	328	114	300	103	198	164	333	169	312	314	136	148	257	568	308
chr2_240203081_hg38	chr2	240202089	240204073	HYX09102	23	11	36	55	20	52	57	12	52	54	39	46	58	29	26	47	19	48	16	10	11	38	8	47	40	42	48	26	49	39	73	27	59	46	44	38	46	39	52	66	59	64	56	88	45
chr2_240235948_hg38	chr2	240231468	240240428	HYX09106	183	111	276	384	144	467	438	154	478	475	308	383	403	213	420	310	100	359	593	243	284	216	77	375	83	107	111	150	128	104	165	99	137	116	87	79	152	97	126	150	82	118	130	170	105
chr2_240293848_hg38	chr2	240292776	240294919	HYX09108	56	35	62	106	33	110	144	47	129	132	71	76	108	63	104	57	25	70	84	40	46	46	27	68	31	26	26	25	30	39	54	21	32	28	35	23	42	33	32	33	23	37	63	47	77
chr2_241094544_hg38	chr2	241093160	241095929	HYX09141	53	49	112	60	60	146	134	61	98	79	133	110	86	65	104	82	25	89	35	27	20	80	22	110	50	81	29	24	44	70	68	51	52	42	53	52	86	66	75	113	24	11	25	30	22
chr2_241256195_hg38	chr2	241255076	241257314	HYX09148	47	42	72	79	89	148	135	46	92	92	130	111	105	136	106	56	68	69	54	48	23	50	13	80	39	55	34	25	52	48	72	39	52	40	52	30	63	65	58	100	24	21	20	29	4
chr2_241367227_hg38	chr2	241366183	241368271	HYX09156	18	68	54	42	78	80	102	51	81	45	86	56	46	93	67	51	31	65	45	25	20	49	16	63	28	33	16	21	37	24	50	28	36	30	32	32	64	39	34	49	57	48	48	120	55
chr2_241400646_hg38	chr2	241399645	241401646	HYX09159	10	33	29	20	54	72	57	27	42	24	44	45	30	87	50	26	15	46	127	51	48	20	14	21	10	21	31	34	17	15	27	11	19	14	14	14	24	13	14	30	56	18	54	109	28
chr2_241577040_hg38	chr2	241575214	241578866	HYX09166	85	127	157	108	76	167	177	68	176	161	173	159	156	126	130	132	60	114	137	162	103	102	61	154	71	114	101	95	118	106	133	65	119	79	73	93	144	104	96	147	69	98	154	181	134
chr3_279098_hg38	chr3	277533	280664	HYX09181	12	117	115	5	9	15	58	31	27	22	22	23	21	10	24	32	52	78	21	9	15	66	28	94	6	17	15	30	29	26	22	10	32	22	8	3	13	10	3	8	52	37	43	27	21
chr3_483288_hg38	chr3	481634	484941	HYX09185	15	41	34	18	28	36	53	18	18	26	29	22	15	20	11	33	22	20	24	52	21	26	6	20	24	43	31	20	27	38	30	22	32	31	28	24	29	41	30	56	12	14	13	12	8
chr3_707026_hg38	chr3	705935	708116	HYX09187	8	33	19	10	65	39	44	33	39	24	39	51	16	14	40	18	76	34	7	6	3	11	7	15	26	15	14	12	15	15	29	7	35	8	26	20	18	18	46	32	4	1	3	4	2
chr3_1092643_hg38	chr3	1089262	1096024	HYX09190	15	58	57	12	39	39	64	28	26	24	70	55	27	16	14	26	50	87	420	242	115	46	34	77	6	5	75	94	26	21	30	14	23	15	13	10	20	11	11	20	105	69	59	45	34
chr3_1163951_hg38	chr3	1162351	1165551	HYX09191	5	10	8	4	7	11	22	10	11	1	8	5	9	7	5	6	25	12	94	77	68	13	10	3	22	14	66	77	21	20	42	20	33	21	26	15	33	21	35	48	17	12	14	16	9
chr3_1446474_hg38	chr3	1445389	1447560	HYX09196	4	16	13	21	54	36	75	28	38	17	37	16	29	41	24	13	33	18	3	3	5	9	10	18	28	18	4	6	17	14	46	15	34	13	31	29	20	24	43	31	6	6	4	6	4
chr3_1450980_hg38	chr3	1449981	1451980	HYX09197	4	16	8	8	19	19	19	23	12	8	9	20	6	7	13	6	19	3	5	1	5	7	4	12	13	14	9	5	11	5	23	6	15	9	14	5	21	17	33	18	7	4	8	5	5
chr3_1457214_hg38	chr3	1456108	1458320	HYX09198	2	13	7	16	40	24	44	30	20	12	27	23	14	10	11	14	8	11	10	4	5	17	8	14	20	24	10	17	18	20	38	10	29	12	24	27	24	19	37	34	7	6	13	14	2
chr3_2652392_hg38	chr3	2651399	2653385	HYX09208	6	17	13	4	6	8	9	2	3	5	6	3	6	7	3	5	2	12	32	19	24	9	5	6	1	9	19	39	10	4	4	4	5	7	5	1	10	4	0	4	17	18	11	2	6
chr3_2823414_hg38	chr3	2819042	2827786	HYX09210	36	160	134	15	25	23	119	71	43	10	44	49	37	43	70	45	81	69	771	470	278	69	27	61	15	41	273	277	49	38	23	25	35	31	26	26	33	27	10	22	24	73	61	74	65
chr3_2849005_hg38	chr3	2847242	2850768	HYX09211	39	95	155	12	13	12	46	24	12	8	21	12	15	10	14	44	23	56	43	12	42	62	31	74	5	17	26	28	34	40	29	15	24	20	16	6	6	6	5	12	59	77	71	128	145
chr3_3053665_hg38	chr3	3052319	3055011	HYX09212	39	64	43	37	78	48	132	98	63	47	42	41	67	68	88	49	58	60	19	21	8	56	25	49	26	39	17	23	29	30	61	20	46	32	33	22	64	30	26	54	18	18	24	7	7
chr3_4523926_hg38	chr3	4522800	4525052	HYX09230	24	137	131	5	11	15	50	56	34	10	29	21	16	36	54	27	89	88	12	4	5	58	38	85	8	24	13	19	79	53	31	24	35	35	20	8	26	17	15	7	122	56	59	22	21
chr3_5213582_hg38	chr3	5212311	5214852	HYX09253	39	59	61	27	58	66	89	43	54	43	62	51	70	58	66	49	37	61	22	16	8	34	26	62	19	41	16	15	35	38	31	27	33	39	25	28	45	29	37	41	20	20	22	39	16
chr3_5572258_hg38	chr3	5571124	5573391	HYX09257	7	29	11	29	60	42	61	11	23	23	22	22	31	18	15	16	20	15	9	3	2	14	9	15	21	16	8	10	16	15	19	9	27	12	8	10	23	20	22	22	2	14	3	22	8
chr3_7669813_hg38	chr3	7667438	7672188	HYX09264	43	143	115	59	119	125	346	155	270	74	177	190	137	73	288	94	118	136	32	10	12	120	66	127	52	73	19	21	66	64	95	38	77	48	48	46	64	53	67	73	20	25	21	27	9
chr3_7898016_hg38	chr3	7896571	7899462	HYX09268	39	69	40	61	68	80	131	45	116	61	101	89	90	88	87	48	77	49	12	1	2	25	39	38	17	12	11	19	17	18	33	15	20	18	21	11	20	13	18	32	7	9	7	5	6
chr3_7977822_hg38	chr3	7975593	7980052	HYX09269	33	48	52	72	82	122	133	64	129	82	101	112	103	115	117	80	58	70	14	7	9	49	37	63	18	48	25	27	22	29	52	18	41	32	35	32	94	29	35	54	14	11	20	23	20
chr3_8529350_hg38	chr3	8528336	8530365	HYX09274	32	63	72	18	57	72	109	66	66	32	100	58	59	44	60	46	63	75	10	4	10	89	39	81	21	41	13	21	44	31	23	30	25	30	24	21	38	20	21	22	62	62	90	174	70
chr3_9402760_hg38	chr3	9401630	9403889	HYX09306	14	59	46	15	75	81	132	81	68	24	56	50	65	42	50	37	33	39	45	17	15	69	21	41	20	51	14	21	36	28	42	27	42	33	29	38	82	46	40	51	55	44	76	96	53
chr3_10600238_hg38	chr3	10596228	10604249	HYX09354	363	548	948	138	51	159	340	274	367	251	230	381	211	308	533	402	318	482	553	665	447	390	156	666	94	168	175	131	396	371	194	169	173	217	155	91	152	126	83	123	587	488	689	729	422
chr3_11116534_hg38	chr3	11115534	11117534	HYX09372	16	18	55	15	6	14	12	11	3	1	6	3	2	6	5	23	28	44	8	4	2	45	23	68	4	10	12	13	17	49	13	17	27	20	5	5	13	5	4	6	103	50	71	27	6
chr3_11166706_hg38	chr3	11164995	11168418	HYX09374	47	55	79	55	26	67	81	55	49	61	82	86	52	64	50	108	41	118	24	9	12	107	58	126	20	45	18	24	55	61	50	46	41	78	30	21	41	39	20	44	120	110	167	69	52
chr3_11789865_hg38	chr3	11788849	11790881	HYX09398	22	25	29	28	23	29	37	29	35	22	46	42	20	22	38	30	5	27	21	10	7	25	14	36	17	21	21	15	19	26	34	22	21	24	25	15	40	39	26	38	14	14	18	14	10
chr3_12854445_hg38	chr3	12852752	12856138	HYX09421	67	142	170	73	62	87	80	52	96	43	79	79	93	72	80	81	55	95	115	133	67	68	37	93	30	21	40	39	104	81	71	22	46	34	36	19	70	34	44	47	88	82	90	24	16
chr3_13163018_hg38	chr3	13157469	13168566	HYX09436	294	289	512	107	53	157	186	67	97	148	137	139	142	144	131	291	107	420	762	1004	376	288	98	452	55	131	188	168	240	274	188	150	197	222	81	53	132	90	80	87	111	87	142	76	44
chr3_13687942_hg38	chr3	13684856	13691029	HYX09460	296	282	404	57	19	75	235	144	218	147	152	134	170	152	274	293	157	297	96	45	52	291	104	368	37	92	57	38	249	240	104	113	111	122	82	50	81	54	38	46	117	130	186	74	64
chr3_13796118_hg38	chr3	13795117	13797118	HYX09462	45	34	70	21	12	31	27	15	13	30	23	15	17	16	19	57	9	74	11	4	5	60	24	98	12	27	25	10	58	89	25	26	51	31	22	11	17	12	12	19	161	109	150	39	31
chr3_14216836_hg38	chr3	14215653	14218019	HYX09472	43	73	118	81	35	78	91	24	126	78	91	111	118	78	141	61	20	77	80	29	29	56	15	72	46	63	45	49	78	83	92	66	83	50	47	59	92	56	60	62	9	9	18	31	23
chr3_14298596_hg38	chr3	14296638	14300555	HYX09476	100	81	144	154	77	209	142	39	132	199	127	122	191	103	145	125	52	104	100	53	32	122	36	108	58	89	39	27	73	171	87	100	64	102	60	78	170	117	63	106	85	71	64	35	13
chr3_14428506_hg38	chr3	14426882	14430129	HYX09479	140	172	237	183	123	310	223	137	321	329	371	312	273	294	294	218	164	257	60	26	18	97	59	194	82	121	83	35	155	178	188	160	133	141	82	106	198	175	107	187	73	74	116	141	98
chr3_15008189_hg38	chr3	15007149	15009229	HYX09497	41	23	57	12	11	18	31	9	18	16	17	20	27	19	13	33	1	58	16	13	4	36	14	40	9	20	15	15	24	20	17	9	17	12	5	7	16	11	6	5	10	3	12	11	3
chr3_15461518_hg38	chr3	15459165	15463871	HYX09515	76	70	112	16	26	39	58	41	51	22	44	45	47	57	65	42	30	61	340	328	113	40	27	49	19	43	259	225	71	60	34	44	50	52	34	20	42	41	26	38	46	50	42	38	31
chr3_15467640_hg38	chr3	15466503	15468778	HYX09516	71	73	86	6	18	27	33	19	34	7	21	31	17	23	17	26	25	50	18	52	15	37	22	52	12	25	75	75	69	51	29	27	39	24	23	18	33	12	16	23	22	14	31	17	11
chr3_15477974_hg38	chr3	15475962	15479985	HYX09517	123	78	106	46	55	58	73	44	45	34	69	51	45	82	37	80	62	73	156	267	64	82	30	92	37	47	168	176	87	73	54	48	50	50	35	30	86	37	39	52	41	44	53	61	56
chr3_15495973_hg38	chr3	15494373	15497573	HYX09518	60	66	79	19	25	21	72	68	46	16	38	29	44	43	58	51	36	61	202	139	87	43	31	56	12	49	138	218	78	62	39	35	34	39	21	25	55	34	12	34	32	44	39	20	25
chr3_15686402_hg38	chr3	15685404	15687401	HYX09524	18	52	35	31	74	44	103	47	65	34	54	61	42	66	52	39	51	67	25	15	16	40	21	52	33	21	9	11	20	29	39	19	46	28	27	19	47	26	39	43	60	61	63	125	80
chr3_15795152_hg38	chr3	15791333	15798972	HYX09529	41	346	394	77	345	304	516	322	466	133	369	384	181	218	431	134	221	329	461	323	155	213	91	343	141	123	214	148	137	145	228	93	340	78	201	119	213	154	236	184	375	321	301	698	323
chr3_15822761_hg38	chr3	15821018	15824504	HYX09532	23	64	44	29	71	56	176	79	89	43	51	74	66	77	95	49	28	49	91	163	84	46	21	53	21	42	36	47	26	27	30	29	27	15	24	20	42	28	27	31	26	40	47	77	43
chr3_15904646_hg38	chr3	15902363	15906928	HYX09535	52	62	91	29	34	43	109	64	94	63	59	49	59	59	86	40	23	46	1028	270	301	70	38	57	25	43	217	191	54	40	26	19	29	49	29	12	45	41	32	38	18	23	23	40	29
chr3_16336222_hg38	chr3	16334982	16337462	HYX09553	77	96	160	60	42	75	55	47	73	47	52	63	59	58	63	77	39	125	30	47	27	88	19	175	14	24	50	37	37	46	23	23	34	29	9	10	18	20	14	13	70	54	75	23	20
chr3_16550646_hg38	chr3	16549555	16551737	HYX09560	25	37	74	19	14	35	60	20	43	24	38	41	32	22	48	30	22	56	57	12	18	37	18	63	13	15	20	16	21	28	21	14	15	22	21	10	25	16	9	28	34	33	34	25	20
chr3_16941193_hg38	chr3	16940058	16942328	HYX09568	40	65	92	7	21	11	81	35	62	20	17	30	49	52	57	39	15	50	69	41	78	38	28	54	10	22	29	28	43	33	21	18	26	36	16	20	47	18	13	9	22	25	19	26	17
chr3_17089308_hg38	chr3	17087693	17090922	HYX09573	36	119	86	14	17	24	135	81	101	38	40	38	75	120	123	39	46	53	112	86	72	62	25	70	14	33	38	39	49	50	30	30	39	29	25	16	35	19	16	21	100	90	68	59	51
chr3_17138176_hg38	chr3	17133831	17142520	HYX09575	70	50	78	77	42	85	115	71	103	71	75	78	129	113	95	74	46	66	780	660	499	42	35	76	19	43	177	126	52	58	55	44	49	77	54	34	52	57	22	44	109	102	133	281	203
chr3_17799432_hg38	chr3	17797836	17801028	HYX09590	54	101	66	95	107	105	160	112	205	74	121	163	94	137	173	76	55	88	23	13	24	39	41	69	50	46	28	25	36	47	81	24	61	17	51	30	37	34	64	60	6	10	14	19	1
chr3_19506892_hg38	chr3	19504755	19509028	HYX09607	105	169	209	111	86	111	171	60	169	72	91	140	134	121	128	91	59	109	29	14	3	69	30	93	51	78	18	27	89	90	80	53	84	37	58	55	70	62	72	102	48	35	52	63	43
chr3_19889554_hg38	chr3	19888207	19890902	HYX09609	37	73	88	48	124	110	179	119	162	68	132	182	60	77	130	50	75	107	15	10	9	66	24	85	27	51	20	14	24	34	63	28	39	28	51	31	66	46	46	47	7	11	25	15	16
chr3_20023893_hg38	chr3	20022692	20025094	HYX09611	28	56	49	37	38	62	113	57	67	40	82	79	48	21	60	80	79	76	15	4	11	90	33	84	21	43	17	11	38	39	46	38	37	37	32	26	59	47	34	52	87	67	86	115	52
chr3_20100275_hg38	chr3	20098301	20102249	HYX09617	32	162	107	74	224	219	446	176	239	101	208	231	164	160	217	118	100	149	39	18	16	154	47	187	94	105	38	24	86	73	118	65	137	61	103	71	142	103	117	172	98	148	164	305	171
chr3_20320664_hg38	chr3	20319070	20322257	HYX09618	0	1	0	0	1	0	0	0	0	0	0	1	0	3	0	0	0	0	0	4	0	0	0	0	7	11	130	101	17	13	19	10	13	12	4	8	22	20	15	17	28	23	23	20	13
chr3_20323590_hg38	chr3	20322591	20324590	HYX09619	0	0	0	0	0	0	1	0	0	0	0	0	0	0	0	0	0	0	0	0	0	0	0	0	1	1	45	19	6	8	1	4	6	5	2	6	6	9	6	3	7	15	4	9	14
chr3_21328941_hg38	chr3	21327722	21330160	HYX09621	2	11	15	4	4	7	11	10	1	2	2	2	5	4	3	5	3	8	67	29	35	6	5	10	3	7	16	22	10	6	5	6	8	13	6	4	7	4	3	6	12	8	14	9	5
chr3_21749442_hg38	chr3	21746489	21752394	HYX09622	25	197	263	35	32	44	140	110	122	26	112	100	80	100	226	75	75	162	144	132	85	122	43	183	33	87	169	170	119	110	76	58	107	85	77	43	70	77	27	35	175	104	105	73	45
chr3_23017847_hg38	chr3	23016804	23018890	HYX09632	10	54	107	3	12	10	15	7	2	7	11	8	6	7	4	11	7	48	9	2	0	35	14	53	3	7	6	15	24	17	5	5	11	6	7	3	11	10	4	6	45	29	28	8	7
chr3_23241297_hg38	chr3	23238596	23243998	HYX09636	51	214	125	100	290	177	519	197	246	102	239	191	194	182	170	123	203	166	44	33	26	129	84	119	12	23	20	30	27	14	32	16	35	30	20	22	30	26	29	35	36	31	49	99	52
chr3_23656860_hg38	chr3	23655583	23658136	HYX09647	13	23	41	14	13	26	25	13	8	2	16	13	9	9	12	7	10	13	49	60	57	4	8	8	2	11	50	29	11	7	8	10	10	8	5	3	12	11	4	8	7	7	15	20	13
chr3_23671993_hg38	chr3	23670669	23673317	HYX09648	43	22	59	105	26	83	91	23	58	133	55	40	87	29	52	64	11	51	92	82	29	42	8	56	10	35	21	12	36	34	29	23	13	23	10	17	33	25	11	20	9	11	16	15	4
chr3_24125777_hg38	chr3	24124749	24126805	HYX09661	44	87	67	7	5	8	30	18	11	9	11	14	12	7	12	24	19	43	14	5	7	44	10	66	6	11	10	8	30	22	13	11	18	10	7	1	12	6	4	7	71	43	49	18	13
chr3_24258766_hg38	chr3	24257272	24260261	HYX09666	46	102	92	19	33	30	64	37	28	31	32	42	42	30	38	52	66	83	14	5	8	87	46	95	6	23	12	15	39	46	35	20	29	37	13	9	27	11	12	13	133	86	98	48	25
chr3_24579326_hg38	chr3	24578327	24580325	HYX09672	19	24	38	1	8	8	21	10	12	8	6	9	6	7	9	15	5	18	10	0	5	26	11	31	4	7	8	6	12	31	9	16	17	20	5	6	3	8	3	7	10	13	12	14	12
chr3_25573700_hg38	chr3	25572016	25575384	HYX09685	108	143	240	26	14	27	76	63	111	35	32	41	80	90	123	87	56	77	100	161	67	126	43	105	23	51	134	147	67	101	35	42	50	55	43	28	31	25	14	18	139	100	107	26	24
chr3_25673871_hg38	chr3	25672369	25675373	HYX09688	28	19	23	83	39	65	80	23	73	71	53	84	55	34	64	35	19	61	33	6	10	19	14	41	28	26	19	32	43	22	53	16	43	23	32	25	48	26	31	47	19	17	30	18	9
chr3_25678973_hg38	chr3	25676966	25680980	HYX09689	19	80	57	57	117	128	207	72	153	70	114	126	85	126	134	59	71	87	14	11	10	46	33	95	31	35	16	11	28	34	44	25	58	12	38	32	59	31	48	56	11	4	11	25	5
chr3_27680982_hg38	chr3	27679865	27682099	HYX09708	33	43	63	41	41	62	89	34	58	34	49	58	44	39	49	52	33	53	30	13	7	43	17	51	18	22	27	17	28	27	48	23	17	21	21	20	25	27	24	35	8	16	16	18	16
chr3_30167868_hg38	chr3	30165565	30170171	HYX09724	24	138	66	42	157	155	268	144	153	60	134	168	75	116	174	67	47	100	16	12	2	53	49	84	40	38	15	15	35	37	56	22	83	22	52	33	89	35	53	63	10	7	12	21	6
chr3_30232019_hg38	chr3	30230368	30233670	HYX09725	26	72	60	22	77	63	130	88	83	26	90	77	43	53	85	14	49	65	16	3	2	29	26	55	29	36	24	15	34	32	46	27	38	30	33	33	69	47	37	49	14	9	13	14	4
chr3_30894698_hg38	chr3	30893645	30895752	HYX09732	9	4	26	14	5	22	31	12	16	23	21	22	21	10	17	15	13	18	17	5	1	23	5	23	9	29	10	18	26	37	22	21	15	25	20	17	23	23	11	24	10	9	20	13	5
chr3_31892708_hg38	chr3	31891680	31893736	HYX09742	27	35	56	9	4	10	18	7	9	0	3	8	9	7	11	19	8	18	7	5	1	19	8	19	3	4	15	10	30	26	9	7	18	14	4	1	3	3	2	1	12	17	15	7	3
chr3_33147090_hg38	chr3	33144115	33150064	HYX09765	156	248	191	285	361	474	601	287	642	350	628	554	350	501	538	275	314	327	72	30	26	177	149	279	165	201	76	80	148	157	249	102	242	96	179	137	222	165	271	304	54	68	110	96	75
chr3_33430196_hg38	chr3	33428675	33431716	HYX09772	20	62	47	22	41	56	90	55	43	16	36	40	29	33	42	38	22	60	119	75	91	36	12	58	17	27	39	25	40	23	28	15	22	26	17	15	21	22	17	29	50	59	58	91	46
chr3_33658788_hg38	chr3	33654838	33662739	HYX09776	82	619	641	145	456	537	1037	504	710	282	668	662	322	447	718	276	290	616	828	696	206	469	172	621	173	191	298	220	243	287	327	147	383	121	229	137	260	166	337	209	614	444	482	929	442
chr3_33928563_hg38	chr3	33926498	33930628	HYX09784	80	326	249	8	10	15	21	14	8	8	12	9	9	13	7	45	16	104	23	18	30	94	41	161	6	22	27	28	141	97	38	25	68	33	17	13	14	14	8	7	131	148	97	28	19
chr3_34152486_hg38	chr3	34150657	34154316	HYX09792	38	101	85	12	3	15	26	20	18	12	15	11	18	18	20	11	11	27	628	219	163	16	17	39	9	11	80	147	115	77	19	29	29	28	13	9	6	12	10	4	17	20	23	24	9
chr3_34260253_hg38	chr3	34254139	34266367	HYX09795	156	873	859	15	35	89	120	81	56	31	114	104	45	69	58	151	148	389	855	740	509	316	167	499	33	94	114	186	459	274	149	124	225	114	48	41	70	50	39	66	596	418	359	155	69
chr3_34297973_hg38	chr3	34296850	34299096	HYX09796	21	91	105	4	7	5	13	4	4	5	13	8	2	4	5	12	7	59	20	9	17	36	22	82	1	4	13	21	53	37	24	11	19	21	8	5	9	5	3	5	106	47	28	13	10
chr3_34359539_hg38	chr3	34358539	34360539	HYX09798	11	60	75	2	11	9	5	13	5	6	5	1	5	6	3	8	4	17	17	14	19	24	14	43	2	6	10	12	42	18	14	7	12	16	4	4	3	7	4	4	76	54	45	11	4
chr3_34388118_hg38	chr3	34385808	34390429	HYX09799	17	130	198	11	4	13	65	28	19	8	13	7	21	12	16	37	18	64	689	202	117	39	29	84	5	8	68	181	50	37	14	13	32	27	9	5	10	7	6	8	175	79	68	48	33
chr3_34584494_hg38	chr3	34581368	34587621	HYX09801	5	31	40	6	17	15	58	13	6	6	6	14	9	10	11	9	5	23	716	327	133	16	8	20	5	13	137	197	12	16	7	10	16	13	6	6	13	12	7	10	55	41	35	25	14
chr3_34883120_hg38	chr3	34882130	34884110	HYX09804	3	12	13	5	4	8	21	2	2	1	5	7	5	0	9	7	1	7	128	37	24	5	3	6	5	9	34	35	15	2	6	2	8	6	1	4	5	9	4	3	16	17	15	10	6
chr3_35043577_hg38	chr3	35042367	35044787	HYX09806	4	9	18	2	10	15	18	9	4	2	4	5	5	6	11	10	3	9	86	50	45	4	2	5	1	8	28	31	6	7	6	8	12	11	9	1	9	5	3	6	7	16	16	17	3
chr3_35639944_hg38	chr3	35637713	35642175	HYX09809	89	360	893	79	55	203	277	163	740	181	443	401	175	195	742	207	98	499	809	616	194	226	62	470	70	170	344	224	217	300	183	151	269	132	181	138	161	103	98	100	571	286	355	353	163
chr3_35659555_hg38	chr3	35657839	35661271	HYX09811	28	247	162	11	45	46	258	240	280	44	131	137	97	167	259	72	108	169	186	109	64	99	49	149	31	60	44	35	74	69	49	49	58	35	75	55	80	44	33	58	140	107	123	183	81
chr3_35663665_hg38	chr3	35661466	35665864	HYX09812	61	364	357	61	87	107	244	243	585	80	276	306	126	438	540	131	124	327	359	518	189	147	87	325	95	109	151	119	134	145	149	91	136	70	114	124	162	92	101	125	322	196	228	312	150
chr3_35671462_hg38	chr3	35669495	35673430	HYX09813	40	443	356	17	64	71	305	213	441	88	222	254	100	208	396	84	212	349	474	243	131	146	69	267	53	96	95	115	121	139	74	67	75	40	59	83	66	59	41	78	191	167	159	119	102
chr3_35760482_hg38	chr3	35759187	35761777	HYX09820	19	89	115	8	19	19	166	136	128	33	79	103	35	77	160	41	59	83	309	97	66	90	30	108	25	40	70	64	40	52	40	29	25	41	40	39	43	35	21	32	80	80	85	62	48
chr3_35772962_hg38	chr3	35771610	35774315	HYX09821	17	92	58	16	58	34	181	106	83	42	57	59	75	98	90	41	43	76	47	35	32	68	21	80	16	35	11	17	21	30	22	19	26	17	26	21	21	18	10	31	82	60	81	102	79
chr3_35922378_hg38	chr3	35921243	35923513	HYX09822	12	28	22	40	26	34	67	35	79	23	35	63	43	51	72	16	22	35	18	3	6	17	6	35	10	27	7	12	9	14	21	16	15	13	15	8	19	14	8	20	5	4	6	5	2
chr3_37455134_hg38	chr3	37450688	37459580	HYX09843	233	256	606	211	125	369	353	184	229	313	358	276	251	161	266	325	183	487	146	107	98	400	112	536	141	237	97	103	292	345	285	239	282	249	203	141	296	212	197	237	257	176	254	237	135
chr3_37539778_hg38	chr3	37537053	37542502	HYX09847	56	49	44	34	15	59	95	68	36	68	61	48	56	38	42	73	35	67	134	105	92	64	29	83	26	53	84	121	57	40	44	35	47	80	28	23	48	36	27	37	42	48	67	50	24
chr3_37795144_hg38	chr3	37793355	37796932	HYX09855	80	90	123	22	17	29	69	37	42	28	43	28	49	47	38	80	37	66	36	25	15	64	47	101	14	29	24	27	53	74	35	24	33	30	20	19	35	13	16	27	25	24	35	22	15
chr3_38097038_hg38	chr3	38094840	38099237	HYX09867	87	61	210	69	19	69	62	47	42	122	78	115	59	40	39	143	86	161	33	13	8	133	54	233	26	74	47	31	128	116	67	65	68	81	34	27	58	37	34	50	36	26	32	45	36
chr3_38539076_hg38	chr3	38538004	38540148	HYX09879	28	11	28	38	13	38	35	16	23	41	47	39	24	25	22	20	12	28	34	18	18	16	16	30	24	33	24	22	31	34	25	22	25	27	21	26	25	23	29	28	7	4	8	8	2
chr3_38740790_hg38	chr3	38739625	38741955	HYX09885	9	14	19	2	6	8	18	17	4	7	16	6	4	6	8	8	13	6	12	1	6	5	4	10	12	19	9	13	17	23	37	12	31	13	9	11	26	15	31	25	2	5	3	6	2
chr3_39253046_hg38	chr3	39249363	39256730	HYX09893	144	298	249	81	71	123	161	151	102	106	262	124	93	155	132	124	134	138	52	41	18	160	115	211	27	68	53	50	164	128	75	61	93	65	70	52	116	53	51	66	60	85	84	61	33
chr3_39591119_hg38	chr3	39590016	39592222	HYX09905	13	27	26	18	18	27	35	20	11	10	27	12	16	16	18	34	10	43	6	6	4	36	19	36	10	13	10	13	12	18	20	20	12	11	8	4	20	11	12	16	25	29	30	36	36
chr3_39810210_hg38	chr3	39807614	39812806	HYX09907	126	212	582	164	81	313	174	81	153	175	248	202	143	86	185	144	143	322	526	192	130	192	55	426	95	113	191	139	205	204	155	92	182	91	97	44	116	105	110	110	304	203	232	141	75
chr3_39908200_hg38	chr3	39907200	39909201	HYX09908	30	27	38	24	48	43	33	23	23	11	20	42	15	31	29	17	10	30	70	27	38	27	11	21	13	16	27	19	25	20	32	17	21	15	14	6	17	18	35	17	16	13	12	18	13
chr3_40009550_hg38	chr3	40007782	40011319	HYX09910	47	75	103	20	26	51	64	33	37	37	43	46	38	17	44	55	48	63	214	111	99	56	29	52	17	32	77	59	59	46	42	27	43	40	19	12	24	11	15	17	30	20	34	35	15
chr3_40044722_hg38	chr3	40043125	40046319	HYX09911	54	112	121	42	29	46	45	29	25	22	29	37	14	16	27	66	67	94	102	56	105	76	42	82	13	19	116	108	53	52	40	32	47	36	14	7	25	14	14	9	44	29	49	34	25
chr3_40087124_hg38	chr3	40085837	40088411	HYX09913	65	52	59	61	78	60	46	34	30	29	47	35	17	38	29	46	37	68	57	27	61	45	29	64	12	22	29	18	52	45	38	19	17	31	16	10	29	22	25	18	25	25	30	23	10
chr3_40167001_hg38	chr3	40165673	40168329	HYX09915	59	74	57	110	82	71	80	67	106	60	63	106	80	63	86	77	48	93	58	21	35	47	19	79	58	43	29	19	72	44	106	43	83	39	60	31	98	43	73	87	30	41	20	24	13
chr3_40315310_hg38	chr3	40313627	40316993	HYX09922	49	97	108	33	39	89	143	67	81	38	87	81	56	84	83	90	62	90	116	67	72	81	31	90	31	46	52	47	83	77	62	53	49	46	37	36	93	63	68	86	46	34	30	33	16
chr3_40485848_hg38	chr3	40484337	40487358	HYX09925	32	91	91	45	67	105	240	62	153	45	110	91	132	89	147	95	34	71	20	6	4	65	38	100	61	50	25	19	44	45	71	22	84	14	54	20	93	48	79	71	6	7	12	7	2
chr3_40642653_hg38	chr3	40641044	40644262	HYX09933	55	107	148	9	20	22	21	10	16	10	14	8	12	12	13	18	21	13	162	82	80	17	8	24	6	13	28	20	65	35	20	8	13	22	9	8	11	15	12	10	122	77	66	16	5
chr3_40691304_hg38	chr3	40689687	40692921	HYX09935	65	76	114	31	42	84	86	42	63	53	72	104	56	70	79	55	47	66	36	32	45	84	41	89	24	51	27	19	64	62	41	40	58	51	27	32	60	39	24	36	43	42	42	19	17
chr3_41127505_hg38	chr3	41125602	41129408	HYX09952	11	7	10	11	13	28	20	25	8	9	15	17	9	13	6	15	15	13	542	151	133	11	4	14	10	14	113	123	11	15	8	7	12	25	13	6	12	16	7	6	46	32	30	4	3
chr3_41144280_hg38	chr3	41143281	41145280	HYX09953	4	18	12	5	7	13	14	14	5	6	6	11	10	15	4	8	6	12	286	59	57	7	5	14	5	6	50	54	19	13	5	0	9	9	4	7	8	13	8	4	21	19	32	8	4
chr3_41337966_hg38	chr3	41336961	41338971	HYX09958	21	36	49	10	8	17	26	7	12	10	10	11	4	8	8	17	8	10	10	4	6	12	8	14	3	18	6	10	43	36	14	12	12	14	15	5	20	12	8	10	7	9	16	18	6
chr3_42140752_hg38	chr3	42139335	42142168	HYX09971	66	65	99	25	18	43	48	51	46	35	28	35	64	63	64	52	33	81	178	145	68	49	25	96	16	39	37	46	48	52	40	26	29	38	28	13	27	27	13	22	60	43	48	19	17
chr3_42221011_hg38	chr3	42219430	42222592	HYX09977	105	81	108	51	24	66	120	73	66	73	102	85	76	65	69	115	68	85	118	125	64	74	27	81	23	66	92	119	57	58	38	35	45	56	29	12	76	55	43	54	59	44	50	40	32
chr3_42439570_hg38	chr3	42437818	42441322	HYX09982	36	155	201	46	60	108	62	46	57	29	39	36	32	33	67	52	81	109	26	7	23	87	45	129	38	43	23	28	96	87	70	42	67	57	33	31	47	26	43	57	101	66	102	30	15
chr3_42545081_hg38	chr3	42543659	42546503	HYX09987	82	76	104	103	55	125	124	72	95	119	135	106	121	85	120	113	112	98	156	103	153	86	59	95	46	68	74	55	84	80	91	63	87	69	45	49	108	55	58	66	183	140	151	62	30
chr3_42990445_hg38	chr3	42987364	42993526	HYX10002	171	182	230	155	142	251	222	142	185	177	194	270	151	116	197	188	117	211	142	115	102	156	64	263	84	109	79	57	131	124	150	79	120	88	61	58	144	75	117	157	67	55	88	127	77
chr3_42998874_hg38	chr3	42994877	43002870	HYX10003	263	367	412	225	181	287	328	205	275	221	317	351	158	213	267	284	150	311	417	327	281	315	123	353	114	171	137	104	250	178	178	113	148	145	132	72	179	128	133	196	65	62	80	90	47
chr3_43055450_hg38	chr3	43053585	43057315	HYX10005	80	69	81	19	14	25	31	33	19	34	65	38	27	29	19	43	14	41	808	435	232	72	12	61	12	23	165	144	71	52	25	19	30	42	15	22	33	16	17	19	12	13	28	14	6
chr3_43081095_hg38	chr3	43079158	43083032	HYX10006	78	81	142	35	18	29	70	58	49	77	68	37	40	46	46	96	48	106	977	540	173	108	40	120	19	47	223	195	71	71	40	40	68	54	30	20	46	26	25	37	21	22	25	25	12
chr3_43096646_hg38	chr3	43092169	43101124	HYX10008	199	273	292	93	72	121	299	188	153	139	145	165	163	143	207	215	126	280	1686	1117	683	249	112	296	52	115	300	317	165	139	114	105	103	133	54	58	103	83	73	112	93	75	100	88	52
chr3_43210912_hg38	chr3	43208522	43213302	HYX10010	20	56	44	17	19	19	48	28	25	26	45	54	15	18	22	25	31	24	617	289	337	19	28	27	4	33	257	285	45	22	18	18	23	28	15	14	24	27	10	16	36	36	51	32	14
chr3_43248132_hg38	chr3	43247132	43249131	HYX10012	15	26	42	3	7	23	55	35	47	9	46	62	15	18	35	19	18	56	181	57	65	32	12	51	11	27	111	82	26	23	16	12	15	18	7	11	18	20	8	18	44	45	36	25	18
chr3_43389832_hg38	chr3	43388166	43391499	HYX10017	36	70	133	42	29	63	169	87	105	47	126	77	71	86	88	69	51	134	28	49	33	86	34	121	23	35	40	30	47	69	36	43	44	62	44	23	47	42	19	35	76	100	74	59	46
chr3_43406694_hg38	chr3	43405318	43408069	HYX10019	48	97	103	6	7	18	55	32	42	11	23	30	21	35	51	51	52	76	36	34	38	53	32	86	3	18	63	25	41	57	20	18	30	31	10	9	25	9	5	6	67	60	72	20	18
chr3_43748137_hg38	chr3	43746839	43749435	HYX10025	37	46	42	52	41	78	68	37	49	64	66	41	57	52	79	56	56	68	12	13	6	46	25	78	25	32	24	13	43	43	45	34	37	51	34	28	56	45	37	47	24	32	30	25	17
chr3_43759238_hg38	chr3	43757672	43760805	HYX10026	46	74	105	58	61	102	53	47	25	30	69	45	55	47	26	36	71	51	14	5	7	50	22	68	27	43	33	27	56	75	65	45	55	57	33	35	58	64	40	69	10	18	19	19	11
chr3_44003524_hg38	chr3	44001875	44005173	HYX10033	11	104	114	3	32	25	63	96	127	14	44	62	28	46	142	22	32	89	11	3	3	60	23	83	16	22	16	9	40	31	25	25	21	15	32	22	34	25	9	15	92	86	96	70	48
chr3_44058162_hg38	chr3	44055975	44060350	HYX10037	164	157	310	45	21	38	88	118	284	87	90	109	89	161	316	104	69	199	24	10	11	152	62	205	27	79	22	44	111	117	51	56	52	75	95	60	82	48	23	37	157	136	161	88	47
chr3_44098842_hg38	chr3	44097128	44100557	HYX10038	69	115	175	36	72	87	119	88	139	84	131	136	66	46	134	80	64	147	26	11	10	81	42	99	38	49	37	22	69	66	70	77	76	51	32	40	94	67	52	55	94	102	117	155	88
chr3_44355626_hg38	chr3	44354336	44356916	HYX10044	20	54	43	6	14	9	78	35	28	14	16	18	32	30	37	16	1	48	68	57	25	32	16	32	9	6	30	23	36	16	10	8	19	16	8	14	6	9	6	4	14	4	14	11	5
chr3_45026816_hg38	chr3	45023595	45030036	HYX10062	99	108	229	56	54	121	173	132	168	136	224	191	125	121	196	136	80	207	397	207	229	158	63	186	45	141	361	291	155	121	115	97	133	145	88	80	148	113	66	86	58	75	74	56	24
chr3_45035622_hg38	chr3	45033160	45038083	HYX10063	154	105	250	147	48	175	237	89	195	267	262	197	225	121	236	208	136	223	210	188	145	208	54	230	40	114	134	92	153	158	115	103	111	130	96	61	149	84	62	74	85	76	82	53	18
chr3_45145932_hg38	chr3	45144569	45147296	HYX10065	51	25	76	39	28	74	123	34	66	107	50	52	98	32	59	72	10	55	15	3	4	54	13	66	10	32	22	20	35	34	24	33	29	39	32	17	36	24	14	19	59	28	39	19	4
chr3_45339412_hg38	chr3	45337612	45341211	HYX10069	12	13	19	9	14	19	80	45	36	10	21	13	23	29	65	26	13	19	96	35	74	18	21	21	11	22	53	38	11	17	14	12	15	20	11	10	18	20	5	12	11	15	22	16	9
chr3_45567203_hg38	chr3	45565991	45568415	HYX10077	73	88	114	75	105	139	155	66	181	105	122	217	84	70	180	99	100	132	38	27	11	60	28	111	28	55	25	18	42	49	48	37	46	39	27	43	71	36	40	68	10	18	21	26	10
chr3_45676966_hg38	chr3	45675819	45678113	HYX10084	29	29	95	40	22	85	90	47	65	81	54	67	78	31	75	47	25	60	12	13	6	67	11	80	13	73	20	15	39	43	49	43	50	48	16	34	67	56	19	29	24	27	37	25	15
chr3_45751488_hg38	chr3	45749860	45753116	HYX10086	34	30	44	22	31	28	62	36	26	17	21	22	32	38	30	30	47	52	66	55	57	40	13	42	29	57	90	46	46	44	67	29	57	22	29	50	50	51	48	63	12	17	20	25	18
chr3_45803006_hg38	chr3	45801249	45804762	HYX10089	42	34	37	30	20	35	70	27	58	36	43	49	43	51	44	54	38	28	10	2	7	29	13	28	104	89	38	30	71	109	156	85	142	52	100	102	122	86	129	150	6	8	13	17	14
chr3_45809284_hg38	chr3	45806157	45812411	HYX10090	96	168	134	88	132	109	318	143	172	128	176	126	163	195	150	137	91	114	71	34	40	173	76	145	191	160	61	46	212	195	282	131	395	87	221	172	276	158	265	232	35	46	54	99	55
chr3_45884524_hg38	chr3	45880266	45888781	HYX10093	152	321	390	43	36	63	90	59	61	42	32	39	44	59	66	126	86	195	39	22	19	184	92	235	33	61	43	49	193	150	104	66	104	73	38	48	74	48	55	68	18	23	36	45	25
chr3_46312448_hg38	chr3	46311427	46313468	HYX10105	14	30	22	11	14	26	74	39	22	17	69	46	23	24	29	41	25	27	19	9	1	37	21	26	7	13	16	15	12	20	13	9	23	12	11	12	24	9	9	6	6	6	6	11	8
chr3_46423961_hg38	chr3	46422270	46425652	HYX10109	83	101	155	19	21	28	63	39	29	22	24	19	55	44	43	43	29	52	25	14	35	58	26	75	10	22	21	17	20	15	21	11	26	17	13	5	19	22	23	19	13	14	17	7	14
chr3_46439064_hg38	chr3	46437780	46440347	HYX10110	18	22	25	88	48	77	33	20	32	30	40	63	33	21	23	26	12	40	33	19	28	27	8	40	59	36	30	24	47	21	71	27	69	25	41	22	50	31	69	68	8	16	22	21	10
chr3_46464878_hg38	chr3	46463881	46465874	HYX10111	8	11	28	42	28	56	34	14	11	41	29	33	26	21	10	16	18	30	6	6	5	7	8	23	19	32	19	13	32	27	52	29	27	30	26	14	18	37	24	37	9	7	10	10	7
chr3_46470744_hg38	chr3	46468822	46472665	HYX10112	22	41	29	70	72	122	40	56	42	31	70	106	40	45	31	37	31	49	25	11	13	36	12	45	38	52	38	37	43	46	90	40	83	47	39	30	55	41	58	77	8	15	18	27	18
chr3_46615644_hg38	chr3	46614610	46616678	HYX10114	5	13	16	24	22	53	20	17	19	19	17	18	22	21	24	14	3	16	11	10	4	11	11	25	20	28	13	15	22	15	44	14	28	25	12	24	33	12	34	44	10	8	11	9	5
chr3_46628865_hg38	chr3	46626485	46631245	HYX10115	105	124	223	167	176	528	247	122	353	191	253	297	172	159	292	188	108	281	64	60	33	158	46	247	145	156	57	45	146	156	234	106	280	108	159	112	212	107	193	236	26	24	18	49	21
chr3_46663768_hg38	chr3	46660075	46667461	HYX10116	344	320	640	219	93	363	189	151	208	214	188	196	236	181	205	384	280	474	82	115	34	342	143	477	81	109	70	61	147	174	163	118	140	135	81	94	182	106	108	175	56	85	76	45	28
chr3_46675962_hg38	chr3	46674698	46677226	HYX10117	35	44	59	87	62	168	79	40	117	99	93	86	90	65	105	51	35	73	36	15	11	26	24	79	20	25	32	19	27	34	47	19	32	28	24	39	42	31	36	29	6	14	16	14	6
chr3_46710448_hg38	chr3	46708494	46712401	HYX10120	41	31	67	54	19	56	33	38	36	55	58	41	47	29	37	53	10	42	574	477	118	22	17	39	24	25	55	66	47	44	43	44	34	68	32	18	29	29	27	25	9	9	22	16	13
chr3_46943924_hg38	chr3	46942357	46945490	HYX10127	114	94	170	160	119	206	175	92	151	171	163	177	194	126	183	163	99	165	141	98	81	118	52	114	69	107	92	64	94	94	109	70	92	93	78	69	132	102	73	126	44	48	50	65	40
chr3_47333808_hg38	chr3	47332362	47335253	HYX10137	35	48	46	19	16	52	52	28	29	19	39	37	20	36	49	35	23	48	118	70	63	17	13	43	22	34	74	77	29	33	33	29	25	38	17	15	38	31	21	32	11	24	32	32	16
chr3_47399253_hg38	chr3	47397921	47400585	HYX10141	93	126	191	98	122	146	205	60	107	96	124	109	111	119	105	108	84	151	123	76	70	115	39	161	65	76	96	51	107	74	97	71	89	61	52	48	103	84	103	98	44	29	48	39	19
chr3_47635302_hg38	chr3	47634142	47636461	HYX10152	25	103	102	25	60	70	140	67	60	56	64	54	57	92	60	38	27	76	25	31	24	93	29	89	9	29	11	12	51	42	36	22	23	40	15	24	68	28	15	29	96	79	76	77	41
chr3_48354264_hg38	chr3	48351117	48357411	HYX10166	17	17	23	17	20	32	36	17	10	15	23	26	13	20	20	15	22	27	708	327	300	13	12	7	13	24	87	165	21	23	23	22	26	33	22	13	23	20	18	22	28	19	33	26	18
chr3_48548636_hg38	chr3	48545645	48551628	HYX10176	126	175	244	252	179	387	244	157	374	241	303	370	235	292	351	225	147	287	152	125	55	136	90	249	171	156	90	66	180	193	305	139	253	123	167	123	305	159	269	291	56	62	105	92	54
chr3_48744954_hg38	chr3	48736558	48753351	HYX10185	462	885	877	821	889	1346	1879	888	1877	966	1812	1678	1307	1523	1594	965	697	1149	530	313	213	638	330	1078	377	451	262	172	458	439	663	312	695	279	460	357	608	384	610	573	106	98	182	241	131
chr3_48851905_hg38	chr3	48850259	48853551	HYX10186	110	111	126	88	89	164	140	77	134	86	195	121	94	124	89	112	64	110	26	21	20	121	51	158	55	43	25	21	71	71	111	61	62	70	61	41	82	57	77	100	51	44	47	73	51
chr3_48856630_hg38	chr3	48855471	48857789	HYX10187	55	84	116	48	64	104	106	47	83	50	109	107	61	95	92	81	64	96	52	27	15	89	31	99	35	49	55	27	57	52	69	37	68	39	35	25	63	53	51	69	25	17	28	27	16
chr3_49034982_hg38	chr3	49033980	49035984	HYX10196	34	37	46	19	27	54	49	30	36	12	55	43	36	13	43	62	20	52	63	9	8	73	19	61	26	30	21	20	43	53	47	31	40	36	20	27	33	37	32	72	24	27	31	42	17
chr3_49352007_hg38	chr3	49350748	49353266	HYX10206	62	87	133	27	67	121	114	97	98	41	207	129	57	104	138	87	98	120	41	15	26	114	50	94	29	63	35	35	53	79	51	42	63	56	49	38	56	44	34	49	20	21	27	21	13
chr3_49637245_hg38	chr3	49635500	49638990	HYX10216	154	260	614	17	14	39	77	71	242	32	78	59	73	112	284	126	118	258	753	265	243	192	50	302	24	36	228	191	256	176	75	72	114	79	63	37	38	36	18	22	227	155	175	56	46
chr3_50443226_hg38	chr3	50441779	50444672	HYX10249	90	96	136	91	47	119	90	52	96	119	104	92	91	69	95	81	52	114	112	113	45	76	28	117	37	49	70	50	55	59	59	38	40	37	37	37	55	44	33	60	33	27	43	42	20
chr3_50464528_hg38	chr3	50463312	50465743	HYX10252	103	93	171	29	9	30	47	33	54	45	51	40	50	27	50	53	23	96	86	74	28	57	12	92	15	34	100	52	75	70	28	28	41	37	32	14	35	29	20	20	16	27	30	24	17
chr3_50603650_hg38	chr3	50597371	50609929	HYX10258	690	541	1178	259	118	369	438	318	427	522	467	386	506	363	548	605	324	625	1283	1432	764	569	192	676	94	205	399	472	512	414	193	210	201	243	142	105	250	137	111	126	242	202	250	176	85
chr3_51813908_hg38	chr3	51812353	51815463	HYX10291	26	18	46	22	8	31	30	15	24	24	45	34	25	19	38	23	2	25	206	126	60	22	12	35	16	40	20	22	21	21	27	31	28	39	20	17	37	38	28	37	6	3	9	8	3
chr3_52367626_hg38	chr3	52364344	52370909	HYX10311	311	195	266	873	231	562	758	163	750	950	401	473	959	421	618	695	145	358	142	109	61	313	87	326	71	87	105	88	111	108	168	76	127	86	94	67	173	104	120	158	37	56	52	130	77
chr3_52373743_hg38	chr3	52371906	52375580	HYX10312	53	35	73	136	45	92	204	42	108	146	74	59	187	58	102	122	29	59	26	29	7	91	23	56	17	37	21	29	43	40	31	31	36	25	29	27	39	35	26	22	10	15	22	25	23
chr3_52770754_hg38	chr3	52768984	52772524	HYX10324	101	94	286	131	55	157	234	92	212	151	204	175	183	112	201	145	86	184	364	106	75	135	54	183	57	84	90	76	100	103	93	69	106	64	74	41	88	59	80	89	244	185	219	493	229
chr3_53590197_hg38	chr3	53588869	53591525	HYX10347	72	81	105	12	6	27	24	22	21	29	31	34	17	21	12	41	23	43	62	38	40	33	16	59	7	19	39	30	64	65	22	19	19	32	9	5	9	19	8	12	45	30	39	59	23
chr3_53773593_hg38	chr3	53771944	53775242	HYX10354	153	173	208	23	24	71	111	53	62	59	49	80	74	60	86	134	65	134	81	63	59	113	45	142	26	52	33	31	102	102	52	45	59	65	36	29	56	31	20	31	43	38	50	32	21
chr3_53859177_hg38	chr3	53858106	53860248	HYX10362	33	71	56	52	64	120	148	59	92	72	89	85	102	101	100	70	24	62	33	27	15	65	37	53	19	59	22	21	47	53	41	30	38	19	29	44	59	44	36	55	15	13	15	26	16
chr3_54026652_hg38	chr3	54025213	54028092	HYX10369	70	59	73	32	28	59	66	45	47	44	67	53	41	38	41	73	42	63	33	14	26	70	42	89	23	34	22	20	49	42	49	33	49	41	22	18	42	19	20	36	23	29	34	32	25
chr3_54377210_hg38	chr3	54375223	54379196	HYX10380	64	207	170	12	7	21	54	42	29	16	25	22	15	14	36	46	62	86	74	36	33	86	39	109	18	45	17	35	93	70	35	25	46	60	27	19	20	28	13	21	115	52	91	39	27
chr3_54821978_hg38	chr3	54820928	54823029	HYX10387	10	41	50	11	12	17	62	31	58	19	31	46	21	23	74	21	19	55	17	8	6	37	14	49	3	11	9	16	42	23	17	11	18	20	16	9	15	11	10	9	24	24	30	10	14
chr3_54931809_hg38	chr3	54929922	54933696	HYX10391	70	178	120	104	162	154	336	134	242	92	204	217	216	274	211	123	97	122	33	16	24	97	66	124	79	63	22	24	71	56	117	47	127	32	70	47	121	60	118	109	101	117	198	374	217
chr3_55691794_hg38	chr3	55689772	55693817	HYX10401	44	91	84	10	13	23	36	25	23	15	29	28	12	23	27	36	44	70	99	64	76	79	40	105	7	6	42	47	38	30	22	15	21	23	14	6	11	13	7	9	67	49	55	58	34
chr3_55859836_hg38	chr3	55858079	55861594	HYX10402	66	103	87	32	79	47	153	59	86	43	67	75	59	67	64	56	37	67	25	23	31	86	27	92	16	34	26	18	57	50	28	31	30	31	28	11	26	27	26	20	109	124	219	271	188
chr3_55868776_hg38	chr3	55867370	55870182	HYX10403	21	44	22	20	79	62	106	61	67	20	58	60	30	68	38	28	16	34	14	5	5	22	19	37	21	19	8	11	21	17	34	10	19	14	19	4	26	11	17	33	50	63	102	119	102
chr3_55902674_hg38	chr3	55901603	55903745	HYX10404	26	70	49	11	10	9	17	12	2	2	9	4	10	11	7	20	27	42	6	6	15	27	6	41	3	10	11	6	37	24	11	12	17	14	6	6	5	3	2	5	52	41	30	38	15
chr3_56132941_hg38	chr3	56131297	56134585	HYX10406	16	122	129	6	7	12	28	28	14	1	7	8	14	17	16	12	25	52	12	10	13	38	18	53	3	10	8	11	35	22	19	18	15	9	4	2	8	5	4	8	113	47	41	46	31
chr3_56189804_hg38	chr3	56186994	56192613	HYX10408	93	149	227	34	16	30	63	43	33	21	24	21	37	16	38	65	62	108	155	56	89	136	66	165	8	26	39	32	73	100	35	44	41	64	18	23	10	17	7	23	113	86	105	88	57
chr3_56220424_hg38	chr3	56219301	56221548	HYX10409	14	33	50	9	24	8	66	42	30	9	45	25	24	42	56	20	21	50	19	17	19	32	10	44	7	12	12	14	13	18	17	16	12	11	23	15	11	9	8	12	79	71	66	151	81
chr3_56238416_hg38	chr3	56237349	56239482	HYX10410	43	34	67	11	4	9	11	12	9	10	10	16	9	12	13	19	9	30	28	22	8	16	10	26	5	12	5	8	34	29	11	6	13	27	12	5	7	7	7	3	42	38	36	33	28
chr3_56260988_hg38	chr3	56259987	56261989	HYX10411	20	28	23	5	5	9	11	9	9	5	9	6	4	5	5	17	13	36	21	17	44	27	12	19	1	6	11	9	33	43	13	17	22	18	6	2	3	6	7	2	18	14	15	28	24
chr3_56285683_hg38	chr3	56284294	56287072	HYX10412	21	27	30	6	6	10	24	20	6	3	13	10	10	10	14	10	10	26	372	128	90	18	18	20	10	15	12	18	13	12	7	10	17	13	9	9	8	9	5	10	38	46	46	80	54
chr3_56347564_hg38	chr3	56346503	56348624	HYX10414	37	67	73	16	16	55	57	27	72	22	35	54	20	31	83	34	21	58	8	5	10	40	23	62	5	12	12	4	33	22	17	14	17	15	6	5	13	14	13	12	76	74	57	98	52
chr3_56408490_hg38	chr3	56407121	56409859	HYX10417	38	107	91	10	14	30	26	26	21	5	20	19	9	21	18	31	19	49	100	98	64	30	22	52	5	15	25	25	58	59	18	24	30	34	14	6	18	11	4	11	79	82	77	102	55
chr3_56413343_hg38	chr3	56412324	56414362	HYX10418	32	89	70	13	11	14	16	14	18	3	12	14	8	12	29	22	10	38	16	13	12	29	12	37	11	7	11	13	40	42	16	11	17	15	7	4	7	10	3	4	63	41	43	89	43
chr3_56446534_hg38	chr3	56444741	56448327	HYX10419	32	85	96	28	38	86	57	52	102	28	50	75	37	52	134	34	26	71	22	11	27	52	40	57	9	19	21	18	43	34	18	14	19	22	29	9	21	11	10	8	74	84	75	184	99
chr3_56902460_hg38	chr3	56901314	56903605	HYX10428	21	38	27	42	74	66	92	40	48	31	49	43	43	58	42	36	18	50	18	5	7	18	31	52	16	40	12	12	30	34	32	23	24	33	17	25	52	24	23	60	12	11	17	42	10
chr3_56940854_hg38	chr3	56939742	56941965	HYX10431	15	72	32	3	11	21	48	35	27	11	20	21	31	21	30	17	26	39	64	35	43	22	18	52	9	27	53	33	28	31	31	19	36	29	17	17	43	26	6	20	95	43	69	43	11
chr3_56954899_hg38	chr3	56953572	56956226	HYX10432	75	136	122	8	30	41	63	47	48	13	30	22	38	35	58	52	59	96	130	35	82	45	36	63	12	26	13	17	22	21	24	20	16	12	7	13	48	13	11	23	59	39	62	52	21
chr3_57950945_hg38	chr3	57947118	57954772	HYX10459	209	332	399	356	355	540	512	266	760	324	674	596	488	648	728	339	317	499	89	42	60	215	134	421	167	226	108	66	175	160	288	142	257	124	192	153	341	212	248	291	79	87	122	199	108
chr3_58537022_hg38	chr3	58535440	58538603	HYX10486	67	51	108	36	20	99	128	56	81	68	121	119	83	47	105	101	44	129	622	407	199	98	45	132	35	71	217	150	77	91	80	61	51	78	42	34	68	44	32	58	76	82	110	96	38
chr3_59572732_hg38	chr3	59568653	59576810	HYX10499	124	321	450	180	255	369	419	246	591	243	350	513	315	416	541	231	213	333	179	104	118	146	117	302	162	106	90	42	191	98	231	83	212	73	136	94	180	92	199	164	54	108	72	56	75
chr3_59954212_hg38	chr3	59951840	59956583	HYX10505	14	22	18	19	16	29	47	29	7	17	28	28	14	18	19	29	41	28	33	27	39	12	12	14	98	92	39	30	79	99	160	62	159	32	131	59	118	70	127	121	21	12	17	26	11
chr3_60080988_hg38	chr3	60079936	60082039	HYX10506	0	11	16	7	56	32	49	31	27	10	36	24	18	16	20	3	10	15	11	0	6	11	11	24	22	19	13	10	19	15	39	10	27	13	8	13	15	16	23	33	6	4	13	9	7
chr3_60277618_hg38	chr3	60276435	60278801	HYX10509	13	39	24	18	25	29	69	38	42	17	43	39	22	21	53	18	24	31	10	2	5	42	21	26	29	28	10	11	32	26	57	22	35	20	30	29	29	22	42	31	17	19	12	27	5
chr3_60400160_hg38	chr3	60398914	60401407	HYX10511	14	30	35	8	12	25	53	25	26	7	26	14	25	9	33	19	32	18	7	2	1	16	21	22	21	30	9	8	22	35	38	34	37	25	23	17	25	28	29	44	5	5	7	11	11
chr3_60803886_hg38	chr3	60802528	60805245	HYX10512	54	55	59	80	88	71	150	60	99	45	99	119	74	81	96	68	72	75	35	4	12	62	29	73	48	50	20	19	42	46	72	32	52	25	44	25	71	47	65	76	117	99	102	117	94
chr3_60873442_hg38	chr3	60872443	60874442	HYX10513	0	2	1	18	32	17	28	5	8	11	15	9	13	6	9	6	6	8	4	3	4	12	5	4	14	21	3	10	19	15	28	13	24	15	12	20	27	33	18	28	7	10	9	18	6
chr3_61008677_hg38	chr3	61006979	61010375	HYX10516	11	72	30	34	99	86	161	85	84	41	88	85	68	89	84	41	98	43	17	6	4	56	31	34	40	36	20	19	36	21	62	23	54	36	45	23	71	40	60	80	12	7	22	13	11
chr3_61185058_hg38	chr3	61183740	61186375	HYX10518	30	47	32	38	73	80	74	64	52	32	61	54	23	44	45	35	41	40	11	2	2	30	12	27	23	34	13	15	35	25	42	19	28	21	19	30	55	34	37	51	17	13	29	17	20
chr3_61288783_hg38	chr3	61287018	61290548	HYX10522	16	113	32	53	155	85	300	111	145	66	123	128	75	62	92	54	60	78	26	3	4	61	27	76	39	21	12	18	29	33	61	26	61	22	51	43	52	28	61	71	8	12	7	16	9
chr3_62104000_hg38	chr3	62103000	62105000	HYX10534	4	9	13	4	4	7	20	10	6	2	6	9	9	9	10	6	4	9	27	12	22	16	6	15	4	3	38	15	15	9	10	10	6	15	4	8	7	9	4	7	23	22	23	11	12
chr3_62195022_hg38	chr3	62193838	62196207	HYX10535	22	25	38	18	34	46	40	14	21	12	27	19	28	32	27	24	10	31	23	16	16	31	14	26	50	55	29	16	75	53	76	33	88	31	59	39	61	53	92	82	28	22	23	12	8
chr3_62319070_hg38	chr3	62317691	62320449	HYX10537	74	59	99	96	46	80	113	42	88	99	76	69	79	43	64	75	35	73	181	80	40	71	24	95	34	52	57	46	55	90	57	59	60	54	60	44	45	49	53	57	73	54	58	40	31
chr3_62532956_hg38	chr3	62531919	62533994	HYX10541	12	31	67	2	3	4	21	16	11	6	6	9	11	7	8	25	20	47	20	10	7	26	11	47	4	6	8	16	22	19	21	8	27	22	6	4	3	5	3	4	30	22	21	14	7
chr3_63967996_hg38	chr3	63966010	63969981	HYX10566	42	67	96	50	71	106	161	102	96	50	123	122	57	68	101	67	59	82	202	112	39	100	29	99	52	82	122	127	81	79	56	66	55	73	55	44	96	57	49	82	69	77	77	100	64
chr3_63993994_hg38	chr3	63992975	63995014	HYX10569	38	39	54	21	27	86	73	50	62	30	63	70	38	45	65	43	23	59	45	28	12	38	12	58	13	29	21	23	42	40	30	20	18	27	18	22	54	22	30	28	27	18	21	38	26
chr3_64047632_hg38	chr3	64045669	64049596	HYX10572	58	152	146	9	22	34	86	41	21	20	39	39	14	26	30	54	25	106	21	8	8	117	58	124	22	37	19	21	61	60	33	34	36	38	15	10	18	24	17	18	29	26	40	35	8
chr3_64293072_hg38	chr3	64292045	64294099	HYX10580	37	94	84	3	2	8	17	16	11	13	12	18	4	9	13	24	33	37	9	1	4	37	17	33	7	7	11	14	40	23	12	18	18	18	7	6	16	8	4	7	15	25	23	12	11
chr3_65748148_hg38	chr3	65746994	65749301	HYX10609	19	31	22	17	63	32	60	48	39	34	32	28	42	27	34	30	43	39	61	67	48	21	15	28	7	16	16	28	18	16	27	23	17	18	13	13	35	21	23	38	33	36	40	57	35
chr3_65776853_hg38	chr3	65775809	65777897	HYX10612	8	41	20	41	55	40	89	29	36	22	45	50	35	39	34	28	10	27	15	8	5	17	13	38	16	18	11	8	21	27	36	21	33	13	29	14	34	24	33	25	53	55	63	164	67
chr3_65902516_hg38	chr3	65901516	65903516	HYX10618	19	29	29	8	22	23	19	20	25	13	24	21	25	29	21	22	9	25	47	44	23	26	19	18	13	16	25	16	24	14	36	7	20	8	10	11	28	28	15	17	39	37	43	49	23
chr3_66153556_hg38	chr3	66149991	66157121	HYX10624	126	276	432	55	49	90	159	95	117	65	96	99	73	90	105	144	135	221	1376	560	300	201	64	242	65	70	303	346	193	208	149	93	147	118	68	57	149	72	86	113	172	132	117	56	24
chr3_66177629_hg38	chr3	66175969	66179289	HYX10625	12	58	56	49	113	131	171	55	131	40	74	96	57	67	101	41	18	72	92	44	37	32	49	54	70	66	63	71	46	62	88	39	111	27	73	48	109	51	109	82	32	20	20	18	7
chr3_66416978_hg38	chr3	66415970	66417986	HYX10636	52	76	108	54	80	110	200	86	116	85	149	155	116	162	140	118	78	123	49	48	48	92	41	137	38	41	41	34	59	51	61	37	53	48	53	26	78	58	48	75	128	111	179	393	173
chr3_66494235_hg38	chr3	66491603	66496867	HYX10641	57	206	175	82	212	199	394	242	257	100	307	232	164	286	234	121	94	201	127	74	124	191	82	187	59	86	69	69	103	91	101	69	63	83	54	65	146	94	77	95	203	176	220	591	288
chr3_66577732_hg38	chr3	66575831	66579632	HYX10643	24	36	37	41	29	33	138	92	69	46	73	91	64	45	58	63	38	70	40	16	13	59	17	63	30	42	24	20	33	37	44	16	41	40	14	22	47	47	37	53	81	72	103	178	111
chr3_68226868_hg38	chr3	68225833	68227904	HYX10665	17	58	23	15	55	42	108	27	49	32	22	32	30	15	40	29	6	29	9	0	5	33	11	27	13	13	12	14	12	25	20	9	9	5	15	8	21	7	19	17	14	11	15	4	4
chr3_68932989_hg38	chr3	68930208	68935770	HYX10668	63	105	144	213	154	230	214	95	293	216	219	246	195	184	241	155	109	173	34	12	10	76	48	153	98	123	38	29	108	86	144	85	145	59	86	91	118	102	148	184	25	29	46	49	18
chr3_69117180_hg38	chr3	69114260	69120100	HYX10675	82	262	166	138	319	329	502	236	459	156	358	347	270	495	333	180	127	219	23	15	23	172	96	238	121	103	42	39	104	90	155	62	136	40	114	92	212	125	136	148	56	39	54	68	34
chr3_70243816_hg38	chr3	70242640	70244992	HYX10720	9	55	30	35	62	37	150	75	103	45	68	45	59	73	84	36	54	29	6	3	4	32	18	28	18	27	6	14	16	22	23	9	29	13	14	31	46	27	30	42	39	32	62	89	42
chr3_71414362_hg38	chr3	71413307	71415416	HYX10738	40	65	92	17	14	14	47	31	46	22	35	15	37	26	36	27	31	24	6	8	4	37	13	48	7	18	14	15	38	47	17	15	20	28	18	13	24	12	14	12	19	24	26	30	11
chr3_71428726_hg38	chr3	71427294	71430157	HYX10739	51	123	127	41	50	62	83	88	91	77	82	80	54	79	75	33	47	71	18	15	19	64	39	100	24	71	22	12	66	60	40	45	44	46	39	31	74	38	32	65	55	44	73	110	38
chr3_71652570_hg38	chr3	71650861	71654280	HYX10747	34	160	174	18	64	62	76	74	85	21	55	68	26	36	92	40	46	85	22	7	18	58	49	114	32	43	20	24	88	40	54	30	53	34	39	24	54	26	33	38	96	58	74	67	38
chr3_71684711_hg38	chr3	71683572	71685850	HYX10749	35	94	98	42	100	116	105	75	78	40	86	74	48	82	78	38	28	71	14	11	8	42	21	71	18	33	19	17	46	31	45	21	31	18	25	18	38	35	28	48	13	7	18	46	21
chr3_72032600_hg38	chr3	72031167	72034032	HYX10760	14	83	128	12	25	42	92	62	49	13	26	21	32	49	68	24	15	65	12	5	10	38	16	66	12	32	16	18	45	27	19	9	14	23	18	11	12	13	11	10	62	45	48	26	22
chr3_72597210_hg38	chr3	72595415	72599005	HYX10787	63	73	77	59	55	68	99	72	76	58	46	80	81	104	66	70	50	100	16	7	5	74	42	93	43	50	20	21	63	48	69	31	52	60	45	45	49	45	50	45	100	86	119	112	53
chr3_72655662_hg38	chr3	72654239	72657084	HYX10789	64	81	90	103	63	94	167	58	151	163	81	118	133	137	124	99	33	105	38	22	18	62	21	103	36	60	23	9	51	42	69	28	49	36	44	29	65	26	40	52	119	114	148	309	112
chr3_72722592_hg38	chr3	72720805	72724378	HYX10792	36	103	75	74	86	143	137	63	132	67	95	105	100	112	114	62	43	80	53	40	38	41	29	68	43	60	28	23	33	36	60	24	50	26	43	43	53	37	68	61	17	33	35	35	49
chr3_73027421_hg38	chr3	73023868	73030974	HYX10805	89	270	201	166	312	335	613	228	443	174	323	400	306	315	350	180	154	286	55	21	31	159	91	257	145	119	68	42	134	104	248	101	255	73	144	128	182	125	199	222	62	66	54	95	34
chr3_73366310_hg38	chr3	73364555	73368065	HYX10808	25	44	51	80	69	100	177	57	89	54	79	62	88	104	96	59	47	48	20	4	4	55	26	45	29	34	19	8	20	26	41	17	28	25	18	26	35	40	34	50	13	10	15	14	4
chr3_74643740_hg38	chr3	74642608	74644871	HYX10827	12	46	31	24	26	23	68	22	23	27	33	35	23	15	33	18	0	28	7	2	5	18	15	27	23	16	10	9	30	19	33	14	36	16	25	13	24	13	30	28	4	15	16	5	5
chr3_78183859_hg38	chr3	78182571	78185147	HYX10838	1	9	12	8	15	20	45	26	26	2	6	14	7	8	24	9	10	16	9	8	13	15	4	18	20	28	23	17	22	16	49	19	39	15	23	7	59	24	32	35	74	58	54	110	50
chr3_79015516_hg38	chr3	79010135	79020896	HYX10854	120	405	631	214	411	850	747	408	971	317	707	716	421	509	927	345	287	628	496	342	215	365	141	548	281	245	147	164	288	326	500	220	551	165	333	227	434	224	470	265	136	121	162	169	113
chr3_79766846_hg38	chr3	79765515	79768176	HYX10856	16	7	54	26	8	17	61	32	87	19	93	39	63	36	182	33	20	60	11	7	1	45	8	55	8	24	10	18	23	26	33	22	28	36	33	16	21	28	13	21	59	67	71	48	40
chr3_81700029_hg38	chr3	81698978	81701080	HYX10859	2	27	21	10	58	50	84	43	29	22	34	30	25	18	34	17	45	18	14	4	3	25	8	22	18	12	9	6	11	10	21	8	18	12	24	22	27	16	20	32	6	5	7	13	12
chr3_84548407_hg38	chr3	84547354	84549460	HYX10866	8	24	32	26	19	48	28	18	76	34	54	64	46	54	44	30	22	48	11	13	4	13	9	32	12	34	20	12	13	22	24	14	23	27	17	12	32	30	16	27	4	4	4	7	0
chr3_85255386_hg38	chr3	85253577	85257194	HYX10870	14	131	120	9	19	22	145	56	58	23	45	45	59	20	67	43	45	74	53	11	10	62	19	89	19	22	28	28	30	27	34	20	16	17	18	17	33	16	18	21	95	69	82	44	31
chr3_85535786_hg38	chr3	85534787	85536785	HYX10874	3	52	57	6	16	22	67	20	42	22	27	34	21	10	31	20	13	41	45	25	8	27	4	30	13	21	13	35	14	27	17	14	20	16	15	16	25	16	12	15	34	40	18	16	8
chr3_85704384_hg38	chr3	85703335	85705433	HYX10878	7	44	63	4	9	11	50	11	18	10	19	17	21	8	17	18	9	48	11	7	5	29	10	31	5	19	7	6	26	25	5	11	22	6	5	9	16	10	8	6	43	42	29	21	14
chr3_85721674_hg38	chr3	85720552	85722797	HYX10879	19	11	30	5	8	19	49	25	60	26	33	32	54	27	51	29	25	30	16	8	4	24	10	27	16	31	14	23	13	23	15	21	9	19	16	23	23	27	13	13	10	12	15	8	5
chr3_85978195_hg38	chr3	85976964	85979426	HYX10883	2	57	18	9	29	22	89	44	24	23	28	24	56	15	18	11	31	19	5	6	7	20	18	17	17	31	4	10	21	18	27	17	27	10	29	23	23	26	32	33	13	15	12	15	11
chr3_86794176_hg38	chr3	86792873	86795479	HYX10886	6	23	22	12	44	25	71	39	38	10	48	25	25	19	35	14	4	20	10	2	0	27	11	21	28	31	9	14	22	34	49	26	34	14	29	28	63	40	25	44	10	6	6	8	6
chr3_87089266_hg38	chr3	87087671	87090862	HYX10888	171	165	397	212	148	261	377	132	422	388	387	351	301	193	421	261	150	313	76	24	16	199	66	296	64	80	29	15	74	103	124	73	111	42	97	73	109	78	92	87	1	8	2	11	0
chr3_89172194_hg38	chr3	89171065	89173324	HYX10899	10	29	25	11	29	16	90	54	52	18	61	25	25	89	60	30	36	27	9	3	3	31	13	18	8	7	5	5	9	13	8	3	14	10	11	10	21	8	9	15	10	12	11	9	4
chr3_94159691_hg38	chr3	94158185	94161197	HYX10906	14	24	35	12	12	14	116	74	69	19	17	25	49	30	87	50	18	51	11	3	6	56	19	73	8	10	16	15	10	23	10	14	18	18	14	6	12	8	9	8	53	42	44	26	21
chr3_94304332_hg38	chr3	94301815	94306850	HYX10907	13	66	65	26	57	69	188	123	91	13	54	46	81	88	141	29	10	63	247	133	79	62	27	65	19	54	82	101	25	33	39	16	49	42	19	32	59	27	26	30	66	79	109	126	84
chr3_94347249_hg38	chr3	94346249	94348249	HYX10908	4	5	5	2	6	6	13	18	17	4	9	6	3	10	9	3	3	13	15	5	9	6	6	10	1	6	38	32	9	5	4	0	7	7	2	8	15	5	3	6	4	7	14	30	17
chr3_95398212_hg38	chr3	95394865	95401558	HYX10912	0	11	4	3	9	14	18	10	9	6	6	2	10	8	9	5	3	3	104	108	187	8	6	7	8	5	48	53	5	3	6	4	5	10	8	4	11	7	0	6	10	6	13	11	13
chr3_98014056_hg38	chr3	98013044	98015068	HYX10924	6	7	13	15	30	33	42	25	24	16	32	43	19	13	22	6	11	17	13	2	0	13	2	15	9	20	6	6	6	11	17	13	12	11	14	10	22	17	15	29	3	7	6	8	4
chr3_98039592_hg38	chr3	98038549	98040635	HYX10925	3	36	34	8	30	46	56	28	61	18	43	45	20	9	59	20	7	46	16	4	6	30	7	35	14	15	12	8	20	19	29	10	16	16	13	8	20	19	20	28	53	45	52	66	31
chr3_98770119_hg38	chr3	98768521	98771717	HYX10932	37	94	102	50	126	120	312	169	226	93	159	174	112	157	209	68	114	132	42	13	13	88	47	129	76	72	23	14	71	69	86	50	104	32	55	69	100	55	70	86	160	142	207	338	213
chr3_98779486_hg38	chr3	98777686	98781287	HYX10933	34	133	127	27	183	130	250	139	168	67	187	147	99	74	186	65	111	112	41	9	5	82	69	113	65	89	32	24	58	82	107	62	89	47	55	61	161	75	89	82	174	184	227	379	243
chr3_99881469_hg38	chr3	99880423	99882515	HYX10940	9	40	30	15	25	17	96	44	43	23	37	45	39	56	28	23	9	31	12	11	11	31	15	29	11	12	9	6	11	14	13	12	16	12	4	2	24	21	8	12	6	10	7	23	14
chr3_100149941_hg38	chr3	100148866	100151016	HYX10949	17	37	57	2	8	18	62	25	31	11	23	35	20	25	37	37	38	55	15	4	11	46	21	65	12	30	19	20	15	29	16	22	27	28	12	15	15	13	7	11	19	13	33	12	6
chr3_100277264_hg38	chr3	100276015	100278514	HYX10953	4	43	29	17	67	38	134	51	44	27	48	38	32	36	43	27	32	31	16	4	6	46	16	41	28	27	12	18	27	24	47	18	27	20	31	26	40	35	20	31	51	72	42	159	73
chr3_100756393_hg38	chr3	100755306	100757480	HYX10959	3	12	6	11	7	15	40	10	9	10	4	3	13	11	10	5	0	8	44	76	13	9	2	9	5	7	18	11	6	7	5	2	1	8	1	3	8	6	4	4	15	21	7	18	17
chr3_101383496_hg38	chr3	101382306	101384686	HYX10962	37	23	52	31	9	52	38	20	27	36	36	36	43	26	25	35	14	42	13	13	13	33	11	58	21	42	25	16	42	43	39	29	30	28	32	32	39	34	25	42	76	84	103	187	120
chr3_102069028_hg38	chr3	102066829	102071228	HYX10973	26	132	127	10	14	17	183	99	89	11	13	11	44	51	167	11	15	34	17	2	3	21	21	17	9	22	19	24	47	13	14	13	8	22	33	13	16	10	7	5	42	51	45	23	12
chr3_102195768_hg38	chr3	102194218	102197317	HYX10974	10	20	33	10	11	12	89	50	42	10	8	12	34	21	74	15	5	21	13	5	3	17	9	24	9	15	17	12	35	27	10	19	18	21	24	10	10	9	7	9	53	27	49	16	6
chr3_104291774_hg38	chr3	104290425	104293122	HYX10976	9	24	30	19	47	20	66	42	40	25	49	44	20	39	42	21	24	18	7	0	5	25	12	32	13	22	9	16	14	21	16	13	18	16	14	20	25	12	8	22	6	3	7	12	5
chr3_104397459_hg38	chr3	104396307	104398611	HYX10977	5	30	23	28	66	46	90	36	42	29	53	43	34	34	49	22	23	32	12	3	4	20	17	20	9	10	5	11	13	7	24	6	8	13	8	9	17	12	6	18	0	4	8	9	10
chr3_105427374_hg38	chr3	105426283	105428466	HYX10980	6	23	39	21	50	51	106	42	69	17	72	58	46	30	59	24	33	42	9	2	2	29	21	28	22	24	9	7	22	19	32	17	36	15	15	27	45	20	29	41	52	71	81	161	80
chr3_105431518_hg38	chr3	105430516	105432520	HYX10981	15	38	24	8	31	33	74	41	40	21	40	39	26	33	42	30	21	32	0	1	1	32	10	30	13	19	9	10	14	13	20	6	24	11	15	11	33	18	7	33	24	27	36	63	57
chr3_105613157_hg38	chr3	105611755	105614559	HYX10990	24	64	37	49	102	57	117	53	54	55	75	70	50	50	70	34	24	33	13	1	5	50	14	43	24	44	9	15	20	40	45	39	39	23	37	41	73	52	44	78	7	12	2	14	7
chr3_106453093_hg38	chr3	106450943	106455243	HYX10996	11	100	71	50	112	89	177	87	105	50	83	108	72	59	96	34	44	88	17	9	16	44	33	63	12	17	13	18	16	17	20	13	23	21	18	12	29	24	16	30	7	3	15	14	12
chr3_106814394_hg38	chr3	106813101	106815687	HYX10997	25	89	45	26	117	99	102	76	101	24	73	57	47	75	83	19	52	55	17	4	6	42	34	54	28	21	15	13	40	28	45	14	36	14	42	15	25	18	33	45	9	8	19	12	7
chr3_106822388_hg38	chr3	106821386	106823390	HYX10999	14	27	20	20	19	38	23	18	31	21	20	22	18	37	21	32	6	33	12	12	9	23	13	33	5	8	8	15	28	42	12	10	26	26	7	5	9	3	11	13	4	6	6	7	4
chr3_107238348_hg38	chr3	107234357	107242339	HYX11011	202	573	694	239	390	592	910	452	798	357	694	557	492	681	726	373	348	565	330	261	107	380	145	547	196	191	121	71	259	262	353	149	390	125	272	178	343	211	344	282	458	418	475	946	458
chr3_107768002_hg38	chr3	107766957	107769048	HYX11030	17	30	30	53	54	59	110	42	50	62	52	48	70	38	53	49	24	28	9	4	6	32	19	26	15	14	9	12	28	14	23	16	19	18	15	9	15	16	15	28	6	11	8	26	11
chr3_107815182_hg38	chr3	107813232	107817133	HYX11033	40	109	111	73	143	101	220	87	104	48	70	66	93	86	83	69	43	80	31	8	12	65	38	107	31	44	22	19	44	42	65	45	40	26	36	31	67	25	61	84	147	149	162	333	200
chr3_108007076_hg38	chr3	108005519	108008632	HYX11042	49	97	163	12	24	27	52	43	21	22	31	21	25	31	26	55	71	81	204	83	90	86	35	146	14	32	68	65	48	61	39	44	50	30	11	12	38	26	16	22	106	96	95	29	15
chr3_108114706_hg38	chr3	108113365	108116048	HYX11048	49	70	98	24	13	18	48	28	54	34	13	31	24	38	47	40	80	57	10	7	1	47	15	70	10	15	13	11	46	51	21	16	18	28	41	12	14	15	10	18	22	20	24	23	18
chr3_108380432_hg38	chr3	108379318	108381547	HYX11052	31	56	66	8	12	11	33	16	18	4	25	20	11	19	22	32	21	46	11	2	5	38	21	58	0	2	1	3	5	3	2	2	4	8	2	2	2	2	1	6	66	40	43	23	16
chr3_108393311_hg38	chr3	108392237	108394385	HYX11054	28	45	68	12	15	16	46	31	19	25	32	29	26	18	16	29	26	54	10	7	3	33	25	62	4	19	14	14	40	29	22	26	24	24	8	10	8	11	15	16	40	27	29	9	11
chr3_109178512_hg38	chr3	109177350	109179674	HYX11062	21	34	20	37	43	51	54	28	26	24	28	32	16	19	33	36	14	45	31	20	11	31	12	50	14	18	26	11	27	21	34	8	26	15	25	12	31	30	24	64	11	10	7	11	6
chr3_109560526_hg38	chr3	109558823	109562230	HYX11065	74	101	82	32	75	92	129	64	70	49	81	79	57	106	59	75	76	51	26	3	7	59	35	66	50	54	18	19	63	74	86	37	86	45	50	45	107	42	78	101	21	8	12	4	8
chr3_112334674_hg38	chr3	112330989	112338360	HYX11085	154	561	849	252	254	454	731	333	734	357	506	520	422	352	773	376	274	589	652	354	142	425	147	638	97	128	95	82	151	172	179	106	173	86	119	119	170	138	138	153	636	525	619	996	578
chr3_112339648_hg38	chr3	112338652	112340645	HYX11086	12	47	41	16	34	31	115	26	58	27	44	47	29	18	58	36	43	35	28	0	7	33	26	35	35	42	16	19	38	38	42	33	39	22	32	32	48	44	50	50	40	48	75	107	68
chr3_113599626_hg38	chr3	113594931	113604320	HYX11100	52	146	78	24	32	44	99	81	31	49	64	59	29	61	48	109	80	114	633	415	211	181	78	188	19	39	198	250	64	142	70	77	84	102	17	27	41	40	20	38	217	204	262	215	154
chr3_114086876_hg38	chr3	114085874	114087878	HYX11110	9	18	17	5	4	13	29	17	5	11	11	18	8	11	9	9	42	11	8	2	4	13	7	15	15	23	12	9	15	14	28	10	27	12	16	17	29	25	20	31	6	4	4	3	10
chr3_114122306_hg38	chr3	114120540	114124073	HYX11111	34	30	34	20	17	23	142	57	36	30	26	23	59	42	95	30	50	33	25	7	4	37	12	26	11	34	21	25	28	18	20	24	24	36	42	19	31	24	16	18	7	10	17	17	13
chr3_114333770_hg38	chr3	114332234	114335306	HYX11113	17	42	99	27	24	101	170	95	104	31	52	113	41	39	117	49	13	69	36	13	14	65	23	79	30	37	30	26	34	33	50	31	42	45	37	22	47	31	33	31	103	77	85	92	72
chr3_114452129_hg38	chr3	114446534	114457724	HYX11119	80	679	794	98	622	902	887	845	1479	165	1084	1092	310	516	1439	283	620	862	1167	568	275	511	223	831	420	371	539	363	383	378	610	332	793	226	513	309	555	371	582	438	659	690	717	1117	634
chr3_114585464_hg38	chr3	114583817	114587110	HYX11122	20	73	65	31	80	104	136	118	98	41	91	102	49	56	82	56	50	63	54	28	19	53	28	61	40	62	32	35	42	56	63	54	70	43	38	48	66	66	41	86	72	60	108	135	62
chr3_114639154_hg38	chr3	114638124	114640185	HYX11127	5	26	13	19	56	42	75	43	38	22	48	43	37	22	35	12	10	30	10	2	6	24	16	17	30	17	12	5	19	12	33	24	26	14	23	20	36	19	29	35	37	42	51	111	51
chr3_115624168_hg38	chr3	115622507	115625829	HYX11161	18	134	291	18	20	27	86	66	92	22	86	72	30	56	112	59	70	154	387	139	96	101	48	144	21	37	174	112	91	75	58	65	74	68	49	27	37	32	15	22	154	104	97	43	29
chr3_115838862_hg38	chr3	115836876	115840848	HYX11166	20	47	31	11	18	35	66	51	37	15	29	29	28	55	40	24	6	36	208	228	115	48	7	27	19	25	72	78	30	24	22	13	20	19	15	9	19	21	15	19	22	25	26	25	20
chr3_115899116_hg38	chr3	115896085	115902147	HYX11168	36	192	209	19	36	48	134	77	87	24	38	54	46	53	71	52	42	124	92	61	73	121	49	149	24	42	66	31	104	92	58	41	69	54	24	24	45	31	23	36	226	171	147	66	52
chr3_115927557_hg38	chr3	115926557	115928557	HYX11170	15	29	48	14	15	16	40	15	21	12	16	18	20	13	13	25	14	37	53	65	46	31	12	39	7	15	21	14	29	26	28	15	22	22	6	4	21	10	11	14	51	47	40	24	10
chr3_116023943_hg38	chr3	116022875	116025011	HYX11174	13	31	21	8	6	9	25	14	11	8	3	12	10	21	10	18	10	14	157	134	112	6	5	9	7	6	10	19	10	8	13	7	0	6	5	1	9	1	4	6	10	13	14	11	8
chr3_116051078_hg38	chr3	116048266	116053891	HYX11178	36	173	192	44	61	74	140	86	82	38	89	111	50	54	77	72	28	129	941	326	272	86	34	107	38	65	265	182	162	111	68	54	62	59	29	35	89	55	44	70	132	102	107	86	53
chr3_116280710_hg38	chr3	116279569	116281852	HYX11186	11	62	40	21	51	48	86	38	52	26	45	66	22	25	40	23	28	45	36	18	14	32	24	51	16	28	16	15	18	25	28	9	15	21	11	14	26	16	26	35	55	35	39	61	44
chr3_116288292_hg38	chr3	116287112	116289472	HYX11187	10	62	52	13	45	46	102	55	70	18	41	58	26	14	50	13	21	45	26	15	23	42	11	61	21	37	32	13	43	28	38	22	25	33	19	39	58	33	31	39	52	71	49	105	66
chr3_116511771_hg38	chr3	116509958	116513584	HYX11194	4	17	11	7	10	14	22	22	8	9	15	11	9	15	12	8	2	11	130	75	53	15	12	14	7	11	73	80	11	14	10	6	7	10	8	13	12	12	11	8	23	12	17	22	9
chr3_117487282_hg38	chr3	117486141	117488423	HYX11214	15	54	48	30	87	64	154	52	122	36	92	84	38	61	107	38	18	71	16	7	16	37	36	76	9	15	10	10	19	19	34	21	18	23	15	20	30	34	16	23	9	11	10	17	17
chr3_117921368_hg38	chr3	117919359	117923378	HYX11222	13	54	64	14	28	32	141	114	85	30	75	65	48	46	87	41	30	65	44	11	13	75	17	84	16	28	54	48	32	35	26	26	18	45	26	18	25	19	10	20	42	44	32	24	22
chr3_118942902_hg38	chr3	118941841	118943962	HYX11226	13	90	71	21	64	65	163	112	118	45	64	73	64	68	136	53	49	83	14	2	6	69	23	60	29	43	22	12	26	40	45	30	49	29	40	26	56	47	36	69	64	61	87	153	78
chr3_118971529_hg38	chr3	118968522	118974536	HYX11227	93	331	244	109	289	320	507	322	411	125	256	339	253	353	394	201	179	297	47	17	15	255	94	295	92	105	40	36	97	118	157	87	155	89	114	98	190	121	130	195	239	228	245	456	228
chr3_118991654_hg38	chr3	118984942	118998365	HYX11229	183	933	744	260	897	882	1702	906	1132	444	928	1020	660	940	1053	519	539	826	109	73	117	684	338	870	332	294	101	65	261	280	510	211	570	143	272	225	501	256	411	415	550	532	656	1220	698
chr3_119019884_hg38	chr3	119018466	119021303	HYX11231	28	144	148	30	106	122	226	130	150	80	111	141	84	89	158	81	69	125	26	4	5	85	72	164	44	54	20	13	64	61	95	43	64	42	52	38	97	59	58	78	131	99	126	249	113
chr3_119279636_hg38	chr3	119278373	119280898	HYX11233	24	52	72	22	18	47	110	54	51	44	75	64	55	45	72	60	52	76	19	6	17	69	23	96	33	51	20	16	52	53	53	33	57	34	44	19	49	27	43	28	62	69	58	47	39
chr3_119648371_hg38	chr3	119647341	119649401	HYX11245	24	45	39	12	22	31	44	33	38	42	52	32	43	36	43	44	42	56	11	1	5	49	26	51	8	32	21	16	27	30	31	24	22	30	20	22	26	26	14	12	8	11	14	14	5
chr3_120504360_hg38	chr3	120503275	120505444	HYX11262	46	71	81	10	6	14	17	8	10	8	10	16	3	14	11	19	6	24	5	8	19	24	11	31	3	22	10	12	19	15	15	12	10	12	10	5	11	8	9	10	9	11	9	13	11
chr3_120653182_hg38	chr3	120651593	120654770	HYX11268	46	81	112	13	12	28	87	57	38	14	22	17	38	36	58	56	83	59	517	382	244	88	32	105	13	28	126	166	62	56	26	16	38	41	20	11	21	17	10	9	117	85	84	45	22
chr3_121894593_hg38	chr3	121893461	121895725	HYX11284	28	23	49	12	24	38	98	38	38	25	43	51	26	19	30	43	30	58	20	9	3	53	17	56	15	30	16	15	21	33	27	19	19	47	25	18	34	28	25	32	65	69	63	58	32
chr3_121913244_hg38	chr3	121910261	121916227	HYX11285	34	61	54	32	48	62	306	116	69	96	164	86	81	65	74	74	93	83	33	12	10	137	44	78	24	36	27	23	23	33	35	32	31	37	24	13	47	27	17	18	100	84	99	89	64
chr3_121995414_hg38	chr3	121992251	121998576	HYX11286	56	92	122	72	62	176	131	116	103	99	221	142	81	126	123	86	104	106	32	18	20	73	76	105	31	83	47	46	63	78	51	59	69	81	59	43	102	66	46	62	19	23	45	23	24
chr3_122393668_hg38	chr3	122392437	122394900	HYX11289	10	26	58	15	32	54	80	46	42	12	55	48	16	18	57	25	27	48	28	9	4	45	10	59	30	32	16	16	49	45	40	30	36	29	36	15	65	35	47	61	13	4	7	12	3
chr3_122823106_hg38	chr3	122822068	122824144	HYX11296	10	40	47	9	11	16	43	16	12	7	33	16	8	11	16	18	27	39	9	1	3	30	14	43	5	14	10	18	24	12	15	9	16	16	10	6	19	8	10	15	31	30	35	30	20
chr3_122936491_hg38	chr3	122935218	122937764	HYX11298	42	55	68	46	58	80	78	44	67	51	72	66	74	71	68	51	41	44	47	18	14	44	27	48	29	55	33	24	50	73	45	27	40	30	34	41	56	39	40	66	17	22	23	22	15
chr3_122974734_hg38	chr3	122972696	122976772	HYX11301	122	140	340	66	20	110	84	70	89	80	78	76	55	57	117	114	108	217	80	48	58	123	64	200	27	47	50	61	138	117	70	44	89	73	29	29	60	35	24	42	71	87	67	42	30
chr3_123083000_hg38	chr3	123080363	123085637	HYX11307	154	322	444	86	71	142	139	98	136	132	105	155	101	80	141	136	151	244	48	46	69	144	75	274	99	80	56	37	230	197	144	100	112	110	65	50	178	115	94	206	42	41	67	64	41
chr3_123090525_hg38	chr3	123088560	123092490	HYX11308	103	130	258	154	104	232	140	78	204	168	125	163	130	105	205	130	89	170	257	149	89	86	49	163	69	99	81	56	106	99	131	79	91	91	74	59	141	81	103	144	45	33	68	86	38
chr3_123104518_hg38	chr3	123102400	123106635	HYX11309	92	181	397	74	98	120	125	61	274	79	69	102	128	84	264	84	49	117	33	21	21	70	40	164	88	79	45	42	103	122	153	88	125	54	69	70	151	101	133	170	49	53	54	36	15
chr3_123112025_hg38	chr3	123109760	123114290	HYX11310	81	60	141	65	32	66	88	48	102	67	73	71	69	58	111	50	36	80	138	186	87	56	20	76	53	43	50	37	84	72	97	66	57	51	55	32	143	65	76	116	17	27	36	33	18
chr3_123153416_hg38	chr3	123149791	123157040	HYX11312	123	111	159	157	57	154	200	137	169	246	305	200	175	134	216	137	89	131	62	38	26	98	53	136	79	160	65	72	148	126	107	121	161	137	135	93	226	131	119	166	53	70	80	98	31
chr3_123276940_hg38	chr3	123275921	123277958	HYX11315	34	65	79	8	30	31	50	52	74	11	24	26	18	37	92	32	24	57	12	7	4	38	15	62	10	30	8	14	35	30	23	23	20	19	23	18	24	16	16	17	15	15	16	22	12
chr3_123568964_hg38	chr3	123567260	123570669	HYX11326	34	89	77	97	117	116	252	94	156	113	151	116	140	177	147	77	69	107	19	19	11	78	37	89	34	55	20	22	45	34	70	38	56	25	40	44	60	41	52	71	55	74	118	245	157
chr3_123779812_hg38	chr3	123777706	123781918	HYX11337	51	73	67	155	132	216	99	81	93	107	147	188	77	82	79	71	63	83	24	4	9	35	29	60	35	46	28	28	35	33	82	41	48	38	32	27	92	53	73	78	17	17	30	27	17
chr3_125540828_hg38	chr3	125539716	125541939	HYX11396	17	38	46	19	46	59	80	47	48	28	60	50	31	38	41	32	25	46	40	10	8	56	15	42	13	22	22	14	23	28	22	11	23	32	9	18	36	30	19	28	17	42	35	42	27
chr3_126101982_hg38	chr3	126097378	126106586	HYX11403	215	152	412	132	37	131	177	113	126	263	243	160	164	118	149	248	85	212	1036	948	350	205	71	228	56	124	361	243	147	144	101	102	98	159	76	68	126	99	45	95	58	68	89	74	49
chr3_126260078_hg38	chr3	126257839	126262316	HYX11406	56	81	166	150	79	183	152	72	251	170	140	252	130	89	207	126	78	155	35	25	31	90	65	129	39	55	35	28	65	57	87	41	46	43	49	25	79	39	71	50	48	47	103	148	67
chr3_126486768_hg38	chr3	126484949	126488586	HYX11419	46	24	70	50	11	61	65	27	51	73	51	46	48	30	55	57	26	77	200	185	115	32	12	75	15	42	183	137	59	54	32	37	33	49	31	17	53	35	28	23	10	17	18	21	18
chr3_126494209_hg38	chr3	126492762	126495656	HYX11420	122	111	185	49	31	45	65	38	55	67	65	66	57	42	70	123	57	143	52	99	46	116	45	152	19	34	19	20	74	92	51	61	45	52	21	26	32	27	25	43	33	39	51	50	24
chr3_126553040_hg38	chr3	126548215	126557865	HYX11424	48	32	69	64	33	60	87	43	62	114	105	109	62	42	65	74	29	105	577	761	310	65	26	142	38	76	152	97	67	74	66	58	77	90	66	55	72	66	46	67	32	38	43	57	31
chr3_126896102_hg38	chr3	126893303	126898902	HYX11431	108	124	147	153	180	315	267	127	245	196	216	288	173	180	260	166	131	193	47	59	67	83	66	166	44	75	52	41	86	80	107	83	80	99	55	55	118	71	63	87	29	41	71	72	41
chr3_127172340_hg38	chr3	127167854	127176827	HYX11444	94	90	137	58	28	74	69	25	37	89	97	56	40	29	34	97	94	96	459	635	361	117	53	143	23	55	315	260	130	89	93	56	61	99	45	26	51	33	35	31	48	49	63	53	30
chr3_128095366_hg38	chr3	128093815	128096916	HYX11480	78	60	94	76	55	139	102	38	135	87	131	126	97	69	125	96	54	115	162	66	53	71	36	97	54	63	47	54	91	79	117	55	94	71	65	52	107	61	69	90	45	40	45	48	29
chr3_128351336_hg38	chr3	128348031	128354641	HYX11491	132	135	180	229	149	250	206	129	201	218	198	190	178	183	203	178	125	222	260	209	135	127	69	159	144	121	89	59	149	136	223	146	172	121	108	95	206	103	146	213	43	43	77	62	63
chr3_128365906_hg38	chr3	128364876	128366936	HYX11492	45	39	33	61	23	65	41	26	47	85	55	40	50	38	41	41	16	42	186	114	46	28	9	41	46	47	82	53	53	39	72	43	53	44	45	26	73	55	52	95	8	13	27	19	13
chr3_128394573_hg38	chr3	128391009	128398137	HYX11493	212	130	277	247	67	245	187	89	195	329	230	200	207	145	202	201	63	194	556	427	137	108	64	241	61	110	151	97	165	131	140	109	122	125	80	80	135	114	143	119	63	69	105	84	57
chr3_128845741_hg38	chr3	128843169	128848313	HYX11507	219	132	261	366	142	374	329	137	490	429	352	373	395	281	412	297	157	318	1644	1119	376	203	82	311	55	83	132	54	97	125	100	75	109	74	93	68	106	71	80	99	28	30	65	58	34
chr3_128865307_hg38	chr3	128863615	128866999	HYX11508	101	117	145	127	51	178	183	87	194	154	170	169	196	119	180	145	58	164	535	244	121	148	43	183	54	73	61	72	117	100	87	79	67	86	84	54	91	75	65	91	32	43	30	16	8
chr3_128945616_hg38	chr3	128944612	128946620	HYX11511	35	29	46	19	7	28	16	8	6	8	17	9	16	11	13	11	18	23	9	11	5	20	11	20	8	15	18	11	48	31	26	14	21	30	8	8	14	10	14	12	6	11	7	7	4
chr3_129101748_hg38	chr3	129100658	129102838	HYX11516	34	22	50	14	6	26	16	11	17	30	30	15	16	16	18	31	33	35	138	101	74	30	11	47	17	20	37	34	18	19	24	23	17	27	13	12	13	19	14	23	9	4	16	16	7
chr3_129384759_hg38	chr3	129381247	129388271	HYX11524	132	189	253	104	83	193	197	161	209	97	175	162	173	164	263	160	91	220	189	154	67	167	75	254	62	107	82	85	135	123	119	88	118	123	87	78	178	106	91	169	23	37	41	27	15
chr3_129393232_hg38	chr3	129390627	129395838	HYX11525	121	141	263	164	143	347	176	70	187	79	158	128	164	108	204	111	58	169	64	55	33	98	47	255	65	100	65	49	133	175	109	92	109	88	61	73	192	113	114	207	30	41	34	21	15
chr3_129482049_hg38	chr3	129480847	129483251	HYX11530	105	101	187	80	32	123	143	89	137	103	107	110	121	107	157	126	67	131	43	39	14	137	47	171	46	64	25	10	104	100	65	53	64	65	55	36	59	46	49	67	37	23	48	19	13
chr3_129612180_hg38	chr3	129610675	129613686	HYX11536	128	105	186	244	121	345	204	61	205	315	230	203	257	133	216	199	42	186	23	11	4	103	19	198	100	105	40	17	113	104	182	66	156	68	111	80	208	121	152	165	36	42	51	90	39
chr3_129686620_hg38	chr3	129682533	129690708	HYX11539	80	593	644	125	365	552	647	337	561	143	448	531	292	375	586	217	288	464	815	480	386	344	189	482	195	153	254	170	276	185	280	124	324	94	192	142	252	155	242	228	460	339	356	575	289
chr3_129735962_hg38	chr3	129734776	129737147	HYX11542	28	49	32	30	46	55	54	37	45	20	41	45	41	48	47	33	18	36	36	19	35	25	10	28	31	44	22	12	30	34	44	28	37	19	36	32	77	40	37	62	12	13	21	42	15
chr3_130259884_hg38	chr3	130258844	130260923	HYX11549	12	24	36	3	0	7	17	8	3	8	8	10	4	7	7	29	36	50	8	6	4	31	23	52	4	7	9	10	10	6	8	6	10	11	4	6	3	1	4	7	5	8	4	6	1
chr3_130929738_hg38	chr3	130928735	130930742	HYX11556	3	14	16	11	38	15	45	23	12	17	14	23	23	7	17	10	5	12	19	6	3	28	17	12	19	20	9	10	14	7	13	9	13	8	7	8	27	13	18	26	14	10	13	35	12
chr3_133403542_hg38	chr3	133400939	133406145	HYX11594	118	159	203	158	117	229	143	69	86	107	146	155	88	49	69	134	96	208	40	15	24	167	69	223	73	81	51	42	173	180	109	107	115	110	51	64	77	71	86	106	50	50	84	49	30
chr3_133927783_hg38	chr3	133926344	133929222	HYX11607	87	94	144	108	39	147	135	75	94	112	111	112	107	78	125	105	68	155	41	34	38	109	55	157	28	73	27	25	104	91	72	44	41	71	55	36	63	48	46	67	47	48	66	54	27
chr3_134215080_hg38	chr3	134212467	134217692	HYX11616	63	189	279	51	80	184	167	61	104	45	106	129	64	83	102	69	69	150	50	38	30	110	75	161	44	62	35	53	111	72	80	53	65	68	56	32	59	52	62	76	113	179	140	261	251
chr3_134223002_hg38	chr3	134222004	134224001	HYX11617	12	32	34	4	14	46	53	25	25	8	27	14	19	20	17	12	26	29	17	8	9	29	16	23	16	12	11	11	15	22	19	8	17	21	11	16	20	25	15	33	24	44	33	76	75
chr3_134681142_hg38	chr3	134680142	134682142	HYX11632	46	77	108	28	28	23	31	30	8	20	16	23	35	22	15	37	19	27	12	12	13	35	19	38	12	14	18	15	59	39	29	17	19	31	10	9	14	11	12	14	15	8	14	10	5
chr3_134831920_hg38	chr3	134830522	134833317	HYX11636	29	25	33	47	60	78	121	67	70	41	60	71	70	58	72	36	27	33	175	117	172	29	20	44	8	11	31	49	6	6	11	8	7	18	4	3	12	7	10	7	18	20	23	19	9
chr3_134905220_hg38	chr3	134903055	134907385	HYX11644	40	30	76	51	38	65	129	88	67	31	69	69	89	84	130	68	38	75	671	387	244	71	30	113	23	37	158	178	44	41	35	26	35	49	21	16	58	23	20	34	98	81	77	62	37
chr3_134955752_hg38	chr3	134953963	134957540	HYX11647	32	37	44	23	13	28	74	28	30	10	31	17	39	31	53	46	22	38	209	82	95	45	16	53	17	25	121	147	56	28	27	14	30	32	19	20	26	23	10	17	45	56	64	35	28
chr3_135133708_hg38	chr3	135131346	135136069	HYX11653	48	109	87	38	34	55	99	66	55	43	53	50	51	48	59	38	49	61	360	272	262	48	30	65	20	33	94	95	45	40	45	21	35	34	34	23	40	26	33	26	31	25	28	17	18
chr3_135800800_hg38	chr3	135799132	135802467	HYX11663	86	121	114	14	4	14	23	15	15	14	14	12	13	17	9	61	47	63	22	0	6	49	28	64	5	20	19	13	37	32	8	21	21	31	11	12	16	14	13	12	8	14	11	23	7
chr3_136789404_hg38	chr3	136785216	136793591	HYX11673	100	111	164	83	85	168	329	179	205	133	183	273	174	170	236	132	68	192	553	406	303	163	86	219	34	97	145	84	92	66	91	43	77	78	51	33	97	63	61	77	35	29	46	46	26
chr3_137032808_hg38	chr3	137031523	137034094	HYX11679	56	59	52	41	47	49	81	42	49	63	59	49	46	27	66	36	27	55	38	17	23	30	16	48	25	41	14	24	40	38	32	29	27	20	36	25	32	27	25	31	16	16	15	24	14
chr3_137821834_hg38	chr3	137820471	137823198	HYX11681	19	29	9	36	65	43	97	38	39	30	35	28	52	17	39	28	28	16	18	0	4	19	8	22	8	31	19	8	18	21	22	15	13	17	6	20	27	26	20	44	2	4	6	7	3
chr3_138470686_hg38	chr3	138467894	138473479	HYX11698	51	62	83	37	20	48	62	51	51	31	63	44	57	33	51	51	40	71	224	81	107	63	28	87	24	60	270	259	52	72	46	43	33	81	33	20	46	47	12	31	63	27	54	29	15
chr3_139289492_hg38	chr3	139287474	139291511	HYX11713	79	80	115	55	37	127	61	35	115	87	49	78	40	39	87	52	44	103	18	8	3	36	27	102	25	27	30	33	50	57	63	39	38	42	28	31	96	38	38	39	22	20	31	36	18
chr3_139295359_hg38	chr3	139294020	139296698	HYX11714	124	129	193	11	13	34	17	14	25	34	13	26	24	25	25	80	14	103	8	11	3	81	36	120	2	11	15	13	65	68	28	33	37	26	12	12	33	22	12	7	42	27	42	23	17
chr3_139448698_hg38	chr3	139443181	139454214	HYX11724	239	494	631	410	565	673	1139	449	1162	530	721	856	634	771	1132	503	426	615	102	43	42	333	243	592	49	76	63	61	77	70	74	52	84	88	56	60	121	73	66	91	18	24	34	53	25
chr3_140114316_hg38	chr3	140112294	140116338	HYX11740	61	91	124	98	147	96	123	70	72	42	82	88	48	82	63	55	60	71	25	5	16	66	31	56	44	48	20	41	74	66	66	35	61	35	41	25	64	36	48	69	21	33	21	16	10
chr3_140170982_hg38	chr3	140169886	140172079	HYX11742	16	14	14	11	9	11	19	12	8	4	12	7	3	4	6	6	1	16	1	0	0	13	3	11	16	18	9	5	20	19	24	17	19	11	13	21	49	21	36	28	9	12	11	8	4
chr3_140187246_hg38	chr3	140186211	140188281	HYX11743	30	42	34	46	64	53	51	38	45	24	52	57	31	59	44	38	44	39	10	3	11	29	24	39	13	25	15	13	31	16	29	14	25	25	15	13	45	13	17	36	15	12	13	9	3
chr3_140198894_hg38	chr3	140195580	140202207	HYX11744	70	215	114	98	228	167	305	181	190	92	205	223	125	136	139	100	114	162	38	6	10	105	71	130	71	76	28	26	98	89	138	52	79	46	70	53	151	63	96	108	19	27	30	23	20
chr3_140203629_hg38	chr3	140202628	140204630	HYX11745	30	50	57	19	48	28	32	25	14	17	25	41	14	22	23	26	20	30	9	1	6	22	15	34	16	14	6	13	28	28	34	13	24	16	18	12	40	16	9	39	11	8	7	8	6
chr3_140243446_hg38	chr3	140241746	140245147	HYX11746	67	146	173	20	35	32	40	24	17	30	26	22	25	16	15	48	42	75	23	4	4	47	22	69	26	24	19	20	76	43	45	19	21	26	21	22	37	14	24	26	19	20	15	8	3
chr3_140248960_hg38	chr3	140247716	140250204	HYX11747	26	44	37	49	65	57	81	33	35	35	44	21	45	37	38	31	57	34	15	3	2	25	15	40	17	42	19	11	33	28	37	14	35	20	27	23	32	18	27	23	9	10	11	12	2
chr3_141128411_hg38	chr3	141126231	141130591	HYX11756	140	158	246	35	5	20	68	24	29	36	37	25	37	26	23	83	30	90	78	29	36	55	26	67	7	36	51	42	137	95	30	40	38	43	18	10	16	23	19	16	39	37	22	31	15
chr3_141255816_hg38	chr3	141254820	141256812	HYX11758	54	97	114	29	25	35	88	36	58	45	46	44	59	56	57	44	45	80	11	11	8	54	34	73	11	19	12	12	61	63	23	35	30	40	14	16	31	19	15	18	49	52	54	24	15
chr3_141946464_hg38	chr3	141944298	141948631	HYX11779	44	37	46	49	31	41	34	43	39	72	50	51	54	33	36	55	12	36	357	325	147	32	13	32	13	34	73	78	43	44	27	24	29	37	20	25	49	30	12	30	9	7	10	10	10
chr3_142685524_hg38	chr3	142684139	142686910	HYX11785	18	58	35	26	52	52	89	41	63	22	44	40	33	21	54	26	50	55	15	5	3	33	20	51	23	29	10	9	28	22	31	20	31	24	19	19	20	26	27	35	19	13	9	14	11
chr3_143786135_hg38	chr3	143784325	143787945	HYX11802	48	89	110	58	73	108	155	58	84	75	71	76	92	64	68	70	65	79	25	11	19	84	29	95	55	57	19	16	69	63	89	37	86	32	71	38	92	57	83	100	117	128	144	282	181
chr3_143898110_hg38	chr3	143896878	143899342	HYX11805	9	34	39	11	42	54	54	59	36	40	53	50	21	29	49	19	12	43	2	13	10	36	14	42	24	27	17	10	18	25	36	9	32	27	19	9	25	27	27	31	59	58	54	74	48
chr3_144255826_hg38	chr3	144254817	144256836	HYX11813	2	6	9	8	11	7	17	13	9	5	11	11	7	3	12	3	2	15	6	3	4	6	3	5	10	9	4	3	10	13	15	5	18	4	11	8	21	14	17	34	13	20	8	27	38
chr3_144392717_hg38	chr3	144391717	144393717	HYX11815	5	45	20	16	42	24	67	66	37	23	35	37	21	22	33	14	28	30	20	10	3	13	14	13	31	22	12	13	18	12	41	8	38	14	25	20	32	24	31	38	5	3	8	8	8
chr3_144407474_hg38	chr3	144406350	144408597	HYX11816	10	33	24	21	61	39	73	31	52	19	31	37	25	10	36	15	27	37	29	5	11	38	25	47	29	17	11	12	16	22	37	17	20	12	17	9	19	14	30	32	27	32	24	52	39
chr3_144425054_hg38	chr3	144423968	144426139	HYX11817	3	16	15	10	23	10	13	6	3	4	8	12	8	10	6	3	1	10	29	73	62	5	3	5	8	11	12	13	12	7	14	10	18	10	14	6	14	9	9	26	59	66	35	66	45
chr3_144644041_hg38	chr3	144642878	144645204	HYX11821	21	96	33	33	52	53	86	32	52	22	61	46	47	79	54	32	34	58	34	32	21	27	20	49	26	19	25	14	29	28	34	20	33	9	20	16	30	25	27	46	2	3	4	4	1
chr3_144663211_hg38	chr3	144659822	144666600	HYX11822	34	293	139	108	280	230	548	196	320	123	300	267	202	287	276	151	162	169	35	16	22	135	80	202	77	57	36	35	78	64	152	54	175	36	123	73	122	76	147	126	21	25	27	21	21
chr3_144764218_hg38	chr3	144763039	144765396	HYX11825	11	78	27	28	108	56	119	51	56	30	73	57	24	32	52	19	32	30	26	2	7	48	46	53	23	15	7	12	18	9	30	8	12	12	12	11	30	17	24	29	6	4	10	12	5
chr3_146882552_hg38	chr3	146880801	146884302	HYX11841	3	9	7	7	16	13	46	14	6	7	8	4	11	12	14	8	4	13	400	212	89	11	8	11	11	11	42	62	13	6	12	5	6	11	12	9	7	7	3	8	9	15	11	20	10
chr3_146922210_hg38	chr3	146920601	146923820	HYX11842	1	5	3	3	2	9	15	11	4	2	3	2	2	5	2	3	2	8	227	145	70	6	2	6	1	4	15	20	3	8	1	3	6	3	3	3	3	11	7	2	7	8	5	5	5
chr3_146928000_hg38	chr3	146926227	146929772	HYX11843	4	6	4	6	3	8	18	0	8	3	10	8	4	10	2	6	4	7	236	182	112	6	3	5	1	6	65	71	5	2	10	5	9	6	4	5	6	4	1	5	8	9	3	13	3
chr3_147118401_hg38	chr3	147116510	147120292	HYX11846	4	9	11	5	10	11	36	18	13	5	15	9	10	7	10	2	14	21	263	172	49	10	7	9	4	11	57	85	14	12	9	8	7	8	5	7	11	20	10	4	14	14	11	17	14
chr3_147161581_hg38	chr3	147160399	147162763	HYX11848	2	12	8	7	11	12	14	17	4	4	6	4	3	7	9	1	0	9	83	93	33	2	0	6	3	4	30	28	3	3	4	6	2	10	3	3	12	10	3	2	2	3	3	5	1
chr3_148857900_hg38	chr3	148856226	148859575	HYX11872	4	54	32	27	49	46	102	48	61	17	47	56	58	50	78	24	36	26	112	116	61	19	24	29	17	42	41	35	15	19	46	21	45	28	31	37	45	23	32	39	10	8	21	17	6
chr3_148940374_hg38	chr3	148936872	148943877	HYX11875	61	133	131	88	215	228	389	239	345	111	249	261	180	275	295	111	151	176	285	208	294	99	64	172	74	93	90	67	70	74	125	50	116	41	76	65	146	82	106	131	20	40	46	69	28
chr3_148951612_hg38	chr3	148950132	148953092	HYX11877	11	65	30	31	71	50	176	57	71	49	75	55	68	56	54	31	86	32	13	14	17	42	23	33	23	42	18	15	28	22	49	13	42	23	30	18	32	25	36	43	7	11	3	16	6
chr3_149480117_hg38	chr3	149478849	149481385	HYX11885	30	26	30	45	26	35	70	26	53	41	50	47	47	44	56	38	12	41	9	6	2	33	22	47	4	3	5	2	6	3	11	4	10	2	8	0	6	2	5	4	12	16	21	16	15
chr3_149534571_hg38	chr3	149531499	149537643	HYX11886	62	149	117	110	216	218	330	243	212	133	267	229	144	294	247	98	136	152	52	51	32	151	74	175	109	144	41	46	84	87	180	98	151	89	123	78	209	120	164	195	27	38	35	46	29
chr3_149707331_hg38	chr3	149706056	149708606	HYX11892	17	29	22	22	64	64	111	44	42	26	38	45	47	48	37	27	12	26	8	9	10	35	18	16	21	26	12	11	23	12	29	16	17	12	23	16	43	26	26	39	6	7	15	21	21
chr3_150255644_hg38	chr3	150254043	150257246	HYX11907	27	97	115	39	51	80	114	69	71	26	55	66	40	19	48	48	31	73	21	1	13	89	25	88	21	45	11	31	48	33	32	24	28	41	21	19	46	31	33	23	53	47	52	94	36
chr3_150349825_hg38	chr3	150348700	150350950	HYX11908	19	46	40	19	60	83	88	46	46	38	65	77	41	36	39	24	10	44	4	6	1	45	8	38	28	37	11	17	23	26	37	23	33	19	26	20	43	23	40	43	38	29	62	126	82
chr3_150588409_hg38	chr3	150587305	150589513	HYX11913	24	21	27	24	36	39	76	38	37	34	47	34	34	45	46	35	23	30	24	12	10	31	6	41	23	43	17	24	28	32	62	32	26	22	34	23	54	34	43	55	16	7	12	15	11
chr3_151460993_hg38	chr3	151459889	151462097	HYX11928	23	9	38	16	12	27	47	19	21	55	30	15	31	21	40	24	7	20	9	5	3	31	6	39	7	38	8	14	26	23	17	14	19	29	8	15	34	18	14	20	41	54	78	108	67
chr3_152213444_hg38	chr3	152212359	152214530	HYX11931	5	23	17	7	30	18	41	37	15	17	26	21	20	15	23	14	18	16	10	1	1	16	9	16	24	22	9	10	14	15	24	16	18	17	21	24	47	20	26	39	23	22	26	68	39
chr3_152362042_hg38	chr3	152360445	152363638	HYX11935	10	139	70	28	232	136	257	175	156	65	145	141	93	174	149	54	74	113	34	26	31	61	45	84	69	53	29	24	46	39	70	34	86	28	60	40	84	60	82	90	78	78	87	144	78
chr3_152437060_hg38	chr3	152435964	152438157	HYX11941	8	55	61	23	59	75	102	79	83	27	50	40	50	58	68	37	33	61	17	14	11	45	22	48	20	15	21	21	27	22	33	23	40	15	34	17	34	29	30	48	24	28	36	52	24
chr3_152611916_hg38	chr3	152610767	152613065	HYX11949	11	26	24	14	26	26	81	44	51	21	48	47	31	22	50	44	22	39	20	6	6	31	14	50	31	32	10	16	20	21	29	21	24	21	29	17	37	29	24	36	61	50	55	65	29
chr3_152620803_hg38	chr3	152618854	152622752	HYX11950	20	126	125	57	117	116	255	136	172	68	145	177	76	91	170	71	65	145	30	8	11	112	39	158	81	73	22	22	61	67	93	45	115	47	68	55	105	44	97	109	115	102	104	265	102
chr3_154293796_hg38	chr3	154291960	154295631	HYX11959	18	31	30	32	79	51	121	60	51	26	43	29	35	45	40	19	10	28	18	7	5	22	14	31	10	11	16	7	13	12	8	8	12	11	10	13	14	9	8	12	48	66	59	171	80
chr3_155080912_hg38	chr3	155078159	155083666	HYX11962	14	25	63	29	4	26	122	112	250	37	43	37	48	74	348	24	16	32	37	21	21	40	18	39	18	50	24	24	38	52	24	27	22	45	77	35	28	35	17	19	23	24	25	39	14
chr3_156107274_hg38	chr3	156105981	156108567	HYX11971	25	84	77	16	9	22	44	18	13	16	20	33	15	25	14	12	19	26	36	52	70	46	16	34	8	13	16	26	46	22	12	14	26	14	13	3	7	9	6	11	17	33	30	11	11
chr3_156110826_hg38	chr3	156108657	156112995	HYX11972	31	138	191	13	35	33	64	35	33	25	35	44	40	34	28	41	51	57	415	386	197	79	43	103	2	18	122	151	71	47	22	18	30	26	16	11	16	10	12	13	67	57	60	24	10
chr3_156643630_hg38	chr3	156642268	156644993	HYX11992	38	62	89	28	38	61	138	83	78	73	75	96	50	70	101	54	39	83	31	12	13	79	28	104	20	42	35	27	42	55	42	33	52	47	46	32	47	29	26	46	102	73	89	57	35
chr3_156741593_hg38	chr3	156738453	156744733	HYX11994	29	37	56	52	52	80	93	48	67	36	48	62	51	51	32	44	10	43	293	298	165	32	28	43	21	38	111	129	42	36	34	23	30	34	23	13	32	46	37	57	14	19	23	24	20
chr3_157248097_hg38	chr3	157245645	157250549	HYX12006	105	214	171	147	252	439	521	212	375	171	255	309	277	272	363	193	148	278	32	21	24	155	93	233	38	70	18	24	45	56	78	46	60	43	49	50	112	56	66	123	6	8	12	13	10
chr3_157495908_hg38	chr3	157492840	157498975	HYX12010	20	72	58	19	56	71	94	57	63	26	64	62	27	35	51	28	25	57	242	94	158	43	27	51	31	43	24	34	45	31	44	26	22	51	28	33	31	28	36	60	18	15	32	37	25
chr3_157543162_hg38	chr3	157542020	157544303	HYX12011	45	9	34	37	5	26	60	15	40	43	49	29	40	18	55	41	7	44	22	14	12	20	5	38	8	35	18	15	20	31	35	22	17	21	18	14	17	29	7	18	4	7	9	7	6
chr3_158103532_hg38	chr3	158102396	158104669	HYX12014	15	2	17	22	12	28	18	15	11	78	57	50	16	9	10	11	11	5	39	19	14	10	3	4	6	20	13	17	9	14	14	8	13	20	8	8	37	37	9	28	3	3	6	7	5
chr3_158672406_hg38	chr3	158671175	158673637	HYX12019	40	51	71	35	19	62	96	44	49	61	95	63	68	42	60	42	17	60	206	117	34	42	26	62	33	74	78	69	77	77	76	58	66	54	67	40	90	53	48	64	76	85	89	99	63
chr3_158724338_hg38	chr3	158722427	158726250	HYX12021	76	117	202	44	34	75	90	71	50	34	84	60	79	67	65	77	75	92	78	81	74	113	37	113	24	30	30	33	52	70	56	34	35	59	26	31	53	53	36	38	19	25	33	42	18
chr3_159772133_hg38	chr3	159771131	159773135	HYX12035	36	52	49	39	76	67	104	59	96	30	74	59	63	131	55	55	71	55	4	8	4	28	15	44	43	32	11	11	39	36	91	26	86	13	41	31	54	39	62	63	20	18	27	62	31
chr3_159911509_hg38	chr3	159910253	159912765	HYX12044	30	134	83	51	126	164	244	135	161	74	176	117	108	66	163	100	141	116	26	8	11	94	43	121	37	57	26	12	34	46	61	51	43	36	36	32	71	47	57	68	20	17	33	37	9
chr3_160003966_hg38	chr3	160000519	160007413	HYX12047	57	98	108	91	131	149	232	126	169	105	178	176	132	179	160	110	107	157	85	67	98	101	58	140	59	80	32	48	65	75	107	47	77	67	54	59	102	64	76	89	33	36	53	88	39
chr3_160159659_hg38	chr3	160158659	160160659	HYX12049	5	30	26	31	39	43	69	27	24	18	37	35	15	20	27	17	28	17	15	12	9	18	11	17	10	19	7	9	21	20	34	16	15	20	19	16	28	17	28	40	7	3	9	13	9
chr3_160225634_hg38	chr3	160223404	160227865	HYX12050	117	141	548	129	27	133	126	43	114	154	127	91	175	35	110	165	49	254	691	193	67	177	33	303	40	80	198	141	212	245	124	123	152	123	67	50	77	68	58	70	120	66	75	30	25
chr3_160331481_hg38	chr3	160330087	160332875	HYX12051	6	32	30	32	63	69	97	31	54	24	33	36	37	27	30	17	22	41	6	3	7	19	13	27	13	5	12	8	14	6	13	14	16	17	10	8	14	11	26	31	2	6	12	10	10
chr3_160797202_hg38	chr3	160795501	160798903	HYX12060	22	53	43	9	34	32	84	63	30	25	40	47	18	44	25	26	25	32	158	128	65	40	22	60	7	25	36	20	36	29	26	12	30	31	10	11	22	18	10	10	32	44	37	33	33
chr3_160801777_hg38	chr3	160800288	160803266	HYX12061	35	165	203	10	23	41	109	52	41	22	62	63	32	32	52	43	18	128	49	35	34	113	30	117	30	37	18	16	77	64	34	22	45	44	18	20	39	38	22	15	73	50	42	81	60
chr3_160809225_hg38	chr3	160807444	160811006	HYX12062	54	113	174	18	24	59	89	33	64	49	72	96	38	20	55	75	70	118	164	114	87	76	24	116	18	40	74	54	113	70	46	46	33	55	21	20	47	32	13	23	83	87	105	164	109
chr3_160812302_hg38	chr3	160811008	160813595	HYX12063	17	73	83	9	17	24	82	32	20	16	45	42	22	38	34	29	74	57	27	30	22	57	27	73	12	28	19	9	60	37	23	21	24	30	6	4	21	23	2	7	60	54	50	61	31
chr3_160841961_hg38	chr3	160839808	160844114	HYX12064	24	129	127	8	17	42	54	32	20	14	27	34	28	11	19	29	31	54	474	223	100	55	28	82	5	13	67	67	55	25	25	12	30	25	10	13	28	21	10	17	66	56	43	31	23
chr3_160870159_hg38	chr3	160869157	160871161	HYX12065	7	15	18	4	8	10	29	17	9	4	12	17	22	7	16	8	5	19	10	11	13	17	11	13	10	9	14	6	12	9	7	7	9	8	8	9	32	6	1	3	8	12	9	29	9
chr3_161559169_hg38	chr3	161557206	161561132	HYX12076	23	111	112	11	29	35	70	34	48	14	42	35	25	28	46	32	44	73	32	9	17	57	25	73	21	39	24	26	58	41	40	27	32	31	23	18	42	31	26	30	92	58	73	63	34
chr3_161915162_hg38	chr3	161914165	161916159	HYX12077	10	31	38	15	38	23	82	49	40	16	42	30	27	21	34	21	7	30	19	3	4	27	11	25	16	22	9	7	37	20	37	13	26	19	32	14	27	19	21	32	34	31	31	26	13
chr3_163058600_hg38	chr3	163057607	163059592	HYX12082	3	7	6	11	8	12	20	6	15	10	7	5	11	5	12	3	5	10	6	0	2	2	3	7	8	16	7	8	5	16	20	14	7	12	13	14	13	14	17	32	0	6	1	3	0
chr3_165194180_hg38	chr3	165189989	165198372	HYX12083	195	630	1341	157	144	192	367	237	458	175	349	284	234	233	609	254	207	557	840	743	250	375	170	630	126	196	497	216	476	506	239	211	262	224	215	132	203	140	114	162	704	491	529	284	167
chr3_165207195_hg38	chr3	165206071	165208319	HYX12084	10	58	76	16	9	11	58	38	35	27	16	14	32	19	49	18	3	36	15	11	16	30	11	40	6	14	15	13	42	30	19	9	14	9	13	7	14	10	7	21	77	53	52	44	26
chr3_167814562_hg38	chr3	167812352	167816771	HYX12092	87	203	193	60	114	118	276	147	122	81	161	158	87	123	174	123	64	193	75	19	38	175	86	204	59	55	46	28	108	83	102	44	67	71	64	44	105	49	71	79	151	154	205	383	176
chr3_169699708_hg38	chr3	169698314	169701103	HYX12111	18	27	30	12	9	22	76	28	34	21	42	27	37	21	25	18	68	26	99	23	38	29	25	33	7	37	53	60	36	30	17	29	16	25	7	22	18	28	4	21	14	16	11	11	3
chr3_170622996_hg38	chr3	170621850	170624141	HYX12132	34	79	84	62	107	157	165	68	176	36	114	134	83	141	158	82	106	107	15	12	11	58	32	92	35	24	19	12	38	27	46	17	33	17	38	24	41	24	50	60	10	15	7	22	8
chr3_170651014_hg38	chr3	170649776	170652251	HYX12133	34	80	77	102	100	135	128	73	183	94	111	115	107	124	164	75	42	83	20	19	39	43	24	73	47	56	49	16	43	46	66	34	80	32	50	40	69	66	77	91	16	16	28	31	15
chr3_170702738_hg38	chr3	170701065	170704411	HYX12134	19	89	66	63	94	106	212	105	126	63	116	105	73	101	127	52	52	72	20	6	6	57	32	102	51	36	19	25	46	43	77	28	99	33	64	39	96	46	81	85	8	21	24	28	8
chr3_170740556_hg38	chr3	170737926	170743186	HYX12136	103	295	370	101	237	332	621	356	463	147	346	454	246	299	522	225	254	347	146	43	66	323	134	391	89	126	44	58	156	122	161	61	153	88	108	74	160	89	137	168	22	27	27	25	17
chr3_170760590_hg38	chr3	170759235	170761946	HYX12137	26	58	70	36	95	101	151	57	114	43	84	106	61	63	115	57	26	58	30	7	13	64	35	70	36	38	20	9	49	17	74	21	48	25	37	29	62	29	46	64	11	7	13	9	6
chr3_171115795_hg38	chr3	171114604	171116986	HYX12146	14	41	52	16	40	54	171	68	83	44	70	70	54	56	107	33	35	46	17	3	6	49	20	74	30	35	16	28	33	38	42	34	28	29	39	34	65	17	34	37	84	101	108	177	117
chr3_171135188_hg38	chr3	171133475	171136900	HYX12148	30	91	59	38	69	69	248	152	169	81	68	70	108	177	238	58	34	87	20	5	7	73	46	76	23	38	18	22	26	21	42	22	35	33	53	26	36	21	21	54	63	76	69	156	115
chr3_171306798_hg38	chr3	171305525	171308071	HYX12153	12	164	147	15	34	54	196	110	103	40	70	65	45	50	117	48	43	90	45	8	28	96	46	116	21	54	21	35	51	42	40	25	26	30	27	25	24	12	15	25	108	74	79	156	72
chr3_171317698_hg38	chr3	171316496	171318900	HYX12154	11	65	52	11	67	51	151	81	91	28	42	79	33	34	90	36	50	63	16	5	5	38	33	72	6	23	8	7	16	6	12	13	18	25	5	7	20	12	9	10	65	70	56	196	90
chr3_171334330_hg38	chr3	171333198	171335463	HYX12156	42	55	51	25	39	74	107	68	140	31	70	65	60	77	113	48	31	55	20	12	7	51	19	100	16	23	23	12	28	20	33	18	27	24	19	13	26	17	12	15	81	78	107	187	119
chr3_171375732_hg38	chr3	171373231	171378232	HYX12158	63	156	155	63	85	148	330	264	268	51	165	189	110	119	244	80	134	188	25	8	17	150	77	191	56	106	29	35	79	88	71	57	41	82	53	43	84	42	51	57	164	150	211	326	188
chr3_171383528_hg38	chr3	171382109	171384947	HYX12159	45	54	85	35	70	93	182	115	153	51	118	132	54	124	165	72	49	93	18	15	8	72	38	104	35	52	36	12	43	36	45	27	43	46	37	23	46	37	32	45	111	103	100	143	95
chr3_171393312_hg38	chr3	171392208	171394417	HYX12160	21	45	82	38	50	64	147	78	131	24	61	93	67	101	128	41	45	72	16	8	1	57	37	84	29	37	13	12	33	21	38	28	26	37	30	26	44	15	29	49	108	76	105	153	90
chr3_171863484_hg38	chr3	171862308	171864659	HYX12174	9	15	23	13	37	39	59	28	31	17	39	41	20	31	27	11	7	18	9	3	1	18	20	26	22	32	15	12	20	32	36	32	32	28	35	28	51	37	27	43	15	14	7	8	5
chr3_172699162_hg38	chr3	172697934	172700390	HYX12187	29	49	71	14	33	53	105	70	39	39	56	53	36	49	58	37	24	60	23	7	4	42	30	41	20	48	12	15	30	31	26	34	21	38	15	16	39	39	19	21	92	88	78	126	79
chr3_173585183_hg38	chr3	173583869	173586497	HYX12194	50	159	323	49	13	78	157	64	153	67	128	114	80	80	210	70	64	177	241	129	51	124	47	217	54	70	117	54	124	118	98	82	108	40	86	55	87	54	85	58	205	146	123	128	62
chr3_173827156_hg38	chr3	173825617	173828695	HYX12197	11	102	139	14	25	28	71	48	38	11	26	25	21	8	45	27	18	55	28	6	5	62	32	74	8	11	14	15	39	32	23	15	20	15	19	12	24	17	13	14	61	28	48	17	17
chr3_173946381_hg38	chr3	173944612	173948150	HYX12199	15	44	41	5	30	20	94	29	46	19	29	19	23	30	48	22	15	31	119	75	53	36	22	37	21	13	22	32	22	29	23	15	18	19	17	15	24	14	15	25	41	30	29	24	22
chr3_173958442_hg38	chr3	173956896	173959988	HYX12200	54	41	77	20	12	21	43	30	34	40	31	30	48	63	32	46	25	37	198	146	50	38	15	42	8	18	49	45	31	30	23	17	31	26	5	11	24	11	13	18	14	13	16	13	9
chr3_174440750_hg38	chr3	174438508	174442993	HYX12202	77	197	531	104	106	291	344	170	308	224	375	286	194	85	344	171	111	295	422	203	77	247	82	340	120	175	211	150	206	234	184	145	227	122	172	118	181	121	172	142	297	218	250	375	170
chr3_175477320_hg38	chr3	175475775	175478865	HYX12204	18	93	47	37	113	57	258	102	63	36	75	56	71	36	67	27	57	35	16	6	8	40	38	63	24	19	8	17	13	17	17	5	20	15	29	14	40	31	18	32	14	11	23	13	4
chr3_175606030_hg38	chr3	175605036	175607024	HYX12206	3	20	6	8	38	21	46	24	24	12	23	21	10	15	18	10	3	17	3	5	1	15	8	17	10	25	11	5	14	9	23	9	18	9	16	16	20	14	39	30	10	18	31	13	5
chr3_177053357_hg38	chr3	177047582	177059132	HYX12213	70	378	254	132	252	212	734	307	293	199	256	262	289	368	272	157	176	252	216	321	227	295	127	237	130	103	91	87	152	125	191	84	169	71	92	77	203	80	125	171	244	243	249	373	227
chr3_177325409_hg38	chr3	177324280	177326538	HYX12218	25	33	26	62	85	63	92	55	69	41	69	60	55	78	72	30	32	39	16	8	11	23	21	37	12	22	12	10	20	21	31	10	18	18	9	9	47	17	15	38	2	4	9	8	6
chr3_177440714_hg38	chr3	177438051	177443376	HYX12222	49	87	77	48	93	55	233	125	140	72	100	75	102	171	148	56	62	66	401	314	223	62	58	74	22	38	139	136	52	49	60	26	35	30	38	22	57	24	35	37	29	29	36	34	17
chr3_177591476_hg38	chr3	177588602	177594350	HYX12230	96	239	213	61	124	90	280	173	185	81	205	165	121	176	220	113	163	171	163	121	132	181	103	201	40	65	102	68	82	92	87	63	93	79	32	44	85	60	46	59	51	43	58	40	41
chr3_177619738_hg38	chr3	177617464	177622013	HYX12233	50	212	132	75	223	154	490	197	306	126	292	282	166	255	293	118	115	208	55	47	53	124	63	163	69	51	24	20	53	34	95	28	74	24	55	31	64	37	65	78	137	149	140	259	164
chr3_177642553_hg38	chr3	177641367	177643739	HYX12234	43	72	80	67	58	60	122	75	99	75	90	77	93	118	113	77	46	84	18	28	11	59	37	98	29	46	18	14	52	49	64	26	33	26	40	26	49	27	36	47	161	143	135	135	96
chr3_177657494_hg38	chr3	177656402	177658586	HYX12236	30	94	88	19	37	40	115	50	52	39	49	47	40	62	61	45	18	50	20	7	9	58	22	65	23	36	14	22	54	34	51	14	24	11	25	25	43	21	22	36	75	72	85	45	44
chr3_177730208_hg38	chr3	177729155	177731261	HYX12242	48	72	77	26	46	26	96	49	44	60	59	62	71	62	65	47	21	35	27	17	13	52	33	50	16	27	10	6	45	37	36	19	23	26	25	11	34	18	15	20	15	16	10	8	7
chr3_177751937_hg38	chr3	177750938	177752936	HYX12244	37	72	117	18	15	19	67	16	40	25	30	28	32	35	36	15	15	43	27	21	15	35	10	51	15	19	13	11	72	21	23	14	30	20	9	13	23	16	24	21	92	69	55	26	9
chr3_177960795_hg38	chr3	177958901	177962689	HYX12255	24	90	109	11	7	22	117	60	75	6	15	20	34	21	76	13	22	28	39	4	10	40	22	45	12	14	42	40	31	26	20	13	19	16	15	17	17	18	9	10	119	73	41	21	24
chr3_178059388_hg38	chr3	178057565	178061212	HYX12256	22	242	241	13	51	25	97	73	41	22	45	56	24	24	45	27	52	89	14	10	15	84	42	107	11	26	12	17	75	50	30	21	28	33	16	15	25	16	10	18	161	145	96	35	35
chr3_178072406_hg38	chr3	178070793	178074020	HYX12257	18	109	146	10	14	34	105	106	93	29	57	76	39	37	115	44	72	77	89	43	42	85	46	124	7	20	30	35	41	34	25	18	36	31	16	17	20	15	9	8	136	166	136	58	54
chr3_178536884_hg38	chr3	178535646	178538123	HYX12265	16	84	123	17	25	51	59	32	33	30	61	56	23	15	18	50	81	115	20	6	6	90	54	137	30	31	22	16	47	65	75	40	51	46	35	16	29	24	43	36	178	143	98	62	58
chr3_178699626_hg38	chr3	178698520	178700731	HYX12269	26	19	26	23	1	22	19	6	7	34	14	12	9	10	9	53	31	33	15	2	3	31	18	40	5	9	14	18	21	18	16	9	20	20	4	5	11	3	6	10	45	53	43	15	11
chr3_178715126_hg38	chr3	178713541	178716712	HYX12270	26	65	90	17	23	34	54	43	18	26	43	43	26	19	20	58	46	105	19	5	6	108	38	101	19	24	15	15	42	46	50	35	51	39	24	12	31	27	23	44	114	101	70	34	35
chr3_179038022_hg38	chr3	179036308	179039737	HYX12274	96	80	113	38	20	39	88	39	37	59	56	48	64	27	50	106	26	75	80	44	25	90	35	94	7	14	15	21	25	22	21	14	18	32	13	10	11	8	9	11	17	18	17	12	4
chr3_179511642_hg38	chr3	179510054	179513230	HYX12280	18	63	40	17	15	35	96	30	24	18	38	32	20	37	19	52	31	59	31	3	11	82	22	101	9	16	14	19	17	23	16	20	25	22	12	7	13	8	16	20	84	63	67	39	33
chr3_179527058_hg38	chr3	179525918	179528197	HYX12281	16	31	45	14	38	51	95	61	44	25	40	41	36	29	33	41	32	57	15	5	4	39	27	53	16	17	3	8	13	26	30	9	18	22	15	16	21	23	19	19	44	49	45	48	36
chr3_179733180_hg38	chr3	179731457	179734903	HYX12287	38	57	80	54	77	99	121	67	84	38	57	51	78	120	76	54	50	70	32	13	15	57	43	72	45	52	33	28	64	55	59	31	42	33	40	29	65	45	58	61	18	13	24	27	11
chr3_179929214_hg38	chr3	179927411	179931017	HYX12292	38	159	131	45	156	202	252	92	215	58	188	186	75	116	174	88	109	183	9	7	15	104	54	156	41	61	21	18	50	72	99	37	97	33	55	57	127	74	75	80	111	102	134	199	118
chr3_181266218_hg38	chr3	181265134	181267303	HYX12313	6	33	11	13	22	24	58	27	21	15	21	34	24	30	25	7	26	25	2	10	2	14	18	21	11	21	2	9	12	9	22	9	12	13	15	8	16	15	11	13	2	2	4	4	2
chr3_181383879_hg38	chr3	181381645	181386113	HYX12316	22	90	62	62	150	78	187	139	130	67	108	106	100	148	166	69	66	77	22	6	16	48	60	73	26	46	16	34	50	42	58	18	45	21	38	31	83	31	58	62	83	84	119	217	107
chr3_181418208_hg38	chr3	181417018	181419399	HYX12317	17	88	62	22	97	63	173	107	106	37	86	87	37	63	107	50	84	87	16	4	8	74	35	75	36	35	11	12	37	37	75	18	42	18	48	33	67	36	54	60	65	68	84	125	85
chr3_181457707_hg38	chr3	181452520	181462894	HYX12318	72	587	400	112	633	406	728	609	727	175	629	618	241	578	687	206	371	556	69	28	36	292	158	468	200	151	57	35	161	156	293	105	400	79	204	107	310	143	333	231	368	364	363	708	344
chr3_181715110_hg38	chr3	181714096	181716124	HYX12331	7	139	118	23	156	219	124	126	161	29	133	172	57	102	153	47	54	126	16	8	10	72	40	111	53	54	16	14	37	68	89	48	78	73	50	50	113	60	72	133	111	71	84	175	82
chr3_181756747_hg38	chr3	181755611	181757883	HYX12333	8	79	64	32	112	120	162	115	112	46	126	150	78	87	88	45	58	83	14	9	6	79	43	105	43	46	9	10	24	37	58	24	54	38	31	27	57	40	51	70	66	62	93	153	108
chr3_182108583_hg38	chr3	182107455	182109711	HYX12335	7	64	35	28	76	95	115	90	64	43	86	57	39	70	56	41	68	37	7	2	6	45	31	54	22	30	10	13	13	15	22	14	30	19	31	19	23	25	41	31	9	6	11	14	7
chr3_182364965_hg38	chr3	182363511	182366419	HYX12341	21	74	82	37	119	165	137	83	156	54	146	128	62	91	147	57	46	112	24	9	2	76	29	106	35	49	16	14	26	37	62	37	49	46	49	34	71	49	78	77	47	81	84	145	99
chr3_182509514_hg38	chr3	182508006	182511021	HYX12343	25	77	106	39	99	106	216	122	137	59	171	152	89	116	128	76	45	102	28	6	18	89	25	101	49	53	16	18	38	37	67	28	41	38	47	40	61	49	50	78	98	99	103	138	103
chr3_182911511_hg38	chr3	182909366	182913656	HYX12349	65	186	143	98	157	158	284	96	209	77	187	212	135	152	155	114	61	195	41	17	26	111	71	170	78	80	33	29	64	54	109	53	119	42	71	35	92	55	97	106	37	45	44	50	32
chr3_183392800_hg38	chr3	183391798	183393802	HYX12360	21	44	30	25	40	61	50	28	39	22	30	37	35	39	33	33	5	44	25	21	10	28	19	33	9	15	31	22	35	25	20	18	16	33	6	2	40	8	11	17	55	21	30	53	24
chr3_183408248_hg38	chr3	183407189	183409308	HYX12361	32	81	67	16	33	15	27	16	14	20	24	25	21	20	15	24	12	33	31	27	19	27	18	27	8	8	16	27	19	13	12	12	10	18	8	5	14	7	5	2	48	28	37	24	15
chr3_183710639_hg38	chr3	183709545	183711733	HYX12367	19	60	38	25	50	55	95	55	40	34	29	30	40	49	58	27	33	56	9	13	14	38	14	60	9	16	6	8	19	13	28	9	23	16	5	9	21	18	11	25	46	41	35	88	56
chr3_183923011_hg38	chr3	183921995	183924027	HYX12371	18	17	13	11	9	16	22	18	20	9	10	11	12	13	14	10	1	17	13	21	7	12	4	15	4	16	45	36	23	23	22	13	20	27	13	11	24	16	4	20	12	6	10	16	7
chr3_183987624_hg38	chr3	183986475	183988772	HYX12373	55	85	77	23	19	31	80	53	59	52	40	29	65	52	63	34	12	37	51	37	25	40	24	49	13	16	40	20	58	55	15	15	23	22	24	18	43	28	8	16	30	21	21	30	10
chr3_184005764_hg38	chr3	184004007	184007520	HYX12375	35	94	99	45	70	103	139	77	125	75	140	107	86	106	131	49	34	115	88	73	61	70	39	89	20	41	59	50	45	51	43	40	51	56	30	29	59	36	39	40	57	65	85	93	65
chr3_184691298_hg38	chr3	184689621	184692975	HYX12399	84	50	91	87	64	135	163	81	103	203	219	144	93	65	92	148	29	109	41	26	16	83	33	126	31	54	27	22	70	66	64	47	49	67	41	32	74	50	44	51	22	35	38	54	32
chr3_185116272_hg38	chr3	185114711	185117832	HYX12408	7	15	15	2	15	21	33	34	11	10	17	13	5	10	12	10	3	17	160	142	60	16	5	10	4	12	50	43	9	4	5	4	11	12	4	4	15	10	8	11	12	16	11	12	6
chr3_185439580_hg38	chr3	185438208	185440953	HYX12419	13	88	58	39	114	95	191	92	117	53	75	95	82	38	103	27	33	65	21	14	7	36	30	62	28	35	18	13	31	29	49	15	53	17	29	28	46	34	49	48	55	71	78	173	93
chr3_186476658_hg38	chr3	186474457	186478859	HYX12458	46	84	94	103	91	161	152	87	174	117	128	153	120	142	130	98	97	135	852	477	221	80	46	117	14	16	241	174	40	39	34	20	30	34	32	16	46	22	22	22	12	15	24	23	15
chr3_186612787_hg38	chr3	186611793	186613781	HYX12462	20	18	35	16	12	25	22	14	21	13	23	24	13	15	9	12	20	22	15	2	5	28	7	31	16	32	17	12	35	20	37	21	21	34	9	28	32	22	14	33	6	8	3	8	11
chr3_186616509_hg38	chr3	186614506	186618512	HYX12463	102	133	229	96	47	90	100	52	125	95	109	109	117	69	125	87	55	131	49	21	38	96	55	156	22	41	37	27	84	84	48	57	53	59	30	33	60	41	30	42	26	21	39	40	31
chr3_186991652_hg38	chr3	186990539	186992765	HYX12471	46	46	66	31	55	103	70	47	55	45	154	89	46	38	61	68	78	66	18	7	3	78	58	93	14	35	13	16	19	30	21	45	38	47	21	21	43	25	19	22	29	15	22	2	4
chr3_187220879_hg38	chr3	187219833	187221925	HYX12476	20	21	33	35	19	60	46	30	40	40	37	35	21	32	40	21	43	40	19	17	8	20	11	56	15	22	17	13	13	13	15	12	21	23	17	9	12	15	19	20	41	38	50	29	26
chr3_187368015_hg38	chr3	187365762	187370268	HYX12480	136	178	206	262	251	310	550	170	275	402	473	307	275	252	287	274	128	198	61	27	16	228	82	269	71	105	51	31	80	89	86	65	99	94	73	67	143	81	91	96	12	33	48	42	26
chr3_187837442_hg38	chr3	187835967	187838917	HYX12485	5	17	19	6	15	24	40	29	18	12	15	14	25	18	26	10	32	22	515	216	150	29	16	26	15	14	52	118	15	17	12	15	17	23	7	6	11	14	8	12	31	33	40	19	16
chr3_188005749_hg38	chr3	188002434	188009064	HYX12491	41	43	69	49	56	77	138	62	81	63	62	76	68	62	71	65	56	72	686	575	447	80	48	82	38	44	143	152	47	60	46	35	65	58	27	22	81	42	46	42	80	88	92	108	68
chr3_188198420_hg38	chr3	188196476	188200364	HYX12499	56	84	89	56	74	96	111	77	85	90	108	91	90	110	85	77	69	83	70	54	80	75	49	70	28	47	112	83	71	34	58	34	63	46	25	26	69	32	29	46	63	59	71	46	36
chr3_188534238_hg38	chr3	188533220	188535257	HYX12511	4	27	16	14	27	25	84	45	27	22	35	22	18	27	29	10	14	21	22	3	9	35	14	30	12	19	5	9	11	12	6	14	7	7	12	11	24	17	9	9	33	24	29	34	16
chr3_188693730_hg38	chr3	188692603	188694857	HYX12514	9	22	25	18	57	36	62	33	26	21	33	35	26	40	32	25	8	25	20	25	12	18	13	17	18	14	13	17	8	19	14	9	14	14	9	10	32	14	25	29	10	11	19	11	4
chr3_190073442_hg38	chr3	190072444	190074440	HYX12532	7	10	7	22	34	23	33	32	7	7	19	12	11	38	12	19	1	14	4	9	4	7	6	15	13	27	4	5	14	19	32	21	17	13	16	17	33	18	34	53	13	8	11	12	7
chr3_192621332_hg38	chr3	192619451	192623213	HYX12553	28	50	44	5	7	10	34	19	5	21	7	10	8	18	12	20	16	39	137	84	66	34	10	29	5	11	49	60	22	32	13	15	16	23	9	5	4	14	6	8	33	31	33	15	5
chr3_192652252_hg38	chr3	192651251	192653254	HYX12554	4	16	14	2	9	8	21	6	10	2	4	6	5	6	6	9	6	9	52	10	7	17	8	9	2	7	27	35	15	9	6	6	3	17	4	5	12	3	2	8	11	10	26	15	6
chr3_192727486_hg38	chr3	192725911	192729062	HYX12555	55	164	278	69	45	80	184	81	149	76	119	111	83	66	129	73	64	149	340	164	64	102	42	147	34	80	129	112	118	81	63	46	52	45	52	47	75	29	38	48	175	113	132	193	78
chr3_192803570_hg38	chr3	192802483	192804657	HYX12556	8	40	38	2	11	24	57	20	34	2	21	19	14	9	17	19	6	54	23	3	7	48	11	58	8	10	11	15	24	19	18	12	7	15	10	7	22	9	10	11	23	38	40	33	28
chr3_193124986_hg38	chr3	193123598	193126375	HYX12563	14	44	39	25	42	86	102	53	109	29	54	72	60	63	84	31	78	37	11	4	8	23	27	37	33	31	14	16	40	22	50	21	25	17	20	27	49	23	33	45	67	131	174	236	155
chr3_193554796_hg38	chr3	193553524	193556067	HYX12569	18	29	67	19	19	38	63	57	62	34	51	79	28	28	51	34	16	68	27	14	13	56	19	78	21	33	20	13	23	17	16	20	22	32	19	11	33	11	13	22	96	84	68	64	49
chr3_194047292_hg38	chr3	194045888	194048697	HYX12583	35	79	96	86	90	117	148	91	115	66	114	145	81	80	137	77	61	94	7	6	8	86	43	107	18	54	20	24	32	37	64	29	43	43	40	33	76	45	48	65	13	13	25	27	14
chr3_194737926_hg38	chr3	194735396	194740455	HYX12599	84	161	398	69	78	216	125	68	130	63	96	135	87	76	147	91	108	219	82	60	61	106	67	225	54	56	84	61	203	172	137	96	97	108	62	41	113	63	73	77	91	59	109	71	37
chr3_194985298_hg38	chr3	194984169	194986428	HYX12611	41	45	77	55	20	66	33	13	42	79	62	69	47	16	38	43	19	59	33	19	11	33	6	60	14	49	32	22	44	36	21	29	39	42	19	25	38	40	27	22	12	13	21	7	5
chr3_195095302_hg38	chr3	195094068	195096535	HYX12613	34	27	60	33	9	31	37	43	32	52	44	22	26	34	39	37	27	59	86	55	29	27	14	68	7	37	48	33	35	27	39	18	20	40	18	18	20	18	18	16	12	24	41	26	22
chr3_196191548_hg38	chr3	196185629	196197467	HYX12629	442	408	667	317	153	416	517	284	404	672	618	421	624	377	539	590	238	511	1089	1144	419	442	155	584	135	280	178	157	346	429	277	287	265	381	249	149	341	260	144	193	159	204	245	177	139
chr3_196490102_hg38	chr3	196488947	196491257	HYX12635	21	45	58	20	28	48	54	33	19	23	33	26	31	34	30	24	15	24	47	19	19	36	10	48	24	24	22	6	27	17	37	30	27	24	16	19	29	38	23	48	133	77	141	241	96
chr3_196624459_hg38	chr3	196622418	196626500	HYX12638	55	109	110	76	87	102	191	128	89	145	184	171	153	131	106	150	127	99	56	22	38	142	60	108	27	53	30	11	38	42	45	38	30	45	37	38	77	37	31	33	22	16	21	26	20
chr3_197036738_hg38	chr3	197035656	197037821	HYX12645	35	58	77	54	37	70	70	26	56	61	47	36	41	49	54	35	51	50	63	85	44	36	22	69	13	24	26	25	36	33	27	26	32	30	19	19	28	32	23	46	52	39	47	22	13
chr3_197134101_hg38	chr3	197132412	197135790	HYX12647	23	47	44	27	60	56	146	71	80	50	62	60	46	51	63	51	29	61	86	14	13	46	18	55	22	29	57	55	27	33	38	22	43	26	23	26	32	36	37	49	86	55	64	95	42
chr3_197203989_hg38	chr3	197200352	197207626	HYX12649	24	102	66	53	155	140	203	112	126	66	111	92	91	84	119	45	88	92	643	719	345	88	29	71	43	56	231	194	49	68	69	34	50	36	42	49	55	47	54	77	52	50	70	94	51
chr3_197221157_hg38	chr3	197218147	197224167	HYX12650	31	112	99	51	108	121	185	63	126	46	93	120	64	78	133	58	24	95	375	493	249	78	32	98	44	62	163	139	49	37	59	38	53	41	36	34	65	43	48	81	44	53	74	115	64
chr3_197225614_hg38	chr3	197224505	197226723	HYX12651	5	56	32	23	46	57	82	26	46	33	30	31	32	32	49	21	26	47	78	194	90	26	12	42	22	17	46	33	22	26	23	16	20	10	14	16	18	22	20	28	44	28	28	56	23
chr3_197260082_hg38	chr3	197258942	197261223	HYX12652	6	100	117	14	45	46	129	62	78	18	29	48	36	25	98	12	27	55	118	69	28	54	10	48	11	7	35	19	28	19	19	12	18	14	10	9	14	13	16	17	114	65	44	67	33
chr3_197355068_hg38	chr3	197351971	197358166	HYX12659	238	393	462	362	366	669	675	308	784	398	703	727	503	738	762	424	380	448	108	123	162	283	181	452	213	234	101	88	246	254	318	166	292	123	208	220	347	248	266	380	83	111	193	279	176
chr3_198043258_hg38	chr3	198041414	198045102	HYX12676	31	44	33	59	79	91	111	31	39	46	70	47	50	77	35	41	19	35	26	9	7	34	17	27	24	31	25	18	34	18	48	15	48	23	32	43	48	42	51	49	1	9	11	25	9
chr4_125309_hg38	chr4	123520	127098	HYX12677	130	80	309	170	54	158	215	85	244	322	264	233	279	153	255	272	57	286	334	207	46	203	53	211	61	101	92	72	114	133	121	110	114	83	90	87	70	80	87	88	49	42	37	29	16
chr4_555674_hg38	chr4	554599	556748	HYX12682	19	17	40	12	9	22	21	9	16	12	16	15	16	10	20	29	11	38	15	5	8	32	17	35	51	61	129	88	106	70	98	51	131	85	53	33	67	33	49	33	18	16	22	5	5
chr4_1091828_hg38	chr4	1090813	1092844	HYX12700	11	5	15	22	3	23	15	14	17	29	17	16	9	8	27	12	3	7	30	16	8	8	2	10	9	10	58	50	8	12	20	9	14	19	5	8	18	16	11	9	18	11	19	85	44
chr4_1239202_hg38	chr4	1237953	1240452	HYX12706	26	9	63	35	11	62	42	14	46	54	63	45	49	19	57	51	6	45	376	191	71	34	10	52	14	31	46	26	26	40	28	21	33	34	27	33	45	28	20	48	2	0	1	1	0
chr4_1676874_hg38	chr4	1674069	1679678	HYX12721	94	127	160	309	242	398	227	125	450	284	328	342	265	307	322	202	161	242	59	70	62	94	61	211	239	190	84	37	215	180	410	140	498	73	228	187	330	194	366	352	18	24	48	50	22
chr4_1992268_hg38	chr4	1990330	1994207	HYX12735	163	101	414	88	12	75	107	26	76	117	113	82	66	39	63	153	21	177	739	264	51	106	23	175	23	63	213	262	141	146	59	84	75	90	41	48	66	58	40	68	142	62	133	115	58
chr4_2084155_hg38	chr4	2082650	2085660	HYX12737	37	52	47	34	23	40	48	53	47	42	46	30	42	48	29	46	11	50	581	430	234	41	18	63	18	35	114	168	38	32	37	20	28	38	18	18	39	29	25	34	26	26	62	51	26
chr4_2950901_hg38	chr4	2949886	2951916	HYX12777	12	17	36	27	9	39	26	17	26	27	37	23	19	17	26	25	13	39	265	331	118	18	4	36	16	21	27	22	20	24	23	32	26	31	18	21	36	20	17	34	14	26	17	31	6
chr4_3021998_hg38	chr4	3020766	3023229	HYX12779	15	13	15	21	13	15	52	27	14	16	13	13	28	22	15	29	3	13	10	8	10	25	11	15	62	58	17	11	61	51	87	38	85	32	73	58	114	63	82	119	18	24	28	30	21
chr4_3127258_hg38	chr4	3126050	3128467	HYX12784	32	20	43	33	18	36	88	18	42	41	55	32	80	61	53	31	4	43	20	12	8	33	18	34	42	69	25	18	52	47	51	30	62	38	48	52	75	48	57	97	18	11	11	18	13
chr4_3277218_hg38	chr4	3276079	3278356	HYX12792	42	98	121	37	57	61	97	45	79	52	50	46	54	60	74	40	77	75	166	76	80	56	26	73	7	12	20	13	13	16	13	7	12	18	3	5	6	13	8	9	7	10	9	4	1
chr4_3321425_hg38	chr4	3319787	3323063	HYX12795	98	82	171	177	78	271	243	138	269	266	183	271	231	174	272	207	94	240	251	283	123	172	42	192	120	169	84	59	142	142	231	137	219	83	125	114	238	175	178	203	32	34	63	44	31
chr4_3324391_hg38	chr4	3323363	3325419	HYX12796	34	30	40	66	41	69	69	34	61	56	53	41	79	39	55	56	22	49	35	49	18	46	10	60	54	45	15	15	49	53	90	36	84	31	75	41	63	35	70	72	9	8	16	22	8
chr4_3773929_hg38	chr4	3769918	3777940	HYX12816	115	84	121	296	146	200	251	127	214	210	172	93	242	206	293	142	130	153	156	139	116	107	52	165	141	154	83	56	178	149	292	141	237	126	228	151	251	157	235	275	83	97	105	62	36
chr4_3829134_hg38	chr4	3826690	3831579	HYX12818	56	27	101	107	26	337	108	56	108	133	92	93	105	71	100	73	56	99	83	55	30	57	18	87	43	83	49	48	73	56	79	50	69	72	62	38	98	58	66	79	104	90	125	265	87
chr4_4560094_hg38	chr4	4558012	4562175	HYX12834	46	93	83	54	71	93	156	63	102	65	132	116	94	69	115	99	64	87	27	7	26	92	51	121	53	74	27	51	59	66	105	47	79	55	63	50	137	83	76	98	21	20	20	18	8
chr4_4820084_hg38	chr4	4818185	4821983	HYX12842	51	76	57	124	125	166	183	89	133	108	189	172	106	96	91	90	80	95	19	19	12	81	40	104	54	57	24	19	53	37	86	25	52	22	57	33	98	49	81	85	16	11	20	18	12
chr4_5470490_hg38	chr4	5469489	5471492	HYX12853	43	18	48	12	10	35	21	6	19	18	41	16	14	5	20	28	7	33	27	15	14	33	14	48	12	16	18	23	13	12	15	9	14	14	8	7	15	10	11	8	6	5	9	9	6
chr4_6032686_hg38	chr4	6031642	6033731	HYX12862	41	34	70	39	10	44	83	50	51	52	49	88	60	52	73	56	35	89	13	14	15	63	27	90	18	25	22	15	32	42	28	18	30	36	17	12	31	21	13	30	51	66	80	48	27
chr4_6056430_hg38	chr4	6054013	6058848	HYX12863	209	141	316	130	36	120	144	81	209	144	111	92	138	100	242	158	56	211	32	16	3	150	59	248	18	50	43	38	66	67	37	41	48	79	38	26	42	29	15	23	42	38	50	21	16
chr4_6086342_hg38	chr4	6085019	6087665	HYX12865	85	148	205	27	4	39	100	63	83	69	74	101	76	46	103	89	27	145	14	11	8	107	36	144	15	38	15	18	66	46	33	37	43	63	32	16	33	27	22	16	18	19	22	16	10
chr4_6094898_hg38	chr4	6093027	6096770	HYX12866	137	191	304	22	8	33	99	64	87	73	78	38	60	50	105	105	64	157	29	22	39	135	52	156	13	24	49	94	61	84	45	37	27	51	28	23	28	23	6	13	45	38	55	22	19
chr4_6112959_hg38	chr4	6111688	6114230	HYX12867	45	48	99	10	3	13	47	28	78	19	41	35	24	38	63	43	25	63	77	56	37	40	19	58	21	33	22	21	33	32	29	27	30	33	25	13	26	24	22	15	31	37	44	21	10
chr4_6772118_hg38	chr4	6770361	6773875	HYX12895	69	79	92	177	101	196	165	105	189	152	142	154	146	109	172	113	78	143	278	134	63	81	29	122	44	63	105	83	58	58	78	46	68	67	42	40	95	68	68	96	17	30	38	60	48
chr4_6856822_hg38	chr4	6855066	6858577	HYX12897	21	91	98	50	120	123	239	100	119	55	88	89	97	82	115	91	70	75	46	10	10	87	24	83	34	45	25	20	62	54	88	40	66	36	52	39	103	55	56	107	83	85	105	253	114
chr4_7103834_hg38	chr4	7100877	7106791	HYX12911	207	182	400	489	157	555	461	163	716	627	565	595	475	372	628	355	115	477	274	138	52	210	60	416	166	156	83	43	182	190	316	129	322	123	204	139	176	158	280	250	36	33	57	45	22
chr4_7314155_hg38	chr4	7311657	7316653	HYX12918	156	262	546	384	339	886	392	188	1208	433	768	995	402	449	1050	306	182	711	43	43	15	149	118	681	242	161	79	39	203	190	393	157	467	90	236	139	225	161	354	333	29	41	47	32	22
chr4_7342958_hg38	chr4	7341762	7344153	HYX12920	55	104	188	174	138	318	167	102	425	271	331	309	168	214	345	170	131	251	51	52	39	87	53	207	78	56	27	29	60	58	83	32	76	34	65	25	87	50	112	85	29	24	27	17	9
chr4_7351720_hg38	chr4	7349472	7353967	HYX12921	131	422	619	270	387	858	439	227	1220	346	933	985	274	500	1025	294	425	769	72	99	63	161	164	672	112	80	39	43	122	81	222	68	130	72	105	51	138	74	178	159	21	17	33	27	15
chr4_7361436_hg38	chr4	7360253	7362620	HYX12922	67	134	225	154	129	304	202	88	462	179	290	340	221	215	433	147	114	263	24	28	10	89	56	264	66	55	16	8	88	58	121	41	98	47	74	41	99	40	114	102	18	13	19	17	9
chr4_7370883_hg38	chr4	7369862	7371904	HYX12923	50	86	150	125	72	217	128	60	256	154	186	216	135	116	210	115	36	167	19	31	7	54	24	148	53	43	20	17	71	61	106	43	95	40	60	39	94	47	96	79	17	12	19	10	6
chr4_7382008_hg38	chr4	7380867	7383148	HYX12924	63	102	251	169	123	344	126	53	392	202	233	367	131	119	320	136	93	287	26	13	8	79	43	273	43	47	27	13	53	44	62	20	55	27	46	21	42	33	54	61	13	19	25	18	6
chr4_7392002_hg38	chr4	7390551	7393454	HYX12925	74	117	155	213	140	343	130	64	298	215	258	365	110	162	237	110	71	206	21	34	8	45	35	179	58	51	34	15	89	43	92	41	64	45	61	29	95	60	78	74	22	17	41	12	9
chr4_7451817_hg38	chr4	7450690	7452944	HYX12927	24	19	47	69	41	144	27	30	59	58	65	54	42	27	57	50	43	65	15	13	9	12	21	60	45	56	19	19	40	35	71	40	61	27	53	38	59	44	63	82	10	13	18	8	11
chr4_7517597_hg38	chr4	7514365	7520829	HYX12933	130	145	254	143	121	308	115	77	202	159	149	194	125	143	198	136	52	199	104	145	91	108	54	222	61	70	94	68	165	136	126	69	113	93	77	51	98	61	105	84	80	58	112	45	25
chr4_7744208_hg38	chr4	7743038	7745379	HYX12941	48	73	112	85	85	149	48	49	100	84	150	98	53	59	84	70	72	107	21	9	6	51	25	114	25	37	27	21	50	47	67	42	37	46	42	15	40	37	48	51	7	15	13	15	5
chr4_7828602_hg38	chr4	7827262	7829942	HYX12946	41	181	181	11	30	58	86	75	68	28	79	47	59	71	70	67	104	116	25	16	17	91	52	131	13	23	21	17	76	41	17	29	29	33	12	9	21	5	10	14	32	22	28	22	17
chr4_7961256_hg38	chr4	7958234	7964278	HYX12949	191	312	497	162	117	226	166	130	253	139	134	183	143	189	305	198	134	278	62	116	58	173	93	300	36	69	57	47	179	178	94	74	73	92	60	40	102	57	66	91	58	45	58	74	32
chr4_8049548_hg38	chr4	8045328	8053767	HYX12955	441	433	1256	279	120	329	335	173	358	380	238	342	341	295	400	366	220	524	274	254	97	348	107	574	116	197	137	97	383	419	270	222	264	218	141	90	320	155	142	201	257	165	204	145	80
chr4_8071138_hg38	chr4	8068036	8074240	HYX12956	338	296	1180	220	82	242	258	122	437	278	217	197	220	174	572	253	88	453	175	134	91	249	69	603	134	179	88	95	517	504	243	211	259	213	207	123	260	161	172	238	396	269	310	125	76
chr4_8402328_hg38	chr4	8400663	8403993	HYX12970	87	102	167	194	72	271	198	87	217	280	182	233	196	140	194	161	44	186	57	58	11	86	30	172	79	87	51	30	89	85	119	78	98	82	67	49	101	69	94	116	32	33	61	70	41
chr4_10296516_hg38	chr4	10294830	10298202	HYX12990	23	109	45	62	158	134	201	115	126	71	139	166	58	77	100	46	130	66	30	6	11	63	29	81	41	33	27	19	34	18	64	25	51	25	34	23	47	31	60	61	15	13	17	16	9
chr4_10303796_hg38	chr4	10302447	10305146	HYX12991	3	19	20	22	42	61	34	33	30	18	20	44	18	30	28	16	7	29	16	5	0	12	11	29	40	23	13	25	27	30	69	13	57	21	31	19	35	25	42	62	3	5	3	12	1
chr4_10461525_hg38	chr4	10460445	10462605	HYX12994	16	8	32	46	5	44	21	13	20	35	19	20	20	11	18	25	10	22	62	19	11	22	9	27	15	21	12	17	18	21	17	6	19	18	20	12	13	16	21	20	22	39	42	28	19
chr4_10897738_hg38	chr4	10896116	10899361	HYX12999	10	13	12	10	1	10	20	12	5	4	7	7	9	2	3	8	7	12	73	96	76	9	12	8	5	4	41	32	12	15	7	9	8	15	9	7	7	7	3	6	6	3	7	16	5
chr4_11367435_hg38	chr4	11366353	11368517	HYX13004	12	20	55	16	31	51	52	39	22	15	55	25	21	15	29	22	28	33	27	20	27	25	21	30	16	33	27	20	25	32	26	23	27	23	21	15	32	25	23	27	50	32	64	56	34
chr4_12005929_hg38	chr4	12004867	12006991	HYX13009	8	69	71	5	10	9	35	13	10	5	9	9	12	6	18	9	14	17	10	4	6	27	6	17	4	6	9	11	31	12	11	5	11	12	6	3	4	3	4	4	38	29	15	10	5
chr4_12178814_hg38	chr4	12177039	12180589	HYX13010	24	96	122	8	3	10	15	24	14	5	9	12	14	5	7	9	10	28	21	1	4	31	8	24	8	14	7	23	37	36	4	15	14	18	6	6	5	6	9	2	30	36	24	17	12
chr4_12254419_hg38	chr4	12253266	12255572	HYX13012	7	110	101	2	7	2	9	3	5	5	12	8	5	4	3	10	26	27	8	2	1	31	30	48	4	6	7	11	79	35	20	6	23	15	6	4	6	5	3	11	68	42	43	14	14
chr4_12271121_hg38	chr4	12270119	12272123	HYX13013	4	47	40	2	3	6	7	4	1	5	2	4	4	3	0	5	3	10	5	0	0	9	4	9	3	9	3	9	27	7	7	6	10	6	0	5	2	4	3	4	39	10	15	6	5
chr4_12410060_hg38	chr4	12408398	12411722	HYX13014	34	120	136	3	4	8	53	24	19	2	9	15	17	27	17	18	25	33	14	4	4	42	11	39	6	4	5	8	71	29	10	7	12	14	5	8	10	6	2	2	83	56	55	15	11
chr4_13990157_hg38	chr4	13988057	13992257	HYX13035	21	99	102	25	77	54	175	136	154	32	60	66	65	109	241	33	50	79	80	50	42	63	40	91	38	63	38	32	34	60	72	37	51	44	70	52	80	39	38	46	31	46	51	16	15
chr4_14771314_hg38	chr4	14770314	14772314	HYX13045	9	32	21	13	20	20	43	35	27	10	27	23	29	25	32	17	26	27	6	0	4	37	10	24	26	33	10	16	12	15	33	8	22	14	18	20	28	26	26	23	12	6	12	14	8
chr4_15668574_hg38	chr4	15666895	15670254	HYX13067	35	106	37	58	133	78	248	108	92	85	64	61	128	135	69	40	48	53	7	13	1	37	27	37	25	17	4	10	18	21	21	7	23	13	18	21	43	21	21	18	8	3	5	10	6
chr4_16232181_hg38	chr4	16231159	16233203	HYX13082	6	56	68	12	82	50	193	87	64	26	28	37	44	27	65	11	63	51	5	5	2	58	21	72	24	18	6	6	17	24	28	18	35	15	19	19	32	21	24	26	112	99	89	161	112
chr4_16521072_hg38	chr4	16519781	16522364	HYX13086	58	96	105	52	88	90	108	73	119	45	80	82	77	148	123	72	61	93	10	1	5	77	49	88	36	28	16	14	62	64	61	30	51	25	31	26	64	25	30	46	46	51	36	31	23
chr4_16524642_hg38	chr4	16522769	16526515	HYX13087	63	211	146	92	206	204	295	131	182	79	128	149	112	113	194	98	124	162	16	4	7	115	105	138	57	56	18	24	84	87	126	38	89	50	56	44	112	53	75	98	92	71	84	46	27
chr4_16653242_hg38	chr4	16651794	16654691	HYX13091	31	164	111	56	81	68	150	66	80	42	57	72	71	72	73	43	83	106	9	5	20	89	37	135	39	40	16	16	50	43	63	35	43	37	27	18	72	31	46	61	24	43	33	13	12
chr4_16659776_hg38	chr4	16657947	16661606	HYX13092	30	221	70	70	158	135	238	142	187	51	97	91	102	82	142	81	134	112	16	1	9	93	64	137	50	42	18	11	43	48	72	34	84	27	51	35	88	50	66	81	39	36	32	20	7
chr4_16897956_hg38	chr4	16895682	16900230	HYX13103	55	247	359	42	75	95	145	130	205	46	113	130	68	130	216	64	129	264	24	3	14	149	73	265	25	43	18	13	101	84	78	45	66	40	50	21	47	44	46	43	235	156	151	92	39
chr4_18663751_hg38	chr4	18661812	18665690	HYX13124	17	72	48	34	116	61	131	106	104	43	124	87	83	99	97	66	65	58	6	6	29	42	42	50	29	34	19	15	15	30	38	33	27	20	32	21	42	30	22	58	5	17	9	14	13
chr4_20266658_hg38	chr4	20265553	20267762	HYX13127	7	31	27	1	27	15	117	54	30	16	38	28	41	37	36	17	50	37	8	2	0	40	20	22	40	55	13	5	19	58	50	43	46	31	39	33	75	40	39	59	8	6	10	14	9
chr4_21857325_hg38	chr4	21855835	21858815	HYX13144	58	28	36	11	6	3	23	8	10	23	18	15	13	9	18	33	9	14	151	135	49	20	2	23	3	13	39	42	16	21	9	11	11	22	7	7	8	12	7	5	12	13	21	6	8
chr4_21887540_hg38	chr4	21885392	21889689	HYX13147	15	208	187	7	12	12	73	47	62	9	11	21	15	28	103	17	27	82	24	16	8	64	22	98	6	12	10	25	59	39	15	19	39	22	21	9	6	2	7	5	148	83	51	22	16
chr4_22093768_hg38	chr4	22090325	22097210	HYX13151	4	11	17	9	14	22	86	65	17	19	28	29	22	23	36	15	7	27	319	203	113	28	9	30	11	17	189	168	12	16	18	9	24	26	7	9	15	16	9	7	24	34	35	19	12
chr4_23035446_hg38	chr4	23034299	23036594	HYX13159	43	36	48	14	2	8	17	6	8	4	5	2	11	7	7	36	16	44	10	2	2	44	17	55	6	9	10	15	41	33	14	20	21	28	5	0	7	7	2	3	10	12	8	7	2
chr4_24261325_hg38	chr4	24260243	24262407	HYX13170	26	66	54	32	39	51	91	30	58	45	49	49	39	34	38	43	31	34	15	4	11	39	23	45	6	25	18	6	21	23	21	14	20	18	15	17	18	19	25	24	9	15	15	9	4
chr4_25173282_hg38	chr4	25170848	25175717	HYX13198	100	160	267	55	69	172	225	93	99	51	89	66	101	68	156	105	52	133	33	11	9	126	48	99	20	40	38	30	96	80	42	44	67	83	32	24	50	42	37	37	114	74	44	20	14
chr4_25400620_hg38	chr4	25399378	25401862	HYX13203	71	126	234	25	21	41	46	20	41	31	39	26	16	24	28	48	27	61	21	5	11	59	32	89	18	33	23	18	143	83	41	34	39	40	23	23	48	34	28	37	97	63	73	56	45
chr4_25673524_hg38	chr4	25670560	25676489	HYX13209	18	28	30	17	11	32	28	15	14	21	14	22	19	20	19	17	9	26	221	200	105	16	16	21	15	17	69	45	27	20	18	18	35	34	11	14	26	21	14	14	12	9	19	17	14
chr4_25809384_hg38	chr4	25805390	25813377	HYX13211	80	122	167	43	25	52	103	61	33	49	47	24	64	60	50	99	47	107	1762	1283	555	119	42	110	20	50	524	376	119	98	47	54	71	95	29	13	35	28	21	23	126	97	115	90	63
chr4_27702835_hg38	chr4	27701503	27704167	HYX13247	1	51	26	9	42	47	130	61	61	32	74	51	34	23	42	29	15	42	8	1	5	28	21	36	10	20	8	7	7	13	30	13	10	16	15	18	43	14	14	22	35	30	47	85	69
chr4_30720734_hg38	chr4	30716070	30725397	HYX13251	261	381	1546	159	40	217	317	185	567	383	548	493	329	219	711	339	164	702	64	22	10	425	84	864	121	267	83	64	550	581	261	276	310	294	216	174	307	143	111	148	864	598	602	371	314
chr4_30839886_hg38	chr4	30838785	30840987	HYX13253	2	81	67	9	13	8	42	28	16	9	17	19	11	3	11	11	7	23	9	0	0	27	16	37	1	16	7	5	21	18	11	7	13	14	7	6	12	6	5	5	65	52	25	30	43
chr4_35525252_hg38	chr4	35523812	35526691	HYX13255	19	52	49	70	91	88	96	43	109	72	104	112	94	108	117	43	56	44	8	10	5	21	17	48	41	48	18	10	33	33	80	23	54	17	55	38	87	36	74	81	10	5	6	12	10
chr4_36165084_hg38	chr4	36164057	36166111	HYX13263	11	79	52	14	65	63	156	70	107	35	77	84	43	40	86	30	25	73	13	4	1	73	30	95	35	41	17	13	43	33	44	14	53	18	28	28	55	32	39	40	52	71	96	149	78
chr4_36269722_hg38	chr4	36268588	36270857	HYX13271	6	156	88	20	144	87	200	138	211	49	174	141	71	79	195	60	109	98	7	5	17	70	46	112	59	46	15	10	34	44	75	29	104	18	67	28	59	43	78	58	141	124	98	293	165
chr4_37043872_hg38	chr4	37042868	37044875	HYX13275	9	54	57	3	2	4	11	8	1	4	2	3	7	2	9	9	10	16	7	6	1	19	13	26	1	3	7	14	19	19	3	7	3	5	2	1	5	1	1	3	33	33	18	8	2
chr4_37244502_hg38	chr4	37240397	37248607	HYX13276	97	240	488	33	27	45	58	20	22	40	102	79	19	13	27	108	73	243	51	12	6	171	50	293	7	27	43	33	146	156	51	58	85	67	17	15	20	22	13	15	274	235	226	58	53
chr4_38315172_hg38	chr4	38312987	38317358	HYX13302	79	211	136	189	208	298	351	206	334	191	308	251	243	419	291	193	151	197	32	13	18	105	73	168	75	73	27	29	58	55	100	44	113	54	61	56	144	60	85	98	26	18	37	30	22
chr4_38868873_hg38	chr4	38866210	38871536	HYX13316	138	176	296	281	168	447	567	174	525	387	523	427	449	260	479	366	148	376	118	58	54	247	77	328	55	131	40	38	83	104	95	76	82	64	82	91	99	98	84	109	73	72	99	116	69
chr4_38925048_hg38	chr4	38921779	38928317	HYX13319	121	384	318	232	321	332	793	342	520	265	451	429	436	441	486	327	167	384	63	61	33	273	134	360	86	121	39	28	91	104	154	68	151	58	96	71	185	90	134	157	42	47	54	50	31
chr4_38948346_hg38	chr4	38945764	38950929	HYX13320	67	233	188	71	103	149	260	97	196	91	132	135	131	120	164	102	130	187	383	189	128	142	92	215	46	67	90	139	74	77	69	58	71	83	41	41	65	61	48	66	42	46	66	42	14
chr4_39062700_hg38	chr4	39061586	39063815	HYX13325	19	53	70	14	41	39	112	62	61	38	54	65	31	18	52	46	33	65	36	10	9	61	21	73	23	27	13	23	38	39	41	30	36	25	28	22	51	18	23	32	48	51	41	58	42
chr4_39307662_hg38	chr4	39305927	39309396	HYX13328	67	148	120	81	93	136	142	63	115	53	119	128	122	139	99	82	45	110	43	28	18	97	43	118	51	46	31	58	77	58	85	34	58	45	56	36	73	57	67	90	62	40	67	41	24
chr4_40992798_hg38	chr4	40991691	40993906	HYX13361	28	33	51	40	39	76	120	50	85	38	68	53	58	95	80	48	95	66	12	3	8	38	35	59	24	32	17	17	36	37	43	25	29	25	18	28	45	28	22	41	64	59	72	55	31
chr4_41544784_hg38	chr4	41543596	41545972	HYX13385	31	95	85	18	76	75	130	67	75	24	97	72	48	45	86	39	81	133	20	14	6	84	58	130	22	46	16	10	56	48	34	35	48	39	33	26	62	44	29	43	110	99	125	75	38
chr4_41560826_hg38	chr4	41559722	41561929	HYX13386	18	103	99	20	64	98	121	58	60	48	66	54	45	64	64	41	47	124	22	8	22	80	39	125	16	35	14	19	49	49	45	36	44	46	28	22	67	45	36	41	91	99	119	100	67
chr4_42292604_hg38	chr4	42291335	42293873	HYX13402	27	29	41	51	61	73	50	31	64	28	39	61	35	44	64	29	17	55	9	6	7	24	8	49	39	12	12	16	29	18	69	10	54	15	28	15	34	27	36	44	7	8	7	5	4
chr4_42817978_hg38	chr4	42816811	42819146	HYX13421	10	22	27	9	32	38	73	33	41	14	34	27	27	17	43	19	34	25	9	0	1	22	8	33	28	42	13	14	24	32	46	23	53	13	44	28	68	28	54	48	54	65	73	121	76
chr4_42955984_hg38	chr4	42954840	42957127	HYX13426	11	86	56	3	13	5	45	22	19	10	18	15	6	11	17	31	27	62	39	12	29	60	23	58	12	13	30	32	39	33	28	19	42	32	8	5	16	10	8	12	82	65	87	39	23
chr4_44147176_hg38	chr4	44146077	44148275	HYX13430	10	106	130	5	4	9	18	12	16	2	15	11	6	1	17	12	42	44	11	0	2	45	22	62	4	11	15	9	45	28	13	15	14	17	4	8	8	4	1	14	6	11	4	5	3
chr4_44326408_hg38	chr4	44324741	44328075	HYX13432	1	12	11	7	25	15	55	74	31	6	8	6	24	9	30	9	3	13	109	84	28	8	7	12	3	4	21	24	5	8	7	2	14	4	6	2	1	3	3	3	9	11	5	8	9
chr4_44726410_hg38	chr4	44724673	44728146	HYX13436	74	132	358	105	73	184	296	105	181	212	251	229	182	93	219	137	108	201	460	223	66	191	31	217	70	89	123	91	126	153	127	85	104	82	107	58	137	84	92	96	226	153	171	181	105
chr4_45284170_hg38	chr4	45282599	45285742	HYX13437	85	69	94	16	9	17	34	2	5	13	11	5	19	17	9	48	35	37	21	12	5	26	10	59	3	6	20	10	71	61	21	20	26	21	7	5	15	6	5	7	2	8	4	8	11
chr4_46124406_hg38	chr4	46123024	46125787	HYX13442	35	51	101	24	30	51	90	42	64	34	72	64	22	19	56	46	30	89	27	3	9	88	14	112	16	39	14	12	51	49	38	33	34	41	28	19	28	35	27	37	89	91	89	65	45
chr4_46946432_hg38	chr4	46943584	46949279	HYX13444	38	279	264	16	20	24	178	105	82	30	37	42	59	37	126	77	108	193	23	7	11	173	61	236	17	43	19	20	117	92	45	51	57	57	22	17	21	27	12	19	217	131	141	45	31
chr4_47032078_hg38	chr4	47030274	47033881	HYX13446	93	138	466	89	52	140	229	124	311	191	212	229	161	146	386	172	66	331	191	114	40	253	36	372	60	125	99	85	120	162	140	101	117	109	109	85	89	58	53	86	209	220	203	180	138
chr4_47076481_hg38	chr4	47075229	47077733	HYX13447	28	70	79	14	27	31	144	106	58	40	60	55	60	28	92	66	101	66	18	7	7	78	43	98	9	23	13	10	29	17	17	25	18	37	18	14	29	11	6	6	52	92	69	58	47
chr4_47272506_hg38	chr4	47268508	47276505	HYX13450	69	220	205	16	53	39	372	177	185	67	99	111	108	53	216	113	63	153	116	58	49	252	63	227	38	78	67	106	85	101	47	53	58	78	52	25	43	38	17	32	224	233	183	118	95
chr4_47810877_hg38	chr4	47809781	47811973	HYX13455	13	82	55	1	5	6	15	5	2	1	7	2	1	12	3	8	18	32	5	10	2	32	14	33	6	4	7	16	25	21	5	12	14	16	5	6	2	3	7	4	7	6	8	12	3
chr4_48641800_hg38	chr4	48639345	48644255	HYX13468	18	184	119	59	251	171	388	137	302	82	189	198	145	150	226	74	53	174	21	23	16	107	52	149	95	69	31	14	76	62	115	36	138	38	79	73	104	77	127	110	152	154	202	522	258
chr4_48647636_hg38	chr4	48645893	48649380	HYX13469	15	93	58	36	145	105	212	93	144	54	69	90	60	61	98	32	65	78	11	11	6	44	26	78	38	21	9	13	35	29	49	25	55	20	37	26	53	30	62	67	67	81	84	211	105
chr4_48766410_hg38	chr4	48765377	48767442	HYX13471	17	30	31	26	52	86	77	36	57	32	49	45	48	36	71	36	52	46	17	1	11	35	15	24	25	37	12	9	30	33	37	28	36	21	35	29	49	38	36	62	8	8	17	17	18
chr4_51836842_hg38	chr4	51835685	51837999	HYX13480	13	18	10	26	40	36	92	21	42	24	37	44	16	35	22	23	28	22	6	10	5	17	13	21	13	23	11	15	16	21	32	17	20	14	31	17	44	19	13	29	5	8	6	8	10
chr4_52297778_hg38	chr4	52295658	52299899	HYX13490	6	15	6	4	6	8	26	27	8	6	17	4	9	8	9	6	3	9	267	113	168	10	6	8	8	13	92	94	15	24	14	11	9	23	8	12	28	14	10	12	15	12	21	12	13
chr4_52645737_hg38	chr4	52643263	52648211	HYX13492	40	91	126	20	33	57	143	76	66	46	75	57	54	60	76	69	39	92	222	156	115	72	32	65	19	40	78	52	67	50	44	47	59	64	25	24	56	37	27	39	66	73	74	53	49
chr4_52838422_hg38	chr4	52837026	52839819	HYX13497	26	36	31	65	57	76	108	73	59	50	74	54	80	71	66	57	20	59	19	4	6	56	31	48	10	30	21	20	18	18	26	12	25	30	11	6	30	21	9	19	8	8	17	12	10
chr4_52853452_hg38	chr4	52851363	52855541	HYX13499	44	109	82	20	27	53	111	76	34	28	34	24	35	54	58	64	28	53	33	11	24	86	39	73	15	22	24	25	42	35	25	13	22	23	20	9	29	7	5	11	22	16	25	19	14
chr4_52866056_hg38	chr4	52860608	52871504	HYX13500	245	290	492	303	107	347	405	173	365	356	339	320	299	267	333	354	201	469	1384	1013	539	341	121	545	93	156	345	306	248	272	235	139	195	174	125	85	228	128	132	167	298	206	311	274	153
chr4_52874552_hg38	chr4	52873158	52875947	HYX13501	22	27	22	29	42	59	63	43	39	35	22	39	22	47	35	27	9	32	62	114	63	27	19	25	11	37	25	27	28	20	36	22	28	27	18	6	45	20	24	33	17	24	27	27	22
chr4_53196472_hg38	chr4	53195471	53197473	HYX13506	4	20	15	11	25	22	57	22	21	7	29	19	12	9	12	10	20	25	16	2	4	13	4	13	4	25	8	11	23	13	24	17	13	13	14	12	25	12	25	29	15	23	21	39	26
chr4_53542649_hg38	chr4	53541519	53543779	HYX13510	14	112	90	3	7	11	89	41	35	16	15	24	19	10	48	22	5	53	31	8	5	47	19	55	5	7	11	8	51	25	20	7	13	12	11	10	13	7	2	4	97	46	58	40	17
chr4_53789938_hg38	chr4	53788543	53791332	HYX13517	24	46	33	56	56	92	96	41	72	34	79	82	46	45	63	47	19	52	20	2	7	14	20	56	29	33	15	12	17	27	31	23	39	26	16	45	68	29	39	59	11	13	13	16	17
chr4_54685221_hg38	chr4	54683647	54686795	HYX13528	26	49	38	36	23	70	157	102	121	45	97	129	82	129	115	31	68	65	34	9	7	30	49	37	23	32	23	19	39	34	38	31	20	32	21	22	55	20	31	37	12	19	20	13	16
chr4_54851528_hg38	chr4	54849254	54853801	HYX13534	18	96	86	48	141	126	233	139	259	61	164	183	96	126	195	48	83	109	25	10	3	86	52	132	50	43	14	21	46	42	68	25	57	37	45	32	63	40	59	56	23	11	25	12	8
chr4_55079832_hg38	chr4	55078300	55081364	HYX13538	27	66	79	11	36	44	133	55	106	53	89	87	67	66	118	40	134	92	18	3	4	40	23	79	36	56	24	25	38	47	71	40	60	27	57	40	55	49	49	73	14	28	17	20	13
chr4_55086828_hg38	chr4	55082255	55091402	HYX13539	79	313	202	122	249	249	727	303	552	208	481	479	291	424	492	240	282	299	57	20	19	219	158	249	215	190	71	57	173	182	339	147	309	79	271	183	326	184	290	265	62	66	66	60	28
chr4_55553546_hg38	chr4	55552243	55554850	HYX13551	8	23	35	16	26	33	51	26	31	22	30	34	22	16	42	13	32	27	13	5	6	24	7	38	35	32	12	17	38	37	37	45	34	36	33	22	32	38	36	49	15	14	24	19	6
chr4_55948574_hg38	chr4	55946626	55950521	HYX13553	78	125	352	86	67	191	211	107	237	117	266	210	127	81	255	125	102	234	161	98	52	153	46	223	48	82	84	44	111	117	108	72	96	80	85	54	92	58	68	58	139	101	129	145	78
chr4_56314237_hg38	chr4	56309217	56319257	HYX13555	92	71	84	113	33	80	235	104	72	268	172	172	150	69	77	187	35	142	129	53	50	148	54	165	26	62	89	85	52	95	58	54	53	80	39	29	52	48	42	51	173	152	233	157	115
chr4_56323785_hg38	chr4	56322411	56325159	HYX13556	27	34	45	26	16	21	119	54	47	101	56	70	59	38	63	75	17	56	32	12	7	86	18	78	12	22	17	20	12	14	19	16	17	39	13	7	28	19	4	14	62	50	61	56	30
chr4_56409926_hg38	chr4	56408091	56411761	HYX13557	12	37	61	19	38	47	88	68	38	46	38	40	35	19	39	33	27	66	115	73	48	71	24	78	11	19	31	40	29	32	32	17	19	20	12	7	15	18	20	25	43	54	29	39	22
chr4_56704261_hg38	chr4	56702768	56705754	HYX13566	47	38	49	23	24	39	105	64	26	54	59	52	63	47	51	87	30	53	32	17	24	95	32	73	20	36	20	19	28	15	24	28	20	37	26	13	33	29	20	25	72	64	97	68	55
chr4_56757862_hg38	chr4	56756636	56759088	HYX13567	54	76	138	30	23	48	77	39	48	48	84	43	67	38	70	63	43	72	15	3	3	75	20	84	10	32	21	13	39	28	22	27	40	41	20	12	37	29	7	24	19	17	20	23	26
chr4_57157514_hg38	chr4	57155409	57159620	HYX13582	69	74	122	98	107	191	190	97	153	92	156	106	142	115	156	98	64	118	23	4	4	93	50	141	58	75	33	29	79	73	123	64	89	55	70	59	102	52	89	111	27	40	37	20	16
chr4_59339524_hg38	chr4	59337592	59341457	HYX13590	14	55	33	21	59	44	96	41	40	31	53	47	39	37	31	20	33	32	5	2	6	17	18	38	42	36	10	15	24	36	52	22	48	13	44	41	64	26	54	59	10	10	6	25	13
chr4_61427942_hg38	chr4	61426488	61429395	HYX13595	40	66	37	52	64	35	100	49	84	82	85	84	68	73	72	45	16	73	18	14	5	36	20	75	16	26	24	22	17	21	21	17	41	23	19	29	41	29	18	17	35	43	54	84	73
chr4_61444326_hg38	chr4	61443328	61445324	HYX13596	11	48	25	16	35	15	89	28	38	33	32	29	47	35	42	26	23	49	14	1	3	33	18	34	17	19	6	16	16	25	23	21	21	16	18	19	48	29	17	21	29	39	30	35	44
chr4_61741150_hg38	chr4	61739797	61742504	HYX13598	11	70	56	14	26	23	98	56	22	35	46	38	22	39	43	27	19	50	30	17	15	55	12	65	6	21	21	14	25	30	24	17	27	16	16	9	35	19	21	12	62	70	59	48	56
chr4_65669240_hg38	chr4	65666657	65671823	HYX13602	110	238	722	111	54	267	145	130	248	124	212	168	123	91	138	140	152	379	95	55	19	197	55	423	34	115	203	107	234	301	151	149	160	144	81	62	97	82	43	76	407	287	243	132	76
chr4_67465470_hg38	chr4	67464053	67466888	HYX13608	55	74	61	63	81	61	104	66	69	75	74	83	79	115	79	70	76	48	28	4	9	52	35	51	17	28	19	11	33	40	44	18	24	24	23	27	40	27	22	33	13	21	19	20	14
chr4_68063256_hg38	chr4	68061680	68064833	HYX13612	17	62	59	30	105	99	180	84	131	32	99	89	77	81	105	33	64	47	23	6	3	43	23	54	35	37	8	18	9	28	33	20	29	13	30	34	57	31	41	38	7	2	6	6	4
chr4_68168252_hg38	chr4	68166158	68170347	HYX13613	6	99	106	7	6	9	60	23	17	6	8	7	10	18	16	10	1	27	133	168	84	23	14	31	6	11	39	61	32	14	12	13	16	13	5	3	13	7	8	9	28	12	12	8	2
chr4_68373722_hg38	chr4	68372727	68374717	HYX13614	0	0	0	0	0	0	0	0	0	0	0	0	0	0	0	0	0	0	0	0	0	0	0	1	20	18	15	15	13	18	19	11	26	15	19	11	20	12	12	19	5	4	6	11	9
chr4_70722460_hg38	chr4	70721178	70723741	HYX13616	61	138	277	53	78	140	237	130	179	42	139	140	103	89	180	89	85	178	268	67	38	136	45	184	50	85	96	72	99	90	97	70	115	49	92	54	103	57	74	85	150	126	106	187	91
chr4_70731668_hg38	chr4	70730672	70732665	HYX13618	33	50	35	50	50	59	102	39	55	43	42	57	92	66	65	38	31	37	24	6	13	38	17	47	28	39	9	7	37	31	38	26	38	28	27	24	68	28	44	51	13	12	14	16	3
chr4_70927946_hg38	chr4	70927073	70928818	HYX13623	15	33	30	11	17	26	47	39	14	12	38	27	20	19	18	31	10	30	10	4	10	25	12	51	5	25	13	11	20	40	26	18	22	23	8	6	24	10	15	18	80	64	40	23	14
chr4_71235080_hg38	chr4	71232887	71237272	HYX13627	31	118	163	27	55	61	137	110	144	44	80	91	41	110	175	74	46	156	211	175	167	111	48	148	17	27	62	63	57	67	44	34	33	40	28	18	47	37	24	32	104	88	103	67	36
chr4_71301265_hg38	chr4	71299572	71302958	HYX13629	22	31	47	44	16	36	64	74	63	63	57	48	73	87	72	43	22	68	60	60	44	38	27	61	17	47	48	35	31	27	26	28	28	44	31	14	28	21	12	17	57	61	62	42	31
chr4_71368010_hg38	chr4	71366029	71369992	HYX13630	10	21	18	16	8	21	70	52	17	19	22	33	31	26	27	28	13	26	228	162	117	31	16	31	7	18	47	60	15	11	9	11	17	23	12	11	11	12	10	8	33	44	42	14	18
chr4_71487478_hg38	chr4	71486354	71488603	HYX13632	4	26	21	5	12	20	88	38	19	14	37	32	22	5	30	13	40	41	10	2	1	33	8	21	3	15	2	7	6	14	7	4	6	11	14	7	10	11	10	6	39	26	13	26	23
chr4_71539215_hg38	chr4	71534832	71543598	HYX13633	26	23	70	20	26	35	196	153	81	41	78	84	56	62	139	47	37	58	407	196	161	76	36	99	12	55	98	144	46	56	31	30	34	50	43	15	31	21	8	16	49	76	64	55	54
chr4_73528598_hg38	chr4	73527152	73530044	HYX13648	22	83	73	2	15	12	73	67	72	3	4	5	18	26	36	11	14	36	6	1	0	31	15	39	7	14	13	10	39	29	8	10	27	11	18	10	6	6	7	3	83	44	36	12	4
chr4_73681424_hg38	chr4	73680270	73682578	HYX13651	7	142	82	7	3	7	20	7	5	15	13	17	3	0	6	18	21	22	14	0	6	21	5	36	3	3	8	8	42	13	3	2	12	9	7	2	6	5	2	2	35	20	11	17	13
chr4_74038942_hg38	chr4	74037252	74040633	HYX13653	56	75	155	64	47	115	117	63	93	97	138	102	87	43	112	64	45	111	23	8	2	91	36	102	33	59	16	15	46	50	51	57	36	43	43	20	56	56	32	50	4	3	9	16	4
chr4_74530388_hg38	chr4	74528647	74532129	HYX13656	10	45	20	29	99	74	81	58	43	16	46	42	32	23	53	23	22	25	18	1	2	29	25	30	36	25	15	10	19	16	66	15	44	20	31	14	18	25	51	49	75	95	147	251	161
chr4_75886074_hg38	chr4	75885063	75887084	HYX13679	8	6	2	12	8	8	20	8	10	7	12	10	30	18	10	4	1	3	10	4	3	3	0	10	9	32	35	62	15	27	13	11	21	28	22	18	35	25	14	26	1	2	2	5	0
chr4_76087958_hg38	chr4	76084552	76091364	HYX13685	81	160	116	100	231	235	343	180	151	111	146	108	140	145	152	86	106	114	61	42	38	139	63	115	41	72	35	40	81	61	70	46	46	45	48	48	95	50	53	60	17	25	32	30	13
chr4_76447696_hg38	chr4	76445913	76449480	HYX13694	16	36	41	13	41	59	104	64	43	41	66	82	34	35	59	38	29	75	25	5	19	81	24	85	3	25	13	15	18	23	26	12	24	22	16	19	27	21	20	20	32	46	27	44	20
chr4_76523528_hg38	chr4	76522368	76524689	HYX13696	19	23	18	12	3	9	12	12	9	5	9	11	8	11	3	15	3	11	147	31	61	10	4	16	4	13	41	32	18	10	16	10	14	14	3	4	17	3	5	5	20	22	38	68	44
chr4_76587337_hg38	chr4	76585079	76589595	HYX13697	35	95	138	27	12	40	76	33	34	47	51	39	32	20	48	38	7	56	279	146	142	84	29	84	16	33	89	62	56	34	31	27	22	43	18	19	24	23	16	15	98	73	108	76	32
chr4_76716169_hg38	chr4	76715024	76717314	HYX13703	13	102	99	5	7	11	17	17	6	2	18	16	8	11	10	17	20	74	82	52	42	37	22	59	4	20	35	32	37	30	9	15	17	16	8	6	10	10	8	5	82	54	41	29	14
chr4_76759682_hg38	chr4	76758681	76760683	HYX13707	27	73	83	10	20	14	34	13	14	13	16	14	7	9	12	31	13	64	109	12	27	45	14	61	7	15	33	48	31	32	20	16	30	36	8	7	11	9	6	22	53	34	41	46	22
chr4_77083230_hg38	chr4	77082209	77084252	HYX13715	23	26	29	10	22	21	24	18	26	15	22	17	21	17	18	18	7	19	73	78	54	14	5	21	11	20	56	59	33	20	14	14	8	25	13	8	17	15	13	17	7	22	20	23	18
chr4_77563476_hg38	chr4	77560941	77566011	HYX13719	87	123	85	10	8	19	166	49	25	9	8	10	85	45	24	63	49	62	79	13	11	67	22	86	5	12	21	20	33	36	19	13	14	29	13	5	16	14	10	12	15	12	21	18	14
chr4_78175476_hg38	chr4	78174478	78176475	HYX13726	10	12	21	2	3	11	25	15	12	6	6	8	7	5	6	12	7	13	9	2	3	18	7	19	1	20	53	33	8	13	12	12	16	24	4	5	7	15	7	14	19	25	24	13	10
chr4_78222815_hg38	chr4	78221753	78223877	HYX13727	10	15	20	10	22	21	59	22	40	10	14	22	21	18	45	14	4	15	12	3	2	17	8	15	13	37	17	15	19	25	19	18	22	25	37	17	22	27	16	32	31	44	37	48	30
chr4_78963680_hg38	chr4	78962553	78964806	HYX13737	27	122	91	5	7	9	25	14	8	12	20	23	7	8	8	20	33	45	8	0	8	37	23	57	5	16	11	18	55	56	23	20	28	44	9	4	19	12	8	8	28	17	18	13	15
chr4_79623055_hg38	chr4	79621378	79624732	HYX13742	12	122	125	3	13	8	27	10	5	6	17	20	5	4	7	13	4	44	21	4	7	30	15	50	8	11	25	19	33	40	17	12	18	25	6	12	17	17	5	14	20	20	36	14	9
chr4_81839910_hg38	chr4	81838448	81841372	HYX13764	13	64	56	31	67	58	119	39	46	23	42	49	46	48	39	20	33	34	12	12	19	24	17	33	7	18	10	10	12	16	20	12	16	19	13	16	14	10	16	14	17	25	36	13	9
chr4_81875348_hg38	chr4	81874299	81876398	HYX13765	8	51	72	8	13	19	52	33	22	13	25	29	11	14	25	22	31	30	22	5	2	35	15	43	8	15	13	12	37	24	14	15	16	16	8	5	12	19	6	11	85	57	57	28	22
chr4_82268458_hg38	chr4	82267390	82269527	HYX13769	8	40	38	22	25	38	73	21	49	13	58	64	21	13	49	17	29	45	10	9	5	34	20	32	8	12	9	8	15	12	22	6	9	12	10	10	18	9	15	31	10	13	9	30	9
chr4_82620348_hg38	chr4	82618338	82622359	HYX13775	73	128	116	161	198	238	243	122	283	152	251	260	140	218	226	159	203	183	21	10	17	107	94	172	119	148	32	36	113	121	218	98	181	80	120	101	232	129	167	233	43	38	71	58	46
chr4_82628242_hg38	chr4	82624065	82632419	HYX13776	202	358	339	346	483	614	652	260	635	401	627	644	397	490	549	374	281	452	62	32	53	280	152	405	248	233	92	78	201	246	348	169	393	139	243	218	481	243	324	395	66	84	97	136	79
chr4_84848069_hg38	chr4	84846224	84849914	HYX13810	36	76	112	25	66	76	179	74	125	28	82	91	68	60	130	61	32	113	39	19	22	78	31	117	24	33	20	16	43	22	43	18	28	28	37	23	33	19	22	30	95	71	84	205	84
chr4_84854292_hg38	chr4	84850845	84857740	HYX13811	60	196	184	103	207	214	398	173	266	111	184	255	195	207	216	153	110	228	83	48	43	151	72	205	95	79	54	45	73	46	112	56	126	61	80	68	136	86	133	109	201	203	142	515	281
chr4_85677124_hg38	chr4	85676050	85678197	HYX13822	20	56	51	8	36	33	70	68	62	35	45	57	34	70	71	18	15	44	12	6	8	33	18	34	15	21	17	19	24	24	27	16	27	24	17	27	26	23	14	21	9	6	11	8	3
chr4_85796876_hg38	chr4	85795727	85798026	HYX13826	17	42	48	30	36	34	62	30	52	29	49	44	35	67	43	26	20	52	10	3	2	42	20	38	10	13	9	11	21	17	17	12	10	17	14	12	18	10	22	13	8	7	8	5	1
chr4_85932850_hg38	chr4	85931634	85934067	HYX13830	11	62	113	9	9	22	56	30	28	25	44	42	25	35	38	23	23	38	6	10	1	43	20	41	6	16	8	10	42	43	22	16	9	28	11	15	24	17	8	7	44	46	59	41	28
chr4_86358198_hg38	chr4	86355018	86361377	HYX13836	116	667	917	95	285	481	600	361	667	136	435	491	215	343	619	249	333	624	718	167	124	366	156	567	197	136	315	177	325	258	300	135	346	131	239	95	214	154	273	180	508	350	392	506	281
chr4_86391809_hg38	chr4	86390654	86392964	HYX13838	17	101	95	6	4	13	44	14	30	11	14	15	11	18	36	15	29	49	7	6	5	41	17	46	11	13	7	9	38	23	12	10	21	16	14	6	11	6	9	11	29	18	22	20	1
chr4_86542034_hg38	chr4	86540111	86543958	HYX13843	55	88	98	30	35	40	138	83	80	74	77	68	86	83	68	74	113	93	15	4	10	106	46	141	14	25	20	23	45	28	28	23	33	31	18	14	41	25	10	15	155	143	132	45	30
chr4_87093631_hg38	chr4	87092199	87095063	HYX13858	40	112	146	40	97	128	169	86	120	59	124	98	88	96	98	71	63	113	39	55	31	103	32	120	36	45	28	35	47	42	55	40	54	43	34	25	71	49	31	75	30	33	49	54	38
chr4_87108432_hg38	chr4	87107432	87109433	HYX13859	17	70	79	12	39	46	115	76	52	23	36	46	34	52	61	40	32	52	16	14	7	47	16	55	10	20	38	30	39	21	23	28	22	19	16	10	25	25	8	29	62	39	40	47	32
chr4_87120940_hg38	chr4	87119543	87122337	HYX13860	42	140	223	29	45	64	125	88	76	53	64	76	75	78	76	65	57	90	16	26	15	107	33	121	23	45	16	30	80	68	67	58	64	63	28	22	49	36	32	46	102	88	97	115	64
chr4_87526566_hg38	chr4	87519703	87533429	HYX13869	178	1269	1647	73	155	256	648	508	537	204	508	448	224	286	601	380	555	1062	475	100	85	884	289	1124	68	281	98	87	462	384	270	257	336	268	118	99	234	185	92	131	881	803	669	544	328
chr4_87615540_hg38	chr4	87614050	87617031	HYX13870	40	42	71	96	55	90	52	22	70	40	54	60	37	26	61	48	31	78	29	26	45	26	21	47	20	20	17	14	49	29	54	25	41	34	11	12	45	20	33	40	5	8	10	7	8
chr4_87680624_hg38	chr4	87676554	87684694	HYX13872	63	314	259	79	175	260	288	203	211	108	215	194	154	189	239	129	135	222	946	439	335	167	95	241	52	75	37	45	152	114	121	94	101	77	63	45	136	71	80	98	157	158	178	166	99
chr4_88158072_hg38	chr4	88156121	88160022	HYX13884	40	48	144	33	14	48	100	37	96	82	98	65	77	52	108	54	43	102	17	3	7	60	18	90	16	69	19	23	83	91	48	69	73	81	73	60	47	76	19	44	121	115	97	98	50
chr4_88752798_hg38	chr4	88751660	88753937	HYX13905	14	48	79	19	18	17	44	26	15	16	30	29	25	33	20	20	17	45	152	135	64	37	16	35	10	28	35	31	35	20	14	19	15	9	2	15	16	14	4	14	51	41	43	45	34
chr4_88792684_hg38	chr4	88791590	88793779	HYX13907	8	78	74	20	80	60	116	85	51	50	56	67	33	11	49	23	35	66	8	7	10	74	38	79	17	33	12	12	19	27	14	13	20	12	15	12	24	23	24	32	61	53	37	47	44
chr4_88820860_hg38	chr4	88816971	88824750	HYX13909	61	249	341	103	212	298	421	255	267	103	321	348	179	192	305	129	171	338	140	77	56	244	101	330	49	107	58	58	74	89	86	87	78	87	53	45	117	79	65	91	187	178	182	232	132
chr4_89807425_hg38	chr4	89804964	89809886	HYX13929	10	44	48	13	38	28	96	40	27	25	27	29	45	29	28	27	42	32	328	223	123	38	22	50	17	19	52	125	25	19	25	16	21	25	12	21	26	23	14	27	20	21	27	17	8
chr4_89829456_hg38	chr4	89827640	89831273	HYX13930	20	142	87	44	157	139	221	115	122	66	119	129	91	113	140	64	80	112	42	36	36	67	43	88	34	39	18	22	37	40	48	19	57	18	30	32	63	35	58	70	13	14	10	12	9
chr4_91191776_hg38	chr4	91190691	91192861	HYX13934	2	12	14	11	34	22	27	14	12	2	7	16	10	13	9	13	4	14	21	4	7	11	15	9	22	27	14	12	16	11	27	19	32	15	22	19	35	14	36	38	2	5	4	6	2
chr4_92305433_hg38	chr4	92301664	92309202	HYX13935	89	194	645	130	70	756	342	218	1058	177	431	661	241	161	1120	178	144	623	914	1039	216	237	83	650	52	105	592	372	141	164	78	122	105	140	134	81	49	72	34	58	280	244	217	157	106
chr4_93618004_hg38	chr4	93617005	93619004	HYX13943	6	14	39	9	42	82	70	30	51	18	31	51	19	8	41	15	24	26	11	3	5	15	9	44	22	17	8	12	15	8	22	11	7	14	20	17	31	20	19	35	22	31	42	24	23
chr4_94253453_hg38	chr4	94252329	94254577	HYX13947	5	28	17	22	38	37	85	36	30	17	30	27	19	10	21	16	1	25	10	7	2	27	13	18	12	21	9	12	30	15	24	14	29	16	17	25	23	28	19	40	33	35	35	116	72
chr4_94457892_hg38	chr4	94456887	94458897	HYX13948	3	14	26	11	37	38	63	50	26	19	38	32	21	30	28	10	17	18	3	3	9	25	11	28	12	17	3	10	10	12	23	12	7	10	7	5	20	14	18	14	27	30	25	44	24
chr4_94996324_hg38	chr4	94994978	94997670	HYX13951	11	32	66	12	18	32	65	45	44	18	50	57	25	18	47	24	17	56	12	16	9	44	14	78	12	31	14	15	24	27	9	21	20	36	10	9	21	16	17	20	82	57	45	43	28
chr4_95051574_hg38	chr4	95050546	95052603	HYX13952	10	30	47	20	8	20	44	28	32	26	27	51	23	25	32	33	5	41	7	3	9	25	10	50	9	18	10	6	8	13	13	9	12	15	8	13	16	19	9	19	39	47	21	30	16
chr4_95741782_hg38	chr4	95737870	95745693	HYX13973	72	364	225	231	525	418	802	255	572	251	413	450	354	345	479	220	199	370	45	20	22	189	114	327	149	105	42	37	103	81	214	68	252	54	139	102	215	101	216	223	37	29	46	80	49
chr4_96542927_hg38	chr4	96541285	96544569	HYX13977	15	62	23	44	133	76	220	135	91	45	79	78	55	99	85	52	66	52	16	5	6	48	19	54	43	35	13	8	28	13	43	20	61	12	26	26	40	30	63	54	9	9	8	8	9
chr4_97151138_hg38	chr4	97147902	97154375	HYX13981	6	51	27	3	22	16	53	20	16	7	19	14	19	7	24	9	6	23	148	102	34	16	9	21	14	18	193	118	25	22	11	11	17	16	13	15	15	9	15	14	33	29	33	29	19
chr4_98558812_hg38	chr4	98557746	98559878	HYX13993	31	141	108	32	100	142	197	105	118	39	64	93	80	61	124	62	66	102	138	73	42	98	37	116	35	59	40	57	66	52	73	48	56	45	37	47	68	53	63	57	109	82	120	240	86
chr4_98701160_hg38	chr4	98699693	98702627	HYX14004	44	132	122	5	8	9	18	18	9	7	12	10	8	4	13	46	65	71	22	8	9	92	39	84	7	8	16	31	54	65	19	33	32	33	7	9	6	9	9	11	22	8	17	20	10
chr4_99324996_hg38	chr4	99322717	99327276	HYX14012	17	48	47	15	17	25	90	47	43	25	51	41	26	29	45	30	3	35	12	5	17	39	17	51	9	17	122	152	16	24	16	16	11	21	12	9	15	13	10	19	9	7	9	4	3
chr4_99998770_hg38	chr4	99997437	100000104	HYX14020	8	38	44	26	39	33	120	44	39	22	34	24	47	44	56	11	9	31	12	10	10	20	10	40	13	27	9	11	30	17	17	10	13	12	20	8	25	16	15	11	39	19	22	11	15
chr4_100093829_hg38	chr4	100091842	100095816	HYX14021	29	131	132	18	36	51	148	117	107	16	48	61	62	53	127	42	50	91	41	44	38	82	41	117	17	31	38	17	58	55	39	39	41	35	30	18	37	26	17	23	80	69	73	43	31
chr4_100424750_hg38	chr4	100420219	100429282	HYX14024	43	312	323	22	33	51	213	215	210	15	57	36	71	77	262	60	56	120	181	105	112	134	63	152	30	44	121	74	116	94	47	40	70	49	46	36	31	39	20	22	340	153	140	70	37
chr4_100485323_hg38	chr4	100481935	100488711	HYX14025	15	78	75	8	12	11	36	16	8	7	10	6	4	9	8	12	5	24	966	456	204	13	20	23	6	8	247	178	39	22	12	4	17	10	5	12	13	5	4	9	107	46	30	27	8
chr4_100516382_hg38	chr4	100513599	100519164	HYX14026	7	108	96	10	22	34	115	199	152	16	86	62	54	80	149	23	63	108	15	31	35	41	30	102	27	69	30	37	48	53	39	55	50	51	47	32	41	57	12	19	89	88	69	48	27
chr4_100591536_hg38	chr4	100590536	100592537	HYX14029	3	12	19	4	7	6	11	8	7	11	6	3	11	10	6	9	2	12	60	41	28	15	9	16	5	13	46	22	10	11	7	10	9	11	2	9	5	6	4	3	23	35	14	16	2
chr4_101029256_hg38	chr4	101028237	101030276	HYX14038	15	89	74	3	10	13	74	43	55	10	14	9	17	14	65	10	20	37	43	28	10	53	7	46	14	18	26	32	27	18	22	12	25	14	10	10	30	12	11	16	93	64	47	32	24
chr4_101050827_hg38	chr4	101049827	101051827	HYX14039	8	56	59	15	49	32	94	60	34	19	31	32	22	28	59	19	20	36	80	16	26	24	19	42	19	29	30	21	31	19	29	12	11	17	17	17	28	17	20	32	47	68	44	78	56
chr4_102512337_hg38	chr4	102508776	102515898	HYX14063	50	197	150	124	282	315	452	215	293	176	213	249	246	327	255	126	159	188	46	36	39	127	79	191	85	51	39	25	63	62	107	49	92	42	54	56	125	63	94	118	28	34	36	28	17
chr4_102518837_hg38	chr4	102517836	102519838	HYX14064	18	36	29	25	71	54	114	39	53	22	41	66	42	32	53	40	2	39	14	11	5	41	11	43	31	20	11	17	24	17	23	13	27	24	21	18	30	26	34	42	11	8	8	9	9
chr4_102523668_hg38	chr4	102522540	102524796	HYX14065	15	51	35	35	89	95	95	53	55	35	62	63	36	39	54	31	35	46	22	9	10	36	25	46	27	30	8	13	26	23	47	21	23	24	22	21	36	33	45	33	20	14	24	18	12
chr4_104280094_hg38	chr4	104278176	104282011	HYX14081	9	118	84	51	136	120	296	100	227	71	133	180	79	31	154	39	85	134	23	7	6	58	32	114	59	40	14	13	35	44	78	28	93	20	44	36	48	46	79	73	20	11	17	36	12
chr4_104616627_hg38	chr4	104615454	104617800	HYX14086	20	48	31	45	60	64	76	48	60	28	82	78	57	53	55	29	49	42	13	0	6	29	21	35	14	22	11	15	21	15	24	10	21	20	15	9	23	17	16	18	5	11	7	9	5
chr4_104860098_hg38	chr4	104858726	104861471	HYX14087	14	83	56	13	22	30	66	31	44	10	47	55	25	15	41	23	6	58	9	2	1	35	12	59	7	14	7	8	33	22	23	8	23	13	9	11	14	10	11	22	38	39	36	49	27
chr4_107172738_hg38	chr4	107168626	107176850	HYX14099	11	29	24	15	18	20	41	24	15	10	13	19	23	10	13	17	15	18	558	174	96	34	22	16	10	20	48	103	20	15	9	14	18	27	16	9	17	13	10	19	19	22	22	33	20
chr4_107741070_hg38	chr4	107739921	107742219	HYX14103	16	37	24	21	25	49	99	40	44	34	40	44	27	20	50	24	32	39	14	7	12	47	12	37	6	17	7	13	16	12	13	6	8	20	11	4	16	10	5	15	48	56	44	91	79
chr4_108059994_hg38	chr4	108058439	108061550	HYX14113	19	65	78	25	40	62	91	67	56	40	85	73	54	85	76	47	77	82	17	8	2	37	24	68	43	68	19	15	59	70	88	56	62	51	53	42	75	75	56	98	16	29	20	26	7
chr4_108611642_hg38	chr4	108610442	108612843	HYX14118	7	31	25	16	57	51	132	46	45	13	18	34	36	35	43	19	17	27	7	6	2	40	14	22	23	22	9	6	22	22	28	21	22	21	29	18	30	15	28	55	10	4	7	11	7
chr4_109422771_hg38	chr4	109421665	109423877	HYX14126	22	17	28	33	20	42	46	24	27	39	24	24	29	9	28	20	4	38	20	21	19	26	7	35	9	28	12	11	29	18	25	18	25	25	13	13	20	14	19	28	7	11	10	19	14
chr4_111839402_hg38	chr4	111837530	111841274	HYX14142	22	54	33	49	181	111	200	122	118	52	113	96	57	81	119	44	82	61	25	6	10	55	44	84	22	31	11	18	15	33	24	9	33	22	38	32	22	24	27	56	10	4	11	14	6
chr4_112182344_hg38	chr4	112180496	112184192	HYX14144	18	90	23	53	177	85	192	60	84	49	86	70	58	66	76	48	63	67	16	6	6	43	34	46	25	23	33	43	19	17	47	14	43	20	32	9	36	14	40	39	72	66	102	251	151
chr4_112251807_hg38	chr4	112250256	112253358	HYX14147	11	49	44	16	67	59	74	48	57	31	35	46	25	36	40	22	27	34	19	5	4	24	13	29	39	44	13	15	38	29	53	24	47	23	38	41	57	39	51	74	13	20	18	22	16
chr4_112973909_hg38	chr4	112972902	112974916	HYX14163	10	94	77	19	63	45	132	58	79	30	63	45	44	22	53	28	29	61	11	3	1	57	30	56	15	12	14	13	26	19	31	18	24	18	16	14	36	15	21	26	52	70	60	72	48
chr4_113012256_hg38	chr4	113011167	113013345	HYX14166	9	123	80	17	94	56	191	126	62	43	63	56	49	28	98	45	42	92	12	8	16	76	54	107	31	18	11	17	49	37	39	20	46	24	27	21	42	32	26	38	74	47	47	73	39
chr4_113049970_hg38	chr4	113045744	113054196	HYX14168	86	435	467	143	412	448	660	302	589	135	442	382	263	345	524	217	251	429	650	416	224	354	136	439	147	122	224	234	230	154	223	106	259	89	140	116	254	136	210	191	302	230	331	606	280
chr4_113276906_hg38	chr4	113275839	113277974	HYX14176	16	35	50	13	26	55	77	43	41	15	47	56	27	25	48	26	30	52	25	18	16	45	26	61	18	18	19	14	21	18	29	19	25	18	21	13	36	21	33	37	35	28	31	65	26
chr4_113316866_hg38	chr4	113315095	113318636	HYX14178	23	47	67	30	47	80	136	72	71	63	66	72	60	74	102	39	31	56	164	104	49	64	28	54	31	34	49	53	38	44	51	34	35	24	32	39	78	46	39	64	52	44	54	104	44
chr4_113634429_hg38	chr4	113633435	113635423	HYX14189	9	41	19	8	33	33	82	37	24	24	36	41	40	30	35	27	18	29	43	35	24	34	8	34	21	26	48	44	24	8	44	15	18	13	17	10	31	28	28	52	5	3	15	23	25
chr4_113978922_hg38	chr4	113976575	113981268	HYX14195	42	98	231	54	42	86	136	91	101	112	141	169	74	32	126	94	52	140	544	476	137	140	43	201	30	94	232	156	61	80	57	64	80	62	43	22	56	48	28	43	114	118	103	88	50
chr4_114109105_hg38	chr4	114103930	114114280	HYX14196	4	10	12	12	25	29	55	37	19	20	15	16	20	19	11	13	20	15	760	635	474	31	20	17	13	23	266	283	17	15	19	18	32	25	12	14	24	19	15	17	38	32	36	45	28
chr4_114922189_hg38	chr4	114921081	114923297	HYX14210	5	29	9	14	19	31	54	32	52	12	32	32	23	53	40	12	35	15	7	6	3	8	7	26	10	6	13	11	5	8	14	8	14	8	13	6	14	12	13	18	2	4	7	10	2
chr4_114925830_hg38	chr4	114924561	114927100	HYX14211	2	66	12	11	81	32	137	65	54	17	49	42	36	33	69	8	62	18	4	1	3	17	14	25	12	12	10	11	8	9	17	2	16	5	15	14	16	9	18	23	8	5	4	7	5
chr4_117578716_hg38	chr4	117577529	117579904	HYX14216	1	5	5	3	12	7	24	18	9	0	5	4	10	9	9	4	1	8	19	10	6	8	5	5	1	3	41	60	2	4	3	4	5	4	4	1	3	7	0	5	6	14	14	9	3
chr4_117725828_hg38	chr4	117724824	117726831	HYX14218	2	0	1	1	3	2	13	9	5	1	3	1	3	6	8	1	0	7	4	6	4	3	1	6	1	5	22	42	3	3	3	2	4	2	2	1	2	2	1	3	9	7	7	5	4
chr4_117965764_hg38	chr4	117964766	117966763	HYX14220	5	7	12	2	5	3	56	25	15	6	10	8	14	30	21	5	6	21	35	8	8	20	4	29	5	10	26	34	10	12	9	8	6	16	10	4	7	7	1	11	17	17	12	6	7
chr4_118086727_hg38	chr4	118084957	118088497	HYX14222	3	54	57	1	6	6	58	57	39	9	9	5	15	7	43	9	27	43	35	36	45	28	9	43	6	7	36	120	13	17	10	8	7	19	16	10	7	10	1	6	67	44	39	43	26
chr4_118122752_hg38	chr4	118121528	118123975	HYX14224	6	82	93	3	4	3	29	42	24	5	11	7	18	4	24	6	28	48	5	2	1	23	14	52	2	8	12	23	27	29	9	13	14	13	8	5	6	3	4	6	80	43	43	18	9
chr4_119498800_hg38	chr4	119497669	119499931	HYX14245	18	53	70	27	57	61	169	56	71	46	59	57	41	66	59	48	29	43	55	37	29	39	11	71	28	25	25	23	35	24	27	25	45	22	29	21	39	26	28	38	65	85	83	178	113
chr4_121157222_hg38	chr4	121156123	121158322	HYX14251	24	28	28	37	19	37	47	23	24	35	40	33	24	18	29	29	16	24	11	5	2	26	10	21	22	43	26	14	28	37	34	19	26	31	21	14	29	23	26	50	43	36	35	25	20
chr4_121766422_hg38	chr4	121763781	121769064	HYX14256	65	170	342	23	7	20	53	21	19	25	21	22	24	18	29	79	62	184	25	5	6	121	46	229	13	24	32	20	105	115	46	48	77	59	23	11	21	19	7	22	260	142	175	56	40
chr4_122577956_hg38	chr4	122576132	122579779	HYX14264	19	91	76	40	86	87	170	85	119	46	89	132	45	73	138	55	28	99	18	11	4	51	28	58	41	45	16	18	21	25	68	28	46	25	44	38	78	42	55	79	25	19	25	22	8
chr4_122585335_hg38	chr4	122581495	122589175	HYX14265	122	355	356	263	399	477	793	314	742	251	450	494	389	427	739	275	309	412	42	28	36	195	148	411	168	183	46	54	130	153	261	132	297	97	190	143	350	170	267	268	45	23	33	24	13
chr4_122602512_hg38	chr4	122601485	122603540	HYX14266	3	39	15	10	56	32	69	44	48	21	28	46	19	11	54	11	23	20	15	1	1	9	11	27	25	20	6	13	16	24	45	18	27	14	19	17	49	25	39	42	4	7	5	8	5
chr4_122617874_hg38	chr4	122616720	122619028	HYX14267	9	43	32	16	76	43	84	41	49	17	58	52	23	20	67	17	24	42	17	0	1	17	10	36	37	27	11	17	25	23	59	13	27	23	27	18	41	18	42	34	4	11	8	9	4
chr4_123444344_hg38	chr4	123443235	123445452	HYX14276	11	21	47	16	28	45	67	46	42	17	68	50	40	30	45	39	19	37	10	0	2	40	27	35	8	32	4	14	18	23	17	17	19	25	8	10	24	14	12	19	43	36	40	22	25
chr4_123453194_hg38	chr4	123452075	123454314	HYX14277	4	19	31	27	44	45	59	41	24	27	33	42	24	30	24	26	35	24	8	4	8	14	20	18	12	17	9	16	14	11	13	11	16	11	7	15	24	11	12	18	29	22	27	38	23
chr4_123617705_hg38	chr4	123616320	123619090	HYX14280	51	101	118	33	56	60	143	65	70	21	82	94	38	70	82	61	35	99	55	32	31	64	19	98	8	28	20	22	59	30	20	19	35	34	18	7	34	35	14	20	113	115	87	61	48
chr4_126072294_hg38	chr4	126070439	126074148	HYX14289	5	41	35	15	84	49	120	63	59	23	65	54	37	25	58	10	24	51	8	3	1	28	17	50	14	14	9	5	15	10	19	13	19	12	14	9	35	16	23	19	32	40	29	75	53
chr4_128310224_hg38	chr4	128309213	128311236	HYX14298	12	13	18	10	40	32	42	23	41	25	28	38	27	54	31	13	30	29	14	7	10	19	19	10	9	15	9	7	4	8	10	11	9	17	6	7	24	22	12	12	8	4	16	9	2
chr4_136741372_hg38	chr4	136738888	136743856	HYX14332	15	154	88	43	130	127	235	120	204	57	108	170	106	123	217	51	87	88	26	10	8	48	31	97	23	27	13	13	30	21	34	23	38	24	22	31	26	45	36	54	10	11	6	8	4
chr4_137212653_hg38	chr4	137211571	137213735	HYX14333	3	35	22	18	112	50	62	27	32	18	40	33	14	8	23	9	57	27	3	2	2	11	18	26	21	15	9	8	16	19	30	11	32	3	23	14	23	20	39	33	3	3	7	2	1
chr4_138182404_hg38	chr4	138180408	138184399	HYX14337	27	80	77	17	61	87	189	106	76	47	81	67	55	43	60	55	47	105	34	2	10	106	24	90	51	43	33	23	47	52	76	33	70	45	74	22	85	34	69	53	98	79	112	208	111
chr4_138217030_hg38	chr4	138215405	138218654	HYX14341	9	39	63	19	62	51	107	99	44	30	75	84	31	36	40	34	67	70	24	2	18	65	27	74	58	59	26	26	57	49	96	33	145	53	70	39	96	50	96	68	87	112	114	209	132
chr4_138222166_hg38	chr4	138221084	138223248	HYX14342	3	8	34	5	22	31	54	31	19	19	29	19	24	9	20	8	1	31	7	6	4	31	15	37	37	25	5	5	21	20	42	22	52	14	26	9	48	27	61	25	61	51	53	170	74
chr4_138241968_hg38	chr4	138240656	138243281	HYX14343	32	53	185	39	41	101	97	54	105	45	113	156	69	60	132	49	65	149	22	11	13	95	36	137	52	44	23	16	64	61	101	46	94	66	67	26	89	45	80	68	103	134	150	219	157
chr4_138312386_hg38	chr4	138311382	138313391	HYX14344	8	19	18	10	16	14	36	20	16	18	19	22	10	13	17	19	7	37	6	5	5	31	11	27	10	15	11	8	11	8	34	13	10	17	12	2	10	7	7	10	32	31	27	40	19
chr4_138317182_hg38	chr4	138315953	138318410	HYX14345	7	18	22	16	20	17	59	31	22	21	32	35	21	9	31	22	0	35	10	2	6	52	6	43	14	26	6	6	19	19	42	7	24	19	24	11	23	15	29	28	102	126	123	271	167
chr4_139029328_hg38	chr4	139026450	139032205	HYX14356	131	238	209	217	196	348	304	123	328	213	263	296	196	306	247	199	191	251	82	70	51	157	76	288	94	126	53	45	142	139	169	79	141	76	112	75	127	104	138	152	57	53	75	95	49
chr4_139628466_hg38	chr4	139627386	139629546	HYX14370	11	18	19	23	39	30	73	24	21	21	28	33	30	18	11	14	13	17	20	19	22	23	5	14	29	34	26	49	26	19	39	11	27	17	16	14	24	16	24	56	46	35	38	84	49
chr4_139956869_hg38	chr4	139955699	139958039	HYX14388	33	112	107	33	56	54	135	80	55	63	88	94	49	45	68	63	42	93	81	43	54	62	34	98	36	40	34	33	78	56	70	47	41	36	43	26	74	50	44	61	96	99	132	216	149
chr4_139959260_hg38	chr4	139958221	139960300	HYX14389	22	79	48	21	52	64	68	37	40	41	85	79	56	23	32	38	45	55	44	14	30	41	36	58	12	18	14	20	20	24	35	21	29	21	21	17	53	33	18	28	56	53	77	152	99
[truncated: 5,158 more rows]
[truncated: 52 more columns]
