# Supplementary material for: Long-read assembly of the Chinese rhesus macaque genome and identification of ape-specific structural variants
Source: Nat Commun. 2019 Sep 17;10:4233. doi: 10.1038/s41467-019-12174-w (PMC6749001; doi:10.1038/s41467-019-12174-w)
Supplement: Supplementary file 12 — Supplementary Data 8 [file 41467_2019_12174_MOESM12_ESM.xlsx]

## Sheet: Sheet1
Supplementary Data 8. 87 ADEs embraced ASSV in eight brain regions.
HYX-ID	CRE	CHR	ADE_Start	ADE_Stop	Happened ASSVs (with manual check)				Consequence	Symbol	BioType	Is associated brian/neuro function	Brain function	Intron	Brian region counts for significantly different enhancer	OP	OP-Δlog2FC	WM	WM-Δlog2FC	CN	CN-Δlog2FC	TN	TN-Δlog2FC	Put	Put-Δlog2FC	PcGm	PcGm-Δlog2FC	CB	CB-Δlog2FC	PFC	PFC-Δlog2FC
HYX48856	chr20_62965428_hg38	chr20	62964290	62966566	ASSV12834	-	-	-	splice_region_variant&coding_sequence_variant	SLC17A9	protein_coding	TRUE	Neurotransmission	-	1	TRUE	3.30532	FALSE	-0.0335571	FALSE	1.02258	FALSE	-0.0534576	FALSE	0.118904	FALSE	1.47475	FALSE	2.03841	FALSE	1.21078
HYX46596	chr19_15638526_hg38	chr19	15634641	15642412	ASSV33965	ASSV33966	-	-	upstream_gene_variant	CYP4F3	protein_coding	FALSE	-	-	1	TRUE	3.00484	FALSE	0.076836	FALSE	-0.0318518	FALSE	0.795595	FALSE	-0.130576	FALSE	1.39344	FALSE	2.28925	FALSE	2.05142
HYX04831	chr2_1606056_hg38	chr2	1604328	1607783	ASSV21842	-	-	-	intron_variant&non_coding_transcript_variant	AC141930.1	antisense	FALSE	-	2\2	1	TRUE	2.60048	FALSE	1.02067	FALSE	0.62794	FALSE	1.1525	FALSE	1.18057	FALSE	0.730602	FALSE	3.23481	FALSE	0.837626
HYX37708	chr13_113647629_hg38	chr13	113646173	113649085	ASSV31467	ASSV31468	ASSV31469	ASSV31470	downstream_gene_variant	ATP4B	protein_coding	TRUE	Bipolar	-	1	TRUE	2.2133	FALSE	1.24045	FALSE	1.48984	FALSE	2.3295	FALSE	0.907871	FALSE	1.69512	FALSE	0.323476	FALSE	0.961679
HYX44827	chr17_78844586_hg38	chr17	78843444	78845728	ASSV28107	-	-	-	upstream_gene_variant	USP36	protein_coding	FALSE	-	-	1	TRUE	2.14015	FALSE	2.17341	FALSE	1.989	FALSE	2.36395	FALSE	1.69636	FALSE	2.21378	FALSE	1.31776	FALSE	2.21056
HYX38376	chr14_61478718_hg38	chr14	61475371	61482064	ASSV11906	-	-	-	intron_variant	PRKCH	protein_coding	TRUE	Neuropathic pain signaling in dorsal horn neurons; Synaptic long-term potentiation	9\13	1	TRUE	1.76634	FALSE	0.571214	FALSE	0.673705	FALSE	1.43011	FALSE	0.731241	FALSE	1.25032	FALSE	-0.120252	FALSE	1.40401
HYX00807	chr1_26950199_hg38	chr1	26948983	26951415	ASSV02163	-	-	-	intron_variant	KDF1	protein_coding	FALSE	-	2\3	1	TRUE	1.63629	FALSE	-0.450869	FALSE	-0.815818	FALSE	0.323497	FALSE	-0.270364	FALSE	0.449116	FALSE	0.773352	FALSE	0.740523
HYX00243	chr1_9164706_hg38	chr1	9161589	9167824	ASSV00994	-	-	-	intron_variant&non_coding_transcript_variant	MIR34AHG	lincRNA	FALSE	-	1\1	1	TRUE	1.60002	FALSE	0.410383	FALSE	1.24616	FALSE	1.34173	FALSE	1.36569	FALSE	1.30288	FALSE	0.757883	FALSE	0.946885
HYX36240	chr12_128975695_hg38	chr12	128973825	128977565	ASSV21309	-	-	-	intron_variant	GLT1D1	protein_coding	FALSE	-	7\7	1	TRUE	1.56077	FALSE	0.560995	FALSE	-0.46967	FALSE	0.864983	FALSE	0.338219	FALSE	0.763593	FALSE	0.724654	FALSE	0.477318
HYX50135	chr22_41511096_hg38	chr22	41503013	41519178	ASSV14616	ASSV14617	ASSV14618	-	intron_variant	ACO2	protein_coding	TRUE	Progressive cerebellar and cerebral atrophy; Alzheimer's disease; Parkinson's disease	3\17	1	TRUE	1.3988	FALSE	0.888003	FALSE	0.854251	FALSE	1.64928	FALSE	1.24682	FALSE	1.16894	FALSE	0.731258	FALSE	0.927653
HYX18433	chr6_14476448_hg38	chr6	14474740	14478155	ASSV06349	-	-	-	intergenic_variant	-	-	FALSE	-	-	1	TRUE	1.39808	FALSE	-0.021072	FALSE	-1.24215	FALSE	0.213783	FALSE	-0.861601	FALSE	0.0834153	FALSE	0.102433	FALSE	-0.0929102
HYX50237	chr22_44940602_hg38	chr22	44937519	44943685	ASSV15132	ASSV15133	-	-	intron_variant	PHF21B	protein_coding	FALSE	-	2\12	1	TRUE	1.32991	FALSE	-0.309862	FALSE	-0.0697806	FALSE	0.520928	FALSE	-0.124491	FALSE	0.271245	FALSE	0.313709	FALSE	0.147975
HYX50184	chr22_43077824_hg38	chr22	43074724	43080924	ASSV14907	ASSV14908	-	-	intron_variant	TTLL1	protein_coding	FALSE	-	2\10	1	TRUE	1.20166	FALSE	0.291148	FALSE	0.56057	FALSE	0.475398	FALSE	0.674635	FALSE	0.525791	FALSE	2.72347	FALSE	0.949817
HYX48775	chr20_59826656_hg38	chr20	59815931	59837381	ASSV13144	-	-	-	intron_variant	PHACTR3	protein_coding	FALSE	-	8\12	1	TRUE	1.18305	FALSE	0.29034	FALSE	0.351958	FALSE	0.946965	FALSE	0.327165	FALSE	0.666189	FALSE	1.40556	FALSE	0.876099
HYX50293	chr22_46689153_hg38	chr22	46688150	46690156	ASSV15380	-	-	-	intron_variant	CERK	protein_coding	FALSE	-	12\12	1	TRUE	1.17634	FALSE	-1.16586	FALSE	-0.657665	FALSE	0.238594	FALSE	-0.74405	FALSE	0.166934	FALSE	1.85712	FALSE	0.174747
HYX36234	chr12_128798138_hg38	chr12	128795990	128800287	ASSV21276	ASSV21277	-	-	intron_variant	SLC15A4	protein_coding	FALSE	-	7\7	1	TRUE	1.17368	FALSE	-0.69049	FALSE	-0.170333	FALSE	0.116265	FALSE	-0.409612	FALSE	0.504725	FALSE	1.69713	FALSE	0.798258
HYX48852	chr20_62906354_hg38	chr20	62904548	62908160	ASSV12841	ASSV12842	-	-	intron_variant	DIDO1	protein_coding	FALSE	-	4\15	1	TRUE	1.11117	FALSE	0.118489	FALSE	-0.0421718	FALSE	0.546078	FALSE	0.264696	FALSE	0.316609	FALSE	-0.519931	FALSE	0.648304
HYX00324	chr1_11038818_hg38	chr1	11037071	11040566	ASSV01444	-	-	-	intron_variant	MASP2	protein_coding	FALSE	-	6\10	1	TRUE	1.09572	FALSE	0.355156	FALSE	0.480548	FALSE	0.731678	FALSE	0.340878	FALSE	0.740133	FALSE	1.20639	FALSE	0.808512
HYX36055	chr12_122125754_hg38	chr12	122124754	122126755	ASSV20354	-	-	-	intron_variant	MLXIP	protein_coding	FALSE	-	1\16	1	TRUE	1.09013	FALSE	0.734364	FALSE	0.731351	FALSE	0.641336	FALSE	0.875622	FALSE	0.832941	FALSE	0.777575	FALSE	0.871666
HYX48805	chr20_61599694_hg38	chr20	61598402	61600985	ASSV12995	-	-	-	upstream_gene_variant	CDH4	protein_coding	FALSE	-	-	1	TRUE	1.07671	FALSE	-0.0571726	FALSE	-1.65494	FALSE	-0.549855	FALSE	-1.17464	FALSE	0.450788	FALSE	1.27847	FALSE	0.0421602
HYX44721	chr17_76196641_hg38	chr17	76195260	76198022	ASSV27705	-	-	-	intron_variant	RNF157	protein_coding	FALSE	-	2\18	1	TRUE	0.993529	FALSE	-0.535652	FALSE	0.126382	FALSE	0.202828	FALSE	0.19874	FALSE	0.37596	FALSE	3.47839	FALSE	0.851316
HYX25910	chr8_133499896_hg38	chr8	133497129	133502663	ASSV12202	-	-	-	intron_variant	ST3GAL1	protein_coding	TRUE	Alzheimer's disease; Bipolar disorder	3\9	1	TRUE	0.741692	FALSE	0.0912479	FALSE	0.361961	FALSE	0.60488	FALSE	0.630545	FALSE	0.581402	FALSE	0.792948	FALSE	0.312935
HYX18418	chr6_14036210_hg38	chr6	14033475	14038946	ASSV06320	-	-	-	intergenic_variant	-	-	FALSE	-	-	1	TRUE	-0.78438	FALSE	-1.33904	FALSE	-0.77979	FALSE	-0.738264	FALSE	-0.930097	FALSE	-1.52237	FALSE	-2.06459	FALSE	-1.2776
HYX48778	chr20_59964388_hg38	chr20	59961496	59967281	ASSV13135	-	-	-	intron_variant	CDH26	protein_coding	FALSE	-	1\17	1	FALSE	1.60297	TRUE	2.31259	FALSE	2.4559	FALSE	1.75627	FALSE	1.97637	FALSE	1.60778	FALSE	0.503527	FALSE	1.31786
HYX47891	chr20_20891326_hg38	chr20	20890328	20892324	ASSV13904	-	-	-	intergenic_variant	-	-	FALSE	-	-	1	FALSE	1.06081	TRUE	1.40867	FALSE	1.97305	FALSE	0.696159	FALSE	0.951792	FALSE	0.655051	FALSE	0.619683	FALSE	0.841661
HYX18352	chr6_11370430_hg38	chr6	11369043	11371817	ASSV06067	-	-	-	intron_variant	NEDD9	protein_coding	TRUE	Dendritic spine loss and cognitive impairment; developing hindbrain	1\3	1	FALSE	0.642349	TRUE	0.944257	FALSE	0.253656	FALSE	0.618754	FALSE	0.335689	FALSE	0.370745	FALSE	0.556968	FALSE	0.350477
HYX36203	chr12_127621404_hg38	chr12	127619692	127623115	ASSV21147	-	-	-	upstream_gene_variant	RF00019	misc_RNA	FALSE	-	-	1	FALSE	-0.409079	TRUE	-0.777729	FALSE	-0.743176	FALSE	-0.555516	FALSE	-1.10851	FALSE	-1.05204	FALSE	2.701	FALSE	-1.24788
HYX23410	chr7_138958314_hg38	chr7	138957174	138959455	ASSV05602	-	-	-	intron_variant	KIAA1549	protein_coding	FALSE	-	1\19	1	FALSE	-0.358104	TRUE	-0.850356	FALSE	-0.497099	FALSE	0.303381	FALSE	0.321882	FALSE	-0.0361166	FALSE	0.181285	FALSE	-0.423998
HYX35584	chr12_105863215_hg38	chr12	105860211	105866219	ASSV18417	-	-	-	intergenic_variant	-	-	FALSE	-	-	1	FALSE	0.0772087	TRUE	-1.07801	FALSE	-0.53705	FALSE	-0.816781	FALSE	-0.21969	FALSE	-0.987321	FALSE	1.04723	FALSE	-0.847894
HYX17675	chr5_162000480_hg38	chr5	161998174	162002786	ASSV10337	ASSV10338	-	-	upstream_gene_variant	LINC01202	lincRNA	FALSE	-	-	1	FALSE	-0.520426	TRUE	-2.21397	FALSE	-0.80116	FALSE	-1.42302	FALSE	-0.86506	FALSE	-0.363247	FALSE	-0.738273	FALSE	-0.871349
HYX37535	chr13_106533854_hg38	chr13	106530052	106537656	ASSV30779	-	-	-	upstream_gene_variant	EFNB2	protein_coding	TRUE	Neuronal migration; schizophrenia	-	1	FALSE	1.20672	FALSE	1.44633	FALSE	0.944078	TRUE	1.89726	FALSE	1.44834	FALSE	0.970005	FALSE	1.80529	FALSE	0.633615
HYX18518	chr6_17046720_hg38	chr6	17044715	17048725	ASSV06653	-	-	-	intergenic_variant	-	-	FALSE	-	-	1	FALSE	0.770193	FALSE	1.51863	FALSE	1.59608	TRUE	1.74925	FALSE	1.57916	FALSE	0.850583	FALSE	0.399641	FALSE	0.858983
HYX50138	chr22_41674775_hg38	chr22	41673221	41676329	ASSV14666	-	-	-	intron_variant	SNU13	protein_coding	FALSE	-	2\2	1	FALSE	1.02853	FALSE	0.619792	FALSE	0.450433	TRUE	1.03437	FALSE	0.542581	FALSE	0.979158	FALSE	0.670987	FALSE	0.890441
HYX17669	chr5_161693633_hg38	chr5	161684546	161702720	ASSV10300	-	-	-	intron_variant	GABRA6	protein_coding	TRUE	Depressive disorder	8\8	1	FALSE	-0.545355	FALSE	-1.03354	FALSE	-0.59635	TRUE	-1.32482	FALSE	-0.739577	FALSE	-1.03585	FALSE	-0.520374	FALSE	-0.65724
HYX48197	chr20_37472469_hg38	chr20	37471014	37473924	ASSV13304	-	-	-	intergenic_variant	-	-	FALSE	-	-	1	FALSE	1.06669	FALSE	2.31504	FALSE	0.845817	FALSE	1.66676	TRUE	1.49869	FALSE	1.24494	FALSE	0.135587	FALSE	0.783934
HYX38361	chr14_60734974_hg38	chr14	60733613	60736334	ASSV11839	ASSV11840	-	-	upstream_gene_variant	MNAT1	protein_coding	FALSE	-	-	1	FALSE	-0.12808	FALSE	-0.710875	FALSE	-0.867484	FALSE	-0.153359	FALSE	-0.319935	TRUE	-0.468312	FALSE	-0.695052	FALSE	-0.459854
HYX36056	chr12_122130583_hg38	chr12	122129330	122131836	ASSV20355	-	-	-	intron_variant	MLXIP	protein_coding	FALSE	-	7\16	1	FALSE	-0.0910723	FALSE	-0.864929	FALSE	-0.882054	FALSE	-0.361653	FALSE	-0.704315	TRUE	-0.616101	FALSE	-0.525411	FALSE	-0.509638
HYX36064	chr12_122311480_hg38	chr12	122308687	122314273	ASSV20391	ASSV20392	-	-	intron_variant	CLIP1	protein_coding	FALSE	-	17\23	1	FALSE	-0.106019	FALSE	-0.289712	FALSE	-1.06187	FALSE	-0.926621	FALSE	-0.640161	TRUE	-0.752501	FALSE	0.437554	FALSE	-0.934987
HYX06333	chr2_72803361_hg38	chr2	72800838	72805884	ASSV26463	ASSV26464	-	-	intron_variant	EXOC6B	protein_coding	FALSE	-	1\21	1	FALSE	-0.45841	FALSE	-1.44887	FALSE	-0.637693	FALSE	-0.556118	FALSE	-0.963985	TRUE	-0.86482	FALSE	-0.480932	FALSE	0.0716591
HYX40220	chr15_62545925_hg38	chr15	62544136	62547714	ASSV10814	-	-	-	intron_variant&non_coding_transcript_variant	TLN2	processed_transcript	TRUE	Alzheimer's Disease; depressive disorders	1\2	1	FALSE	-0.853549	FALSE	-1.44724	FALSE	-1.00849	FALSE	-0.81709	FALSE	-1.26513	TRUE	-0.887736	FALSE	0.131153	FALSE	-0.70358
HYX21306	chr7_18553100_hg38	chr7	18551961	18554239	ASSV05428	-	-	-	intron_variant	HDAC9	protein_coding	TRUE	Schizophrenia; dendritic growth; autism spectrum disorders; Alzheimer's Disease	1\23	1	FALSE	-0.621336	FALSE	-0.294359	FALSE	-0.443445	FALSE	-0.664654	FALSE	-0.308701	TRUE	-1.02662	FALSE	0.581957	FALSE	-1.42245
HYX25967	chr8_135463214_hg38	chr8	135462114	135464315	ASSV12346	-	-	-	intron_variant	KHDRBS3	protein_coding	FALSE	-	1\8	1	FALSE	-0.43265	FALSE	-0.849272	FALSE	-1.03184	FALSE	-0.457439	FALSE	-1.23755	TRUE	-1.0544	FALSE	-0.236407	FALSE	-1.04743
HYX35193	chr12_79959990_hg38	chr12	79958946	79961035	ASSV16341	-	-	-	intergenic_variant	-	-	FALSE	-	-	1	FALSE	0.1929	FALSE	-0.940229	FALSE	-1.58175	FALSE	-0.427627	FALSE	-1.11182	TRUE	-1.07125	FALSE	0.284954	FALSE	-0.967505
HYX35302	chr12_90069163_hg38	chr12	90066778	90071548	ASSV16927	-	-	-	intergenic_variant	-	-	FALSE	-	-	1	FALSE	-0.148332	FALSE	-0.503476	FALSE	-0.71648	FALSE	-0.851652	FALSE	-0.502223	TRUE	-1.12196	FALSE	-1.58703	FALSE	-0.561215
HYX48241	chr20_38440752_hg38	chr20	38438218	38443286	ASSV13228	ASSV13229	-	-	upstream_gene_variant	SNORA71D	snoRNA	FALSE	-	-	1	FALSE	-0.541219	FALSE	-1.90119	FALSE	-1.35729	FALSE	-1.27147	FALSE	-1.25553	TRUE	-1.16899	FALSE	2.70865	FALSE	-1.21087
HYX19614	chr6_91862142_hg38	chr6	91860704	91863581	ASSV07569	-	-	-	intergenic_variant	-	-	FALSE	-	-	1	FALSE	-0.677382	FALSE	-1.83844	FALSE	-1.90255	FALSE	-0.56131	FALSE	-1.72978	TRUE	-1.28842	FALSE	0.349015	FALSE	-1.17828
HYX42317	chr16_65575515_hg38	chr16	65573365	65577665	ASSV36349	-	-	-	upstream_gene_variant	AC092138.2	lincRNA	FALSE	-	-	1	FALSE	-1.33188	FALSE	-1.70592	FALSE	-1.01444	FALSE	-0.795336	FALSE	-1.41451	TRUE	-1.34032	FALSE	0.0292761	FALSE	-1.29797
HYX35212	chr12_81296751_hg38	chr12	81293772	81299730	ASSV16479	ASSV16480	ASSV16481	-	intron_variant	PPFIA2	protein_coding	TRUE	Intellectual disability	20\28	1	FALSE	-1.18458	FALSE	-1.43874	FALSE	-0.793716	FALSE	-0.867544	FALSE	-0.774233	TRUE	-1.55261	FALSE	-0.200325	FALSE	-1.12118
HYX17691	chr5_163696086_hg38	chr5	163694941	163697231	ASSV10560	-	-	-	intergenic_variant	-	-	FALSE	-	-	1	FALSE	-0.586599	FALSE	-1.63026	FALSE	-0.590909	FALSE	-0.61719	FALSE	-1.54415	TRUE	-1.66139	FALSE	-1.70811	FALSE	-1.78552
HYX36169	chr12_125249746_hg38	chr12	125248064	125251427	ASSV20934	-	-	-	intron_variant&non_coding_transcript_variant	TMEM132B	processed_transcript	TRUE	Intracranial Aneurysm	1\1	1	FALSE	-0.801298	FALSE	-2.96599	FALSE	-2.31128	FALSE	-1.54658	FALSE	-2.38786	TRUE	-1.66303	FALSE	-0.608111	FALSE	-0.923628
HYX35207	chr12_80916716_hg38	chr12	80915546	80917887	ASSV16422	-	-	-	intron_variant&NMD_transcript_variant	LIN7A	nonsense_mediated_decay	TRUE	Cerebral cortex development, contributing to intellectual disability	1\6	1	FALSE	-0.195004	FALSE	-1.06143	FALSE	-0.312245	FALSE	-0.610071	FALSE	-1.30372	TRUE	-1.84495	FALSE	-1.95979	FALSE	-1.31353
HYX17679	chr5_163105728_hg38	chr5	163104472	163106984	ASSV10458	-	-	-	intron_variant&non_coding_transcript_variant	AC113414.1	antisense	FALSE	-	1\2	1	FALSE	-0.44	FALSE	-0.763034	FALSE	1.08688	FALSE	-0.470792	FALSE	0.550167	TRUE	-1.97493	FALSE	-0.39793	FALSE	-1.21507
HYX37462	chr13_101232259_hg38	chr13	101229451	101235067	ASSV30349	-	-	-	intron_variant	NALCN	protein_coding	TRUE	Bipolar disorder, schizophrenia, Alzheimer's disease, autism, epilepsy, alcoholism,	12\43	1	FALSE	0.151838	FALSE	-0.231081	FALSE	0.638563	FALSE	-0.389722	FALSE	-0.400251	FALSE	0.0339117	TRUE	3.12238	FALSE	0.436707
HYX18346	chr6_11263897_hg38	chr6	11262523	11265271	ASSV06058	-	-	-	intron_variant	NEDD9	protein_coding	TRUE	Dendritic spine loss and cognitive impairment; developing hindbrain	3\3	1	FALSE	0.457199	FALSE	-0.756524	FALSE	-0.412481	FALSE	0.0512151	FALSE	-0.589857	FALSE	-0.728565	TRUE	3.08515	FALSE	-0.353147
HYX44819	chr17_78676332_hg38	chr17	78672240	78680424	ASSV28090	-	-	-	downstream_gene_variant	CYTH1	protein_coding	FALSE	-	-	1	FALSE	1.03063	FALSE	0.134709	FALSE	-0.0199533	FALSE	0.898755	FALSE	0.155821	FALSE	0.655049	TRUE	2.63637	FALSE	0.484695
HYX36232	chr12_128659965_hg38	chr12	128657826	128662104	ASSV21263	-	-	-	intron_variant	TMEM132C	protein_coding	TRUE	Autism, schizophrenia, and anorexia nervosa	4\8	1	FALSE	0.0870625	FALSE	-0.370484	FALSE	-0.222502	FALSE	0.178197	FALSE	0.117401	FALSE	-0.415958	TRUE	2.4724	FALSE	0.0584431
HYX18440	chr6_14867259_hg38	chr6	14862214	14872304	ASSV06378	ASSV06379	-	-	intron_variant&non_coding_transcript_variant	AL138720.1	lincRNA	FALSE	-	2\3	1	FALSE	0.751312	FALSE	0.114419	FALSE	0.652027	FALSE	0.105159	FALSE	0.339781	FALSE	0.197637	TRUE	2.3032	FALSE	0.321728
HYX50076	chr22_39700079_hg38	chr22	39698011	39702147	ASSV14203	ASSV14204	-	-	intergenic_variant	-	-	FALSE	-	-	1	FALSE	0.0255632	FALSE	0.68841	FALSE	-0.26484	FALSE	0.0437314	FALSE	-0.736088	FALSE	-0.144615	TRUE	2.11333	FALSE	0.0985884
HYX50308	chr22_47043071_hg38	chr22	47040295	47045847	ASSV15445	ASSV15446	-	-	intron_variant	TBC1D22A	protein_coding	FALSE	-	11\12	1	FALSE	0.387467	FALSE	-0.592466	FALSE	-0.52355	FALSE	-0.614918	FALSE	-0.560603	FALSE	-0.00939276	TRUE	2.08642	FALSE	-0.213256
HYX05820	chr2_47334702_hg38	chr2	47333559	47335844	ASSV24029	-	-	-	intron_variant&non_coding_transcript_variant	AC106869.1	lincRNA	FALSE	-	1\3	1	FALSE	1.1473	FALSE	0.81167	FALSE	1.10914	FALSE	1.1308	FALSE	0.56457	FALSE	1.08107	TRUE	1.99893	FALSE	1.59562
HYX36231	chr12_128653405_hg38	chr12	128650391	128656419	ASSV21261	ASSV21262	-	-	intron_variant	TMEM132C	protein_coding	TRUE	Autism, schizophrenia, and anorexia nervosa	4\8	1	FALSE	-0.188354	FALSE	-0.0746645	FALSE	-0.885399	FALSE	0.379471	FALSE	-0.605742	FALSE	-0.198484	TRUE	1.93305	FALSE	-0.368877
HYX44723	chr17_76261226_hg38	chr17	76258419	76264033	ASSV27725	-	-	-	upstream_gene_variant	UBALD2	protein_coding	FALSE	-	-	1	FALSE	0.869443	FALSE	0.652244	FALSE	0.571745	FALSE	1.00702	FALSE	0.712092	FALSE	0.485892	TRUE	1.78312	FALSE	0.66227
HYX36044	chr12_121873284_hg38	chr12	121871874	121874695	ASSV20287	-	-	-	upstream_gene_variant	AC069503.3	lincRNA	FALSE	-	-	1	FALSE	0.641777	FALSE	0.112339	FALSE	-0.657777	FALSE	0.163582	FALSE	-0.764931	FALSE	0.125199	TRUE	1.55576	FALSE	-0.134942
HYX14966	chr4_184819431_hg38	chr4	184816775	184822087	ASSV09844	-	-	-	intron_variant	ACSL1	protein_coding	FALSE	-	1\20	1	FALSE	0.367329	FALSE	-0.805456	FALSE	-0.392101	FALSE	-0.150531	FALSE	-0.774816	FALSE	0.167432	TRUE	1.46311	FALSE	0.355633
HYX48252	chr20_38759500_hg38	chr20	38758318	38760683	ASSV13192	-	-	-	intron_variant	ACTR5	protein_coding	FALSE	-	5\8	1	FALSE	0.290461	FALSE	0.365987	FALSE	0.86438	FALSE	0.440202	FALSE	0.641079	FALSE	0.122976	TRUE	-1.38583	FALSE	-0.16642
HYX50254	chr22_45538316_hg38	chr22	45536882	45539750	ASSV15240	-	-	-	intron_variant	FBLN1	protein_coding	TRUE	Social stress increases	8\14	1	FALSE	-0.765402	FALSE	-0.467003	FALSE	-0.714112	FALSE	0.312738	FALSE	-0.387614	FALSE	-0.594998	TRUE	-1.48427	FALSE	-0.753483
HYX50241	chr22_45064560_hg38	chr22	45063456	45065665	ASSV15152	-	-	-	regulatory_region_variant	-	promoter_flanking_region	FALSE	-	-	1	FALSE	1.60117	FALSE	-0.202283	FALSE	-0.297805	FALSE	0.277319	FALSE	0.567684	FALSE	0.0796432	TRUE	-1.6964	FALSE	0.275203
HYX50242	chr22_45072280_hg38	chr22	45069801	45074760	ASSV15155	-	-	-	intergenic_variant	-	-	FALSE	-	-	1	FALSE	1.42804	FALSE	-0.0565835	FALSE	0.313897	FALSE	0.0498153	FALSE	0.613802	FALSE	-0.391577	TRUE	-2.79072	FALSE	-0.301128
HYX11681	chr3_137821834_hg38	chr3	137820471	137823198	ASSV03344	-	-	-	intergenic_variant	-	-	FALSE	-	-	2	FALSE	2.26666	FALSE	2.70752	FALSE	2.8493	TRUE	2.17809	FALSE	1.93268	TRUE	1.81225	FALSE	1.09229	FALSE	1.46582
HYX15003	chr4_186030594_hg38	chr4	186029076	186032113	ASSV09982	-	-	-	upstream_gene_variant	RNU4-64P	snRNA	FALSE	-	-	2	TRUE	-0.995608	FALSE	-2.70782	FALSE	-1.51992	FALSE	-0.876694	FALSE	-1.64293	TRUE	-1.54299	FALSE	-0.804971	FALSE	-1.09653
HYX18443	chr6_14986188_hg38	chr6	14983252	14989124	ASSV06404	-	-	-	intron_variant&non_coding_transcript_variant	AL138720.1	lincRNA	FALSE	-	3\3	2	FALSE	1.49226	TRUE	2.13963	FALSE	1.72204	FALSE	1.72415	TRUE	1.75698	FALSE	1.51654	FALSE	1.91775	FALSE	1.27621
HYX36191	chr12_125983728_hg38	chr12	125982355	125985100	ASSV21009	-	-	-	upstream_gene_variant	LINC00939	lincRNA	FALSE	-	-	2	FALSE	2.24286	FALSE	2.89121	FALSE	2.46252	TRUE	3.12264	FALSE	1.74074	TRUE	2.46961	FALSE	0.884523	FALSE	2.89457
HYX36214	chr12_127837105_hg38	chr12	127835676	127838534	ASSV21170	-	-	-	intergenic_variant	-	-	FALSE	-	-	2	TRUE	-2.1155	FALSE	-2.35881	FALSE	-2.05224	FALSE	-1.83904	FALSE	-3.02713	TRUE	-2.06178	FALSE	-0.915627	FALSE	-1.46923
HYX37290	chr13_94028859_hg38	chr13	94027848	94029870	ASSV29578	-	-	-	intron_variant	GPC6	protein_coding	FALSE	-	4\8	2	TRUE	-2.05552	FALSE	-1.29248	FALSE	-1.36008	FALSE	-0.77722	FALSE	-0.868912	TRUE	-2.44658	FALSE	-0.338442	FALSE	-2.5302
HYX44812	chr17_78458654_hg38	chr17	78455759	78461548	ASSV28074	ASSV28075	-	-	intron_variant	DNAH17	protein_coding	FALSE	-	60\80	2	FALSE	2.94143	TRUE	2.59307	FALSE	2.7978	FALSE	2.43358	TRUE	2.83567	FALSE	2.50689	FALSE	2.84004	FALSE	3.14479
HYX44825	chr17_78823072_hg38	chr17	78821202	78824943	ASSV28103	-	-	-	intron_variant	USP36	protein_coding	TRUE	Controls Neuronal Precursor Cell-expressed	6\19	2	FALSE	1.39771	FALSE	1.52012	FALSE	1.16504	TRUE	1.7146	TRUE	1.44527	FALSE	1.25724	FALSE	0.68969	FALSE	0.908275
HYX48199	chr20_37599098_hg38	chr20	37597087	37601108	ASSV13295	-	-	-	downstream_gene_variant	GLRXP1	processed_pseudogene	FALSE	-	-	2	TRUE	2.89439	FALSE	0.373754	FALSE	-0.169072	FALSE	0.607892	FALSE	0.105279	FALSE	1.9344	FALSE	1.7318	TRUE	1.86183
HYX48782	chr20_60035406_hg38	chr20	60033030	60037781	ASSV13129	ASSV13130	-	-	downstream_gene_variant	CDH26	protein_coding	FALSE	-	-	2	TRUE	2.15388	FALSE	2.19177	FALSE	1.90366	FALSE	2.31477	FALSE	2.49807	FALSE	1.67041	FALSE	1.73704	TRUE	1.75526
HYX48788	chr20_60333497_hg38	chr20	60327240	60339754	ASSV13103	ASSV13104	-	-	downstream_gene_variant	MIR646HG	lincRNA	FALSE	-	-	2	FALSE	2.34965	FALSE	2.60138	TRUE	2.4694	FALSE	2.42888	TRUE	2.31066	FALSE	2.37182	FALSE	1.60607	FALSE	2.1211
HYX07963	chr2_182517610_hg38	chr2	182516146	182519074	ASSV21599	-	-	-	intron_variant	PDE1A	protein_coding	TRUE	Depression	2\14	3	FALSE	0.855217	TRUE	2.31361	FALSE	2.20591	TRUE	1.35017	TRUE	1.94456	FALSE	0.268371	FALSE	0.758771	FALSE	0.536051
HYX44882	chr17_79965898_hg38	chr17	79964617	79967179	ASSV28190	-	-	-	intron_variant	TBC1D16	protein_coding	TRUE	Suicidal behavior, bipolar disorder	3\11	4	TRUE	2.66765	TRUE	2.52276	TRUE	2.9064	TRUE	2.21084	FALSE	2.34058	FALSE	2.36152	FALSE	1.15858	FALSE	2.39621
HYX48238	chr20_38420218_hg38	chr20	38417417	38423019	ASSV13231	-	-	-	downstream_gene_variant	RF00056	snoRNA	FALSE	-	-	4	TRUE	1.6479	TRUE	1.85747	FALSE	2.01015	TRUE	2.00299	FALSE	2.11008	FALSE	1.63096	TRUE	2.12323	FALSE	1.54975
HYX50060	chr22_39409489_hg38	chr22	39408349	39410629	ASSV14163	-	-	-	intron_variant	TAB1	protein_coding	FALSE	-	1\10	4	FALSE	2.0517	TRUE	1.77192	TRUE	2.19406	TRUE	1.87928	TRUE	2.40129	FALSE	1.47749	FALSE	0.603133	FALSE	2.17822
HYX07965	chr2_182551202_hg38	chr2	182547442	182554963	ASSV21604	-	-	-	intergenic_variant	-	-	FALSE	-	-	5	FALSE	2.10109	TRUE	3.30949	TRUE	3.231	TRUE	2.90139	TRUE	3.33967	FALSE	1.85388	TRUE	2.3335	FALSE	1.58349
HYX23414	chr7_139079222_hg38	chr7	139078051	139080392	ASSV05624	-	-	-	intron_variant	ZC3HAV1	protein_coding	FALSE	-	5\12	5	FALSE	1.71095	TRUE	1.50468	TRUE	1.11828	TRUE	1.81726	TRUE	1.57589	FALSE	1.35078	FALSE	1.24593	TRUE	1.47968
HYX05297	chr2_24225714_hg38	chr2	24224548	24226881	ASSV23733	-	-	-	intron_variant	ITSN2	protein_coding	TRUE	Neuronal cell function	29\39	5	TRUE	-1.85253	TRUE	-2.28795	FALSE	-2.03398	TRUE	-1.13288	FALSE	-2.12199	TRUE	-1.60442	FALSE	-0.396132	TRUE	-1.53332
HYX46575	chr19_14888636_hg38	chr19	14887441	14889831	ASSV33823	-	-	-	upstream_gene_variant	OR7A18P	unprocessed_pseudogene	FALSE	-	-	6	TRUE	3.59954	TRUE	4.73414	TRUE	6.34674	TRUE	3.95758	FALSE	4.17429	TRUE	3.82754	FALSE	1.98864	TRUE	3.05873
	Manual check define as high-confident ASSV
	Manual check define as uncertain ASSV
	Manual check define as false ASSV
