# Supplementary material for: Long-read assembly of the Chinese rhesus macaque genome and identification of ape-specific structural variants
Source: Nat Commun. 2019 Sep 17;10:4233. doi: 10.1038/s41467-019-12174-w (PMC6749001; doi:10.1038/s41467-019-12174-w)
Supplement: Supplementary file 13 — Supplementary Data 9 [file 41467_2019_12174_MOESM13_ESM.xlsx]

## Sheet: Sheet1
Supplementary Data 9. Summary of ASSVs located in ASP and GASP genes.
ASP/GASP	ASSV ID	Consequence	Manual check	Symbol	Gene_ID	Biotype	RMS-V38														RMS-ZF1														RMS-CCP														RMS-GS3
							target_name	target_start_0	target_end_0	sv_type	sv_len	query_strand	query_name	query_start_0	query_end_0	query_length	matching_base_count	consumed_bases_count	percent_identity	sequence	target_name	target_start_0	target_end_0	sv_type	sv_len	query_strand	query_name	query_start_0	query_end_0	query_length	matching_base_count	consumed_bases_count	percent_identity	sequence	target_name	target_start_0	target_end_0	sv_type	sv_len	query_strand	query_name	query_start_0	query_end_0	query_length	matching_base_count	consumed_bases_count	percent_identity	sequence	target_name
							V38						RMS								RMS						ZF1								RMS						CCP								RMS
Tail	ASSV18818	intron_variant	false	ANKRD13A	ENSG00000076513	protein_coding	chr12	110034441	110034441	deletion	166	+	chr11	112433397	112433563	136270821	16580726	20641003	0.803291	TGTGTGTGTGTGTGTGTGTGTGTGTGTGTGTGTGTGTCTTTTTGTTGTTTTGTGTGTGTGTGTGTGTGTCTTTTTGTTGTTTTGTGTGTGTGTGTGTCTTTTTGTTGTTTTGTGTGTGTGTGTGTCTTTTTGTTGTTTTGTGTGTGTGTGTGTGTGTTTGTGTGTG	chr11	112433397	112433563	deletion	166	+	chr12	107388775	107388775	136270821	16582808	20670693	0.802238	TGTGTGTGTGTGTGTGTGTGTGTGTGTGTGTGTGTGTCTTTTTGTTGTTTTGTGTGTGTGTGTGTGTGTCTTTTTGTTGTTTTGTGTGTGTGTGTGTCTTTTTGTTGTTTTGTGTGTGTGTGTGTCTTTTTGTTGTTTTGTGTGTGTGTGTGTGTGTTTGTGTGTG	chr11	112433397	112433563	deletion	166	+	chr12	107688433	107688433	136270821	11347764	14097830	0.80493	TGTGTGTGTGTGTGTGTGTGTGTGTGTGTGTGTGTGTCTTTTTGTTGTTTTGTGTGTGTGTGTGTGTGTCTTTTTGTTGTTTTGTGTGTGTGTGTGTCTTTTTGTTGTTTTGTGTGTGTGTGTGTCTTTTTGTTGTTTTGTGTGTGTGTGTGTGTGTTTGTGTGTG	chr11
	ASSV35445	coding_sequence_variant/downstream_gene_variant/regulatory_region_variant	uncertain	AXIN1	ENSG00000103126	protein_coding/open_chromatin_region	chr16	285009	285009	deletion	316	+	chr20	370154	370470	86713556	1969872	2809602	0.701121	AAGAAGGTAGGTCAGGCCGGGCGCGGTGGCTCAAGCCTGTAATCCCAGCACTTTGGGAGGCCGAGACGGGCGGATCACGAGGTCAGGAGATCGAGACCATCCTGGTTAACACGGTGAAACCCCGTCTCTACTAAAAAATACAAAAAATTAGCCGGGTGCGGTGGTGGGCGCCTGTAGTCCCAGCTACTCGGGAGGCTGAGGCAGGAGAATGGTGTGAACCCGGGAGGCGGAGCTTGCAGTGAGCTGAGATCAGGCCACTGCACTCCAGCCCGGGCGACAGAGCGAGACTCTGTCTCAAAAAAAAAAAAAAAAAAAA	chr20	370154	370470	deletion	316	+	chr16	273132	273132	86713556	2093626	3078678	0.680041	AAGAAGGTAGGTCAGGCCGGGCGCGGTGGCTCAAGCCTGTAATCCCAGCACTTTGGGAGGCCGAGACGGGCGGATCACGAGGTCAGGAGATCGAGACCATCCTGGTTAACACGGTGAAACCCCGTCTCTACTAAAAAATACAAAAAATTAGCCGGGTGCGGTGGTGGGCGCCTGTAGTCCCAGCTACTCGGGAGGCTGAGGCAGGAGAATGGTGTGAACCCGGGAGGCGGAGCTTGCAGTGAGCTGAGATCAGGCCACTGCACTCCAGCCCGGGCGACAGAGCGAGACTCTGTCTCAAAAAAAAAAAAAAAAAAAA	chr20	370154	370470	deletion	316	+	chr16	228088	228088	86713556	1408412	2114137	0.666188	AAGAAGGTAGGTCAGGCCGGGCGCGGTGGCTCAAGCCTGTAATCCCAGCACTTTGGGAGGCCGAGACGGGCGGATCACGAGGTCAGGAGATCGAGACCATCCTGGTTAACACGGTGAAACCCCGTCTCTACTAAAAAATACAAAAAATTAGCCGGGTGCGGTGGTGGGCGCCTGTAGTCCCAGCTACTCGGGAGGCTGAGGCAGGAGAATGGTGTGAACCCGGGAGGCGGAGCTTGCAGTGAGCTGAGATCAGGCCACTGCACTCCAGCCCGGGCGACAGAGCGAGACTCTGTCTCAAAAAAAAAAAAAAAAAAAA	chr20
	ASSV35452	intron_variant/non_coding_transcript_variant/regulatory_region_variant	uncertain	AXIN1	ENSG00000103126	protein_coding/processed_transcript/promoter_flanking_region	chr16	325075	325075	deletion	870	+	chr20	408515	409385	86713556	1969872	2809602	0.701121	CGCCCACGCGCCCCAGGAAACCATCACCTCAGTCCCCACACACACGCCCCCACGCCCCAGCAAACCATCGCCTCAGCCTCCACGCAGACACCCCCGCGCCCGAGGAAACCACTGCTTCAGCCCCGGCGGGCGCCCTGGCTCCTCGGGAAACCATCCCCTCAGCCTCAGCGCAGTTGCCCCCGCGCCCCGGGAAACCATCGCCTCAGCCTCCGCGCAGGCGACCCTGCACTCCAAGAAACCATCGCTTAAGCCCTGCGGGCACCCCCGCGCCCCAGGAAACCATCGCCTCAGCCCCACGGGCGCCCCCGTGCCCCAGGAAACCATCGCCTCAGCCCCGCGCCCCAGGAAACCATTGCCTCAGCCTCCGCGCAGGCGCCCCCGCACCCCAGGAAACTATCA…	chr20	408517	409387	deletion	870	+	chr16	313301	313301	86713556	2093626	3078678	0.680041	CCCACGCGCCCCAGGAAACCATCACCTCAGTCCCCACACACACGCCCCCACGCCCCAGCAAACCATCGCCTCAGCCTCCACGCAGACACCCCCGCGCCCGAGGAAACCACTGCTTCAGCCCCGGCGGGCGCCCTGGCTCCTCGGGAAACCATCCCCTCAGCCTCAGCGCAGTTGCCCCCGCGCCCCGGGAAACCATCGCCTCAGCCTCCGCGCAGGCGACCCTGCACTCCAAGAAACCATCGCTTAAGCCCTGCGGGCACCCCCGCGCCCCAGGAAACCATCGCCTCAGCCCCACGGGCGCCCCCGTGCCCCAGGAAACCATCGCCTCAGCCCCGCGCCCCAGGAAACCATTGCCTCAGCCTCCGCGCAGGCGCCCCCGCACCCCAGGAAACTATCACC…	chr20	408904	409774	deletion	870	+	chr16	274462	274462	86713556	1408412	2114137	0.666188	GAAACTATCACCTCAGCCTCAGCGGATGCCCCCGCACCCCAAGAAACCATCGCCTCAGTCCTGCCTGCGGCCCGAACCCCAGGAAACTATCGCCTCAGCCTCAGCGGATGCCCCCGCACCTCAAGAAACCATCGCCTCAGCCCTGCCGGCGGCCCCGAACCCCAGGAAACTATCGCTTCAGCCTCCACAGGTGCCCCCGCACCCCAAGAAACCATCACCTCAGCCTCCGCGCCCCAGGAAACCATCGCCTCAGCCTCCGCGCAGGCGCCCCCGCGCGCCAGGAAACTATCGCTTCAGCCTCAGCGGGTGCCCCCACACCCCAAGAAACCATCGCCTCAGCCCCACAGGCGGCCCCGTGCCCCAGGAAACCATCGCCTCAGCCCCCCGGGCAGGCGCCCC…	chr20
	ASSV35446	intron_variant	false	AXIN1	ENSG00000103126	protein_coding	chr16	295941	295941	deletion	312	+	chr20	380756	381068	86713556	1969872	2809602	0.701121	AGGGGGCAGAGCTAGACTCTGTCTCAAAAAAACAAAAACAACAACAACAAAAAAAAACGCCAGGCGCGGTGTCTCACGCCTGTAATCCCAGCACTTTGGGAGGCCAAAGCAGGCGGATCATGAGGTCAGGAGATCGAGACCATCCTGGCTAACACGGTGAAACCCCGTCTCTACTAAAAATACAAAAAATTAGCTGGGCGTGTGGTGGGCACCTGTAATCCCAGCTACTCGGGAGGCTGAAGCAGAAGAATGGCGTGAACCCAGGAGGCAGAGCTTGCAGTGAGCTGAGATTGCACCACTGCACTCCAGCCT	chr20	380756	381068	deletion	312	+	chr16	284154	284154	86713556	2093626	3078678	0.680041	AGGGGGCAGAGCTAGACTCTGTCTCAAAAAAACAAAAACAACAACAACAAAAAAAAACGCCAGGCGCGGTGTCTCACGCCTGTAATCCCAGCACTTTGGGAGGCCAAAGCAGGCGGATCATGAGGTCAGGAGATCGAGACCATCCTGGCTAACACGGTGAAACCCCGTCTCTACTAAAAATACAAAAAATTAGCTGGGCGTGTGGTGGGCACCTGTAATCCCAGCTACTCGGGAGGCTGAAGCAGAAGAATGGCGTGAACCCAGGAGGCAGAGCTTGCAGTGAGCTGAGATTGCACCACTGCACTCCAGCCT	chr20	380756	381068	deletion	312	+	chr16	241457	241457	86713556	1408412	2114137	0.666188	AGGGGGCAGAGCTAGACTCTGTCTCAAAAAAACAAAAACAACAACAACAAAAAAAAACGCCAGGCGCGGTGTCTCACGCCTGTAATCCCAGCACTTTGGGAGGCCAAAGCAGGCGGATCATGAGGTCAGGAGATCGAGACCATCCTGGCTAACACGGTGAAACCCCGTCTCTACTAAAAATACAAAAAATTAGCTGGGCGTGTGGTGGGCACCTGTAATCCCAGCTACTCGGGAGGCTGAAGCAGAAGAATGGCGTGAACCCAGGAGGCAGAGCTTGCAGTGAGCTGAGATTGCACCACTGCACTCCAGCCT	chr20
	ASSV35447	intron_variant	uncertain	AXIN1	ENSG00000103126	protein_coding	chr16	297347	297415	insertion	68	+	chr20	382464	382464	86713556	1969872	2809602	0.701121	TCCCCTGCCCGCTTGTCCCCCACCCGCTGTCCCCCGCCAGCTTGTCCCCCACCCGCTGTCCCCTGCCC	chr20	382464	382464	insertion	68	+	chr16	285560	285628	86713556	2093626	3078678	0.680041	TCCCCTGCCCGCTTGTCCCCCACCCGCTGTCCCCCGCCAGCTTGTCCCCCACCCGCTGTCCCCTGCCC	chr20	382464	382464	insertion	68	+	chr16	242948	243016	86713556	1408412	2114137	0.666188	TCCCCTGCCCGCTTGTCCCCCACCCGCTGTCCCCCGCCAGCTTGTCCCCCACCCGCTGTCCCCTGCCC	chr20
	ASSV35448	intron_variant	uncertain	AXIN1	ENSG00000103126	protein_coding	chr16	302254	302254	deletion	320	+	chr20	387549	387869	86713556	1969872	2809602	0.701121	TTTTTTTTTTTTTTTTTTTTTTGAGACGGAGTCTCGCTCTGTCTCCCAGGCTGGAGTGCAGTGGCACCATCTCGGCTCACTGCAAGCTCCGCCTCCCGGGTCCACGCCATTCTCCTGCCTCAGCCTCCCGAGTAGCTGGGACTACAGGCGCCCGCCACCTCACCCGGCTAGTTTTTTTTTTGTATTTTTTAGTAGAGACGGGGTTTCACTGTGTTAGCCAGGATGGTCTCGATCTCCTGACCTCATGATCCACCCGTCTCGGCCTCCCAAAGTGCTGGGATTACAGGCTTGAGCCACCGCGCCCGGCCCCTGAGTCCTTT	chr20	387549	387869	deletion	320	+	chr16	290467	290467	86713556	2093626	3078678	0.680041	TTTTTTTTTTTTTTTTTTTTTTGAGACGGAGTCTCGCTCTGTCTCCCAGGCTGGAGTGCAGTGGCACCATCTCGGCTCACTGCAAGCTCCGCCTCCCGGGTCCACGCCATTCTCCTGCCTCAGCCTCCCGAGTAGCTGGGACTACAGGCGCCCGCCACCTCACCCGGCTAGTTTTTTTTTTGTATTTTTTAGTAGAGACGGGGTTTCACTGTGTTAGCCAGGATGGTCTCGATCTCCTGACCTCATGATCCACCCGTCTCGGCCTCCCAAAGTGCTGGGATTACAGGCTTGAGCCACCGCGCCCGGCCCCTGAGTCCTTT	chr20	387549	387869	deletion	320	+	chr16	247887	247887	86713556	1408412	2114137	0.666188	TTTTTTTTTTTTTTTTTTTTTTGAGACGGAGTCTCGCTCTGTCTCCCAGGCTGGAGTGCAGTGGCACCATCTCGGCTCACTGCAAGCTCCGCCTCCCGGGTCCACGCCATTCTCCTGCCTCAGCCTCCCGAGTAGCTGGGACTACAGGCGCCCGCCACCTCACCCGGCTAGTTTTTTTTTTGTATTTTTTAGTAGAGACGGGGTTTCACTGTGTTAGCCAGGATGGTCTCGATCTCCTGACCTCATGATCCACCCGTCTCGGCCTCCCAAAGTGCTGGGATTACAGGCTTGAGCCACCGCGCCCGGCCCCTGAGTCCTTT	chr20
	ASSV35449	intron_variant	uncertain	AXIN1	ENSG00000103126	protein_coding	chr16	304837	304837	deletion	310	+	chr20	390789	391099	86713556	1969872	2809602	0.701121	GTTGTATTTTTTTTTTTTTTTTGAGACGGAGTCTCGCTCTGTCACCCAGGCTGGAGTGCAGTGGCCGGATCTCGGCTCACTGCAAGCTCCGCCTCCCGGGTTCACGCCATTCTCCTGCCTCAGCCTCCCGAGTAGCTGGGACTATAGGCGCCCGCCACCTTGCCCGGCTAGTTTTTTGTATTTTTTAGTAGAGACGGGGTTTCACCGTGTTAGCCAGGATGGTCTCGATCTCCTGACCTCGTGATCCGCCCGTCTCGGCCTCCCAAAGTGCTGGGATTACAGGCGTGAGCCACTGCGCCCGGCCGCCTTC	chr20	390789	391099	deletion	310	+	chr16	293050	293050	86713556	2093626	3078678	0.680041	GTTGTATTTTTTTTTTTTTTTTGAGACGGAGTCTCGCTCTGTCACCCAGGCTGGAGTGCAGTGGCCGGATCTCGGCTCACTGCAAGCTCCGCCTCCCGGGTTCACGCCATTCTCCTGCCTCAGCCTCCCGAGTAGCTGGGACTATAGGCGCCCGCCACCTTGCCCGGCTAGTTTTTTGTATTTTTTAGTAGAGACGGGGTTTCACCGTGTTAGCCAGGATGGTCTCGATCTCCTGACCTCGTGATCCGCCCGTCTCGGCCTCCCAAAGTGCTGGGATTACAGGCGTGAGCCACTGCGCCCGGCCGCCTTC	chr20	390789	391099	deletion	310	+	chr16	250888	250888	86713556	1408412	2114137	0.666188	GTTGTATTTTTTTTTTTTTTTTGAGACGGAGTCTCGCTCTGTCACCCAGGCTGGAGTGCAGTGGCCGGATCTCGGCTCACTGCAAGCTCCGCCTCCCGGGTTCACGCCATTCTCCTGCCTCAGCCTCCCGAGTAGCTGGGACTATAGGCGCCCGCCACCTTGCCCGGCTAGTTTTTTGTATTTTTTAGTAGAGACGGGGTTTCACCGTGTTAGCCAGGATGGTCTCGATCTCCTGACCTCGTGATCCGCCCGTCTCGGCCTCCCAAAGTGCTGGGATTACAGGCGTGAGCCACTGCGCCCGGCCGCCTTC	chr20
	ASSV35450	intron_variant	uncertain	AXIN1	ENSG00000103126	protein_coding	chr16	307241	307241	deletion	403	+	chr20	393194	393597	86713556	1969872	2809602	0.701121	GCCGCCACGCAAGCTCCATAAAAAGACTCCAAGGGGGGCCGGGCGCAGTAGCTCACGCCTGTAATCCCAGCACTTTGGGAGGCCGAGGTGGGTGGACCACGAGGTCAGGAGATCAAGACCATCCTGGCTAACACATTGAAACCCCGTCTCTACTAAAAATACAAAAAAATTAGCCGGGCGTGGTTGCGGGCGCCTGTAGTCCCAGCTACTCAGGAGGCTGAGGCAGGAGAATGGCGTGAACCTGGGATGCGGAGCTTGCAGTGAGCAGGGATCACACCCCTGCACTCCAGCCTGGGCGACTGAGGGAGACTCCGTCTCAAAAAATAAATAAATAAATAAAAATAAAAATAAAAAATAAGACTCCAGAGAGCAGCACAGCTGAGGGGCCAAGAGGAGCAC…	chr20	393194	393597	deletion	403	+	chr16	295454	295454	86713556	2093626	3078678	0.680041	GCCGCCACGCAAGCTCCATAAAAAGACTCCAAGGGGGGCCGGGCGCAGTAGCTCACGCCTGTAATCCCAGCACTTTGGGAGGCCGAGGTGGGTGGACCACGAGGTCAGGAGATCAAGACCATCCTGGCTAACACATTGAAACCCCGTCTCTACTAAAAATACAAAAAAATTAGCCGGGCGTGGTTGCGGGCGCCTGTAGTCCCAGCTACTCAGGAGGCTGAGGCAGGAGAATGGCGTGAACCTGGGATGCGGAGCTTGCAGTGAGCAGGGATCACACCCCTGCACTCCAGCCTGGGCGACTGAGGGAGACTCCGTCTCAAAAAATAAATAAATAAATAAAAATAAAAATAAAAAATAAGACTCCAGAGAGCAGCACAGCTGAGGGGCCAAGAGGAGCAC…	chr20	393194	393597	deletion	403	+	chr16	253461	253461	86713556	1408412	2114137	0.666188	GCCGCCACGCAAGCTCCATAAAAAGACTCCAAGGGGGGCCGGGCGCAGTAGCTCACGCCTGTAATCCCAGCACTTTGGGAGGCCGAGGTGGGTGGACCACGAGGTCAGGAGATCAAGACCATCCTGGCTAACACATTGAAACCCCGTCTCTACTAAAAATACAAAAAAATTAGCCGGGCGTGGTTGCGGGCGCCTGTAGTCCCAGCTACTCAGGAGGCTGAGGCAGGAGAATGGCGTGAACCTGGGATGCGGAGCTTGCAGTGAGCAGGGATCACACCCCTGCACTCCAGCCTGGGCGACTGAGGGAGACTCCGTCTCAAAAAATAAATAAATAAATAAAAATAAAAATAAAAAATAAGACTCCAGAGAGCAGCACAGCTGAGGGGCCAAGAGGAGCAC…	chr20
	ASSV35451	intron_variant	false	AXIN1	ENSG00000103126	protein_coding	chr16	307566	308838	insertion	1272	+	chr20	393902	393902	86713556	1969872	2809602	0.701121	gggcagggggcTTTTCGGGATGAACCTGCTCCAACTCTGATGGGCAGGTGTTAAAGAGTCTCACAAGGTGCACACAGCCTGGGCCTCCGTGGGTGCAGCCACAACAGGGTTCTGCTCCTATGAGCGTCTAAGCTACTCCCCTCCTGCTGTCCCTGCTGCAGAGCCATGGACTCACCAGAGAAACGGCATAGCTTTTGCAAAACCAAGGCCCTCAACAGAGCAGAAGTGGGCAGTGCAACCACGGCACGTCCTGCTAGCTTATCGGCTTCCTGGGCCTCCCCCCGCCTCTGCTCACCACCATCCTCGGGTCCAGTTTCCCAGTAGCAGCAGTGAGCAGGCCCCGGGCAGCTGTGCCCGTGATGTGGGTTTCTCACTTGGGCCTCTGGCTGAGGGACCTCC…	chr20	393902	393902	insertion	1272	+	chr16	295779	297051	86713556	2093626	3078678	0.680041	GGGCAGGGGGCTTTTCGGGATGAACCTGCTCCAACTCTGATGGGCAGGTGTTAAAGAGTCTCACAAGGTGCACACAGCCTGGGCCTCCGTGGGTGCAGCCACAACAGGGTTCTGCTCCTATGAGCGTCTAAGCTACTCCCCTCCTGCTGTCCCTGCTGCAGAGCCATGGACTCACCAGAGAAACGGCATAGCTTTTGCAAAACCAAGGCCCTCAACAGAGCAGAAGTGGGCAGTGCAACCACGGCACGTCCTGCTAGCTTATCGGCTTCCTGGGCCTCCCCCCGCCTCTGCTCACCACCATCCTCGGGTCCAGTTTCCCAGTAGCAGCAGTGAGCAGGCCCCGGGCAGCTGTGCCCGTGATGTGGGTTTCTCACTTGGGCCTCTGGCTGAGGGACCTCC…	chr20	393902	393902	insertion	1273	+	chr16	253786	255059	86713556	1408412	2114137	0.666188	gggcaggggggTTTTCGGGATGAACCTGCTCCAACTCTGATGGGCAGGTGTTACAGAGTCTCACAAGGTGCACACAGCCTGGGCCTCCGTGGGTGCAGCCACAACAGGGTTCTGCTCCTATGAGCGTCTAAGCTACTCCCCTCCTGCTGTCCCTGCTGCAGAGCCATGGACCCACCAGAGAAACGGCATAGCTTTCGCAAAACCAAGGCCCTCGACAGAGCAGAAGTGGGCAGTGCGGCCACGGCACGTCCTGCTAGCTTATCGGCTTCCTGGGCCTCCCCCCACCTCTGCTCACCACCATCCTCGGGTCCAGTTTCCCAGTAGCAGCAGTGAGCACGCCCCGGGCAGCTGTGCCCGTGATGTGGGTTTCTCACTTGGGCCTCTGGGCTGAGGGACCTC…	chr20
	ASSV35453	intron_variant	false	AXIN1	ENSG00000103126	protein_coding	chr16	336967	336967	deletion	347	+	chr20	424879	425226	86713556	1969872	2809602	0.701121	TGAAATCCCGTCTCTACTAAAAATACAAAAAACTAGCCGGGCGTGGTGGCGGGCGCCTGTAGTCTCAGCTACTTGGGAGGCTGAGGCGGGAGAATGGCGTGAACCCGGGAGGCGGAGCTTGCAGTGAGCCGAGATCACGCCACTGCACTCCAGCCTGGGAGACACAGCGAGACTCCGTATCAAAAAAAAAAAAAAAAAAGAAAAAAAAAATAATATAATAAATAAATACAAAAACTTAACCAGGTGTGAGCTGGCGCGGTGGCTCACGCCTGTAATCCCAGCACTTTAGGAGGCCGAGGCGGGTGGATCACGAGGTCAGGAGAACGAGACCATCCTGGCCAACACGG	chr20	424879	425226	deletion	347	+	chr16	325195	325195	86713556	2093626	3078678	0.680041	TGAAATCCCGTCTCTACTAAAAATACAAAAAACTAGCCGGGCGTGGTGGCGGGCGCCTGTAGTCTCAGCTACTTGGGAGGCTGAGGCGGGAGAATGGCGTGAACCCGGGAGGCGGAGCTTGCAGTGAGCCGAGATCACGCCACTGCACTCCAGCCTGGGAGACACAGCGAGACTCCGTATCAAAAAAAAAAAAAAAAAAGAAAAAAAAAATAATATAATAAATAAATACAAAAACTTAACCAGGTGTGAGCTGGCGCGGTGGCTCACGCCTGTAATCCCAGCACTTTAGGAGGCCGAGGCGGGTGGATCACGAGGTCAGGAGAACGAGACCATCCTGGCCAACACGG	chr20	424859	425205	deletion	346	+	chr16	287699	287699	86713556	1408412	2114137	0.666188	GACTATCCTGGCTAACATGGTGAAATCCCGTCTCTACTAAAAATACAAAAAACTAGCCGGGCGTGGTGGCGGGCGCCTGTAGTCTCAGCTACTTGGGAGGCTGAGGCGGGAGAATGGCGTGAACCCGGGAGGCGGAGCTTGCAGTGAGCCGAGATCACGCCACTGCACTCCAGCCTGGGAGACACAGCGAGACTCCGTATCAAAAAAAAAAAAAAAAAAGAAAAAAAAAATAATATAATAAATAAATACAAAAACTTAACCAGGTGTGAGCTGGCGCGGTGGCTCACGCCTGTAATCCCAGCACTTTAGGAGGCCGAGGCGGGTGGATCACGAGGTCAGGAGAACG	chr20
	ASSV35454	intron_variant	uncertain	AXIN1	ENSG00000103126	protein_coding	chr16	337029	337029	deletion	473	+	chr20	425288	425761	86713556	1969872	2809602	0.701121	GTCCCAGCAACTTGGGAGGCTGAGGCAGGAGAATGGCGTGAAGCCGGAAGGCAGAGCTCGCAGTGAGGGTAGATCGCGCCACTGCACTCCAGCCTGGGCGACAGAGCGAGACTCTGTCTCAAAAAAAAAAAAAAAAAACCGGCCGGGCGCAGTGGCTCAAGCCTGTAATCCCAGCACTTTGGGAGGCCGAGGCGGGCGGATCACGAGGTCAGGAGATCGAGACCATCCTGGCTAACACAATGAAACCCCGTCTCCACTAAAAATACAAAAAAATTAGCCGGGCGTGGTGGCGGCGCCTGTAGTCCCAGCTACTCGGGAGGCTGAGGCAGGAGAATGGCGGGAACCCGAGAGGCGGAGCTTGCAATGAGCCGAGATCGCGCCACTGCACTCCAGCCTGGG…	chr20	425288	425761	deletion	473	+	chr16	325257	325257	86713556	2093626	3078678	0.680041	GTCCCAGCAACTTGGGAGGCTGAGGCAGGAGAATGGCGTGAAGCCGGAAGGCAGAGCTCGCAGTGAGGGTAGATCGCGCCACTGCACTCCAGCCTGGGCGACAGAGCGAGACTCTGTCTCAAAAAAAAAAAAAAAAAACCGGCCGGGCGCAGTGGCTCAAGCCTGTAATCCCAGCACTTTGGGAGGCCGAGGCGGGCGGATCACGAGGTCAGGAGATCGAGACCATCCTGGCTAACACAATGAAACCCCGTCTCCACTAAAAATACAAAAAAATTAGCCGGGCGTGGTGGCGGCGCCTGTAGTCCCAGCTACTCGGGAGGCTGAGGCAGGAGAATGGCGGGAACCCGAGAGGCGGAGCTTGCAATGAGCCGAGATCGCGCCACTGCACTCCAGCCTGGG…	chr20	425288	425761	deletion	473	+	chr16	287782	287782	86713556	1408412	2114137	0.666188	GTCCCAGCAACTTGGGAGGCTGAGGCAGGAGAATGGCGTGAAGCCGGAAGGCAGAGCTCGCAGTGAGGGTAGATCGCGCCACTGCACTCCAGCCTGGGCGACAGAGCGAGACTCTGTCTCAAAAAAAAAAAAAAAAAACCGGCCGGGCGCAGTGGCTCAAGCCTGTAATCCCAGCACTTTGGGAGGCCGAGGCGGGCGGATCACGAGGTCAGGAGATCGAGACCATCCTGGCTAACACAATGAAACCCCGTCTCCACTAAAAATACAAAAAAATTAGCCGGGCGTGGTGGCGGCGCCTGTAGTCCCAGCTACTCGGGAGGCTGAGGCAGGAGAATGGCGGGAACCCGAGAGGCGGAGCTTGCAATGAGCCGAGATCGCGCCACTGCACTCCAGCCTGGG…	chr20
	ASSV35455	intron_variant	uncertain	AXIN1	ENSG00000103126	protein_coding	chr16	337187	337187	deletion	324	+	chr20	425916	426240	86713556	1969872	2809602	0.701121	CTTGTATCCTTTTTATTATTTTTTTTTTTTATTTTTTTTTTTGAGACGGAGTCTTGCTCTGTCGCCCAGGCCGGAGTGCAGTAGCCGGATCTCAGCTCACTGCAAGCTCCGCCTCCCGGGTTTACGCCATTCTCCTGCCTCAGCCTCCCGAGTAGCTGGGACTACAGGCGCCTGCCACCTCGCCCGGCTAGTTTTTTGTATTTTTTTTAGTAGAGACGGGGTTTCACCATGTTAGCCAGGATGGTCTCGATCTCCTGACCTTGTGATCCGCCCGTCTCGGCCTCCCAAAGTGCTGGGATTACAGGCTTGAGCCACCGCGCCCGG	chr20	425916	426240	deletion	324	+	chr16	325416	325416	86713556	2093626	3078678	0.680041	CTTGTATCCTTTTTATTATTTTTTTTTTTTATTTTTTTTTTTGAGACGGAGTCTTGCTCTGTCGCCCAGGCCGGAGTGCAGTAGCCGGATCTCAGCTCACTGCAAGCTCCGCCTCCCGGGTTTACGCCATTCTCCTGCCTCAGCCTCCCGAGTAGCTGGGACTACAGGCGCCTGCCACCTCGCCCGGCTAGTTTTTTGTATTTTTTTTAGTAGAGACGGGGTTTCACCATGTTAGCCAGGATGGTCTCGATCTCCTGACCTTGTGATCCGCCCGTCTCGGCCTCCCAAAGTGCTGGGATTACAGGCTTGAGCCACCGCGCCCGG	chr20	425916	426240	deletion	324	+	chr16	287924	287924	86713556	1408412	2114137	0.666188	CTTGTATCCTTTTTATTATTTTTTTTTTTTATTTTTTTTTTTGAGACGGAGTCTTGCTCTGTCGCCCAGGCCGGAGTGCAGTAGCCGGATCTCAGCTCACTGCAAGCTCCGCCTCCCGGGTTTACGCCATTCTCCTGCCTCAGCCTCCCGAGTAGCTGGGACTACAGGCGCCTGCCACCTCGCCCGGCTAGTTTTTTGTATTTTTTTTAGTAGAGACGGGGTTTCACCATGTTAGCCAGGATGGTCTCGATCTCCTGACCTTGTGATCCGCCCGTCTCGGCCTCCCAAAGTGCTGGGATTACAGGCTTGAGCCACCGCGCCCGG	chr20
	ASSV35456	intron_variant	uncertain	AXIN1	ENSG00000103126	protein_coding	chr16	337216	337216	deletion	295	+	chr20	426269	426564	86713556	1969872	2809602	0.701121	AACCGGGCGCGGTGGCTCATGCCTGTAATCCCAGCACTTTGGGAGGCCGAGGCGGGCGGATCACAAGGTCAGGAGATGGAGACCATCCTGGCCAACATGGGGAAACCCCGTCTCTACTAAAAATACAAAAAATTAGCCGGGTGTGGTGGTGGACGCCTGTAGTCCCATCTACTTGGGAGGTTGAGGCAGAAGAATGGCATGAATCCAGGAGGCGGAGCTTGCAGTGAGCCAAGATCGCGCCACTACACTCCAGTGACAGAGCGAGACTCCATCTCAAAATAAAAATATGCAGCTG	chr20	426269	426564	deletion	295	+	chr16	325445	325445	86713556	2093626	3078678	0.680041	AACCGGGCGCGGTGGCTCATGCCTGTAATCCCAGCACTTTGGGAGGCCGAGGCGGGCGGATCACAAGGTCAGGAGATGGAGACCATCCTGGCCAACATGGGGAAACCCCGTCTCTACTAAAAATACAAAAAATTAGCCGGGTGTGGTGGTGGACGCCTGTAGTCCCATCTACTTGGGAGGTTGAGGCAGAAGAATGGCATGAATCCAGGAGGCGGAGCTTGCAGTGAGCCAAGATCGCGCCACTACACTCCAGTGACAGAGCGAGACTCCATCTCAAAATAAAAATATGCAGCTG	chr20	426269	426564	deletion	295	+	chr16	287953	287953	86713556	1408412	2114137	0.666188	AACCGGGCGCGGTGGCTCATGCCTGTAATCCCAGCACTTTGGGAGGCCGAGGCGGGCGGATCACAAGGTCAGGAGATGGAGACCATCCTGGCCAACATGGGGAAACCCCGTCTCTACTAAAAATACAAAAAATTAGCCGGGTGTGGTGGTGGACGCCTGTAGTCCCATCTACTTGGGAGGTTGAGGCAGAAGAATGGCATGAATCCAGGAGGCGGAGCTTGCAGTGAGCCAAGATCGCGCCACTACACTCCAGTGACAGAGCGAGACTCCATCTCAAAATAAAAATATGCAGCTG	chr20
	ASSV35457	intron_variant	uncertain	AXIN1	ENSG00000103126	protein_coding	chr16	337502	337502	deletion	141	+	chr20	426881	427022	86713556	1969872	2809602	0.701121	AAGGGGGTAGGGGGAAGGGACAGCATTAGGAGATATACCTAATGTAAATGACGAGTCAATGGGTGCAGCACACCAACATGGCACATGTATATATAGGTAACAAACCTGCACGTTGTGCACATGTACCCCAGAACTTAAATT	chr20	426882	427022	deletion	140	+	chr16	325732	325732	86713556	2093626	3078678	0.680041	AGGGGGTAGGGGGAAGGGACAGCATTAGGAGATATACCTAATGTAAATGACGAGTCAATGGGTGCAGCACACCAACATGGCACATGTATATATAGGTAACAAACCTGCACGTTGTGCACATGTACCCCAGAACTTAAATT	chr20	426883	427017	deletion	134	+	chr16	288233	288233	86713556	1408412	2114137	0.666188	GGGGGTAGGGGGAAGGGACAGCATTAGGAGATATACCTAATGTAAATGACGAGTCAATGGGTGCAGCACACCAACATGGCACATGTATATATAGGTAACAAACCTGCACGTTGTGCACATGTACCCCAGAACTT	chr20
	ASSV35458	upstream_gene_variant	uncertain	AXIN1	ENSG00000103126	protein_coding	chr16	356554	356554	deletion	262	+	chr20	444301	444563	86713556	1969872	2809602	0.701121	GGCCGGGCGCAGTCGCTTATGCCTGTAATCCCAGAATTTTGGGAGGCCGAGGCAGATGGATCATGTGGTCAGGAGTTCAAGACCAGCTTGACCAATATGGTGAAACCCCGTCTCTACTAAAAATACAAAAATTAGCTGAGCACGGTGGCAGGTGCCTGTAATCTCAGCTACTCGGAGGCTGAGGCAGGAGAATTGCTTGAACCTGGGCAGCAGAGGTTGCAGTTAAGCCGAGATCATGCCATTGCACTCCAGCCTGGGTGAC	chr20	444301	444563	deletion	262	+	chr16	344794	344794	86713556	2093626	3078678	0.680041	GGCCGGGCGCAGTCGCTTATGCCTGTAATCCCAGAATTTTGGGAGGCCGAGGCAGATGGATCATGTGGTCAGGAGTTCAAGACCAGCTTGACCAATATGGTGAAACCCCGTCTCTACTAAAAATACAAAAATTAGCTGAGCACGGTGGCAGGTGCCTGTAATCTCAGCTACTCGGAGGCTGAGGCAGGAGAATTGCTTGAACCTGGGCAGCAGAGGTTGCAGTTAAGCCGAGATCATGCCATTGCACTCCAGCCTGGGTGAC	chr20	444301	444563	deletion	262	+	chr16	307360	307360	86713556	1408412	2114137	0.666188	GGCCGGGCGCAGTCGCTTATGCCTGTAATCCCAGAATTTTGGGAGGCCGAGGCAGATGGATCATGTGGTCAGGAGTTCAAGACCAGCTTGACCAATATGGTGAAACCCCGTCTCTACTAAAAATACAAAAATTAGCTGAGCACGGTGGCAGGTGCCTGTAATCTCAGCTACTCGGAGGCTGAGGCAGGAGAATTGCTTGAACCTGGGCAGCAGAGGTTGCAGTTAAGCCGAGATCATGCCATTGCACTCCAGCCTGGGTGAC	chr20
	ASSV36000	intron_variant	high-confident	CDH8	ENST00000299345	protein_coding	chr16	61667587	61667587	deletion	477	+	chr20	50270324	50270801	86713556	5445067	6885908	0.790755	CTTGTAAACTTTTTTAAGAAGCTAAATTTACTCCTTTAAAATTTAAAGTGTTTCTATAAAAGATTATTTTAGATCACATGAAGATAGTGTGTAGTGGAATTATGTTCGTGAAAGATAATGCTTACTATCTCCATCCTTTTGCTTTTTGATGCTGTTTCTGTGTATATTATGGTAGGTGGTAGAACATTAGTGTAGTGGTTTGAATAACAAATCTAAATTCTAATCCTTGGAATCTGTGAATGTCACCTTACTTGGAAAAGGGTCCTTGCATGGAAGTAAGTTAAAAATTTTAAGGTGAGCAGTTCATCTGGAATTACCCAGTGCATCCTAAATCCAACATTTGCCCTCCTAAGAGTGAGGCAGAGGGTAATTTGATGCAGTGATGAGGAAGAGGCAATG…	chr20	50270324	50270801	insertion	477	+	chr16	50104166	50104166	86713556	5446932	6895136	0.789967	CTTGTAAACTTTTTTAAGAAGCTAAATTTACTCCTTTAAAATTTAAAGTGTTTCTATAAAAGATTATTTTAGATCACATGAAGATAGTGTGTAGTGGAATTATGTTCGTGAAAGATAATGCTTACTATCTCCATCCTTTTGCTTTTTGATGCTGTTTCTGTGTATATTATGGTAGGTGGTAGAACATTAGTGTAGTGGTTTGAATAACAAATCTAAATTCTAATCCTTGGAATCTGTGAATGTCACCTTACTTGGAAAAGGGTCCTTGCATGGAAGTAAGTTAAAAATTTTAAGGTGAGCAGTTCATCTGGAATTACCCAGTGCATCCTAAATCCAACATTTGCCCTCCTAAGAGTGAGGCAGAGGGTAATTTGATGCAGTGATGAGGAAGAGGCAATG…	chr20	50270324	50270801	insertion	477	+	chr16	46775240	46775240	86713556	5443404	6911416	0.787596	CTTGTAAACTTTTTTAAGAAGCTAAATTTACTCCTTTAAAATTTAAAGTGTTTCTATAAAAGATTATTTTAGATCACATGAAGATAGTGTGTAGTGGAATTATGTTCGTGAAAGATAATGCTTACTATCTCCATCCTTTTGCTTTTTGATGCTGTTTCTGTGTATATTATGGTAGGTGGTAGAACATTAGTGTAGTGGTTTGAATAACAAATCTAAATTCTAATCCTTGGAATCTGTGAATGTCACCTTACTTGGAAAAGGGTCCTTGCATGGAAGTAAGTTAAAAATTTTAAGGTGAGCAGTTCATCTGGAATTACCCAGTGCATCCTAAATCCAACATTTGCCCTCCTAAGAGTGAGGCAGAGGGTAATTTGATGCAGTGATGAGGAAGAGGCAATG…	chr20
	ASSV07473	intron_variant	high-confident	MAP3K7	ENSG00000135341	protein_coding	chr6	90534169	90534169	deletion	130	+	chr4	89704488	89704618	177000330	7055500	9247341	0.762976	TAATGTTATTACATTTTATTAGGAAGTTCTCTCTCTCTTCTCTGATGATTGTACTCAGTGGGCCAGAGTCTTTTCTTCATGCATTCCCATGGCCAGAAAAAGAAAAAGAAATTAACTCTGAGCATCTGCC	chr4	89704488	89704618	deletion	130	+	chr6	88269571	88269571	177000330	24516721	32348614	0.757891	TAATGTTATTACATTTTATTAGGAAGTTCTCTCTCTCTTCTCTGATGATTGTACTCAGTGGGCCAGAGTCTTTTCTTCATGCATTCCCATGGCCAGAAAAAGAAAAAGAAATTAACTCTGAGCATCTGCC	chr4	89704488	89704618	deletion	130	+	chr6	88025914	88025914	177000330	6393413	8407347	0.760455	TAATGTTATTACATTTTATTAGGAAGTTCTCTCTCTCTTCTCTGATGATTGTACTCAGTGGGCCAGAGTCTTTTCTTCATGCATTCCCATGGCCAGAAAAAGAAAAAGAAATTAACTCTGAGCATCTGCC	chr4
	ASSV26505	upstream_gene_variant	uncertain	NOTO	ENSG00000214513	protein_coding	chr2	73197767	73197767	deletion	168	+	chr13	73800582	73800750	114312528	16912024	21511585	0.786182	AAAAAACTAGCCGGGCGTGGTGGCGGGCGCCTGTAGTCTCAGCTACTTGGGAGGCTGAGGCGGGAGAATGGCGTGAACCCGGGAGGCAGAGCTTGCAGTGAGCCGAGATCACGCCACTGCACTCCAGCCTGGGAGACACAGCAAGACTCCGTCTCAAAAAAAAAAAAA	chr13	73800582	73800750	deletion	168	+	chr2	73286116	73286116	114312528	13402681	16938874	0.791238	AAAAAACTAGCCGGGCGTGGTGGCGGGCGCCTGTAGTCTCAGCTACTTGGGAGGCTGAGGCGGGAGAATGGCGTGAACCCGGGAGGCAGAGCTTGCAGTGAGCCGAGATCACGCCACTGCACTCCAGCCTGGGAGACACAGCAAGACTCCGTCTCAAAAAAAAAAAAA	chr13	73800582	73800750	deletion	168	+	chr2A	73352506	73352506	114312528	15902478	20389692	0.779927	AAAAAACTAGCCGGGCGTGGTGGCGGGCGCCTGTAGTCTCAGCTACTTGGGAGGCTGAGGCGGGAGAATGGCGTGAACCCGGGAGGCAGAGCTTGCAGTGAGCCGAGATCACGCCACTGCACTCCAGCCTGGGAGACACAGCAAGACTCCGTCTCAAAAAAAAAAAAA	chr13
	ASSV26506	upstream_gene_variant	high-confident	NOTO	ENSG00000214513	protein_coding	chr2	73199349	73199349	deletion	321	+	chr13	73802327	73802648	114312528	16912024	21511585	0.786182	CATCTGTAATCCCAGCACTTTGGGAGGCCTAGGCAGGCAGATCACGAGGTCAGGAGATCAAGACCATCCTGGCTAACACAGTGAAACCCCGTCTCTATTTAAAAATACAAAAAATTAGCCCGGCGTGGTGGCGGGCGCCTGTAGTCCCAGCTACTCAGGAGGCTGAGGCAGGAGAATGGTGTGAACCCGGGAGGTGGAGCTTTTGCAGTGAGCCGCGATGGTGCCACTGCACTCCAGCCTGGGCAACAGAGCGAGACTCCGTCTCAAAAAAAAAAAGATCTGTGTAACCAGCATCCAGATTAAGAAGTAGAACACTGGCCA	chr13	73802327	73802648	deletion	321	+	chr2	73287698	73287698	114312528	13402681	16938874	0.791238	CATCTGTAATCCCAGCACTTTGGGAGGCCTAGGCAGGCAGATCACGAGGTCAGGAGATCAAGACCATCCTGGCTAACACAGTGAAACCCCGTCTCTATTTAAAAATACAAAAAATTAGCCCGGCGTGGTGGCGGGCGCCTGTAGTCCCAGCTACTCAGGAGGCTGAGGCAGGAGAATGGTGTGAACCCGGGAGGTGGAGCTTTTGCAGTGAGCCGCGATGGTGCCACTGCACTCCAGCCTGGGCAACAGAGCGAGACTCCGTCTCAAAAAAAAAAAGATCTGTGTAACCAGCATCCAGATTAAGAAGTAGAACACTGGCCA	chr13	73802327	73802648	deletion	321	+	chr2A	73354088	73354088	114312528	15902478	20389692	0.779927	CATCTGTAATCCCAGCACTTTGGGAGGCCTAGGCAGGCAGATCACGAGGTCAGGAGATCAAGACCATCCTGGCTAACACAGTGAAACCCCGTCTCTATTTAAAAATACAAAAAATTAGCCCGGCGTGGTGGCGGGCGCCTGTAGTCCCAGCTACTCAGGAGGCTGAGGCAGGAGAATGGTGTGAACCCGGGAGGTGGAGCTTTTGCAGTGAGCCGCGATGGTGCCACTGCACTCCAGCCTGGGCAACAGAGCGAGACTCCGTCTCAAAAAAAAAAAGATCTGTGTAACCAGCATCCAGATTAAGAAGTAGAACACTGGCCA	chr13
	ASSV26507	intron_variant	uncertain	NOTO	ENSG00000214513	protein_coding	chr2	73204875	73204875	deletion	784	+	chr13	73807855	73808639	114312528	16912024	21511585	0.786182	GTATTTTTAGTAGATATGGGGTTTCCCCACGTTGGGCAGGCTGGTTTTGACTCCTGACCGCAAATGATCTGCCTGCCTTAGCCTCCCAAAGTGCTGGGATTACAGGCGTGAGCCACTGCACCCTGCCTCAAGTTAGTTTTTGCATGGGTATCACACCTACACAGTCCAAATGTCAAAATTTGTACTAAGATATATGGAGAGGACTTTCCTCTTTTGCCTGTCACCTAGCCACCTACTTCTTGAGATATTTTATGCATATTTATTACCTGAATACAGATATCCACACACGTCTATTCTTTCCTTCATTTCCCCAGACTCACCATACACTCTGCTCTGTACCTTACTCTAGTCACTCGACCATGTATCTTGGAGATTTTTCCAATCCATAAAGAGCTTCTT…	chr13	73807863	73808639	deletion	776	+	chr2	73293227	73293227	114312528	13402681	16938874	0.791238	AGTAGATATGGGGTTTCCCCACGTTGGGCAGGCTGGTTTTGACTCCTGACCGCAAATGATCTGCCTGCCTTAGCCTCCCAAAGTGCTGGGATTACAGGCGTGAGCCACTGCACCCTGCCTCAAGTTAGTTTTTGCATGGGTATCACACCTACACAGTCCAAATGTCAAAATTTGTACTAAGATATATGGAGAGGACTTTCCTCTTTTGCCTGTCACCTAGCCACCTACTTCTTGAGATATTTTATGCATATTTATTACCTGAATACAGATATCCACACACGTCTATTCTTTCCTTCATTTCCCCAGACTCACCATACACTCTGCTCTGTACCTTACTCTAGTCACTCGACCATGTATCTTGGAGATTTTTCCAATCCATAAAGAGCTTCTTTTACAACC…	chr13	73807855	73808649	deletion	794	+	chr2A	73359277	73359277	114312528	15902478	20389692	0.779927	GTATTTTTAGTAGATATGGGGTTTCCCCACGTTGGGCAGGCTGGTTTTGACTCCTGACCGCAAATGATCTGCCTGCCTTAGCCTCCCAAAGTGCTGGGATTACAGGCGTGAGCCACTGCACCCTGCCTCAAGTTAGTTTTTGCATGGGTATCACACCTACACAGTCCAAATGTCAAAATTTGTACTAAGATATATGGAGAGGACTTTCCTCTTTTGCCTGTCACCTAGCCACCTACTTCTTGAGATATTTTATGCATATTTATTACCTGAATACAGATATCCACACACGTCTATTCTTTCCTTCATTTCCCCAGACTCACCATACACTCTGCTCTGTACCTTACTCTAGTCACTCGACCATGTATCTTGGAGATTTTTCCAATCCATAAAGAGCTTCTT…	chr13
	ASSV26508	intron_variant	false	NOTO	ENSG00000214513	protein_coding	chr2	73206655	73206655	deletion	276	+	chr13	73810638	73810914	114312528	16912024	21511585	0.786182	TGGAGGCCGGGCGCGGTGGCTCAAGCCTGTAATCCCAGCACTTTGGGAGGCCGAGACGGGCGGATCACGAGGTCAGGAGATCGAGACCATCCTGGCTAACACGGTGAAACCCCGTCTCTACTAAAAATACAAAAAATTAGCCGGGCGAGGTGGCGGGCGCCTGTAGTCCCAGCTACTCGGGAGGCTGAGGCAGGAGAATGGCGTGAACCCGGGAGGTGGAGCTTGCAGTGAAGCGAGACTCCGTCTTAAAAAAAAAAAAAAAAAAAAAAAAAAAAT	chr13	73810638	73810914	deletion	276	+	chr2	73295005	73295005	114312528	13402681	16938874	0.791238	TGGAGGCCGGGCGCGGTGGCTCAAGCCTGTAATCCCAGCACTTTGGGAGGCCGAGACGGGCGGATCACGAGGTCAGGAGATCGAGACCATCCTGGCTAACACGGTGAAACCCCGTCTCTACTAAAAATACAAAAAATTAGCCGGGCGAGGTGGCGGGCGCCTGTAGTCCCAGCTACTCGGGAGGCTGAGGCAGGAGAATGGCGTGAACCCGGGAGGTGGAGCTTGCAGTGAAGCGAGACTCCGTCTTAAAAAAAAAAAAAAAAAAAAAAAAAAAAT	chr13	73810638	73810914	deletion	276	+	chr2A	73361050	73361050	114312528	15902478	20389692	0.779927	TGGAGGCCGGGCGCGGTGGCTCAAGCCTGTAATCCCAGCACTTTGGGAGGCCGAGACGGGCGGATCACGAGGTCAGGAGATCGAGACCATCCTGGCTAACACGGTGAAACCCCGTCTCTACTAAAAATACAAAAAATTAGCCGGGCGAGGTGGCGGGCGCCTGTAGTCCCAGCTACTCGGGAGGCTGAGGCAGGAGAATGGCGTGAACCCGGGAGGTGGAGCTTGCAGTGAAGCGAGACTCCGTCTTAAAAAAAAAAAAAAAAAAAAAAAAAAAAT	chr13
	ASSV34874	intron_variant/NMD_transcript_variant/regulatory_region_variant	uncertain	PPP5C	ENSG00000011485	protein_coding/nonsense_mediated_decay/promoter_flanking_region	chr19	46351442	46351442	deletion	313	+	chr19	42642721	42643034	55557796	3569473	5463715	0.653305	GCAGCCAGTTTTCTTTTCTTTTTTTTTTTTTGAGACGGAGTCTCGCTCTGTCGCCCAGGCTGGAGTGCAGTGGCCGGATCTCAGCTCACTGCAAGCTCCGCCTCCCGGGTTTACGCCCTTCTCCTGCCTCAGCCTCCCGAGTAGCTGGGACTACAGGCTCCCACCACCTCGCCCAGCTAGTTTTTTGTATTTTTTAGTAGAGACGGGGTTTCACCATGTTAGCCAGGATGGTCTCGATCTCCTGACCTCGTGATCCGCCCATCTCAGCCTCCCAAAGTGCTGGGATTACAGGCTTGAGCCACCGCGCCCAGCC	chr19	42642721	42643034	deletion	313	+	chr19	43718960	43718960	55557796	3557543	5403573	0.658369	GCAGCCAGTTTTCTTTTCTTTTTTTTTTTTTGAGACGGAGTCTCGCTCTGTCGCCCAGGCTGGAGTGCAGTGGCCGGATCTCAGCTCACTGCAAGCTCCGCCTCCCGGGTTTACGCCCTTCTCCTGCCTCAGCCTCCCGAGTAGCTGGGACTACAGGCTCCCACCACCTCGCCCAGCTAGTTTTTTGTATTTTTTAGTAGAGACGGGGTTTCACCATGTTAGCCAGGATGGTCTCGATCTCCTGACCTCGTGATCCGCCCATCTCAGCCTCCCAAAGTGCTGGGATTACAGGCTTGAGCCACCGCGCCCAGCC	chr19	42642721	42643034	deletion	313	+	chr19	44261892	44261892	55557796	2874262	4404150	0.652626	GCAGCCAGTTTTCTTTTCTTTTTTTTTTTTTGAGACGGAGTCTCGCTCTGTCGCCCAGGCTGGAGTGCAGTGGCCGGATCTCAGCTCACTGCAAGCTCCGCCTCCCGGGTTTACGCCCTTCTCCTGCCTCAGCCTCCCGAGTAGCTGGGACTACAGGCTCCCACCACCTCGCCCAGCTAGTTTTTTGTATTTTTTAGTAGAGACGGGGTTTCACCATGTTAGCCAGGATGGTCTCGATCTCCTGACCTCGTGATCCGCCCATCTCAGCCTCCCAAAGTGCTGGGATTACAGGCTTGAGCCACCGCGCCCAGCC	chr19
	ASSV34876	intron_variant/NMD_transcript_variant/regulatory_region_variant	uncertain	PPP5C	ENSG00000011485	protein_coding/nonsense_mediated_decay/open_chromatin_region	chr19	46365828	46365828	deletion	323	+	chr19	42654110	42654433	55557796	3569473	5463715	0.653305	TAAAAAGCATGCTGTTGGCCGGGCACGGTGGCTCAAGCCTGTAATCCCAGCACTTTGGGAGGCCGAGACGGGCGGATCACAAGGTCAGGAGATCGAGACTATCCTGGCTAACACGGTGAAACCCCATCTCTACTAAAAAATACAAAAAAAAACTAGCCGGGCAAGGTGGCAGGCGCCTGTAGTCCCAGCTACTCGGGAGGCTGAGGCAGGAGAATGGCGTGAACCTGAGAGGAGGAGCTTGCAGTGAGCTGAGATCCGGCCACTGCACTCCAGCCTGGGTGACAGAGCAAGACTCCGTCTCAAAAAAAATAAAAATAAAAAAA	chr19	42654110	42654433	deletion	323	+	chr19	43733334	43733334	55557796	3557543	5403573	0.658369	TAAAAAGCATGCTGTTGGCCGGGCACGGTGGCTCAAGCCTGTAATCCCAGCACTTTGGGAGGCCGAGACGGGCGGATCACAAGGTCAGGAGATCGAGACTATCCTGGCTAACACGGTGAAACCCCATCTCTACTAAAAAATACAAAAAAAAACTAGCCGGGCAAGGTGGCAGGCGCCTGTAGTCCCAGCTACTCGGGAGGCTGAGGCAGGAGAATGGCGTGAACCTGAGAGGAGGAGCTTGCAGTGAGCTGAGATCCGGCCACTGCACTCCAGCCTGGGTGACAGAGCAAGACTCCGTCTCAAAAAAAATAAAAATAAAAAAA	chr19	42654110	42654433	deletion	323	+	chr19	44276020	44276020	55557796	2874262	4404150	0.652626	TAAAAAGCATGCTGTTGGCCGGGCACGGTGGCTCAAGCCTGTAATCCCAGCACTTTGGGAGGCCGAGACGGGCGGATCACAAGGTCAGGAGATCGAGACTATCCTGGCTAACACGGTGAAACCCCATCTCTACTAAAAAATACAAAAAAAAACTAGCCGGGCAAGGTGGCAGGCGCCTGTAGTCCCAGCTACTCGGGAGGCTGAGGCAGGAGAATGGCGTGAACCTGAGAGGAGGAGCTTGCAGTGAGCTGAGATCCGGCCACTGCACTCCAGCCTGGGTGACAGAGCAAGACTCCGTCTCAAAAAAAATAAAAATAAAAAAA	chr19
	ASSV34877	intron_variant/upstream_gene_variant/downstream_gene_variant/NMD_transcript_variant/regulatory_region_variant	uncertain	PPP5C	ENSG00000011485	protein_coding/retained_intron/retained_intron/nonsense_mediated_decay/open_chromatin_region	chr19	46378954	46379124	insertion	170	+	chr19	42667555	42667555	55557796	3569473	5463715	0.653305	ctcactgcaacttctgcctcctggattcaagcaattctcctgcctcagcctccagagtagctaggattacaggcacacgccactatacccaactaatttttgtttcgttttgttttttgagacggagtctcattctgtcaccagggtagagtgcagtggcgcaatctcag	chr19	42667555	42667555	insertion	170	+	chr19	43746467	43746637	55557796	3557543	5403573	0.658369	CTCACTGCAACTTCTGCCTCCTGGATTCAAGCAATTCTCCTGCCTCAGCCTCCAGAGTAGCTAGGATTACAGGCACACGCCACTATACCCAACTAATTTTTGTTTCGTTTTGTTTTTTGAGACGGAGTCTCATTCTGTCACCAGGGTAGAGTGCAGTGGCGCAATCTCAG	chr19	42667555	42667555	insertion	170	+	chr19	44289189	44289359	55557796	2874262	4404150	0.652626	ctcactgcaacttctgcctcctggattcaagcaattctcctgcctcagcctccagagtagctaggattacaggcacacgccactatacccaactaatttttgttttgttttgttttttgagacggagtctcattctgtcaccagggtagagtgcagtggcgcaatctcag	chr19
	ASSV34878	intron_variant/upstream_gene_variant/downstream_gene_variant/NMD_transcript_variant/regulatory_region_variant	uncertain	PPP5C	ENSG00000011485	protein_coding/retained_intron/retained_intron/nonsense_mediated_decay/open_chromatin_region	chr19	46391130	46391130	deletion	63	+	chr19	42679766	42679829	55557796	3569473	5463715	0.653305	GCTCCCCGCTCCCTGCTCCCTGCTCCCCGCTCCCCGCTCCCCGCTCCCCGCTCCCCGCTCCCT	chr19	42679766	42679829	deletion	63	+	chr19	43758590	43758590	55557796	3557543	5403573	0.658369	GCTCCCCGCTCCCTGCTCCCTGCTCCCCGCTCCCCGCTCCCCGCTCCCCGCTCCCCGCTCCCT	chr19	42679766	42679829	deletion	63	+	chr19	44301284	44301284	55557796	2874262	4404150	0.652626	GCTCCCCGCTCCCTGCTCCCTGCTCCCCGCTCCCCGCTCCCCGCTCCCCGCTCCCCGCTCCCT	chr19
	ASSV34880	intron_variant/upstream_gene_variant/downstream_gene_variant/NMD_transcript_variantregulatory_region_variant	uncertain	PPP5C	ENSG00000011485	protein_coding/retained_intron/retained_intron/nonsense_mediated_decay/enhancer/CTCF_binding_site	chr19	46395640	46395640	deletion	477	+	chr19	42684142	42684619	55557796	3569473	5463715	0.653305	GAAAATTCTCGCTTTTGCGGGTGGCGGCGAGCGCGGAGAGGACGCCATGAAGGCTTCGGGCACCCTACGAGAGTACAAGGTGGTGGGTCGCTGCCTGCGCACCCCCAAATGCCACACACAGCCCCTCTACCGCATGCAAATCTTTGCGCCTAATCATGTCGTCGCCAAGTCCCGCTTCTGGTACTTTGTATCTCAGTTAAAGAAGATGGGCCGGGCGCGGTGGCTCACGCCTGTAATCCCAGCACTTTGGGAGGCCGAGGTGGGCGGATCACAAGGTCAGGAGATCGAGACCACGGTGAAACCCCGTCTCTACTAAAAATACAAAAAATTAGCCGGGCGCGGTTGTGGGCGCCTGTAGTCCCAGCTACTCGGGAGGCTGAGGCAGGAGAATGGCGTGAA…	chr19	42684142	42684619	deletion	477	+	chr19	43763097	43763097	55557796	3557543	5403573	0.658369	GAAAATTCTCGCTTTTGCGGGTGGCGGCGAGCGCGGAGAGGACGCCATGAAGGCTTCGGGCACCCTACGAGAGTACAAGGTGGTGGGTCGCTGCCTGCGCACCCCCAAATGCCACACACAGCCCCTCTACCGCATGCAAATCTTTGCGCCTAATCATGTCGTCGCCAAGTCCCGCTTCTGGTACTTTGTATCTCAGTTAAAGAAGATGGGCCGGGCGCGGTGGCTCACGCCTGTAATCCCAGCACTTTGGGAGGCCGAGGTGGGCGGATCACAAGGTCAGGAGATCGAGACCACGGTGAAACCCCGTCTCTACTAAAAATACAAAAAATTAGCCGGGCGCGGTTGTGGGCGCCTGTAGTCCCAGCTACTCGGGAGGCTGAGGCAGGAGAATGGCGTGAA…	chr19	42684142	42684619	deletion	477	+	chr19	44305792	44305792	55557796	2874262	4404150	0.652626	GAAAATTCTCGCTTTTGCGGGTGGCGGCGAGCGCGGAGAGGACGCCATGAAGGCTTCGGGCACCCTACGAGAGTACAAGGTGGTGGGTCGCTGCCTGCGCACCCCCAAATGCCACACACAGCCCCTCTACCGCATGCAAATCTTTGCGCCTAATCATGTCGTCGCCAAGTCCCGCTTCTGGTACTTTGTATCTCAGTTAAAGAAGATGGGCCGGGCGCGGTGGCTCACGCCTGTAATCCCAGCACTTTGGGAGGCCGAGGTGGGCGGATCACAAGGTCAGGAGATCGAGACCACGGTGAAACCCCGTCTCTACTAAAAATACAAAAAATTAGCCGGGCGCGGTTGTGGGCGCCTGTAGTCCCAGCTACTCGGGAGGCTGAGGCAGGAGAATGGCGTGAA…	chr19
	ASSV34871	upstream_gene_variant	false	PPP5C	ENSG00000011485	protein_coding	chr19	46343740	46343740	deletion	255	+	chr19	42634416	42634671	55557796	3569473	5463715	0.653305	TTTTTTTTTTTTTTTTTTTTTTTGAGATAGAGTCTGGCTTTGTCACCCAGGCTGGAGTGCAGTGGTGCGATCTTGGCTTACTGCAAGCTCCGCCTTCTGGGTGCACACCATTCTCCTGCCTGAGCCTCCCGAGTAACGGGGACTACAGGCACCCACCACCGCACCCAGCTAATTTTTTGTATTTTTAGTAGAGACAGGGTTTCACCATGGTCTCAATCTCCTGACCTCATGATCCGCCAGCCTTGGCCTCCCAAA	chr19	42634416	42634671	deletion	255	+	chr19	43711256	43711256	55557796	3557543	5403573	0.658369	TTTTTTTTTTTTTTTTTTTTTTTGAGATAGAGTCTGGCTTTGTCACCCAGGCTGGAGTGCAGTGGTGCGATCTTGGCTTACTGCAAGCTCCGCCTTCTGGGTGCACACCATTCTCCTGCCTGAGCCTCCCGAGTAACGGGGACTACAGGCACCCACCACCGCACCCAGCTAATTTTTTGTATTTTTAGTAGAGACAGGGTTTCACCATGGTCTCAATCTCCTGACCTCATGATCCGCCAGCCTTGGCCTCCCAAA	chr19	42634416	42634671	deletion	255	+	chr19	44254193	44254193	55557796	2874262	4404150	0.652626	TTTTTTTTTTTTTTTTTTTTTTTGAGATAGAGTCTGGCTTTGTCACCCAGGCTGGAGTGCAGTGGTGCGATCTTGGCTTACTGCAAGCTCCGCCTTCTGGGTGCACACCATTCTCCTGCCTGAGCCTCCCGAGTAACGGGGACTACAGGCACCCACCACCGCACCCAGCTAATTTTTTGTATTTTTAGTAGAGACAGGGTTTCACCATGGTCTCAATCTCCTGACCTCATGATCCGCCAGCCTTGGCCTCCCAAA	chr19
	ASSV34872	upstream_gene_variant	uncertain	PPP5C	ENSG00000011485	protein_coding	chr19	46345227	46345227	deletion	110	+	chr19	42636225	42636335	55557796	3569473	5463715	0.653305	CACGACTCTGCCGGGCGCGGTGGCTCACGCCTGTAATCCCAGCACTTTGGGAGGCCGAGGCGGGCGGATCACAAGGTCAGGAGATCGAGACCACGGTGAAACCCCGTCTC	chr19	42636225	42636335	deletion	110	+	chr19	43712743	43712743	55557796	3557543	5403573	0.658369	CACGACTCTGCCGGGCGCGGTGGCTCACGCCTGTAATCCCAGCACTTTGGGAGGCCGAGGCGGGCGGATCACAAGGTCAGGAGATCGAGACCACGGTGAAACCCCGTCTC	chr19	42636232	42636530	deletion	298	+	chr19	44255690	44255690	55557796	2874262	4404150	0.652626	CTGCCGGGCGCGGTGGCTCACGCCTGTAATCCCAGCACTTTGGGAGGCCGAGGCGGGCGGATCACAAGGTCAGGAGATCGAGACCACGGTGAAACCCCGTCTCTACTAAAAATACAAAAAATTAGCCGGGCGCGGTTGTGGGCGCCTGTAGTCCCAGCTACTCGGGAGGCTGAGGCAGGAGAATGGCGTGAACCCGGGAGGCGGAGCTTGCAGTGAGCCGAGATCGCGCCACTGCACTCCAGCCTGGGCGACAGAGCGAGACTCCGTCTCAAAAAAAAAAAAAAAAAAAAAGCACGAC	chr19
	ASSV34873	upstream_gene_variant	uncertain	PPP5C	ENSG00000011485	protein_coding	chr19	46345231	46345231	deletion	189	+	chr19	42636339	42636528	55557796	3569473	5463715	0.653305	AAAAATACAAAAAATTAGCCGGGCGCGGTTGTGGGCGCCTGTAGTCCCAGCTACTCGGGAGGCTGAGGCAGGAGAATGGCGTGAACCCGGGAGGCGGAGCTTGCAGTGAGCCGAGATCGCGCCACTGCACTCCAGCCTGGGCGACAGAGCGAGACTCCGTCTCAAAAAAAAAAAAAAAAAAAAAGCACG	chr19	42636339	42636528	deletion	189	+	chr19	43712747	43712747	55557796	3557543	5403573	0.658369	AAAAATACAAAAAATTAGCCGGGCGCGGTTGTGGGCGCCTGTAGTCCCAGCTACTCGGGAGGCTGAGGCAGGAGAATGGCGTGAACCCGGGAGGCGGAGCTTGCAGTGAGCCGAGATCGCGCCACTGCACTCCAGCCTGGGCGACAGAGCGAGACTCCGTCTCAAAAAAAAAAAAAAAAAAAAAGCACG	chr19	42636232	42636530	deletion	298	+	chr19	44255690	44255690	55557796	2874262	4404150	0.652626	CTGCCGGGCGCGGTGGCTCACGCCTGTAATCCCAGCACTTTGGGAGGCCGAGGCGGGCGGATCACAAGGTCAGGAGATCGAGACCACGGTGAAACCCCGTCTCTACTAAAAATACAAAAAATTAGCCGGGCGCGGTTGTGGGCGCCTGTAGTCCCAGCTACTCGGGAGGCTGAGGCAGGAGAATGGCGTGAACCCGGGAGGCGGAGCTTGCAGTGAGCCGAGATCGCGCCACTGCACTCCAGCCTGGGCGACAGAGCGAGACTCCGTCTCAAAAAAAAAAAAAAAAAAAAAGCACGAC	chr19
	ASSV34875	intron_variant	false	PPP5C	ENSG00000011485	protein_coding	chr19	46359934	46359934	deletion	308	+	chr19	42651047	42651355	55557796	3569473	5463715	0.653305	CACCCGGCTAATTTTTTTTTTTTTCAGACGGAGTCTCGCTCTGTCGCCCAGGCTAGAGTGCAGTGGTGTGATCTCGGCTCACTGCAAGCTCCACCTCCCGGGTTCATGCTATTCTCCTGCCTCAGCCTCCTGAGTAGCTGGGACTACTGACGCCTGCCACCACACCCGGCTAATTTTTTGTATTTTTAGTAGAGACGGGGTTTCACCGTGATAGCCAGGATGGTCTCGATCTTCTGATCTCGTGATCCACCCACCTCAGCCTCCCAAAGTGCTGGGATTACAGGCGTGAGTCACCGCGCGCAGCCACT	chr19	42651047	42651355	deletion	308	+	chr19	43727454	43727454	55557796	3557543	5403573	0.658369	CACCCGGCTAATTTTTTTTTTTTTCAGACGGAGTCTCGCTCTGTCGCCCAGGCTAGAGTGCAGTGGTGTGATCTCGGCTCACTGCAAGCTCCACCTCCCGGGTTCATGCTATTCTCCTGCCTCAGCCTCCTGAGTAGCTGGGACTACTGACGCCTGCCACCACACCCGGCTAATTTTTTGTATTTTTAGTAGAGACGGGGTTTCACCGTGATAGCCAGGATGGTCTCGATCTTCTGATCTCGTGATCCACCCACCTCAGCCTCCCAAAGTGCTGGGATTACAGGCGTGAGTCACCGCGCGCAGCCACT	chr19	42651047	42651355	deletion	308	+	chr19	44270379	44270379	55557796	2874262	4404150	0.652626	CACCCGGCTAATTTTTTTTTTTTTCAGACGGAGTCTCGCTCTGTCGCCCAGGCTAGAGTGCAGTGGTGTGATCTCGGCTCACTGCAAGCTCCACCTCCCGGGTTCATGCTATTCTCCTGCCTCAGCCTCCTGAGTAGCTGGGACTACTGACGCCTGCCACCACACCCGGCTAATTTTTTGTATTTTTAGTAGAGACGGGGTTTCACCGTGATAGCCAGGATGGTCTCGATCTTCTGATCTCGTGATCCACCCACCTCAGCCTCCCAAAGTGCTGGGATTACAGGCGTGAGTCACCGCGCGCAGCCACT	chr19
	ASSV34879	downstream_gene_variant	high-confident	PPP5C	ENSG00000011485	protein_coding	chr19	46394712	46394814	insertion	102	+	chr19	42683338	42683338	55557796	3569473	5463715	0.653305	cccattttacagatgaggaaactgaggcacagaagcaGCAATATACCTGAGGACACACAACTAGGAAGGAGGATAGAGCATATTCGGTGGGAGATAATAAAA	chr19	42683338	42683338	insertion	102	+	chr19	43762173	43762275	55557796	3557543	5403573	0.658369	CCCATTTTACAGATGAGGAAACTGAGGCACAGAAGCAGCAATATACCTGAGGACACACAACTAGGAAGGAGGATAGAGCATATTCGGTGGGAGATAATAAAA	chr19	42683338	42683338	insertion	102	+	chr19	44304864	44304966	55557796	2874262	4404150	0.652626	cccattttacagatgaggaaactgagacacagaagcAGCAATATACCTGAGGACACACAACTAGGAAGGAGGATAGAGCGTATTCGGTGGGAGATAATAAAA	chr19
	ASSV02128	downstream_gene_variant	uncertain	SFN	ENSG00000175793	protein_coding	chr1	26869391	26869391	deletion	51	+	chr1	26385682	26385733	248956422	6444536	8328209	0.77382	GTCTTGCTCTGTCGCCTAGGCTGGAGTGCAGTGGCGCGATCTAGGCTCACT	chr1	26385682	26385733	deletion	51	+	chr1	26614148	26614148	217310505	10387387	13223856	0.785504	GTCTTGCTCTGTCGCCTAGGCTGGAGTGCAGTGGCGCGATCTAGGCTCACT	chr1	26385279	26386736	deletion	1457	+	chr1	25541647	25541647	224244399	7728273	10105237	0.764779	TCGTGATCCGCCCGCCTCATTCTCCCAAAGTGTTGGGATTACATGTGTGAGCCACCGCGCCCAGCCCAGAGTTTCTTTTGGGGTAATGAAATGTTCTAGATTTAAATAGTTGCACAGCTTTGTGAATATACTAAAAACCACTGAATTTTACACTTTAAAAAGGTGAACTTTATGGTACATGAATTATATCTTAATTTAAAAATCTGTCCCAGAAGAAAAAGCAGGTAAGAATGCCAAGTTCCACTGGAAATTTCTTGGTGACCTCCCCTTCCCATTGTCCCCTCCACTTGATCATGTTCTTTTTAACCTTTTCCAAATTTCAAAGCCCATCTCTAGGTCACAACTAGGTTAGCCACTCCCTTTTTTTTTTTTTTTTTTTTTTTTTTTTTTTTTTTGAGA…	chr1
Adducted thumb	ASSV30341	intron_variant	high-confident*	NALCN	ENSG00000102452	protein_coding	chr13	101134899	101135212	insertion	313	+	chr17	86844482	86844482	100348525	18332030	23731798	0.772467	AGAAACTATAAATGCCCGGGTGCGGagactcacgcctgtagtcccagcactttgggaggccgaggcgggtggatcacgaggtcaggaaatcgagaccatcctggctaacacggtgaaaccctgtctctactaaaaatacaaaaaaattagccgggcgtggttgcgggcgcctgtagtcccagctactcaggaggctgaggcaggagaatggcgtgaacccgggaggcggagcttgcagtgagccgagatcgtgccgctgcaccccaggctgggtgacagagcgagactccgtctcaaacaaacaaacaaacaa	chr17	86844482	86844482	insertion	313	+	chr13	82702650	82702963	100348525	15140344	19286465	0.785024	AGAAACTATAAATGCCCGGGTGCGGAGACTCACGCCTGTAGTCCCAGCACTTTGGGAGGCCGAGGCGGGTGGATCACGAGGTCAGGAAATCGAGACCATCCTGGCTAACACGGTGAAACCCTGTCTCTACTAAAAATACAAAAAAATTAGCCGGGCGTGGTTGCGGGCGCCTGTAGTCCCAGCTACTCAGGAGGCTGAGGCAGGAGAATGGCGTGAACCCGGGAGGCGGAGCTTGCAGTGAGCCGAGATCGTGCCGCTGCACCCCAGGCTGGGTGACAGAGCGAGACTCCGTCTCAAACAAACAAACAAACAA	chr17	86844482	86844482	insertion	313	+	chr13	82363247	82363560	100348525	15143711	19333503	0.783289	AGAAACTATAAATGCCCGGGTGCGGagactcacgcctgtagtcccagcactttgggaggctgaggcgggtggatcacgaggtcaggaaatcgagaccatcctggctaacatggtgaaaccctgtctctactaaaaatacaaaaaaattagccaggcgtggtggcgggcgcctgtagtcccagctactcaggaggctgaggcaggagaatggcgtgaacccgggaggcagagcttgcagtgagctgagatcgtgccactgcactccaggctgggtgacagagcgagactccgtctcaaacaaacaaacaaacaa	chr17
	ASSV30349	intron_variant	high-confident	NALCN	ENSG00000102452	protein_coding	chr13	101232955	101232955	deletion	178	+	chr17	86937100	86937278	100348525	18332030	23731798	0.772467	GGCTAAATCCAGACAAGTTTACAGGATCAATTACCAGCTTAGAGCTCAAATTTCAGTAGTTTTCCTGAGTTGTATTAAAATCATAACTGCAAGATTATCTAATTTTGAAGCCCATCTCAAATTATAATAAAAACAGCCTGGGCACATCTGTGCAATATTAATGAATTAATATTTCATT	chr17	86937100	86937278	deletion	178	+	chr13	82800697	82800697	100348525	15140344	19286465	0.785024	GGCTAAATCCAGACAAGTTTACAGGATCAATTACCAGCTTAGAGCTCAAATTTCAGTAGTTTTCCTGAGTTGTATTAAAATCATAACTGCAAGATTATCTAATTTTGAAGCCCATCTCAAATTATAATAAAAACAGCCTGGGCACATCTGTGCAATATTAATGAATTAATATTTCATT	chr17	86937100	86937278	deletion	178	+	chr13	82461482	82461482	100348525	15143711	19333503	0.783289	GGCTAAATCCAGACAAGTTTACAGGATCAATTACCAGCTTAGAGCTCAAATTTCAGTAGTTTTCCTGAGTTGTATTAAAATCATAACTGCAAGATTATCTAATTTTGAAGCCCATCTCAAATTATAATAAAAACAGCCTGGGCACATCTGTGCAATATTAATGAATTAATATTTCATT	chr17
	ASSV30354	intron_variant	high-confident	NALCN	ENSG00000102452	protein_coding	chr13	101259316	101259634	insertion	318	+	chr17	86962886	86962886	100348525	18332030	23731798	0.772467	taatgagtattatttattattattattattattttgagaaagagtctcgctctctcgcccaggctagagtgcagtggcgtgatcttggctcactgcaagctctgcttcctggattcacgTCATTCtccggcttcagcctcccgagtagctgggactacaggcgcccgccaccacgtctggctaatttttttgtatttttagtagagacagggtttcaccacgttagccaggatggtctcgatcttctgacctcatgatccgcccgcctcggcctcccaaagtgttgggattacaggcatgagccaccatgcctggcca	chr17	86962886	86962886	insertion	318	+	chr13	82826727	82827045	100348525	15140344	19286465	0.785024	TAATGAGTATTATTTATTATTATTATTATTATTTTGAGAAAGAGTCTCACTCTCTCGCCCAGGCTAGAGTGCAGTGGCGTGATCTTGGCTCACTGCAAGCTCTGCTTCCTGGATTCACGTCATTCTCCGGCTTCAGCCTCCCGAGTAGCTGGGACTACAGGCGCCCGCCACCACGTCTGGCTAATTTTTTTGTATTTTTAGTAGAGACAGGGTTTCACCACGTTAGCCAGGATGGTCTCGATCTTCTGACCTCATGATCCGCCCGCCTCGGCCTCCCAAAGTGTTGGGATTACAGGCATGAGCCACCATGCCCGGCCA	chr17	86962886	86962886	insertion	320	+	chr13	82487666	82487986	100348525	15143711	19333503	0.783289	taatgagtattatttattattattattatttttttttgagaaagagtctcgctctctcgcccaggctagagtgcggtggcgtgatcttggctcactgcaagctctgcttcctggattcacgTCATTCtccggcttcagcctcctgagtagctgggactacaggcgcccgccaccacatctggctaatttttttgtatttttagtagagacagggtttcaccacgttagccaggatggtctcgatcttctgacctcatgatccacccgcctcaccctcccaaagtgttgggattacaggcatgagccaccatgcctggcca	chr17
	ASSV30356	intron_variant	false	NALCN	ENSG00000102452	protein_coding	chr13	101269314	101270939	insertion	1625	+	chr17	86972907	86972907	100348525	18332030	23731798	0.772467	TTTGATATAACTTAATTTCCTCCATGTACTCAATTGGCCATGGAGCATCTTCTGCCTCCTTCTGAGGAAAGTAGCCTCGGGGGTGAAACATTTCTCTATCTCCTGTATTAAATGAAAGTAATGTTGGTACTGTTGACATAGTTAACTGGACCATGAGCCAGGCTTCAGAAAGGCAGTTTCCCCTGAGGTGTCTTAGCAAGGACTCCTAAAAGAGGGATGCTGTAACCTAGATGGTGGTCCCAAGACCCTTTCATCCCCTTCCCTATCTTTGGCATGTATTAATACAAAGTGAGTAAAACAAATTAGGACACTAGAGTTCAAGCAATACAATCTTGTTGCTTCAAGTAATATGATCTCCTATTCCAGGAAGCCACACCATTCTGCTTTGGGCACAAGAAG…	chr17	86972907	86972907	insertion	1625	+	chr13	82836741	82838366	100348525	15140344	19286465	0.785024	TTTGATATAACTTAATTTCCTCCATGTACTCAATTGGCCATGGAGCATCTTCTGCCTCCTTCTGAGGAAAGTAGCCTCGGGGGTGAAACATTTCTCTATCTCCTGTATTAAATGAAAGTAATGTTGGTACTGTTGACATAGTTAACTGGACCATGAGCCAGGCTTCAGAAAGGCAGTTTCCCCTGAGGTGTCTTAGCAAGGACTCCTAAAAGAGGGATGCTGTAACCTAGATGGTGGTCCCAAGACCCTTTCATCCCCTTCCCTATCTTTGGCATGTATTAATACAAAGTGAGTAAAACAAATTAGGACACTAGAGTTCAAGCAATACAATCTTGTTGCTTCAAGTAATATGATCTCCTATTCCAGGAAGCCACACCATTCTGCTTTGGGCACAAGAAG…	chr17	86972907	86972907	insertion	1623	+	chr13	82497693	82499316	100348525	15143711	19333503	0.783289	TTTGATATAACTTAATTTCCTCCATGTACTCAATTGGCCATGGAGCATCTTCTGCCTCCTTCTGAGGAAAGTAGCCTCGGGGGTGAAACATTTCTCTATCTCCTGTATTAAATGAAAGTAATGTTGGTACTGTTGACATAGTTAACTGGACCATGAGCCAGGCTTCAGAAAGGCAGTTTCCCCTGAGGTGTCTTAGCAAGGACTCCTAAAAGAAGGATGCTGTAACCTAGATGGTGGTCCCAAGACCCTTTCATCCCCTTCCCTATCTTTGGCATGTATTAATACAAAGTGAGTAAAACAAATTAGGACACTAGAGTTCAAGCAATACAATCTTGTTGCTTCAAGTAATATGATCTCCTATTCCAGGAAGCCGCATCATTCTGCTTTGGGTACAAGAAG…	chr17
	ASSV30359	intron_variant	uncertain	NALCN	ENSG00000102452	protein_coding	chr13	101315426	101315426	deletion	63	+	chr17	87016260	87016323	100348525	18332030	23731798	0.772467	GCAATGAGCAGAGATCGCGTGTCTGGGCGACAGAGCGAGACTCCGTCTCAAAAAAAAAAAAAA	chr17	87016260	87016323	deletion	63	+	chr13	82882854	82882854	100348525	15140344	19286465	0.785024	GCAATGAGCAGAGATCGCGTGTCTGGGCGACAGAGCGAGACTCCGTCTCAAAAAAAAAAAAAA	chr17	87016260	87016323	deletion	63	+	chr13	82543599	82543599	100348525	15143711	19333503	0.783289	GCAATGAGCAGAGATCGCGTGTCTGGGCGACAGAGCGAGACTCCGTCTCAAAAAAAAAAAAAA	chr17
	ASSV30360	intron_variant	high-confident	NALCN	ENSG00000102452	protein_coding	chr13	101324457	101324670	insertion	213	+	chr17	87025352	87025352	100348525	18332030	23731798	0.772467	gcagtggtttgtagttctccttgaagagctccttcacatcccttgtaagttagattcctaggtattttactctctttgaagcaattgtgaatgggagttcactcatgatttggctctctgtctgttattggtgtataggaatgcttgtgatttttgcacattgattttgtatcctgagactttgctgaagttgcctatcagcttaaggagatt	chr17	87025351	87025351	insertion	540	+	chr13	82891878	82892418	100348525	15140344	19286465	0.785024	GAGCAGTGGTTTGTAGTTCTCCTTGAAGAGCTCCTTCACATCCCTTGTAAGTTAGATTCCTAGGTATTTTACTCTCTTTGAAGCAATTGTGAATGGGAGTTCACTCATGATTTGGCTCTCTGTCTGTTATTGGTGTATAGGAATGCTTGTGATTTTTGCACATTGATTTTGTATCCTGAGACTTTGCTGAAGTTGCCTATCAGCTTAAGGAGATTTTGGGCTGAGACGATGGGGTTTTCTAGATATACAATCATGTCATCTGCAAACAGGGACAATTTGACTTCCTCTCTTCCTAATTGAATACCCTTTATTTCTTTCTCCTGCCTGACTGCCCTGGCCAGAACTTCCAACACTATGTTGAATAGGAGTGGTGAGGGAGGCCATCCCTGTCTTGTGCCG…	chr17	87025352	87025352	insertion	213	+	chr13	82552631	82552844	100348525	15143711	19333503	0.783289	gtagtggtttgtagttctccttgaagaggtccttcacatcccttgtaagttagattcctaggtattttattctctttgaagcaattgtgaatgggagttcactcatgatttggctctctgtctgttattggtgtataggaacgcttgtgatttttgcacattgattttgtatcctgagactttgctgaagttgcctatcagcttaaggagatt	chr17
	ASSV30364	intron_variant	uncertain	NALCN	ENSG00000102452	protein_coding	chr13	101413910	101414008	insertion	98	+	chr17	87111477	87111477	100348525	18332030	23731798	0.772467	tctgtgcccagtcGCCCAttctagagtacagtggtgccatcatagcctgctgcagccttgacatctCTGGGCTCacgcgatccttccacctcagcctc	chr17	87111477	87111477	insertion	98	+	chr13	82981407	82981505	100348525	15140344	19286465	0.785024	TCTGTGCCCAGTCGCCCATTCTAGAGTACAGTGGTGCCATCATAGCCTGCTGCAGCCTTGACATCTCTGGGCTCAAGCGATCCTTCCACCTCAGCCTC	chr17	87111477	87111477	insertion	98	+	chr13	82641504	82641602	100348525	15143711	19333503	0.783289	tctgtgcccagtcGCCCAttctagagtacagtggtgccatcatagcttgctgcagccttgacttctctgggctcaagcgatccttccacctcagcctc	chr17
	ASSV33260	upstream_gene_variant	uncertain	NRTN	ENSG00000171119	protein_coding	chr19	5823056	5823056	deletion	110	+	chr19	5865430	5865540	55557796	4830048	7067728	0.683395	AGGAAGGGAGGAAGGGAGGAAGGGAGGAGGAGGGAGGAAGGAAGGAAGGAAGGAAGGAAGGAAGGAAGGAAGGAAGGAAGGAAGGAAGGAAGGAAGGAAGGAAGGGAAGG	chr19	5865430	5865540	deletion	110	+	chr19	5751983	5751983	55557796	4713102	6870032	0.686038	AGGAAGGGAGGAAGGGAGGAAGGGAGGAGGAGGGAGGAAGGAAGGAAGGAAGGAAGGAAGGAAGGAAGGAAGGAAGGAAGGAAGGAAGGAAGGAAGGAAGGAAGGGAAGG	chr19	5865436	5865541	deletion	105	+	chr19	5744930	5744930	55557796	4717815	7111509	0.663406	GGAGGAAGGGAGGAAGGGAGGAGGAGGGAGGAAGGAAGGAAGGAAGGAAGGAAGGAAGGAAGGAAGGAAGGAAGGAAGGAAGGAAGGAAGGAAGGAAGGGAAGGA	chr19
	ASSV33261	upstream_gene_variant	uncertain	NRTN	ENSG00000171119	protein_coding	chr19	5823395	5823395	deletion	185	+	chr19	5865857	5866042	55557796	4830048	7067728	0.683395	CGACAGAGCGAGACTCCGTCTCAAAAAAAAAAAAACAAAAAACAAAAAAAACGAAAATTAGCCAGGTGTGGTGGTGGGCGCCTGTAATCCCAGCTACTGGGGAGGCTGAGGCGGGAGAATCACTTGAACCCGGGAGGCGGAGGTTGCAGTGAGCTGAGATCACACCACTGCACTCCAGCCTGGGC	chr19	5865857	5866042	deletion	185	+	chr19	5752322	5752322	55557796	4713102	6870032	0.686038	CGACAGAGCGAGACTCCGTCTCAAAAAAAAAAAAACAAAAAACAAAAAAAACGAAAATTAGCCAGGTGTGGTGGTGGGCGCCTGTAATCCCAGCTACTGGGGAGGCTGAGGCGGGAGAATCACTTGAACCCGGGAGGCGGAGGTTGCAGTGAGCTGAGATCACACCACTGCACTCCAGCCTGGGC	chr19	5865786	5865970	deletion	184	+	chr19	5745184	5745184	55557796	4717815	7111509	0.663406	GGAGAATGGCGTGAACCTGGGGGGCGGAGCTTGCAGTGAGCTGAGATCTGGCCACTGCACTCCAGCCTGGGCGACAGAGCGAGACTCCGTCTCAAAAAAAAAAAAACAAAAAACAAAAAAAACGAAAATTAGCCAGGTGTGGTGGTGGGCGCCTGTAATCCCAGCTACTGGGGAGGCTGAGGCG	chr19
	ASSV33262	intron_variant	false	NRTN	ENSG00000171119	protein_coding	chr19	5824436	5824436	deletion	580	+	chr19	5867082	5867662	55557796	4830048	7067728	0.683395	GATAGTGCCAGCCGGCCAGGCGCAGTGGCTCACACCTGTAATCCCAGCACCGTGAGGCGGGCGGATCACTGAGGTCAGGAGTTCGAGACCAGCCTGACCAACATGGTGAAACCCCGTCTCTACTAAAAATACAAAAATTAGCTGGGCTGTAATCCCAGCACTTTGGGAGGCTGAGGCGGGCGGATCACAAGGTCAGGAGATCGAGACCACAGTGAAACCCCGTCTCTACTAAAAATACAAAAAATTAGCCGGGCGCGGTGGCGGGCGCCTGTAGTCCCAGCTACTCAGGAGGCTGAGGCAGGAGAATGGCGTGAACCCAGGAGGCGGAGCTTGCAGTGAGCCGAGATCGTGCCACTGCACTCCAGCCTGGGCAACAGCGTGAGACTCCGTCTCAAAAAA…	chr19	5867082	5867662	deletion	580	+	chr19	5753372	5753372	55557796	4713102	6870032	0.686038	GATAGTGCCAGCCGGCCAGGCGCAGTGGCTCACACCTGTAATCCCAGCACCGTGAGGCGGGCGGATCACTGAGGTCAGGAGTTCGAGACCAGCCTGACCAACATGGTGAAACCCCGTCTCTACTAAAAATACAAAAATTAGCTGGGCTGTAATCCCAGCACTTTGGGAGGCTGAGGCGGGCGGATCACAAGGTCAGGAGATCGAGACCACAGTGAAACCCCGTCTCTACTAAAAATACAAAAAATTAGCCGGGCGCGGTGGCGGGCGCCTGTAGTCCCAGCTACTCAGGAGGCTGAGGCAGGAGAATGGCGTGAACCCAGGAGGCGGAGCTTGCAGTGAGCCGAGATCGTGCCACTGCACTCCAGCCTGGGCAACAGCGTGAGACTCCGTCTCAAAAAA…	chr19	5867082	5867662	deletion	580	+	chr19	5746295	5746295	55557796	4717815	7111509	0.663406	GATAGTGCCAGCCGGCCAGGCGCAGTGGCTCACACCTGTAATCCCAGCACCGTGAGGCGGGCGGATCACTGAGGTCAGGAGTTCGAGACCAGCCTGACCAACATGGTGAAACCCCGTCTCTACTAAAAATACAAAAATTAGCTGGGCTGTAATCCCAGCACTTTGGGAGGCTGAGGCGGGCGGATCACAAGGTCAGGAGATCGAGACCACAGTGAAACCCCGTCTCTACTAAAAATACAAAAAATTAGCCGGGCGCGGTGGCGGGCGCCTGTAGTCCCAGCTACTCAGGAGGCTGAGGCAGGAGAATGGCGTGAACCCAGGAGGCGGAGCTTGCAGTGAGCCGAGATCGTGCCACTGCACTCCAGCCTGGGCAACAGCGTGAGACTCCGTCTCAAAAAA…	chr19
	ASSV33263	intron_variant	false	NRTN	ENSG00000171119	protein_coding	chr19	5824617	5824617	deletion	324	+	chr19	5867843	5868167	55557796	4830048	7067728	0.683395	AAAAAACTTTAGAAATTGGCCGGGCGCGGTGGCTCAAGCCTGTAATCCCAGCACTTTGGGAGGCCGAGACGGGCGGATCACGAGGTCAGGAGATCGAGAGACGATCCCGGCTAACACGGTGAAACCCCGTCTCTACTAAAAAATACAAAAAAATCGCCGGGCGAGGTGGCGGGCGCCTGTAGTCCCAGCTACTCGGGAGGCTGAGGCAGGAGAATGGCGTAAACCCGGGAGGCGGAGCTTGCAGTGAGCTGAGATCCGGCCACTGCACTCCAGCCTGGGTGACAGAGCAAGACTCCGTCTCAAAAAAAAACAAAAAAAACAAAA	chr19	5867843	5868167	deletion	324	+	chr19	5753553	5753553	55557796	4713102	6870032	0.686038	AAAAAACTTTAGAAATTGGCCGGGCGCGGTGGCTCAAGCCTGTAATCCCAGCACTTTGGGAGGCCGAGACGGGCGGATCACGAGGTCAGGAGATCGAGAGACGATCCCGGCTAACACGGTGAAACCCCGTCTCTACTAAAAAATACAAAAAAATCGCCGGGCGAGGTGGCGGGCGCCTGTAGTCCCAGCTACTCGGGAGGCTGAGGCAGGAGAATGGCGTAAACCCGGGAGGCGGAGCTTGCAGTGAGCTGAGATCCGGCCACTGCACTCCAGCCTGGGTGACAGAGCAAGACTCCGTCTCAAAAAAAAACAAAAAAAACAAAA	chr19	5867843	5868167	deletion	324	+	chr19	5746476	5746476	55557796	4717815	7111509	0.663406	AAAAAACTTTAGAAATTGGCCGGGCGCGGTGGCTCAAGCCTGTAATCCCAGCACTTTGGGAGGCCGAGACGGGCGGATCACGAGGTCAGGAGATCGAGAGACGATCCCGGCTAACACGGTGAAACCCCGTCTCTACTAAAAAATACAAAAAAATCGCCGGGCGAGGTGGCGGGCGCCTGTAGTCCCAGCTACTCGGGAGGCTGAGGCAGGAGAATGGCGTAAACCCGGGAGGCGGAGCTTGCAGTGAGCTGAGATCCGGCCACTGCACTCCAGCCTGGGTGACAGAGCAAGACTCCGTCTCAAAAAAAAACAAAAAAAACAAAA	chr19
	ASSV34677	intron_variant	uncertain	ERCC1	ENSG00000012061	protein_coding	chr19	45431756	45431891	insertion	135	+	chr19	41744385	41744385	55557796	3569473	5463715	0.653305	ggcgcgtgcctacgttctcagctgcttgggaggttgaggtgggaggatcacttgagcctagcaggtggaggctgcagtgagtcttaATTATACCCctggcaccccagcctggacaacagactgagaccctgcctc	chr19	41744385	41744385	insertion	135	+	chr19	42800014	42800149	55557796	3557543	5403573	0.658369	GGCGCGTGCCTACGTTCTCAGCTGCTTGGGAGGTTGAGGTGGGAGGATCACTTGAGCCTAGCAGGTGGAGGCTGCAGTGAGTCTTAATTATACCCCTGGCACCCCAGCCTGGACAACAGACTGAGACCCTGCCTC	chr19	41744385	41744385	insertion	134	+	chr19	43377508	43377642	55557796	2874262	4404150	0.652626	ggcgcatgcctacgttctcagctgcttgggaggttgaggtgggaggatcacttgagcctagcaggtggaggctgcagtgagtcttaATTAtacccctgcaccccagcctggacaacagactgcgaccctgtctc	chr19
Brain size	ASSV34570	intron_variant	uncertain	WDR62	ENSG00000075702	protein_coding	chr19	36057644	36057644	deletion	304	+	chr19	32601673	32601977	55557796	6934948	9434131	0.735091	CTGGGACTACAGGTGCTCGCCACCTCGCCCGGCTAGTTTTTTGTATTTTTTAGTAGAGACGGGGTTTCACCGTGTTAGCCAGGATGGTCTCGATCTCCTGACCTCGTGATCCGCCCGTCTCGGCCTCCCAAAGTGCTGGGATTACAGGCTTGAGCCACCGCACCCGGCCTTCTTTTTTTTTTTTTTTTTTTTTTGACAGAATCTCACTCTGTTGCCCAGGCTGAAGTGCAGTGGTGCCATCTCAGCTCACTGACACCTCCGCCTCCTGGGTTCAAGCGATCTTCCTGCCTCAGCCTCTTGAGTA	chr19	32601650	32601955	deletion	305	+	chr19	33578152	33578152	55557796	7892413	10722809	0.73604	CCCTGCCTCAGCCTCCTGAGTAGCTGGGACTACAGGTGCTCGCCACCTCGCCCGGCTAGTTTTTTGTATTTTTTAGTAGAGACGGGGTTTCACCGTGTTAGCCAGGATGGTCTCGATCTCCTGACCTCGTGATCCGCCCGTCTCGGCCTCCCAAAGTGCTGGGATTACAGGCTTGAGCCACCGCACCCGGCCTTCTTTTTTTTTTTTTTTTTTTTTTGACAGAATCTCACTCTGTTGCCCAGGCTGAAGTGCAGTGGTGCCATCTCAGCTCACTGACACCTCCGCCTCCTGGGTTCAAGCGATCT	chr19	32601650	32601955	deletion	305	+	chr19	34013600	34013600	55557796	1787447	2606622	0.685733	CCCTGCCTCAGCCTCCTGAGTAGCTGGGACTACAGGTGCTCGCCACCTCGCCCGGCTAGTTTTTTGTATTTTTTAGTAGAGACGGGGTTTCACCGTGTTAGCCAGGATGGTCTCGATCTCCTGACCTCGTGATCCGCCCGTCTCGGCCTCCCAAAGTGCTGGGATTACAGGCTTGAGCCACCGCACCCGGCCTTCTTTTTTTTTTTTTTTTTTTTTTGACAGAATCTCACTCTGTTGCCCAGGCTGAAGTGCAGTGGTGCCATCTCAGCTCACTGACACCTCCGCCTCCTGGGTTCAAGCGATCT	chr19
	ASSV34571	intron_variant	uncertain	WDR62	ENSG00000075702	protein_coding	chr19	36061448	36061448	deletion	629	+	chr19	32605782	32606411	55557796	6934948	9434131	0.735091	CATTTCAATTTTTTTTTTTTTTTTTTTTTTTTTGAGACGGAGTCTCGCTCTGTTGCCCAGGCTGGAGTGCAGTGGCCAGAACTCAGCTCACTGCAAGCTCTGCCTCCCGGGTTTACACCATTCTCCTGCCTCACCTCCCGAGTAGCTGGGACTACAGGTGCCCGCCACCTCGCCCGGCTAGCTTTTTGTATTTTTTAGTAGAGGTGGAGGTTTCACCGTGTTAGCCAGGATGGTCTCGATCTCCTGACCTCGTGATCCGCCCATCTCGGCCTCCCAAAGTGCTAGGATTATAGGCTTGAGCCACCGCGCCTGGCCCATTTCAAGTTTTTTTTTTTTTTTTTTTTTTGAGACGGAGTCTCGCTCTGTGGCCCAGGCTGGAGTGCAGTGGCCGGATCTCAG…	chr19	32605782	32606411	deletion	629	+	chr19	33581975	33581975	55557796	7892413	10722809	0.73604	CATTTCAATTTTTTTTTTTTTTTTTTTTTTTTTGAGACGGAGTCTCGCTCTGTTGCCCAGGCTGGAGTGCAGTGGCCAGAACTCAGCTCACTGCAAGCTCTGCCTCCCGGGTTTACACCATTCTCCTGCCTCACCTCCCGAGTAGCTGGGACTACAGGTGCCCGCCACCTCGCCCGGCTAGCTTTTTGTATTTTTTAGTAGAGGTGGAGGTTTCACCGTGTTAGCCAGGATGGTCTCGATCTCCTGACCTCGTGATCCGCCCATCTCGGCCTCCCAAAGTGCTAGGATTATAGGCTTGAGCCACCGCGCCTGGCCCATTTCAAGTTTTTTTTTTTTTTTTTTTTTTGAGACGGAGTCTCGCTCTGTGGCCCAGGCTGGAGTGCAGTGGCCGGATCTCAG…	chr19	32605782	32606411	deletion	629	+	chr19	34017426	34017426	55557796	1787447	2606622	0.685733	CATTTCAATTTTTTTTTTTTTTTTTTTTTTTTTGAGACGGAGTCTCGCTCTGTTGCCCAGGCTGGAGTGCAGTGGCCAGAACTCAGCTCACTGCAAGCTCTGCCTCCCGGGTTTACACCATTCTCCTGCCTCACCTCCCGAGTAGCTGGGACTACAGGTGCCCGCCACCTCGCCCGGCTAGCTTTTTGTATTTTTTAGTAGAGGTGGAGGTTTCACCGTGTTAGCCAGGATGGTCTCGATCTCCTGACCTCGTGATCCGCCCATCTCGGCCTCCCAAAGTGCTAGGATTATAGGCTTGAGCCACCGCGCCTGGCCCATTTCAAGTTTTTTTTTTTTTTTTTTTTTTGAGACGGAGTCTCGCTCTGTGGCCCAGGCTGGAGTGCAGTGGCCGGATCTCAG…	chr19
	ASSV34572	intron_variant	uncertain	WDR62	ENSG00000075702	protein_coding	chr19	36064743	36064743	deletion	318	+	chr19	32609630	32609948	55557796	6934948	9434131	0.735091	TTTTTTGTTTGTTTGTTTGTTTGTTTGTTTTTTGAGATGGAGTCTCGCTGTCTCTCCCAGTGTGGAGTGCAGTGGCGTGATCTCTGCTCACTGCAAGCTCCACTTCCAGGGTTCAGCCATTCTCCTGCCTCAGCCTCCCGAGTAGCTGGGACTGTAGGCACCCACCACCAAGCCCAGCTAATTTTTTTGTACTTTTTAGTAGAGACAGGGTTTCACCGTGTTAGCCAGGATGGTCTCGATCTCCTGAACTTGTGATCTGCCCGCCTTGGCCTCCCAAAGTGCTGGGATCACAGGCCTGAGCCACCATGCCCGGCCTAT	chr19	32609630	32609948	deletion	318	+	chr19	33585274	33585274	55557796	7892413	10722809	0.73604	TTTTTTGTTTGTTTGTTTGTTTGTTTGTTTTTTGAGATGGAGTCTCGCTGTCTCTCCCAGTGTGGAGTGCAGTGGCGTGATCTCTGCTCACTGCAAGCTCCACTTCCAGGGTTCAGCCATTCTCCTGCCTCAGCCTCCCGAGTAGCTGGGACTGTAGGCACCCACCACCAAGCCCAGCTAATTTTTTTGTACTTTTTAGTAGAGACAGGGTTTCACCGTGTTAGCCAGGATGGTCTCGATCTCCTGAACTTGTGATCTGCCCGCCTTGGCCTCCCAAAGTGCTGGGATCACAGGCCTGAGCCACCATGCCCGGCCTAT	chr19	32609630	32609948	deletion	318	+	chr19	34020713	34020713	55557796	1787447	2606622	0.685733	TTTTTTGTTTGTTTGTTTGTTTGTTTGTTTTTTGAGATGGAGTCTCGCTGTCTCTCCCAGTGTGGAGTGCAGTGGCGTGATCTCTGCTCACTGCAAGCTCCACTTCCAGGGTTCAGCCATTCTCCTGCCTCAGCCTCCCGAGTAGCTGGGACTGTAGGCACCCACCACCAAGCCCAGCTAATTTTTTTGTACTTTTTAGTAGAGACAGGGTTTCACCGTGTTAGCCAGGATGGTCTCGATCTCCTGAACTTGTGATCTGCCCGCCTTGGCCTCCCAAAGTGCTGGGATCACAGGCCTGAGCCACCATGCCCGGCCTAT	chr19
	ASSV34573	intron_variant	uncertain	WDR62	ENSG00000075702	protein_coding	chr19	36070843	36070843	deletion	318	+	chr19	32614259	32614577	55557796	6934948	9434131	0.735091	TATAACTTTTTTCTTTTTTCTTTTTTTTTTTTTTTGAGACGGAGTCTCGCTCTGTCGCCCAGGCTGGAGGGCAGTGGCCGGATCTCAGCTCACTGCAAGCTCCGCCTCCCGGGTTCACGCCATTCTCCGGCCTCAGCCTCCCGAGTAGCTGGGACTACAGGCGCCCGCCACCTCGCCCGGCTAGTTTTTTGTATTTCTTAGTAGAGACGGGGTTTCACCGTGTTAGCCAGGATGGTCTCAATCTCCTGACCTCGTGATCCACCCGTCTCGGGCTCCCAAAGTGCTGGGATTACAGGCTTGAGCCACTGCGCCCGGCCT	chr19	32614259	32614577	deletion	318	+	chr19	33591374	33591374	55557796	7892413	10722809	0.73604	TATAACTTTTTTCTTTTTTCTTTTTTTTTTTTTTTGAGACGGAGTCTCGCTCTGTCGCCCAGGCTGGAGGGCAGTGGCCGGATCTCAGCTCACTGCAAGCTCCGCCTCCCGGGTTCACGCCATTCTCCGGCCTCAGCCTCCCGAGTAGCTGGGACTACAGGCGCCCGCCACCTCGCCCGGCTAGTTTTTTGTATTTCTTAGTAGAGACGGGGTTTCACCGTGTTAGCCAGGATGGTCTCAATCTCCTGACCTCGTGATCCACCCGTCTCGGGCTCCCAAAGTGCTGGGATTACAGGCTTGAGCCACTGCGCCCGGCCT	chr19	32614259	32614577	deletion	318	+	chr19	34026962	34026962	55557796	1787447	2606622	0.685733	TATAACTTTTTTCTTTTTTCTTTTTTTTTTTTTTTGAGACGGAGTCTCGCTCTGTCGCCCAGGCTGGAGGGCAGTGGCCGGATCTCAGCTCACTGCAAGCTCCGCCTCCCGGGTTCACGCCATTCTCCGGCCTCAGCCTCCCGAGTAGCTGGGACTACAGGCGCCCGCCACCTCGCCCGGCTAGTTTTTTGTATTTCTTAGTAGAGACGGGGTTTCACCGTGTTAGCCAGGATGGTCTCAATCTCCTGACCTCGTGATCCACCCGTCTCGGGCTCCCAAAGTGCTGGGATTACAGGCTTGAGCCACTGCGCCCGGCCT	chr19
	ASSV34574	intron_variant	uncertain	WDR62	ENSG00000075702	protein_coding	chr19	36074124	36074124	deletion	325	+	chr19	32617870	32618195	55557796	6934948	9434131	0.735091	ATCTCTACAAATAATTTTTTTTTTTTTTTTTTTTTTTTTTTTTTGAGACGGAGTCTCGCTGTGTCGCCCAGGCTGGAGTGCAGTGGCCGGATCTCAGCTCACTGCAAGCTCTGCCTCCTGGGTTTTTACGCCATTCTCCTGCCTCAGACTCCCGAGTAGCCGGGACTACAGGCGCCCGCCACCTCGCCCGGCTAGTTTTTTGTATTTTTTAGTAGAGATGGGGTTTCACCGTGTTAGCCAGGATGGTCTCGAACTCCTGACCTCGTGATCCGCCCGTCTCGGCCTCCCAAAGTGCTGGGATTACAGGCTTGAGCCACCGCGCCCG	chr19	32617870	32618195	deletion	325	+	chr19	33594656	33594656	55557796	7892413	10722809	0.73604	ATCTCTACAAATAATTTTTTTTTTTTTTTTTTTTTTTTTTTTTTGAGACGGAGTCTCGCTGTGTCGCCCAGGCTGGAGTGCAGTGGCCGGATCTCAGCTCACTGCAAGCTCTGCCTCCTGGGTTTTTACGCCATTCTCCTGCCTCAGACTCCCGAGTAGCCGGGACTACAGGCGCCCGCCACCTCGCCCGGCTAGTTTTTTGTATTTTTTAGTAGAGATGGGGTTTCACCGTGTTAGCCAGGATGGTCTCGAACTCCTGACCTCGTGATCCGCCCGTCTCGGCCTCCCAAAGTGCTGGGATTACAGGCTTGAGCCACCGCGCCCG	chr19	32617870	32618195	deletion	325	+	chr19	34030246	34030246	55557796	1787447	2606622	0.685733	ATCTCTACAAATAATTTTTTTTTTTTTTTTTTTTTTTTTTTTTTGAGACGGAGTCTCGCTGTGTCGCCCAGGCTGGAGTGCAGTGGCCGGATCTCAGCTCACTGCAAGCTCTGCCTCCTGGGTTTTTACGCCATTCTCCTGCCTCAGACTCCCGAGTAGCCGGGACTACAGGCGCCCGCCACCTCGCCCGGCTAGTTTTTTGTATTTTTTAGTAGAGATGGGGTTTCACCGTGTTAGCCAGGATGGTCTCGAACTCCTGACCTCGTGATCCGCCCGTCTCGGCCTCCCAAAGTGCTGGGATTACAGGCTTGAGCCACCGCGCCCG	chr19
	ASSV34575	intron_variant	uncertain	WDR62	ENSG00000075702	protein_coding	chr19	36074998	36074998	deletion	318	+	chr19	32619059	32619377	55557796	6934948	9434131	0.735091	AGAAAATTGTCAGCCAGGCCGGGCGCGGTGGCTCAAGCCTGTAATCCCAGCACTTTGGGAGGCCGAGACGGGCGGATCACGAGGTCAGGAGATCGAGACCATCCTGGCTAACCCGGTGGAACCCCATCTCTACTGAAAAATACAAAAAACTAGCTGGGCGAGGTGGCGGGCGCCTGTAGTCCCAGCTACTCGGGAGGCTGAGGCAGGAGAATGGCGTAAGCCCGGGAGGCGGGGCTTGCAGTGAGCTGAGATCCAGCCACTGCACTCCAGTTTGGGCGACAGAGCGAGACTACGTCTAAAAAAAAAAAAAAAAAAAAA	chr19	32619059	32619377	deletion	318	+	chr19	33595530	33595530	55557796	7892413	10722809	0.73604	AGAAAATTGTCAGCCAGGCCGGGCGCGGTGGCTCAAGCCTGTAATCCCAGCACTTTGGGAGGCCGAGACGGGCGGATCACGAGGTCAGGAGATCGAGACCATCCTGGCTAACCCGGTGGAACCCCATCTCTACTGAAAAATACAAAAAACTAGCTGGGCGAGGTGGCGGGCGCCTGTAGTCCCAGCTACTCGGGAGGCTGAGGCAGGAGAATGGCGTAAGCCCGGGAGGCGGGGCTTGCAGTGAGCTGAGATCCAGCCACTGCACTCCAGTTTGGGCGACAGAGCGAGACTACGTCTAAAAAAAAAAAAAAAAAAAAA	chr19	32619059	32619377	deletion	318	+	chr19	34031119	34031119	55557796	1787447	2606622	0.685733	AGAAAATTGTCAGCCAGGCCGGGCGCGGTGGCTCAAGCCTGTAATCCCAGCACTTTGGGAGGCCGAGACGGGCGGATCACGAGGTCAGGAGATCGAGACCATCCTGGCTAACCCGGTGGAACCCCATCTCTACTGAAAAATACAAAAAACTAGCTGGGCGAGGTGGCGGGCGCCTGTAGTCCCAGCTACTCGGGAGGCTGAGGCAGGAGAATGGCGTAAGCCCGGGAGGCGGGGCTTGCAGTGAGCTGAGATCCAGCCACTGCACTCCAGTTTGGGCGACAGAGCGAGACTACGTCTAAAAAAAAAAAAAAAAAAAAA	chr19
	ASSV34576	intron_variant	uncertain	WDR62	ENSG00000075702	protein_coding	chr19	36078506	36078506	deletion	331	+	chr19	32622434	32622765	55557796	6934948	9434131	0.735091	TCCTGGATCTTTTTTTTTTTTTTTTTTTTTTTTTTTTTTTTTTTTGAGACGGAGTCTCGCTCTGTTCCCCTGGCTGGAGTGCAGTGGCGCGATCTCGGCTCACTGCAAGCTCCCTCACTGCAAGCTCCGCCTCCCGGGTTCCTGCCATTCTCCTGCCTCAGCCTCCCGAGTAGCTGGGACTACAGGCGCCCGCCACTGCGCCCAGCTAATTTTTTTTTTGTATTTTTAGTAGAGACGGGGTTTCACCATGGTCTCGAACTCCTGACCTTGTGATCCGCCCGCCTCAGCCTCCCAAAGTGCTGGGATTACAGGCGTGAGCCACCGCGCCCGG	chr19	32622434	32622765	deletion	331	+	chr19	33599041	33599041	55557796	7892413	10722809	0.73604	TCCTGGATCTTTTTTTTTTTTTTTTTTTTTTTTTTTTTTTTTTTTGAGACGGAGTCTCGCTCTGTTCCCCTGGCTGGAGTGCAGTGGCGCGATCTCGGCTCACTGCAAGCTCCCTCACTGCAAGCTCCGCCTCCCGGGTTCCTGCCATTCTCCTGCCTCAGCCTCCCGAGTAGCTGGGACTACAGGCGCCCGCCACTGCGCCCAGCTAATTTTTTTTTTGTATTTTTAGTAGAGACGGGGTTTCACCATGGTCTCGAACTCCTGACCTTGTGATCCGCCCGCCTCAGCCTCCCAAAGTGCTGGGATTACAGGCGTGAGCCACCGCGCCCGG	chr19	32622434	32622765	deletion	331	+	chr19	34034635	34034635	55557796	1787447	2606622	0.685733	TCCTGGATCTTTTTTTTTTTTTTTTTTTTTTTTTTTTTTTTTTTTGAGACGGAGTCTCGCTCTGTTCCCCTGGCTGGAGTGCAGTGGCGCGATCTCGGCTCACTGCAAGCTCCCTCACTGCAAGCTCCGCCTCCCGGGTTCCTGCCATTCTCCTGCCTCAGCCTCCCGAGTAGCTGGGACTACAGGCGCCCGCCACTGCGCCCAGCTAATTTTTTTTTTGTATTTTTAGTAGAGACGGGGTTTCACCATGGTCTCGAACTCCTGACCTTGTGATCCGCCCGCCTCAGCCTCCCAAAGTGCTGGGATTACAGGCGTGAGCCACCGCGCCCGG	chr19
	ASSV34577	intron_variant	uncertain	WDR62	ENSG00000075702	protein_coding	chr19	36079000	36079000	deletion	321	+	chr19	32623261	32623582	55557796	6934948	9434131	0.735091	AGAATTTGGTATGCTTGGCCGGGCGCGGTGGCTCAAGCCTGTAATCCCAGCACTTTGGGAGGCCGAGACGGGTGGATCACGAGGTCAGGAGATCGAGACCATCCTGGCTAACATGGTGAAACCCCGTCTCTACTAAAAAAAAAAATACAAAAAAACTAGCCGGGCGATGTGGCGGACGCCTGTAGTCCCAGCTACTCGGGAGGCTGAGGCAGGAGAATGGCGTGAACCCGGGAGGCGAAGCTTGCAGTGAGCTGGGATCCAGCCACTGCACTCCAGCCTGGGCGACAGAGTGAGACTCCGTCTCAAAAAAAAAAAAAAAAA	chr19	32623261	32623582	deletion	321	+	chr19	33599536	33599536	55557796	7892413	10722809	0.73604	AGAATTTGGTATGCTTGGCCGGGCGCGGTGGCTCAAGCCTGTAATCCCAGCACTTTGGGAGGCCGAGACGGGTGGATCACGAGGTCAGGAGATCGAGACCATCCTGGCTAACATGGTGAAACCCCGTCTCTACTAAAAAAAAAAATACAAAAAAACTAGCCGGGCGATGTGGCGGACGCCTGTAGTCCCAGCTACTCGGGAGGCTGAGGCAGGAGAATGGCGTGAACCCGGGAGGCGAAGCTTGCAGTGAGCTGGGATCCAGCCACTGCACTCCAGCCTGGGCGACAGAGTGAGACTCCGTCTCAAAAAAAAAAAAAAAAA	chr19	32623261	32623582	deletion	321	+	chr19	34035128	34035128	55557796	1787447	2606622	0.685733	AGAATTTGGTATGCTTGGCCGGGCGCGGTGGCTCAAGCCTGTAATCCCAGCACTTTGGGAGGCCGAGACGGGTGGATCACGAGGTCAGGAGATCGAGACCATCCTGGCTAACATGGTGAAACCCCGTCTCTACTAAAAAAAAAAATACAAAAAAACTAGCCGGGCGATGTGGCGGACGCCTGTAGTCCCAGCTACTCGGGAGGCTGAGGCAGGAGAATGGCGTGAACCCGGGAGGCGAAGCTTGCAGTGAGCTGGGATCCAGCCACTGCACTCCAGCCTGGGCGACAGAGTGAGACTCCGTCTCAAAAAAAAAAAAAAAAA	chr19
	ASSV34578	intron_variant	uncertain	WDR62	ENSG00000075702	protein_coding	chr19	36080096	36080096	deletion	200	+	chr19	32624742	32624942	55557796	6934948	9434131	0.735091	AACCAGAACATTTATTGCATGACTAATCGTTGACATTCTTAAGATGAACTAGATGCTGCAACAGCTGCCCTCTTGGGTTTAGTTGTTGTTCCTTCACGGAATCCATGCCTGAATCTGCGGTATACAATTTTTAGGTGCCTCATTCGACCAGTTCCGGTGGTATTTCGTCTTTTAGCCTTGGCGCTCCAGTTATACTTTCT	chr19	32624742	32624942	deletion	200	+	chr19	33600632	33600632	55557796	7892413	10722809	0.73604	AACCAGAACATTTATTGCATGACTAATCGTTGACATTCTTAAGATGAACTAGATGCTGCAACAGCTGCCCTCTTGGGTTTAGTTGTTGTTCCTTCACGGAATCCATGCCTGAATCTGCGGTATACAATTTTTAGGTGCCTCATTCGACCAGTTCCGGTGGTATTTCGTCTTTTAGCCTTGGCGCTCCAGTTATACTTTCT	chr19	32624742	32624943	deletion	201	+	chr19	34036224	34036224	55557796	1787447	2606622	0.685733	AACCAGAACATTTATTGCATGACTAATCGTTGACATTCTTAAGATGAACTAGATGCTGCAACAGCTGCCCTCTTGGGTTTAGTTGTTGTTCCTTCACGGAATCCATGCCTGAATCTGCGGTATACAATTTTTAGGTGCCTCATTCGACCAGTTCCGGTGGTATTTCGTCTTTTAGCCTTGGCGCTCCAGTTATACTTTCTT	chr19
	ASSV34579	intron_variant	uncertain	WDR62	ENSG00000075702	protein_coding	chr19	36085654	36085893	insertion	239	+	chr19	32630996	32630996	55557796	6934948	9434131	0.735091	GCTGAAGGCTAGGACCATAGTAGGGTCTCCAGACCTCATGGTCCTCTtcattaaaacaacagaaaattccTTCTGGGCCATCAGATGAGATCATGAGATAGGAGAAGATTTCCAAGTGAAGATTTCGTTtgtttcaagacagagtcttgctctgtcacccagatgaTATATGGATGATATATGGTAGCATTTTGTGtcctttttcttgtttatttttagcaTAGAAGGTATTGCAcgat	chr19	32630996	32630996	insertion	239	+	chr19	33606209	33606448	55557796	7892413	10722809	0.73604	GCTGAAGGCTAGGACCATAGTAGGGTCTCCAGACCTCATGGTCCTCTTCATTAAAACAACAGAAAATTCCTTCTGGGCCATCAGATGAGATCATGAGATAGGAGAAGATTTCCAAGTGAAGATTTCGTTTGTTTCAAGACAGAGTCTTGCTCTGTCACCCAGATGATATATGGATGATATATGGTAGCATTTTGTGTCCTTTTTCTTGTTTATTTTTAGCATAGAAGGTATTGCACGAT	chr19	32630996	32630996	insertion	239	+	chr19	34041784	34042023	55557796	1787447	2606622	0.685733	GCTGAAGGCTAGGACCATAGTAGGGTCTCCAGACCTCATGGTCCTCTtcattaaaacaacagaaaattccTTCTGGGCCATCAGATGAGATCATGAGATAGGAGAAGATTTCCAAGTGAAGATTTCGTTtgtttcaagacagagtcttgctctgtcacccagatgaTATATGGATGATATATGGTAGCATTTTGTGtcctttttcttgtttatttttagcaTAGAAGGTATTGCAcgat	chr19
	ASSV34580	intron_variant	uncertain	WDR62	ENSG00000075702	protein_coding	chr19	36088255	36088255	deletion	216	+	chr19	32633399	32633615	55557796	6934948	9434131	0.735091	AGGTGACTCATGCCTATAATCTTTGGGAGGCTGAGGTGGGCAGATCACAAGATCAGGAGTTCAAGACCAGCCTGACAAACATGGTGAAGCCCTGTCTCTACTAAAAATGCAAAAATTAACCAGGTGTGGTGGCACGTGCCTGTAATCCCAGCTACTTGGGAGGCTGAGGCAGGAGAATTGCTTGAACCTAGGAGGTGGAGGTTGCAGTGAGCCGAG	chr19	32633399	32633615	deletion	216	+	chr19	33608810	33608810	55557796	7892413	10722809	0.73604	AGGTGACTCATGCCTATAATCTTTGGGAGGCTGAGGTGGGCAGATCACAAGATCAGGAGTTCAAGACCAGCCTGACAAACATGGTGAAGCCCTGTCTCTACTAAAAATGCAAAAATTAACCAGGTGTGGTGGCACGTGCCTGTAATCCCAGCTACTTGGGAGGCTGAGGCAGGAGAATTGCTTGAACCTAGGAGGTGGAGGTTGCAGTGAGCCGAG	chr19	32633408	32633616	deletion	208	+	chr19	34044387	34044387	55557796	1787447	2606622	0.685733	ATGCCTATAATCTTTGGGAGGCTGAGGTGGGCAGATCACAAGATCAGGAGTTCAAGACCAGCCTGACAAACATGGTGAAGCCCTGTCTCTACTAAAAATGCAAAAATTAACCAGGTGTGGTGGCACGTGCCTGTAATCCCAGCTACTTGGGAGGCTGAGGCAGGAGAATTGCTTGAACCTAGGAGGTGGAGGTTGCAGTGAGCCGAGA	chr19
	ASSV34581	intron_variant	uncertain	WDR62	ENSG00000075702	protein_coding	chr19	36097404	36097404	deletion	311	+	chr19	32642946	32643257	55557796	6934948	9434131	0.735091	AAAAGAATCAAGAAGGAGGCCGGGCGCGGTGGCTCAAGCCTGTAATCCCAGCACTTTGGGAGGCCGAGACGGGTGGATCACGAGGTCAGGAGATCGAGACCATCCTGGCTAACCTGGTGAAACCCCGTCTCTACTAAAACATACAAAAAACTAGCCAGGCAAGGTGGCGGGCGCCTGTAGTCCCAGCTACTCGGGAGGCTGAGGCAGGAGAATGGCGTAAACCCGGGAGGCGGAGCTTGCAGTGAGCTGAGATCCGGCCACTGCACTCCAGCCTGGGCAACAGAGCCAGACTCCGTCTCAAAAGAAAAAAA	chr19	32642946	32643257	deletion	311	+	chr19	33617959	33617959	55557796	7892413	10722809	0.73604	AAAAGAATCAAGAAGGAGGCCGGGCGCGGTGGCTCAAGCCTGTAATCCCAGCACTTTGGGAGGCCGAGACGGGTGGATCACGAGGTCAGGAGATCGAGACCATCCTGGCTAACCTGGTGAAACCCCGTCTCTACTAAAACATACAAAAAACTAGCCAGGCAAGGTGGCGGGCGCCTGTAGTCCCAGCTACTCGGGAGGCTGAGGCAGGAGAATGGCGTAAACCCGGGAGGCGGAGCTTGCAGTGAGCTGAGATCCGGCCACTGCACTCCAGCCTGGGCAACAGAGCCAGACTCCGTCTCAAAAGAAAAAAA	chr19	32642946	32643257	deletion	311	+	chr19	34053548	34053548	55557796	1787447	2606622	0.685733	AAAAGAATCAAGAAGGAGGCCGGGCGCGGTGGCTCAAGCCTGTAATCCCAGCACTTTGGGAGGCCGAGACGGGTGGATCACGAGGTCAGGAGATCGAGACCATCCTGGCTAACCTGGTGAAACCCCGTCTCTACTAAAACATACAAAAAACTAGCCAGGCAAGGTGGCGGGCGCCTGTAGTCCCAGCTACTCGGGAGGCTGAGGCAGGAGAATGGCGTAAACCCGGGAGGCGGAGCTTGCAGTGAGCTGAGATCCGGCCACTGCACTCCAGCCTGGGCAACAGAGCCAGACTCCGTCTCAAAAGAAAAAAA	chr19
	ASSV34582	intron_variant	uncertain	WDR62	ENSG00000075702	protein_coding	chr19	36098115	36098115	deletion	304	+	chr19	32643966	32644270	55557796	6934948	9434131	0.735091	AAAAATAGCCAGGCATGGCTGGGCACGGTGGCTCACACCTGTAATCCTAGCACTTTGGGAGGCTGAGGCGGGCGGATCATGAGGTCAGGAGGTCAAGACCATCCTGGCTAATACGGTGAAACCCTGTCTCTACTAAAAATACAAAAAATTAGCCAGGCATGGCAGTGGGTGCCTGTAGTCCCAGCTACTTGGGAGGCTGAGGCAGGAGAATGGCATGAACCCAGGAGGCGGAGCTTGCAGTGAGCCAAGATCACGCCACTGCACTCCAGCCTGGGCAACAGAGCAAGACTCCGTCTCAAAAAAA	chr19	32643966	32644270	deletion	304	+	chr19	33618670	33618670	55557796	7892413	10722809	0.73604	AAAAATAGCCAGGCATGGCTGGGCACGGTGGCTCACACCTGTAATCCTAGCACTTTGGGAGGCTGAGGCGGGCGGATCATGAGGTCAGGAGGTCAAGACCATCCTGGCTAATACGGTGAAACCCTGTCTCTACTAAAAATACAAAAAATTAGCCAGGCATGGCAGTGGGTGCCTGTAGTCCCAGCTACTTGGGAGGCTGAGGCAGGAGAATGGCATGAACCCAGGAGGCGGAGCTTGCAGTGAGCCAAGATCACGCCACTGCACTCCAGCCTGGGCAACAGAGCAAGACTCCGTCTCAAAAAAA	chr19	32643966	32644270	deletion	304	+	chr19	34054260	34054260	55557796	1787447	2606622	0.685733	AAAAATAGCCAGGCATGGCTGGGCACGGTGGCTCACACCTGTAATCCTAGCACTTTGGGAGGCTGAGGCGGGCGGATCATGAGGTCAGGAGGTCAAGACCATCCTGGCTAATACGGTGAAACCCTGTCTCTACTAAAAATACAAAAAATTAGCCAGGCATGGCAGTGGGTGCCTGTAGTCCCAGCTACTTGGGAGGCTGAGGCAGGAGAATGGCATGAACCCAGGAGGCGGAGCTTGCAGTGAGCCAAGATCACGCCACTGCACTCCAGCCTGGGCAACAGAGCAAGACTCCGTCTCAAAAAAA	chr19
	ASSV34583	downstream_gene_variant & regulatory_region_variant	uncertain	WDR62	ENSG00000075702	protein_coding &open_chromatin_region	chr19	36106218	36106218	deletion	691	+	chr19	32652381	32653072	55557796	6934948	9434131	0.735091	GCTGTGTGCGGTGGCTCACGCCTGTAATCCCAGCACTTTGGGAAGCCAAGGTGGGTGGATCACCTGAGGTCATGAGTTCTAGACCAGCCTGGCCAACATGGTGAAACCCCAGTCTCTACTAAAAATACAAAAATTAGTCAGGTGTGGTGGCGGGCGCCTGTAATCCTGGCTACTTGGGTGACTGAATCAAGGAGAATCGCTTAAACCTGGGAGGCGGGGATTGCAGTGAGCCAGAATTGCACCATTGTACTCCAGCCTGGGTGACGAGCAAAACTACATCTCAAAAAAAAAAAAAAAAAAGCCACTCTTGTGTAAACACAGACATTCCCAATGTCCCAAGTCACTATAGGAAGGAAGCCAGCAGGGGCTTGCCTAAACCCCACTCCCCCACCATGCTCT…	chr19	32652399	32653091	deletion	692	+	chr19	33626794	33626794	55557796	7892413	10722809	0.73604	CGCCTGTAATCCCAGCACTTTGGGAAGCCAAGGTGGGTGGATCACCTGAGGTCATGAGTTCTAGACCAGCCTGGCCAACATGGTGAAACCCCAGTCTCTACTAAAAATACAAAAATTAGTCAGGTGTGGTGGCGGGCGCCTGTAATCCTGGCTACTTGGGTGACTGAATCAAGGAGAATCGCTTAAACCTGGGAGGCGGGGATTGCAGTGAGCCAGAATTGCACCATTGTACTCCAGCCTGGGTGACGAGCAAAACTACATCTCAAAAAAAAAAAAAAAAAAGCCACTCTTGTGTAAACACAGACATTCCCAATGTCCCAAGTCACTATAGGAAGGAAGCCAGCAGGGGCTTGCCTAAACCCCACTCCCCCACCATGCTCTGAGCACTTCCCTGCTCGG…	chr19	32652381	32653072	deletion	691	+	chr19	34062384	34062384	55557796	1787447	2606622	0.685733	GCTGTGTGCGGTGGCTCACGCCTGTAATCCCAGCACTTTGGGAAGCCAAGGTGGGTGGATCACCTGAGGTCATGAGTTCTAGACCAGCCTGGCCAACATGGTGAAACCCCAGTCTCTACTAAAAATACAAAAATTAGTCAGGTGTGGTGGCGGGCGCCTGTAATCCTGGCTACTTGGGTGACTGAATCAAGGAGAATCGCTTAAACCTGGGAGGCGGGGATTGCAGTGAGCCAGAATTGCACCATTGTACTCCAGCCTGGGTGACGAGCAAAACTACATCTCAAAAAAAAAAAAAAAAAAGCCACTCTTGTGTAAACACAGACATTCCCAATGTCCCAAGTCACTATAGGAAGGAAGCCAGCAGGGGCTTGCCTAAACCCCACTCCCCCACCATGCTCT…	chr19
	ASSV34584	downstream_gene_variant	high-confident*	WDR62	ENSG00000075702	protein_coding	chr19	36107465	36107465	deletion	99	+	chr19	32654332	32654431	55557796	6934948	9434131	0.735091	CATCAAGAGTAACCAACGTCCCTCCAGCTTGGGCTCCAGACGTTTACTCCTTGGAGCGGAAGGCTCTACTATGATACAGATTGGAAGGAAGGGTAATTC	chr19	32654332	32654431	deletion	99	+	chr19	33628021	33628021	55557796	7892413	10722809	0.73604	CATCAAGAGTAACCAACGTCCCTCCAGCTTGGGCTCCAGACGTTTACTCCTTGGAGCGGAAGGCTCTACTATGATACAGATTGGAAGGAAGGGTAATTC	chr19	32654332	32654431	deletion	99	+	chr19	34063645	34063645	55557796	1787447	2606622	0.685733	CATCAAGAGTAACCAACGTCCCTCCAGCTTGGGCTCCAGACGTTTACTCCTTGGAGCGGAAGGCTCTACTATGATACAGATTGGAAGGAAGGGTAATTC	chr19
	ASSV02183	intron_variant	high-confident*	TRNP1	ENSG00000253368	protein_coding	chr1	26998100	26998240	insertion	140	+	chr1	26523003	26523003	248956422	6444536	8328209	0.77382	GGCCGGGTGCGGTGGCTCACACCTGTACTCCCAACACTTTGGGAGTTTGAGGCGGGCGGATCACGAGGTCAGGAGATCGAGACCATCGTGACTAACATGGTGAAACCCCGCCTCTACTGAAAAAAAAAGGGGGGAGCAAA	chr1	26523002	26523002	deletion	138	+	chr1	26742926	26743064	217310505	10387387	13223856	0.785504	GCCGGGTGCGGTGGCTCACACCTGTACTCCCAACACTTTGGGAGTTTGAGGCGGGCGGATCACGAGGTCAGGAGATCGAGACCATCGTGACTAACATGGTGAAACCCCGCCTCTACTGAAAAAAAAAGGGGGGAGCAA	chr1	26523003	26523003	deletion	142	+	chr1	25669831	25669973	224244399	7728273	10105237	0.764779	GGCCGGGTGCGGTGGCTCACACCTGTACTCCCAACACTTTGGGAGGCTGAGGCGGGCGGATCACGAGGTCAGGAGATCGAGACCATCCTGACTAACATGGTGAAACCCCGCCTCTACTGAGAAAAAAGAAGGGGGGAGCAAA	chr1
	ASSV02184	intron_variant	fasle	TRNP1	ENSG00000253368	protein_coding	chr1	26999197	26999197	deletion	59	+	chr1	26523950	26524009	248956422	6444536	8328209	0.77382	TATTTGGTGTCAAGGCAAGCAAAGAGCCTGGGATGGCAGAGGAGGAGGATGACAAGCTT	chr1	26523950	26524009	insertion	59	+	chr1	26744022	26744022	217310505	10387387	13223856	0.785504	TATTTGGTGTCAAGGCAAGCAAAGAGCCTGGGATGGCAGAGGAGGAGGATGACAAGCTT	chr1	26523950	26524009	insertion	59	+	chr1	25670930	25670930	224244399	7728273	10105237	0.764779	TATTTGGTGTCAAGGCAAGCAAAGAGCCTGGGATGGCAGAGGAGGAGGATGACAAGCTT	chr1
	ASSV02185	intron_variant	false	TRNP1	ENSG00000253368	protein_coding	chr1	26999203	26999203	deletion	57	+	chr1	26524015	26524072	248956422	6444536	8328209	0.77382	GGGGGCAAAAAGGGCTGCCGGTGGAACAAGACAGACCTGAGATTTAGTCCTGGCCTG	chr1	26524015	26524072	insertion	57	+	chr1	26744028	26744028	217310505	10387387	13223856	0.785504	GGGGGCAAAAAGGGCTGCCGGTGGAACAAGACAGACCTGAGATTTAGTCCTGGCCTG	chr1	26524015	26524072	insertion	57	+	chr1	25670936	25670936	224244399	7728273	10105237	0.764779	GGGGGCAAAAAGGGCTGCCGGTGGAACAAGACAGACCTGAGATTTAGTCCTGGCCTG	chr1
Body size	ASSV12851	downstream_gene_variant	uncertain	COL9A3	ENSG00000092758	protein_coding	chr20	62845913	62845913	deletion	303	-	chr10	3136522	3136825	98845734	10040449	12634476	0.794687	AAGCCTTCAGTTTTTTTTTTTTGTTTTTTTGAGACGGAGTCTCGCTCTGTCGCCCAGGCTGGAGTGCAGTGGCGCGATCTCGGCTCACTGCAAGCTCCGCCTCCTGGGTTTACGCCATTCTCCTGCCTCAGCCTCCTGAGTAGCTGGGACTACAGGCGCCCGCCACCGCGCCTGGCTAATTTTTTGTATTTTTAGTAGAGATGGGGTTTCACCGTGGTCTCGATCTCCTGACCTTGTGATCCGCCCGCCTCGGCCTCCCAAAGTGCTGGGATTACAGGCGTGAGCCACCGCGCCCGGCCTGAA	chr10	3136522	3136825	deletion	303	-	chr20	60759131	60759131	98845734	10027052	12678690	0.790859	AAGCCTTCAGTTTTTTTTTTTTGTTTTTTTGAGACGGAGTCTCGCTCTGTCGCCCAGGCTGGAGTGCAGTGGCGCGATCTCGGCTCACTGCAAGCTCCGCCTCCTGGGTTTACGCCATTCTCCTGCCTCAGCCTCCTGAGTAGCTGGGACTACAGGCGCCCGCCACCGCGCCTGGCTAATTTTTTGTATTTTTAGTAGAGATGGGGTTTCACCGTGGTCTCGATCTCCTGACCTTGTGATCCGCCCGCCTCGGCCTCCCAAAGTGCTGGGATTACAGGCGTGAGCCACCGCGCCCGGCCTGAA	chr10	3136522	3136825	deletion	303	-	chr20	62552217	62552217	98845734	8584317	10955313	0.783576	AAGCCTTCAGTTTTTTTTTTTTGTTTTTTTGAGACGGAGTCTCGCTCTGTCGCCCAGGCTGGAGTGCAGTGGCGCGATCTCGGCTCACTGCAAGCTCCGCCTCCTGGGTTTACGCCATTCTCCTGCCTCAGCCTCCTGAGTAGCTGGGACTACAGGCGCCCGCCACCGCGCCTGGCTAATTTTTTGTATTTTTAGTAGAGATGGGGTTTCACCGTGGTCTCGATCTCCTGACCTTGTGATCCGCCCGCCTCGGCCTCCCAAAGTGCTGGGATTACAGGCGTGAGCCACCGCGCCCGGCCTGAA	chr10
	ASSV12852	intron_variant	uncertain	COL9A3	ENSG00000092758	protein_coding	chr20	62839389	62839389	deletion	301	-	chr10	3143580	3143881	98845734	10040449	12634476	0.794687	TTTTTTTTTTTTTTTTGAGACGGAGTCTCACGCTGTTGCCCAGGCTGGAGTGCAGTGGCGTGATCTCGGCTCACTGCAAGCTCCGCCTCCTGGGTTCACGCCATTCTCCTGCCTCAGCCTCCTGAGTAGCTAGGACTACAGGCGCCCGCCACCGCGCCCGGCTAATTTTTTTTTGTATTTTTAGTAGAGACGGGGTTTCACTGTGGTCTCGATCTCCTGACCTTGTGATCCGCCCGCCTCGGCCTCCCAAAGTGCTGGGATTACAGGCTTGAGCCACCGCGCCCGGCGAATGTTTCCATTT	chr10	3143580	3143881	deletion	301	-	chr20	60752606	60752606	98845734	10027052	12678690	0.790859	TTTTTTTTTTTTTTTTGAGACGGAGTCTCACGCTGTTGCCCAGGCTGGAGTGCAGTGGCGTGATCTCGGCTCACTGCAAGCTCCGCCTCCTGGGTTCACGCCATTCTCCTGCCTCAGCCTCCTGAGTAGCTAGGACTACAGGCGCCCGCCACCGCGCCCGGCTAATTTTTTTTTGTATTTTTAGTAGAGACGGGGTTTCACTGTGGTCTCGATCTCCTGACCTTGTGATCCGCCCGCCTCGGCCTCCCAAAGTGCTGGGATTACAGGCTTGAGCCACCGCGCCCGGCGAATGTTTCCATTT	chr10	3143580	3143881	deletion	301	-	chr20	62545468	62545468	98845734	8584317	10955313	0.783576	TTTTTTTTTTTTTTTTGAGACGGAGTCTCACGCTGTTGCCCAGGCTGGAGTGCAGTGGCGTGATCTCGGCTCACTGCAAGCTCCGCCTCCTGGGTTCACGCCATTCTCCTGCCTCAGCCTCCTGAGTAGCTAGGACTACAGGCGCCCGCCACCGCGCCCGGCTAATTTTTTTTTGTATTTTTAGTAGAGACGGGGTTTCACTGTGGTCTCGATCTCCTGACCTTGTGATCCGCCCGCCTCGGCCTCCCAAAGTGCTGGGATTACAGGCTTGAGCCACCGCGCCCGGCGAATGTTTCCATTT	chr10
	ASSV12853	intron_variant	uncertain	COL9A3	ENSG00000092758	protein_coding	chr20	62835478	62835478	deletion	266	-	chr10	3150183	3150449	98845734	10040449	12634476	0.794687	GCCAGATCTTAGCTCACTGCAAGCTCCGCCTTCCGGGTTGACGCCATTCTCCTGCCTCAGCCTCCTGAGTAGCTGGGACTACAGGCGCCCGCCACCTCGCCCGGCTAGTTTTTTTGTATTTTTTAGTAGAGACGGGGTTTCACCATGTTAGTCAGGATGGTCTCTATCTCCTGACCTTGTGATCCGCCCATCTCGGCCTACCAAAGTGCTGGGATTACAGGCTTGAGCCACTGTGCCCGGCCAAGCCCCACCTCTTAACAGCATCG	chr10	3150183	3150449	deletion	266	-	chr20	60748695	60748695	98845734	10027052	12678690	0.790859	GCCAGATCTTAGCTCACTGCAAGCTCCGCCTTCCGGGTTGACGCCATTCTCCTGCCTCAGCCTCCTGAGTAGCTGGGACTACAGGCGCCCGCCACCTCGCCCGGCTAGTTTTTTTGTATTTTTTAGTAGAGACGGGGTTTCACCATGTTAGTCAGGATGGTCTCTATCTCCTGACCTTGTGATCCGCCCATCTCGGCCTACCAAAGTGCTGGGATTACAGGCTTGAGCCACTGTGCCCGGCCAAGCCCCACCTCTTAACAGCATCG	chr10	3150183	3150449	deletion	266	-	chr20	62541557	62541557	98845734	8584317	10955313	0.783576	GCCAGATCTTAGCTCACTGCAAGCTCCGCCTTCCGGGTTGACGCCATTCTCCTGCCTCAGCCTCCTGAGTAGCTGGGACTACAGGCGCCCGCCACCTCGCCCGGCTAGTTTTTTTGTATTTTTTAGTAGAGACGGGGTTTCACCATGTTAGTCAGGATGGTCTCTATCTCCTGACCTTGTGATCCGCCCATCTCGGCCTACCAAAGTGCTGGGATTACAGGCTTGAGCCACTGTGCCCGGCCAAGCCCCACCTCTTAACAGCATCG	chr10
	ASSV12854	intron_variant	uncertain	COL9A3	ENSG00000092758	protein_coding	chr20	62835469	62835469	deletion	54	-	chr10	3150458	3150512	98845734	10040449	12634476	0.794687	CCCACCTCTTTTTATTTTTTTTGAAATGGAGTCTCGCTCTGTCACCCAGGCTGG	chr10	3150458	3150512	deletion	54	-	chr20	60748686	60748686	98845734	10027052	12678690	0.790859	CCCACCTCTTTTTATTTTTTTTGAAATGGAGTCTCGCTCTGTCACCCAGGCTGG	chr10	3150458	3150512	deletion	54	-	chr20	62541548	62541548	98845734	8584317	10955313	0.783576	CCCACCTCTTTTTATTTTTTTTGAAATGGAGTCTCGCTCTGTCACCCAGGCTGG	chr10
	ASSV12855	intron_variant	high-confident*	COL9A3	ENSG00000092758	protein_coding	chr20	62818310	62818310	deletion	410	-	chr10	3172545	3172955	98845734	10040449	12634476	0.794687	GCCACAGGGCTGTGCTCAGGACAGGCATATGGACCTGAACCCCCATGGCCCACGGCCCTGGCCTCCCTAGGCTCCTCCTGGGCCAGATACCTGGACCCCAGGGCTCCCACCTGAAGCCTGGTCTTGACATCTCAGTTAAAGACCGGGTGGTTGTCAACAGGGTGGGGAGCTGGGGGATCTTCCTGGAGACTGTGGGGAAGCTGCCCTTCGCAGCAGATGGAACAGAGAGGCCTCCCAGCCCCCAGGCCTTCTTCCTAAAGCCCCAGGCCATGGAGGGAGGGGGATTAGTGATGCATTCCCAGGCCATGGAGGGAGGGGATTACTGATGCATTCCCATCACTCCTGGGAGTTGCGTCCCCACGCCTGCAAAGTGGTTCCCAAATGCCCTGTGGCTGCAAG…	chr10	3172545	3172955	deletion	410	-	chr20	60731169	60731169	98845734	10027052	12678690	0.790859	GCCACAGGGCTGTGCTCAGGACAGGCATATGGACCTGAACCCCCATGGCCCACGGCCCTGGCCTCCCTAGGCTCCTCCTGGGCCAGATACCTGGACCCCAGGGCTCCCACCTGAAGCCTGGTCTTGACATCTCAGTTAAAGACCGGGTGGTTGTCAACAGGGTGGGGAGCTGGGGGATCTTCCTGGAGACTGTGGGGAAGCTGCCCTTCGCAGCAGATGGAACAGAGAGGCCTCCCAGCCCCCAGGCCTTCTTCCTAAAGCCCCAGGCCATGGAGGGAGGGGGATTAGTGATGCATTCCCAGGCCATGGAGGGAGGGGATTACTGATGCATTCCCATCACTCCTGGGAGTTGCGTCCCCACGCCTGCAAAGTGGTTCCCAAATGCCCTGTGGCTGCAAG…	chr10	3172545	3172955	deletion	410	-	chr20	62523523	62523523	98845734	8584317	10955313	0.783576	GCCACAGGGCTGTGCTCAGGACAGGCATATGGACCTGAACCCCCATGGCCCACGGCCCTGGCCTCCCTAGGCTCCTCCTGGGCCAGATACCTGGACCCCAGGGCTCCCACCTGAAGCCTGGTCTTGACATCTCAGTTAAAGACCGGGTGGTTGTCAACAGGGTGGGGAGCTGGGGGATCTTCCTGGAGACTGTGGGGAAGCTGCCCTTCGCAGCAGATGGAACAGAGAGGCCTCCCAGCCCCCAGGCCTTCTTCCTAAAGCCCCAGGCCATGGAGGGAGGGGGATTAGTGATGCATTCCCAGGCCATGGAGGGAGGGGATTACTGATGCATTCCCATCACTCCTGGGAGTTGCGTCCCCACGCCTGCAAAGTGGTTCCCAAATGCCCTGTGGCTGCAAG…	chr10
	ASSV13328	downstream_gene_variant	uncertain	GHRH	ENSG00000118702	protein_coding	chr20	37246590	37246590	deletion	326	-	chr10	28890820	28891146	98845734	6109091	7364824	0.829496	TGGCCTCCCAAAGTACTGGGATTACAGACTTGAGCCACCGCGCCTGGCCCCTCTTTTGCACTTTTTTTTTTTTTTTTTTTTTGAGACGGAGTCTTGCTCTGTAGCCCGGGCTGGAGTGCAGTGGCCGGATCTCAGCTCACTGCAAGCTCCGCCTCCCGGGTTTACTGCCATTCTCCTGCCTCAGCCTCCGGAGTAGCTGGGACTACAGGCGCCCTGCCACCTCGCCCGGCTAGTTTTTTGTTTTTTTTTGTATTTTTAGTAGAGACGGGGTTTCACCGTGTTAGCCAGCATGGTCTCGATCTCCTGACCTCGTGATCCGCCCGTCT	chr10	28890820	28891146	deletion	326	-	chr20	35105087	35105087	98845734	5985178	7192159	0.832181	TGGCCTCCCAAAGTACTGGGATTACAGACTTGAGCCACCGCGCCTGGCCCCTCTTTTGCACTTTTTTTTTTTTTTTTTTTTTGAGACGGAGTCTTGCTCTGTAGCCCGGGCTGGAGTGCAGTGGCCGGATCTCAGCTCACTGCAAGCTCCGCCTCCCGGGTTTACTGCCATTCTCCTGCCTCAGCCTCCGGAGTAGCTGGGACTACAGGCGCCCTGCCACCTCGCCCGGCTAGTTTTTTGTTTTTTTTTGTATTTTTAGTAGAGACGGGGTTTCACCGTGTTAGCCAGCATGGTCTCGATCTCCTGACCTCGTGATCCGCCCGTCT	chr10	28890820	28891146	deletion	326	-	chr20	36795395	36795395	98845734	7479463	9104566	0.821507	TGGCCTCCCAAAGTACTGGGATTACAGACTTGAGCCACCGCGCCTGGCCCCTCTTTTGCACTTTTTTTTTTTTTTTTTTTTTGAGACGGAGTCTTGCTCTGTAGCCCGGGCTGGAGTGCAGTGGCCGGATCTCAGCTCACTGCAAGCTCCGCCTCCCGGGTTTACTGCCATTCTCCTGCCTCAGCCTCCGGAGTAGCTGGGACTACAGGCGCCCTGCCACCTCGCCCGGCTAGTTTTTTGTTTTTTTTTGTATTTTTAGTAGAGACGGGGTTTCACCGTGTTAGCCAGCATGGTCTCGATCTCCTGACCTCGTGATCCGCCCGTCT	chr10
	ASSV18778	intron_variant	high-confident	TRPV4	ENSG00000111199	protein_coding	chr12	109820503	109820822	insertion	319	+	chr11	112217087	112217087	136270821	16580726	20641003	0.803291	TTCAgctgccctatttttttttttttttttttttttttgagacggagtctccctctgtcgcctaggctggagtgcagtggcgcatctccactcactgcaagctccgcctcccgggttcacgccattcttctgctcagcctcctgagtagctgggactacaggcacccgccaccacgcccggctaattttttgtatttttttagtacagacggggtttcatggtgttagccaggatggtctcgatctcctgacctcgtgatccgcctgcctcagcctcccaaagtgctgggattataggcgtgagccactacgcccggcc	chr11	112217087	112217087	insertion	330	+	chr12	107174774	107175104	136270821	16582808	20670693	0.802238	TTCAGCTGCCCTATTTTTTTTTTTTTTTTTTTTTTTTTTTTTTTTTTTTGAGACGGAGTCTCCCTCTGTCGCCTAGGCTGGAGTGCAGTGGCGCATCTCCACTCACTGCAAGCTCCGCCTCCCGGGTTCACGCCATTCTTCTGCTCAGCCTCCTGAGTAGCTGGGACTACAGGCACCCGCCACCACGCCCGGCTAATTTTTTGTATTTTTTTAGTACAGACGGGGTTTCATGGTGTTAGCCAGGATGGTCTCGATCTCCTGACCTCGTGATCCGCCTGCCTCAGCCTCCCAAAGTGCTGGGATTATAGGCGTGAGCCACTACGCCCGGCC	chr11	112217087	112217087	insertion	310	+	chr12	107474100	107474410	136270821	11347764	14097830	0.80493	TTCAgctgccctatttttttttttatttttgagacggagtctccctctgtcgcctaggctggagtgcagtggcgcatctccactcactgcaagctccgcctcccgggttcacgccattcttctgctcagcctcccgagtagctgggactacaggcacccgccaccacgcccagctaattttttgtatttttttagtacagacggggtttcatggtgttagccaggatggtctcgatctcctgacctcgtgatccgcctgcctcagcctcccaaagtgctgggattataggcgtgagcaccacgcccggcc	chr11
	ASSV30481	upstream_gene_variant	false	ERCC5	ENSG00000134899	protein_coding	chr13	102804305	102804619	insertion	314	+	chr17	88462994	88462994	100348525	18332030	23731798	0.772467	tggctaatttttatcttttttttgagatggagtttcactctgtcacccaggctggagtgcaatggcaggatctcagctcactgcaacctccacctcctgggttcaggccgttctcctgcctcagcctcgcaagtagctgtgattacaggtgcgcgccatcatgcccagctaatttttttgtgttttttagtagagacagggtttcaccctgtgtgccaggctggtctcgaactctgacctcatgatccacccgcctcggcctcctacagtgctgggattacaggtgtgagccactgcacccggcccttactgtc	chr17	88462994	88462994	insertion	315	+	chr13	84373538	84373853	100348525	15140344	19286465	0.785024	TGGCTAATTTTTATCTTTTTTTTGAGATGGAGTTTCACTCTGTCACCCAGGCTGGAGTGCAATGGCAGGATCTCAGCTCACTGCAACCTCCACCTCCTGGGTTCAGGCCGTTCTCCTGCCTCAGCCTCGCAAGTAGCTGTGATTACAGGTGCGCGCCATCATGCCCAGCTAATTTTTTTTGTGTTTTTTAGTAGAGACAGGGTTTCACCCTGTGTGCCAGGCTGGTCTCGAACTCTGACCTCATGATCCACCCGCCTCGGCCTCCTACAGTGCTGGGATTACAGGTGTGAGCCACTGCACCCGGCCCTTACTGTC	chr17	88462994	88462994	insertion	315	+	chr13	84038306	84038621	100348525	15143711	19333503	0.783289	tggctaattttttttttttttttgagatggagtctcactctgtcacccaggctggagtgcaatggcaggatctcagctcactgcaacctccacctcctgggttcaagccgttctcctgcctcagcctggcaagtagctgtgattacaggtgcgcgccaccatgcccagctaatttttttgtattttttagtagagacagggtttcaccctgtgtgccaggctggtctcgaactcctgacctcatgatccacccgcctcggcctcccacagtgctgggattacatgtgtgagccaccgcacccggcccttactgtc	chr17
	ASSV30483	intron_variant	uncertain	ERCC5	ENSG00000134899	protein_coding	chr13	102809765	102810099	insertion	334	+	chr17	88468129	88468129	100348525	18332030	23731798	0.772467	ctctttccttttcttttctttcttttttttttttttctgagacagagtctcgctctgtcgcccaggctggagtgcagtggcgcgatctcggctcactgcaagctccgcctcccgggttcacaccattctcctgcctcagcctcccgagtacctgggactacaggcgcctgtcaccgtgcccggctacttttttgtatttttagtagggtcggggtttcaccgtggtctcgacctcctgacctcgtgatccgcccgcctcggcctcccaaagtgctgggattacaggcgtgagccaccccgcccagcccttcttttcatcttacaaaataaactt	chr17	88468129	88468129	insertion	336	+	chr13	84379001	84379337	100348525	15140344	19286465	0.785024	CTCTTTCCTTTTCTTTTCTTTTCTTTTTTTTTTTTTTTTCTGAGACAGAGTCTCGCTCTGTCGCCCAGGCTGGAGTGCAGTGGTGCGATCTCGGCTCACTGCAAGCTCCGCCTCCCGGGTTCACACCATTCTCCTGCCTCAGCCTCCCGAGTACCTGGGACTACAGGCGCCTGTCACCGTGCCCGGCTACTTTTTTGTATTTTTAGTAGGGTGGGGGTTTCACCGTGGTCTCGACCTCCTGACCTCGTGATCCGCCCGCCTCGGCCTCCCAAAGTGCTGGGATTACAGGCGTGAGCCACCCGCCCAGCCCTTCTTTTCATCTTACAAAATAAACTT	chr17	88468129	88468129	insertion	339	+	chr13	84043781	84044120	100348525	15143711	19333503	0.783289	ctctttccttttcttttctttctttctttttttttttttttttgagacagagtctctctctgtcgcccaggctggagtgcagtggcgcgatctcggctcactgcaagcaccgcctcccgggttcacgccattctcctgcctcagcctcccgagtacctgggactacaggcgcctgtcaccgcgcccggctacttttttgtatttttagtagggacggggtttcaccgtggtctcgacctcctgacctcgtgatccgcccgcctcggcctcccaaggtgctgggattacaggcgtgagccaccgcgcccagcccttcttttcatcttacaaaataaactt	chr17
	ASSV30485	downstream_gene_variant	high-confident*	ERCC5	ENSG00000134899	protein_coding	chr13	102877601	102877601	deletion	125	+	chr17	88532616	88532741	100348525	18332030	23731798	0.772467	AGAATGTCCTGTGAAGGGTGACTAGAAACATCACTATTCTCTCATTTCGTCAACCTGGACTGAGCATACGGCCACAGCTAGATATGCTCAGAAATGGAATTTCTACCCCATCTATGTGCCTAGGA	chr17	88532616	88532741	deletion	125	+	chr13	84446860	84446860	100348525	15140344	19286465	0.785024	AGAATGTCCTGTGAAGGGTGACTAGAAACATCACTATTCTCTCATTTCGTCAACCTGGACTGAGCATACGGCCACAGCTAGATATGCTCAGAAATGGAATTTCTACCCCATCTATGTGCCTAGGA	chr17	88532616	88532741	deletion	125	+	chr13	84111677	84111677	100348525	15143711	19333503	0.783289	AGAATGTCCTGTGAAGGGTGACTAGAAACATCACTATTCTCTCATTTCGTCAACCTGGACTGAGCATACGGCCACAGCTAGATATGCTCAGAAATGGAATTTCTACCCCATCTATGTGCCTAGGA	chr17
	ASSV34661	intron_variant	uncertain	ERCC2	ENSG00000104884	protein_coding	chr19	45366138	45366441	insertion	303	+	chr19	41678795	41678795	55557796	3569473	5463715	0.653305	caaaactaatattttattttttgagacggagtcttgctctgttgcccaggctggagtgcaatggcacgatcttggctcaccacaacctccgcctcccaggttcaagcgattctcctgtctcagcctcccgagtagctgggattacagacatgtgccaccacacccggctaattttgtctttttagtagagacagggtttctccatgttgatcaagctggtctcgaactcctgatctcaggtgatccacccgcctcggcctcccaaagtgctgggattataggtgtgagccaccgtgcccagcc	chr19	41678795	41678795	insertion	308	+	chr19	42734686	42734994	55557796	3557543	5403573	0.658369	CAAAACTAATATTTTATTTTATTTTTTGAGACGGAGTCTTGCTCTGTTGCCCAGGCTGGAGTGCAATGGCACGATCTTGGCTCACCACAACCTCCGCCTCCCAGGTTCAAGCGATTCTCCTGTCTCAGCCTCCCGAGTAGCTGGGATTACAGACATGTGCCACCACACCCGGCTAATTTTGTCTTTTTAGTAGAGACAGGGTTTCTCCATGTTGATCAAGCTGGTCTCGAACTCCTGATCTCAGGTGATCCACCCGCCTCGGCCTCCCAAAGTGCTGGGATTATAGGTGTGAGCCACCGTGCCCAGCC	chr19	41678795	41678795	insertion	308	+	chr19	43312415	43312723	55557796	2874262	4404150	0.652626	caaaactaatattttattttattttttgagacagagtcttgctctgttgcccaggctggagtgcaatggcacgatcttggctcaccacaacctccgcctcccaggttcaagcgattctcctgtctcagcctcccaagtagctgggattacagacatgtgccaccacacccggctaattttgtctttttagtagagacagggtttctccatgttgatcaagctggtctcgaactcctgatctcaggtgatccacccgcctcagcctcccaaagtgctgggattacaggtgtgagccaccatgcccggcc	chr19
	ASSV34662	intron_variant	uncertain	ERCC2	ENSG00000104884	protein_coding	chr19	45369800	45369800	deletion	345	+	chr19	41682185	41682530	55557796	3569473	5463715	0.653305	AAGCAGTGGGGACTACAGGCAAGCACCACCACACCCAGCTAATTTTCTAATTTTTCGTAGAGATAGGATCTTGCTGTGTTGCCCAAGTTGGTCTCCAATACCTGGCCCCAAGTGATCTTCCCGCCTCCACCTCCCACCAAAGTGCTGGGATTACAGGCACTGAACCACCGCGCCCAGCCTATTGACCATTATTATTTATTTATTTTGAGACCGAGTCTCACTCTGTCGCCCAGGCTGGAGTGCAATGTGGCACTCTGTCGCCCAGGCTGGAGTGCAATGGCGCCACGTCGGCTAGCTGCAACCTCTGCTTCTCGGGTTCAAGCGATTCTCCTGCCTCAGCCTTCT	chr19	41682185	41682530	deletion	345	+	chr19	42738348	42738348	55557796	3557543	5403573	0.658369	AAGCAGTGGGGACTACAGGCAAGCACCACCACACCCAGCTAATTTTCTAATTTTTCGTAGAGATAGGATCTTGCTGTGTTGCCCAAGTTGGTCTCCAATACCTGGCCCCAAGTGATCTTCCCGCCTCCACCTCCCACCAAAGTGCTGGGATTACAGGCACTGAACCACCGCGCCCAGCCTATTGACCATTATTATTTATTTATTTTGAGACCGAGTCTCACTCTGTCGCCCAGGCTGGAGTGCAATGTGGCACTCTGTCGCCCAGGCTGGAGTGCAATGGCGCCACGTCGGCTAGCTGCAACCTCTGCTTCTCGGGTTCAAGCGATTCTCCTGCCTCAGCCTTCT	chr19	41682185	41682530	deletion	345	+	chr19	43316057	43316057	55557796	2874262	4404150	0.652626	AAGCAGTGGGGACTACAGGCAAGCACCACCACACCCAGCTAATTTTCTAATTTTTCGTAGAGATAGGATCTTGCTGTGTTGCCCAAGTTGGTCTCCAATACCTGGCCCCAAGTGATCTTCCCGCCTCCACCTCCCACCAAAGTGCTGGGATTACAGGCACTGAACCACCGCGCCCAGCCTATTGACCATTATTATTTATTTATTTTGAGACCGAGTCTCACTCTGTCGCCCAGGCTGGAGTGCAATGTGGCACTCTGTCGCCCAGGCTGGAGTGCAATGGCGCCACGTCGGCTAGCTGCAACCTCTGCTTCTCGGGTTCAAGCGATTCTCCTGCCTCAGCCTTCT	chr19
	ASSV36692	intron_variant	high-confident	SMPD3	ENSG00000103056	protein_coding	chr16	68408880	68408880	deletion	456	+	chr20	57095495	57095951	86713556	2369045	3063825	0.773231	TGGGCCCAGTGTAGTGGCTCACACCTGTAATCCCAGCACTTTGGAAGGCTGAGGTGGGCAGATCACCCGAGGTCTGTCTGGCCAACATGGTGAAACCCCATCTCTACTAAAAATACAAAAACTTATCTGGGTGTGGTGTAATTATCTGGGTGTGGTGTAATACAAAAAATTATCTGGGGTGCCTGTAATCTCAGCTACTCAGGAGACTGAGGCAGGAGAATTGCTTGAACCCGGGAGGCAGAGGTTGCCGTGGGCTGAGATTGTGCCACTGCACTCCAGCCTGGGCGAGAAGAGCAAAACTCCGCCTCAAAAAAAAAAAAAAAAAGGGAAAGGTGTCCATAAAACGGCAAATGTCATTTGCAATAGTGGGCACTTTTTGGAGCTCTTGATGACAACAAT…	chr20	57095495	57095951	deletion	456	+	chr16	56864000	56864000	86713556	3536479	4577951	0.772503	TGGGCCCAGTGTAGTGGCTCACACCTGTAATCCCAGCACTTTGGAAGGCTGAGGTGGGCAGATCACCCGAGGTCTGTCTGGCCAACATGGTGAAACCCCATCTCTACTAAAAATACAAAAACTTATCTGGGTGTGGTGTAATTATCTGGGTGTGGTGTAATACAAAAAATTATCTGGGGTGCCTGTAATCTCAGCTACTCAGGAGACTGAGGCAGGAGAATTGCTTGAACCCGGGAGGCAGAGGTTGCCGTGGGCTGAGATTGTGCCACTGCACTCCAGCCTGGGCGAGAAGAGCAAAACTCCGCCTCAAAAAAAAAAAAAAAAAGGGAAAGGTGTCCATAAAACGGCAAATGTCATTTGCAATAGTGGGCACTTTTTGGAGCTCTTGATGACAACAAT…	chr20	57095495	57095951	deletion	456	+	chr16	53544903	53544903	86713556	2926414	3826274	0.764821	TGGGCCCAGTGTAGTGGCTCACACCTGTAATCCCAGCACTTTGGAAGGCTGAGGTGGGCAGATCACCCGAGGTCTGTCTGGCCAACATGGTGAAACCCCATCTCTACTAAAAATACAAAAACTTATCTGGGTGTGGTGTAATTATCTGGGTGTGGTGTAATACAAAAAATTATCTGGGGTGCCTGTAATCTCAGCTACTCAGGAGACTGAGGCAGGAGAATTGCTTGAACCCGGGAGGCAGAGGTTGCCGTGGGCTGAGATTGTGCCACTGCACTCCAGCCTGGGCGAGAAGAGCAAAACTCCGCCTCAAAAAAAAAAAAAAAAAGGGAAAGGTGTCCATAAAACGGCAAATGTCATTTGCAATAGTGGGCACTTTTTGGAGCTCTTGATGACAACAAT…	chr20
	ASSV36693	intron_variant	high-confident	SMPD3	ENSG00000103056	protein_coding	chr16	68409596	68409893	insertion	297	+	chr20	57096722	57096722	86713556	2369045	3063825	0.773231	Tgattggttttttttgagacggagtttcactctgttccccaggctggagtgcagtggcgcgatctcggctctctacaagctccgcctcctgggttcacgccattctcctgcctcagcctcccgagtagctgggactataggcgcccgccaccacgcccggctaattttttgtatttttagtagagacggggtttcactgttttagccgggatggtctcgactcctgacctcgtgatctgcccgcctcagcttcccaaagtgctgggattacaggcgtgagccaccgcgcccagccaa	chr20	57096722	57096722	insertion	297	+	chr16	56864716	56865013	86713556	3536479	4577951	0.772503	TGATTGGTTTTTTTTGAGACGGAGTTTCACTCTGTTCCCCAGGCTGGAGTGCAGTGGCGCGATCTCGGCTCTCTACAAGCTCCGCCTCCTGGGTTCACGCCATTCTCCTGCCTCAGCCTCCCGAGTAGCTGGGACTATAGGCGCCCGCCACCACGCCCGGCTAATTTTTTGTATTTTTAGTAGAGACGGGGTTTCACTGTTTTAGCCGGGATGGTCTCGACTCCTGACCTCGTGATCTGCCCGCCTCAGCTTCCCAAAGTGCTGGGATTACAGGCGTGAGCCACCGCGCCCAGCCAA	chr20	57096722	57096722	insertion	297	+	chr16	53545619	53545916	86713556	2926414	3826274	0.764821	Tgattggttttttttgagacggagtttcactctgttccccaggctggagtgcagtggcgcgatctcggctcactacaagctccgcctcccgggttcacgccattctcctgcctcagcctcccgagtaggtgggactataggcgcccgccaccacgcccggctaattttttgtatttttagtagagacggggtttcactgtgttagctaggatggtctcgactcctgacctcgtgatctgcccgcctcagcttcccaaagtgctgggattacaggcgtgagccaccgcgcccggccaa	chr20
	ASSV36697	upstream_gene_variant	false	SMPD3	ENSG00000103056	protein_coding	chr16	68451685	68451878	insertion	193	+	chr20	57139404	57139404	86713556	2369045	3063825	0.773231	catagtgagactctgcctgtactaaaaattaaaaaaaaaaaaaataactcagtgcagtggcgcatgcctgtagtcccagctactcaggaggttggggtgggagggttgcttgagcccaggagtttgaggctgcagtgaactatgatcaatcacaccactgcattctagtagcctgagtgacagagcaagacct	chr20	57139404	57139404	insertion	192	+	chr16	56906789	56906981	86713556	3536479	4577951	0.772503	CATAGTGAGACTCTGCCTGTACTAAAAATTAAAAAAAAAAAAATAACTCAGTGCAGTGGCGCATGCCTGTAGTCCCAGCTACTCAGGAGGTTGGGGTGGGAGGGTTGCTTGAGCCCAGGAGTTCGAGGCTGCAGTGAACTATGATCAATCACACCACTGCATTCTAGTAGCCTGAGTGACAGAGCAAGACCT	chr20	57139404	57139404	insertion	195	+	chr16	53587697	53587892	86713556	2926414	3826274	0.764821	catagtgagactctgcctgtactaaaaattaaaaaaaaaaaaaaaaaaactcagtgcagtggcgcatgcctgtagtcccagctactcaggaggttggggtgggagggttgcttgagcccaggagttcgaggctgcagtgaactatgatcaatcacaccactgcattctagtagcctgagtgacagagcaagacct	chr20
	ASSV38495	intron_variant	high-confident	MOSPD1	ENSG00000101928	protein_coding	chrX	134907806	134907806	deletion	209	+	chrX	131460521	131460730	152195021	12209492	16655084	0.733079	TAGTGAGCCAAGATGGCGTCACTGCACTCCAGCCTGGGTGACAGAGCGAGACTCTGACTCAAAAAAAAGAAAAAAAAATTCCCTCTCCCTGTGGCATTCCTCTACTACCATGATCTCCATCTCCACGGATCTCACCAATTTTATGATGTTATTTTGAATGTACTTACTGTATGAGTTGAATTCTTTTTTGAGACATGGTTTTACTCTGT	chrX	131460521	131460730	deletion	209	+	chrX	127926952	127926952	152195021	10800719	14789381	0.730302	TAGTGAGCCAAGATGGCGTCACTGCACTCCAGCCTGGGTGACAGAGCGAGACTCTGACTCAAAAAAAAGAAAAAAAAATTCCCTCTCCCTGTGGCATTCCTCTACTACCATGATCTCCATCTCCACGGATCTCACCAATTTTATGATGTTATTTTGAATGTACTTACTGTATGAGTTGAATTCTTTTTTGAGACATGGTTTTACTCTGT	chrX	131460521	131460730	deletion	209	+	chrX	130108737	130108737	152195021	3467290	4716194	0.735188	TAGTGAGCCAAGATGGCGTCACTGCACTCCAGCCTGGGTGACAGAGCGAGACTCTGACTCAAAAAAAAGAAAAAAAAATTCCCTCTCCCTGTGGCATTCCTCTACTACCATGATCTCCATCTCCACGGATCTCACCAATTTTATGATGTTATTTTGAATGTACTTACTGTATGAGTTGAATTCTTTTTTGAGACATGGTTTTACTCTGT	chrX
	ASSV38496	intron_variant	uncertain	MOSPD1	ENSG00000101928	protein_coding	chrX	134913225	134913225	deletion	322	+	chrX	131465730	131466052	152195021	12209492	16655084	0.733079	TCAGCTGGGTGGCCAGGCACAGTGGCTCACGCCTGTAATCCCAGCACCTTGGGAGGCCAAGGCAGGTGGATCACGAGGTCAAGAGATCGAGACCATCCTGGCCAACATGGTGAAACCCTGTCTCTACTAAAAATAGAAAAAATTAGCCGGATGTGGTGGCGGGCGCCTGTAGTCCCAGTTACTCGGGAGGCTGAGGCAGGAGAATCACTTGAACCCGGGAGGCGGAGGTTGCAGTGAGCTGAGATTGTGCCACTGCACTCCAGCCTGGCAACAGAGTGAGACTCCATCTCCAAAAAAAATAAAAATAAAAAAAATAAAAAAC	chrX	131465730	131466052	deletion	322	+	chrX	127932372	127932372	152195021	10800719	14789381	0.730302	TCAGCTGGGTGGCCAGGCACAGTGGCTCACGCCTGTAATCCCAGCACCTTGGGAGGCCAAGGCAGGTGGATCACGAGGTCAAGAGATCGAGACCATCCTGGCCAACATGGTGAAACCCTGTCTCTACTAAAAATAGAAAAAATTAGCCGGATGTGGTGGCGGGCGCCTGTAGTCCCAGTTACTCGGGAGGCTGAGGCAGGAGAATCACTTGAACCCGGGAGGCGGAGGTTGCAGTGAGCTGAGATTGTGCCACTGCACTCCAGCCTGGCAACAGAGTGAGACTCCATCTCCAAAAAAAATAAAAATAAAAAAAATAAAAAAC	chrX	131465730	131466052	deletion	322	+	chrX	130114152	130114152	152195021	3467290	4716194	0.735188	TCAGCTGGGTGGCCAGGCACAGTGGCTCACGCCTGTAATCCCAGCACCTTGGGAGGCCAAGGCAGGTGGATCACGAGGTCAAGAGATCGAGACCATCCTGGCCAACATGGTGAAACCCTGTCTCTACTAAAAATAGAAAAAATTAGCCGGATGTGGTGGCGGGCGCCTGTAGTCCCAGTTACTCGGGAGGCTGAGGCAGGAGAATCACTTGAACCCGGGAGGCGGAGGTTGCAGTGAGCTGAGATTGTGCCACTGCACTCCAGCCTGGCAACAGAGTGAGACTCCATCTCCAAAAAAAATAAAAATAAAAAAAATAAAAAAC	chrX
	ASSV06473	intron_variant	uncertain	JARID2	ENSG00000008083	protein_coding	chr6	15261619	15261683	insertion	64	+	chr4	15588949	15588949	177000330	9248822	11436300	0.808725	tggTGTTTTCTCTTCTAAGGAATGTGGTTTCTGCCATCAGCAGCAAGTAATCCTCCTTGCTGAG	chr4	15588949	15588949	insertion	64	+	chr6	15136305	15136369	177000330	9257884	11436591	0.809497	TGGTGTTTTCTCTTCTAAGGAATGTGGTTTCTGCCATCAGCAGCAAGTAATCCTCCTTGCTGAG	chr4	15588949	15588949	insertion	64	+	chr6	15126526	15126590	177000330	7832134	9673094	0.809682	tggTGTTTTCTCTTCTAAGGAATGTGGTTTCTGCCATCAGCAGCAAGTAATCCTCCTTGCTGAG	chr4
	ASSV06474	intron_variant	false	JARID2	ENSG00000008083	protein_coding	chr6	15266250	15266250	deletion	607	+	chr4	15593036	15593643	177000330	9248822	11436300	0.808725	TAAAGAGCTTTTTTTTTTTTTTTTTTTTTTTTTTTTTTTGAGACTCGCGCTGTGTCACCCAGGCTGGAGTGCAGTGGCGCGATCTCGGCTCACTGCAAGCTCACTGCAAGCTCCGCCTCCCAGGTTCACGCCATTCTCCTGCCTCAGCCTCCGAGTAGCTGGGACTACAGGCGCCCGCCACCACGCCCGGCTAGTTTTTTGTATTTTTAGTAGAGACGGGGTTTCACCATGTTAGCCAGGATGGTCTTGATCTCCTGACCTCGTGATCCACCCGCCTCGGCCTCCCAAAGTGCTGGGATTACAGGAGGCTTGAGCCACCGCGCCCGGCCTTTTTTTTTTTTGAGAGTCTGGCTCTGTCGCCCGGGCTGGAGTGCAGTGGCCGGATCTCAGCTCACTGCA…	chr4	15593036	15593643	deletion	607	+	chr6	15140937	15140937	177000330	9257884	11436591	0.809497	TAAAGAGCTTTTTTTTTTTTTTTTTTTTTTTTTTTTTTTGAGACTCGCGCTGTGTCACCCAGGCTGGAGTGCAGTGGCGCGATCTCGGCTCACTGCAAGCTCACTGCAAGCTCCGCCTCCCAGGTTCACGCCATTCTCCTGCCTCAGCCTCCGAGTAGCTGGGACTACAGGCGCCCGCCACCACGCCCGGCTAGTTTTTTGTATTTTTAGTAGAGACGGGGTTTCACCATGTTAGCCAGGATGGTCTTGATCTCCTGACCTCGTGATCCACCCGCCTCGGCCTCCCAAAGTGCTGGGATTACAGGAGGCTTGAGCCACCGCGCCCGGCCTTTTTTTTTTTTGAGAGTCTGGCTCTGTCGCCCGGGCTGGAGTGCAGTGGCCGGATCTCAGCTCACTGCA…	chr4	15593036	15593643	deletion	607	+	chr6	15131150	15131150	177000330	7832134	9673094	0.809682	TAAAGAGCTTTTTTTTTTTTTTTTTTTTTTTTTTTTTTTGAGACTCGCGCTGTGTCACCCAGGCTGGAGTGCAGTGGCGCGATCTCGGCTCACTGCAAGCTCACTGCAAGCTCCGCCTCCCAGGTTCACGCCATTCTCCTGCCTCAGCCTCCGAGTAGCTGGGACTACAGGCGCCCGCCACCACGCCCGGCTAGTTTTTTGTATTTTTAGTAGAGACGGGGTTTCACCATGTTAGCCAGGATGGTCTTGATCTCCTGACCTCGTGATCCACCCGCCTCGGCCTCCCAAAGTGCTGGGATTACAGGAGGCTTGAGCCACCGCGCCCGGCCTTTTTTTTTTTTGAGAGTCTGGCTCTGTCGCCCGGGCTGGAGTGCAGTGGCCGGATCTCAGCTCACTGCA…	chr4
	ASSV06475	intron_variant	uncertain	JARID2	ENSG00000008083	protein_coding	chr6	15269535	15269535	deletion	353	+	chr4	15596938	15597291	177000330	9248822	11436300	0.808725	TTTTTGAAATTTTTTGGCCGGGCGCGGTGGCTCAAGCCTGTAATCCCAGCACTTTGGGAGGCCGAGGCGGGCGGATCACAAGGTCAGGAGATCGAGACCACAGTGAAACCCCGTCTCTACTAAAAATACAAAAAATTAGCCGGGCGCGGTGGCGGGCGCCTGTAGTCCCAGCTACTCAGGAGGCTGAGGCAGGAGAATGGCGTGAACCCAGGAGGTGGAGCTTGCAGTGAGCCGAGATCGCGCCACTGCACTCCAGCCCGGGCAACAGCGTGAGACTCCGTCTCAAAAAAAAAAAAAAAAAAAAAAAGAAATTTTTTGGTAGAGATGGCAAATTTTTAAATGAATTTTTTTTT	chr4	15596938	15597291	deletion	353	+	chr6	15144222	15144222	177000330	9257884	11436591	0.809497	TTTTTGAAATTTTTTGGCCGGGCGCGGTGGCTCAAGCCTGTAATCCCAGCACTTTGGGAGGCCGAGGCGGGCGGATCACAAGGTCAGGAGATCGAGACCACAGTGAAACCCCGTCTCTACTAAAAATACAAAAAATTAGCCGGGCGCGGTGGCGGGCGCCTGTAGTCCCAGCTACTCAGGAGGCTGAGGCAGGAGAATGGCGTGAACCCAGGAGGTGGAGCTTGCAGTGAGCCGAGATCGCGCCACTGCACTCCAGCCCGGGCAACAGCGTGAGACTCCGTCTCAAAAAAAAAAAAAAAAAAAAAAAGAAATTTTTTGGTAGAGATGGCAAATTTTTAAATGAATTTTTTTTT	chr4	15596950	15597249	deletion	299	+	chr6	15134448	15134448	177000330	7832134	9673094	0.809682	TTTGGCCGGGCGCGGTGGCTCAAGCCTGTAATCCCAGCACTTTGGGAGGCCGAGGCGGGCGGATCACAAGGTCAGGAGATCGAGACCACAGTGAAACCCCGTCTCTACTAAAAATACAAAAAATTAGCCGGGCGCGGTGGCGGGCGCCTGTAGTCCCAGCTACTCAGGAGGCTGAGGCAGGAGAATGGCGTGAACCCAGGAGGTGGAGCTTGCAGTGAGCCGAGATCGCGCCACTGCACTCCAGCCCGGGCAACAGCGTGAGACTCCGTCTCAAAAAAAAAAAAAAAAAAAAAAAGAAA	chr4
	ASSV06476	intron_variant	uncertain	JARID2	ENSG00000008083	protein_coding	chr6	15278906	15278906	deletion	82	+	chr4	15606270	15606352	177000330	9248822	11436300	0.808725	AAAAAAAAAAAAAAAAAAAATTAGGGCGACATGCTCGGGTCCCCTTCCATGCTGTGGAAGCTTTGCTGCTGCTCCAAAAAAA	chr4	15606270	15606352	deletion	82	+	chr6	15153596	15153596	177000330	9257884	11436591	0.809497	AAAAAAAAAAAAAAAAAAAATTAGGGCGACATGCTCGGGTCCCCTTCCATGCTGTGGAAGCTTTGCTGCTGCTCCAAAAAAA	chr4	15606270	15606352	deletion	82	+	chr6	15143802	15143802	177000330	7832134	9673094	0.809682	AAAAAAAAAAAAAAAAAAAATTAGGGCGACATGCTCGGGTCCCCTTCCATGCTGTGGAAGCTTTGCTGCTGCTCCAAAAAAA	chr4
	ASSV06477	intron_variant	uncertain	JARID2	ENSG00000008083	protein_coding	chr6	15283695	15284007	insertion	312	+	chr4	15610389	15610389	177000330	9248822	11436300	0.808725	cctttaagtattttttttttttttttttgagatggagtgtcactctgttgcccaggctggagtgcagtagcgcgatcacggctcactgcaagctccacctcctgggttcatgccattctcctgcctcagcttcctgagtagctgggactacaggcgcctgccaccatgcccggctaattttttttgaatttttagtagagatggggtttcaccatgttagccaggatggtctccatctcctgacctcataatctgccagcctcagcctctcaaagtgctgggattacaggcgtgagccactgcatccagcct	chr4	15610389	15610389	insertion	313	+	chr6	15158382	15158695	177000330	9257884	11436591	0.809497	CCTTTAAGTATTTTTTTTTTTTTTTTTTTGAGATGGAGTGTCACTCTGTTGCCCAGGCTGGAGTGCAGTAGCGCGATCACGGCTCACTGCAAGCTCCACCTCCTGGGTTCATGCCATTCTCCTGCCTCAGCTTCCTGAGTAGCTGGGACTACAGGCGCCTGCCACCATGCCCGGCTAATTTTTTTTGAATTTTTAGTAGAGATGGGGTTTCACCATGTTAGCCAGGATGGTCTCCATCTCCTGACCTCATAATCTGCCAGCCTCAGCCTCTCAAAGTGCTGGGATTACAGGCGTGAGCCACTGCATCCAGCCT	chr4	15610389	15610389	insertion	311	+	chr6	15148180	15148491	177000330	7832134	9673094	0.809682	cctttaagtatttttttttttttttttgagatggagtctcactctgttgcccaggctagagcacaatagcgtgatcgcggctcactgcaagctccacctcctgggttcgcgccattctcctgcctcagcttcctgagtagctgggactacaggtgcctgccaccatgcccggctaattttttttgaattttgagtagagatggggtttcaccatgttagccaggatggtctccatctcctgacctcataatctgccagcctcagcctcccaaagtgctgggattacaggcgtgagccaccgcatccagcct	chr4
	ASSV06478	intron_variant	false	JARID2	ENSG00000008083	protein_coding	chr6	15288473	15288473	deletion	305	+	chr4	15614689	15614994	177000330	9248822	11436300	0.808725	GAAATTTGGGGCTGGGCATGGTGGCTCACGCCTGTAATCCCAGCACTTTCGGAGGCCGAGGTGGGTGGATCACAAGGTCAGGAGTTCAAGACCAGCCTGGCCAACGTGGTGAAACCCCATCTCTACTAAAAATACAAAAATTACCCAGGCGTGGTGACAGGCACCTGTAGTCCCAGCTACTTGGGAGGCTGAGGCAGAATTGCTTGAACCCGGCGGGTGGAGGTTGCAGTGAGCTAAGATCACGCCACTGCACTGCAGCCTGGGTGACAGAGCGAGACTCAAAAAAAAAAAAAAAAAAAAAAAAA	chr4	15614689	15614994	deletion	305	+	chr6	15163165	15163165	177000330	9257884	11436591	0.809497	GAAATTTGGGGCTGGGCATGGTGGCTCACGCCTGTAATCCCAGCACTTTCGGAGGCCGAGGTGGGTGGATCACAAGGTCAGGAGTTCAAGACCAGCCTGGCCAACGTGGTGAAACCCCATCTCTACTAAAAATACAAAAATTACCCAGGCGTGGTGACAGGCACCTGTAGTCCCAGCTACTTGGGAGGCTGAGGCAGAATTGCTTGAACCCGGCGGGTGGAGGTTGCAGTGAGCTAAGATCACGCCACTGCACTGCAGCCTGGGTGACAGAGCGAGACTCAAAAAAAAAAAAAAAAAAAAAAAAA	chr4	15614689	15614994	deletion	305	+	chr6	15152981	15152981	177000330	7832134	9673094	0.809682	GAAATTTGGGGCTGGGCATGGTGGCTCACGCCTGTAATCCCAGCACTTTCGGAGGCCGAGGTGGGTGGATCACAAGGTCAGGAGTTCAAGACCAGCCTGGCCAACGTGGTGAAACCCCATCTCTACTAAAAATACAAAAATTACCCAGGCGTGGTGACAGGCACCTGTAGTCCCAGCTACTTGGGAGGCTGAGGCAGAATTGCTTGAACCCGGCGGGTGGAGGTTGCAGTGAGCTAAGATCACGCCACTGCACTGCAGCCTGGGTGACAGAGCGAGACTCAAAAAAAAAAAAAAAAAAAAAAAAA	chr4
	ASSV06479	intron_variant	uncertain	JARID2	ENSG00000008083	protein_coding	chr6	15289550	15289550	deletion	367	+	chr4	15616112	15616479	177000330	9248822	11436300	0.808725	TTTTTTTTTTTTTTTTTTTTTTTTTTAAAAACATGCTTTGGCCGGGCGCGGTGGCTCACGCCTGTAATCCCAGCACTTTGGGAGGCCGAGACGGGCGGATCACGAGGTCAGGAGATCGAGACCATCCTGGCTAACACAGGTGAAACCCCGTCTCTACCAAAAAAAAATGCAAAAAATTAGCCGGGCGAGGCGGCGGGCGCCTGTAGTCCCAGCTACTCGGGAGGCTGAGGCAGGAGAATGGCGTAAATCTGGGAGGCGGAGCTTGCAGTGAGCAGAGATCTGGCCACTGCACTCCAGCCTGGGTGACAGAGCGAGACTCCACCTCAAAAAAAAAAAATAAATAAAAATAAAAAAAAATAAATAAAAA	chr4	15616112	15616479	deletion	367	+	chr6	15164242	15164242	177000330	9257884	11436591	0.809497	TTTTTTTTTTTTTTTTTTTTTTTTTTAAAAACATGCTTTGGCCGGGCGCGGTGGCTCACGCCTGTAATCCCAGCACTTTGGGAGGCCGAGACGGGCGGATCACGAGGTCAGGAGATCGAGACCATCCTGGCTAACACAGGTGAAACCCCGTCTCTACCAAAAAAAAATGCAAAAAATTAGCCGGGCGAGGCGGCGGGCGCCTGTAGTCCCAGCTACTCGGGAGGCTGAGGCAGGAGAATGGCGTAAATCTGGGAGGCGGAGCTTGCAGTGAGCAGAGATCTGGCCACTGCACTCCAGCCTGGGTGACAGAGCGAGACTCCACCTCAAAAAAAAAAAATAAATAAAAATAAAAAAAAATAAATAAAAA	chr4	15616112	15616479	deletion	367	+	chr6	15154057	15154057	177000330	7832134	9673094	0.809682	TTTTTTTTTTTTTTTTTTTTTTTTTTAAAAACATGCTTTGGCCGGGCGCGGTGGCTCACGCCTGTAATCCCAGCACTTTGGGAGGCCGAGACGGGCGGATCACGAGGTCAGGAGATCGAGACCATCCTGGCTAACACAGGTGAAACCCCGTCTCTACCAAAAAAAAATGCAAAAAATTAGCCGGGCGAGGCGGCGGGCGCCTGTAGTCCCAGCTACTCGGGAGGCTGAGGCAGGAGAATGGCGTAAATCTGGGAGGCGGAGCTTGCAGTGAGCAGAGATCTGGCCACTGCACTCCAGCCTGGGTGACAGAGCGAGACTCCACCTCAAAAAAAAAAAATAAATAAAAATAAAAAAAAATAAATAAAAA	chr4
	ASSV06480	intron_variant	uncertain	JARID2	ENSG00000008083	protein_coding	chr6	15297255	15297255	deletion	174	+	chr4	15623756	15623930	177000330	9248822	11436300	0.808725	TACTCTGCCTCAGCCTCCCGAGTAGGGATTACAGGCGCCTGCCACCATGCCTGGCTAATTTTTGTATTTTTTTTTTTTTTTTTTTTTGAGACGGAGTCTTGCTCTGTCACCCAGGCTGGAGTGCAGTGGCCGGATCTCAGCTCACTGCAAGCTCCGCCTCCCGGGTTTACGCCA	chr4	15623756	15623930	deletion	174	+	chr6	15171949	15171949	177000330	9257884	11436591	0.809497	TACTCTGCCTCAGCCTCCCGAGTAGGGATTACAGGCGCCTGCCACCATGCCTGGCTAATTTTTGTATTTTTTTTTTTTTTTTTTTTTGAGACGGAGTCTTGCTCTGTCACCCAGGCTGGAGTGCAGTGGCCGGATCTCAGCTCACTGCAAGCTCCGCCTCCCGGGTTTACGCCA	chr4	15623756	15623930	deletion	174	+	chr6	15161759	15161759	177000330	7832134	9673094	0.809682	TACTCTGCCTCAGCCTCCCGAGTAGGGATTACAGGCGCCTGCCACCATGCCTGGCTAATTTTTGTATTTTTTTTTTTTTTTTTTTTTGAGACGGAGTCTTGCTCTGTCACCCAGGCTGGAGTGCAGTGGCCGGATCTCAGCTCACTGCAAGCTCCGCCTCCCGGGTTTACGCCA	chr4
	ASSV06481	intron_variant	uncertain	JARID2	ENSG00000008083	protein_coding	chr6	15303664	15303664	deletion	292	+	chr4	15629989	15630281	177000330	9248822	11436300	0.808725	AAAACAATTTGGGGACCAGGCGTGGTGGCTCATGCTTGTAATCCCAGCACTTTGGGAGGCCGAGACGGGCGGATCACGAGGTCAGGAGATGGGGACCACCTTGGCTAATACGGTGAAACCCCGTCTCTAGTAAAAATACAAAAATTCGCCGGGCCAGGTGGCGGGCTCTGTAGTCCCAGCTACACGGGAGGCTGAGGCGTGAACCCGGGAGGCGGAGCTTGCAGTGAGTGCGCCACTGCACTCTTGCCTGGGCGACAGAGCGAGACTCCATCTCAAAAAACAAAACAAAACA	chr4	15629989	15630281	deletion	292	+	chr6	15178361	15178361	177000330	9257884	11436591	0.809497	AAAACAATTTGGGGACCAGGCGTGGTGGCTCATGCTTGTAATCCCAGCACTTTGGGAGGCCGAGACGGGCGGATCACGAGGTCAGGAGATGGGGACCACCTTGGCTAATACGGTGAAACCCCGTCTCTAGTAAAAATACAAAAATTCGCCGGGCCAGGTGGCGGGCTCTGTAGTCCCAGCTACACGGGAGGCTGAGGCGTGAACCCGGGAGGCGGAGCTTGCAGTGAGTGCGCCACTGCACTCTTGCCTGGGCGACAGAGCGAGACTCCATCTCAAAAAACAAAACAAAACA	chr4	15629989	15630281	deletion	292	+	chr6	15168151	15168151	177000330	7832134	9673094	0.809682	AAAACAATTTGGGGACCAGGCGTGGTGGCTCATGCTTGTAATCCCAGCACTTTGGGAGGCCGAGACGGGCGGATCACGAGGTCAGGAGATGGGGACCACCTTGGCTAATACGGTGAAACCCCGTCTCTAGTAAAAATACAAAAATTCGCCGGGCCAGGTGGCGGGCTCTGTAGTCCCAGCTACACGGGAGGCTGAGGCGTGAACCCGGGAGGCGGAGCTTGCAGTGAGTGCGCCACTGCACTCTTGCCTGGGCGACAGAGCGAGACTCCATCTCAAAAAACAAAACAAAACA	chr4
	ASSV06482	intron_variant	uncertain	JARID2	ENSG00000008083	protein_coding	chr6	15305512	15305512	deletion	307	+	chr4	15632064	15632371	177000330	9248822	11436300	0.808725	GGTTTCATTCTTTTTTTTTTTTTTTTTTTTGAGACGGAGTCTTGCTGTGTCACCCAGGCTGGAGTGCAATGGCCAGATCTCGGCTCACTGCAAGCTCCGCCTCCCGGGTTCACGCCATTCTCCTGCCTCAGCCTCCCGAGTAGCTGGGACTACAGGCACCCGCCACCTCGCCCGGCTAGTTTTTTTTTGTATTTTTTATTAGAGACGGGGTTTCACCGTGTTAGCCAGGATGGTCTCGACCTCGTGATCCGCCTGTCTCGGCCTCCCAAAGTGCTGGGATTACAGGCTTGAGCCACCGCGCCCGGCC	chr4	15632064	15632371	deletion	307	+	chr6	15180210	15180210	177000330	9257884	11436591	0.809497	GGTTTCATTCTTTTTTTTTTTTTTTTTTTTGAGACGGAGTCTTGCTGTGTCACCCAGGCTGGAGTGCAATGGCCAGATCTCGGCTCACTGCAAGCTCCGCCTCCCGGGTTCACGCCATTCTCCTGCCTCAGCCTCCCGAGTAGCTGGGACTACAGGCACCCGCCACCTCGCCCGGCTAGTTTTTTTTTGTATTTTTTATTAGAGACGGGGTTTCACCGTGTTAGCCAGGATGGTCTCGACCTCGTGATCCGCCTGTCTCGGCCTCCCAAAGTGCTGGGATTACAGGCTTGAGCCACCGCGCCCGGCC	chr4	15632064	15632371	deletion	307	+	chr6	15169988	15169988	177000330	7832134	9673094	0.809682	GGTTTCATTCTTTTTTTTTTTTTTTTTTTTGAGACGGAGTCTTGCTGTGTCACCCAGGCTGGAGTGCAATGGCCAGATCTCGGCTCACTGCAAGCTCCGCCTCCCGGGTTCACGCCATTCTCCTGCCTCAGCCTCCCGAGTAGCTGGGACTACAGGCACCCGCCACCTCGCCCGGCTAGTTTTTTTTTGTATTTTTTATTAGAGACGGGGTTTCACCGTGTTAGCCAGGATGGTCTCGACCTCGTGATCCGCCTGTCTCGGCCTCCCAAAGTGCTGGGATTACAGGCTTGAGCCACCGCGCCCGGCC	chr4
	ASSV06483	intron_variant	uncertain	JARID2	ENSG00000008083	protein_coding	chr6	15306330	15306433	insertion	103	+	chr4	15633174	15633174	177000330	9248822	11436300	0.808725	tttttttttttttttttttttgagacggagttttgctcttgttgcccagggtggagtgcaatggcacaatctcagctcactgcaacctctgcctcctgggttc	chr4	15633174	15633174	insertion	105	+	chr6	15181028	15181133	177000330	9257884	11436591	0.809497	TTTTTTTTTTTTTTTTTTTTTTTGAGACGGAGTTTTGCTCTTGTTGCCCAGGGTGGAGTGCAATGGCACAATCTCAGCTCACTGCAACCTCTGCCTCCTGGGTTC	chr4	15633174	15633174	insertion	64	+	chr6	15170804	15170868	177000330	7832134	9673094	0.809682	ttttctttttttttttttttttttttgagacggatttttgctcttgttgcccagggtggagtgc	chr4
	ASSV06484	intron_variant	uncertain	JARID2	ENSG00000008083	protein_coding	chr6	15306761	15306761	deletion	187	+	chr4	15633279	15633466	177000330	9248822	11436300	0.808725	TTCACCGTTGGAGCACACCTGTTTAACCAGCATCTAGATTAAGAAATAGCATCTAGATTAAGAAATAGAACCTTATCAGCCCCTCCCTAGAAATGGTGTTCAGCCCCATAGATGAGCTTTGATTTTTTTTTTTTAAACTTTTAAATAGGCGTGGGAAGACTTTTCACAAGAGCGGGGAACAGTGTAC	chr4	15633279	15633466	deletion	187	+	chr6	15181461	15181461	177000330	9257884	11436591	0.809497	TTCACCGTTGGAGCACACCTGTTTAACCAGCATCTAGATTAAGAAATAGCATCTAGATTAAGAAATAGAACCTTATCAGCCCCTCCCTAGAAATGGTGTTCAGCCCCATAGATGAGCTTTGATTTTTTTTTTTTAAACTTTTAAATAGGCGTGGGAAGACTTTTCACAAGAGCGGGGAACAGTGTAC	chr4	15633279	15633466	deletion	187	+	chr6	15171240	15171240	177000330	7832134	9673094	0.809682	TTCACCGTTGGAGCACACCTGTTTAACCAGCATCTAGATTAAGAAATAGCATCTAGATTAAGAAATAGAACCTTATCAGCCCCTCCCTAGAAATGGTGTTCAGCCCCATAGATGAGCTTTGATTTTTTTTTTTTAAACTTTTAAATAGGCGTGGGAAGACTTTTCACAAGAGCGGGGAACAGTGTAC	chr4
	ASSV06485	intron_variant	false	JARID2	ENSG00000008083	protein_coding	chr6	15310498	15310498	deletion	309	+	chr4	15637304	15637613	177000330	9248822	11436300	0.808725	CTACTGTAGGGAATCTTTTTTTTTTTTTTGAAACAGAGTCTCACTCTGTCACCCAGGCTGGAGTGCAGTGGCATGATCTCTGCTCACTGCAACCTCCGCCTCCCGGGTTCACGCCATTCTCCTGCCTCAGCCTCCTGAGTACCTGGGACTACAGGTGCCCGCCACCACACCCGGCTAATTTTTTGTATTTTTAGTAGAGACGGGGTTTCACTGTGTTAGCCAGGATGGTCTCAATCTCCTGACCTCATGATCCGCCCACCTCGGCCTCCCGCAGTGCTGGGATTACAGGCGTGAACCCCCGCGCCCGGC	chr4	15637304	15637613	deletion	309	+	chr6	15185198	15185198	177000330	9257884	11436591	0.809497	CTACTGTAGGGAATCTTTTTTTTTTTTTTGAAACAGAGTCTCACTCTGTCACCCAGGCTGGAGTGCAGTGGCATGATCTCTGCTCACTGCAACCTCCGCCTCCCGGGTTCACGCCATTCTCCTGCCTCAGCCTCCTGAGTACCTGGGACTACAGGTGCCCGCCACCACACCCGGCTAATTTTTTGTATTTTTAGTAGAGACGGGGTTTCACTGTGTTAGCCAGGATGGTCTCAATCTCCTGACCTCATGATCCGCCCACCTCGGCCTCCCGCAGTGCTGGGATTACAGGCGTGAACCCCCGCGCCCGGC	chr4	15637307	15637616	deletion	309	+	chr6	15174974	15174974	177000330	7832134	9673094	0.809682	CTGTAGGGAATCTTTTTTTTTTTTTTGAAACAGAGTCTCACTCTGTCACCCAGGCTGGAGTGCAGTGGCATGATCTCTGCTCACTGCAACCTCCGCCTCCCGGGTTCACGCCATTCTCCTGCCTCAGCCTCCTGAGTACCTGGGACTACAGGTGCCCGCCACCACACCCGGCTAATTTTTTGTATTTTTAGTAGAGACGGGGTTTCACTGTGTTAGCCAGGATGGTCTCAATCTCCTGACCTCATGATCCGCCCACCTCGGCCTCCCGCAGTGCTGGGATTACAGGCGTGAACCCCCGCGCCCGGCCTC	chr4
	ASSV06486	intron_variant	uncertain	JARID2	ENSG00000008083	protein_coding	chr6	15311593	15311593	deletion	91	+	chr4	15638696	15638787	177000330	9248822	11436300	0.808725	TAAAAATAAAAAATAAAAGTAGAACCTTTCCTAAGAGAAGGAGCTGAGAGGGAAGAGAGTGAACGTTGGGTGTCTGTGTATGGCCATACAC	chr4	15638696	15638787	deletion	91	+	chr6	15186293	15186293	177000330	9257884	11436591	0.809497	TAAAAATAAAAAATAAAAGTAGAACCTTTCCTAAGAGAAGGAGCTGAGAGGGAAGAGAGTGAACGTTGGGTGTCTGTGTATGGCCATACAC	chr4	15638696	15638787	deletion	91	+	chr6	15176061	15176061	177000330	7832134	9673094	0.809682	TAAAAATAAAAAATAAAAGTAGAACCTTTCCTAAGAGAAGGAGCTGAGAGGGAAGAGAGTGAACGTTGGGTGTCTGTGTATGGCCATACAC	chr4
	ASSV06487	intron_variant	high-confident	JARID2	ENSG00000008083	protein_coding	chr6	15312048	15312048	deletion	167	+	chr4	15639237	15639404	177000330	9248822	11436300	0.808725	GGCCGGGTGCGGTGGCTCAAGCCTGTAATCCCAGCACTCTGGGAGGCCGAGACGGGCGATCACGAGGTCAGGAGATCAAGACCATCCTGGCTAATACGGTGAAACCCCGTCTCTACTAAAAAAATACAAAAAACTAGCCGGGCGAGGTGGCAGGCGCCTGTAGTCCC	chr4	15639237	15639404	deletion	167	+	chr6	15186747	15186747	177000330	9257884	11436591	0.809497	GGCCGGGTGCGGTGGCTCAAGCCTGTAATCCCAGCACTCTGGGAGGCCGAGACGGGCGATCACGAGGTCAGGAGATCAAGACCATCCTGGCTAATACGGTGAAACCCCGTCTCTACTAAAAAAATACAAAAAACTAGCCGGGCGAGGTGGCAGGCGCCTGTAGTCCC	chr4	15639235	15639541	deletion	306	+	chr6	15176515	15176515	177000330	7832134	9673094	0.809682	AAGGCCGGGTGCGGTGGCTCAAGCCTGTAATCCCAGCACTCTGGGAGGCCGAGACGGGCGATCACGAGGTCAGGAGATCAAGACCATCCTGGCTAATACGGTGAAACCCCGTCTCTACTAAAAAAATACAAAAAACTAGCCGGGCGAGGTGGCAGGCGCCTGTAGTCCCAGCTACTCGGGAGGCTGAGGCAGGAGAATGGCGTAAACCTGGGAGGCGGAGCTTGCAGTGAGCTGAGATCCGGCCACTGCACTCCAACCCGGGCGACAGAGCGAGACTCCATCTCAAAAAAAAAAAAAAAAAAAAAC	chr4
	ASSV06488	intron_variant	uncertain	JARID2	ENSG00000008083	protein_coding	chr6	15312052	15312052	deletion	139	+	chr4	15639408	15639547	177000330	9248822	11436300	0.808725	ACTCGGGAGGCTGAGGCAGGAGAATGGCGTAAACCTGGGAGGCGGAGCTTGCAGTGAGCTGAGATCCGGCCACTGCACTCCAACCCGGGCGACAGAGCGAGACTCCATCTCAAAAAAAAAAAAAAAAAAAAACAAAACC	chr4	15639408	15639547	deletion	139	+	chr6	15186751	15186751	177000330	9257884	11436591	0.809497	ACTCGGGAGGCTGAGGCAGGAGAATGGCGTAAACCTGGGAGGCGGAGCTTGCAGTGAGCTGAGATCCGGCCACTGCACTCCAACCCGGGCGACAGAGCGAGACTCCATCTCAAAAAAAAAAAAAAAAAAAAACAAAACC	chr4	15639235	15639541	deletion	306	+	chr6	15176515	15176515	177000330	7832134	9673094	0.809682	AAGGCCGGGTGCGGTGGCTCAAGCCTGTAATCCCAGCACTCTGGGAGGCCGAGACGGGCGATCACGAGGTCAGGAGATCAAGACCATCCTGGCTAATACGGTGAAACCCCGTCTCTACTAAAAAAATACAAAAAACTAGCCGGGCGAGGTGGCAGGCGCCTGTAGTCCCAGCTACTCGGGAGGCTGAGGCAGGAGAATGGCGTAAACCTGGGAGGCGGAGCTTGCAGTGAGCTGAGATCCGGCCACTGCACTCCAACCCGGGCGACAGAGCGAGACTCCATCTCAAAAAAAAAAAAAAAAAAAAAC	chr4
	ASSV06489	intron_variant	uncertain	JARID2	ENSG00000008083	protein_coding	chr6	15321497	15321497	deletion	312	+	chr4	15648988	15649300	177000330	9248822	11436300	0.808725	CTGCTCTGTTTCTTTTTTTTTTTTTTTTTTGAGACGGAGTCTCGCTCTGTCGCCCAGGCTGGAGTGCAGTAGCCAGATCTCAGCTCACTGCAAGCTCCGCCTCCCTGGTTCACGCCATTCTCCTGCCTCAGCCTCCCAAGTAGCTGGGACTACAGGCGCCCGCCACCTCGCCCGGCTAGTTTTTTTGTACTTTTTAGTAGAGACGGGGTTTCACTGTATTAACCAGGATGGTCTCGATCTCCTGACCTCGTGATCCGCCCGTCTCGGCCTCCCAAAGTGCTGGGATTACAGGCTTGAGCCACCGCGCCCGGC	chr4	15648988	15649300	deletion	312	+	chr6	15196206	15196206	177000330	9257884	11436591	0.809497	CTGCTCTGTTTCTTTTTTTTTTTTTTTTTTGAGACGGAGTCTCGCTCTGTCGCCCAGGCTGGAGTGCAGTAGCCAGATCTCAGCTCACTGCAAGCTCCGCCTCCCTGGTTCACGCCATTCTCCTGCCTCAGCCTCCCAAGTAGCTGGGACTACAGGCGCCCGCCACCTCGCCCGGCTAGTTTTTTTGTACTTTTTAGTAGAGACGGGGTTTCACTGTATTAACCAGGATGGTCTCGATCTCCTGACCTCGTGATCCGCCCGTCTCGGCCTCCCAAAGTGCTGGGATTACAGGCTTGAGCCACCGCGCCCGGC	chr4	15648988	15649300	deletion	312	+	chr6	15185970	15185970	177000330	7832134	9673094	0.809682	CTGCTCTGTTTCTTTTTTTTTTTTTTTTTTGAGACGGAGTCTCGCTCTGTCGCCCAGGCTGGAGTGCAGTAGCCAGATCTCAGCTCACTGCAAGCTCCGCCTCCCTGGTTCACGCCATTCTCCTGCCTCAGCCTCCCAAGTAGCTGGGACTACAGGCGCCCGCCACCTCGCCCGGCTAGTTTTTTTGTACTTTTTAGTAGAGACGGGGTTTCACTGTATTAACCAGGATGGTCTCGATCTCCTGACCTCGTGATCCGCCCGTCTCGGCCTCCCAAAGTGCTGGGATTACAGGCTTGAGCCACCGCGCCCGGC	chr4
	ASSV06490	intron_variant	uncertain	JARID2	ENSG00000008083	protein_coding	chr6	15323418	15323418	deletion	54	+	chr4	15651202	15651256	177000330	9248822	11436300	0.808725	ACGACTCCCTACTGCCCCAGCAGTAAAACCAAGGGAAGGCTTCCAATCAGATAC	chr4	15651202	15651256	deletion	54	+	chr6	15198127	15198127	177000330	9257884	11436591	0.809497	ACGACTCCCTACTGCCCCAGCAGTAAAACCAAGGGAAGGCTTCCAATCAGATAC	chr4	15651202	15651256	deletion	54	+	chr6	15187878	15187878	177000330	7832134	9673094	0.809682	ACGACTCCCTACTGCCCCAGCAGTAAAACCAAGGGAAGGCTTCCAATCAGATAC	chr4
	ASSV06491	intron_variant	uncertain	JARID2	ENSG00000008083	protein_coding	chr6	15324504	15324504	deletion	174	+	chr4	15652213	15652387	177000330	9248822	11436300	0.808725	TTTTTTTTTTTATTATACTTTAAGTTCTAGGGTACATGTGGATAACGTGCAGGTTTGTTACATATGTATACCTGTGCCGTGTTGGCGTGCTGCACCCATCAACTCGTCAGCACCCATCAACTCGTCATTTACATCAGGTATAACTCCCAATGCAATCCCTCCCCGCTTTCTTTT	chr4	15652213	15652387	deletion	174	+	chr6	15199213	15199213	177000330	9257884	11436591	0.809497	TTTTTTTTTTTATTATACTTTAAGTTCTAGGGTACATGTGGATAACGTGCAGGTTTGTTACATATGTATACCTGTGCCGTGTTGGCGTGCTGCACCCATCAACTCGTCAGCACCCATCAACTCGTCATTTACATCAGGTATAACTCCCAATGCAATCCCTCCCCGCTTTCTTTT	chr4	15652221	15652397	deletion	176	+	chr6	15188975	15188975	177000330	7832134	9673094	0.809682	TTTATTATACTTTAAGTTCTAGGGTACATGTGGATAACGTGCAGGTTTGTTACATATGTATACCTGTGCCGTGTTGGCGTGCTGCACCCATCAACTCGTCAGCACCCATCAACTCGTCATTTACATCAGGTATAACTCCCAATGCAATCCCTCCCCGCTTTCTTTTTTTTTTTTTA	chr4
	ASSV06492	intron_variant	uncertain	JARID2	ENSG00000008083	protein_coding	chr6	15327852	15327852	deletion	64	+	chr4	15655837	15655901	177000330	9248822	11436300	0.808725	CTACTTCTTTTTTTTTTTATTTTTTTTTTATTTTATTTTATTTTTTTGAGACGGAGTCTCGCTC	chr4	15655837	15655901	deletion	64	+	chr6	15202560	15202560	177000330	9257884	11436591	0.809497	CTACTTCTTTTTTTTTTTATTTTTTTTTTATTTTATTTTATTTTTTTGAGACGGAGTCTCGCTC	chr4	15655837	15655901	deletion	64	+	chr6	15192313	15192313	177000330	7832134	9673094	0.809682	CTACTTCTTTTTTTTTTTATTTTTTTTTTATTTTATTTTATTTTTTTGAGACGGAGTCTCGCTC	chr4
	ASSV06493	intron_variant	uncertain	JARID2	ENSG00000008083	protein_coding	chr6	15338564	15338564	deletion	78	+	chr4	15666978	15667056	177000330	9248822	11436300	0.808725	CGGATTGTTCCAGCCCTCCTGTTTGCTGGATTGTTCCAGCCCTCCTGTTTGCTGGATTGTTCCAGCCCTCCTGTTTGC	chr4	15666978	15667056	deletion	78	+	chr6	15213270	15213270	177000330	9257884	11436591	0.809497	CGGATTGTTCCAGCCCTCCTGTTTGCTGGATTGTTCCAGCCCTCCTGTTTGCTGGATTGTTCCAGCCCTCCTGTTTGC	chr4	15666998	15667075	deletion	77	+	chr6	15203088	15203088	177000330	7832134	9673094	0.809682	GTTTGCTGGATTGTTCCAGCCCTCCTGTTTGCTGGATTGTTCCAGCCCTCCTGTTTGCTGGATTGTTCCAGCCCTCC	chr4
	ASSV06494	intron_variant	uncertain	JARID2	ENSG00000008083	protein_coding	chr6	15344710	15344710	deletion	302	+	chr4	15673154	15673456	177000330	9248822	11436300	0.808725	ACAATTTTTTTTTTTTTTGAGATGGAGTCTCGCTCTGTTGCCCAGGCTAGAGTGCAGTGGCCGGATCTCAGCTCACTGCAAGCTCCGCCTCCCGGGTTTACGCCATTCTCCTGCCTCAGCCTCCCGAGTAGCTGGGACTACAGGCGCCCGCCGCCTCGCCCGGCTAGTTTTTTGTATTTTTTAGTAGAGACGGGGTTTCACCGTGTTAGCCAGGATGGTCTCGATCTCCTGACCTCGTGATCTACCCGTCTGGGCCTCCCAAAGTGCTGGGATTACAGGCTTGAGACACGGTGCCCGGCCCA	chr4	15673154	15673456	deletion	302	+	chr6	15219417	15219417	177000330	9257884	11436591	0.809497	ACAATTTTTTTTTTTTTTGAGATGGAGTCTCGCTCTGTTGCCCAGGCTAGAGTGCAGTGGCCGGATCTCAGCTCACTGCAAGCTCCGCCTCCCGGGTTTACGCCATTCTCCTGCCTCAGCCTCCCGAGTAGCTGGGACTACAGGCGCCCGCCGCCTCGCCCGGCTAGTTTTTTGTATTTTTTAGTAGAGACGGGGTTTCACCGTGTTAGCCAGGATGGTCTCGATCTCCTGACCTCGTGATCTACCCGTCTGGGCCTCCCAAAGTGCTGGGATTACAGGCTTGAGACACGGTGCCCGGCCCA	chr4	15673154	15673456	deletion	302	+	chr6	15209213	15209213	177000330	7832134	9673094	0.809682	ACAATTTTTTTTTTTTTTGAGATGGAGTCTCGCTCTGTTGCCCAGGCTAGAGTGCAGTGGCCGGATCTCAGCTCACTGCAAGCTCCGCCTCCCGGGTTTACGCCATTCTCCTGCCTCAGCCTCCCGAGTAGCTGGGACTACAGGCGCCCGCCGCCTCGCCCGGCTAGTTTTTTGTATTTTTTAGTAGAGACGGGGTTTCACCGTGTTAGCCAGGATGGTCTCGATCTCCTGACCTCGTGATCTACCCGTCTGGGCCTCCCAAAGTGCTGGGATTACAGGCTTGAGACACGGTGCCCGGCCCA	chr4
	ASSV06495	intron_variant	false	JARID2	ENSG00000008083	protein_coding	chr6	15348068	15348068	deletion	56	+	chr4	15676776	15676832	177000330	9248822	11436300	0.808725	TTCTCCTCCTCCTCCTCCTCTCCTCTTCCTCCTCCTCCTCCTCCTCCTCCTCATTA	chr4	15676776	15676832	deletion	56	+	chr6	15222775	15222775	177000330	9257884	11436591	0.809497	TTCTCCTCCTCCTCCTCCTCTCCTCTTCCTCCTCCTCCTCCTCCTCCTCCTCATTA	chr4	15676776	15676841	deletion	65	+	chr6	15212573	15212573	177000330	7832134	9673094	0.809682	TTCTCCTCCTCCTCCTCCTCTCCTCTTCCTCCTCCTCCTCCTCCTCCTCCTCATTATTATTATTA	chr4
	ASSV06496	intron_variant	uncertain	JARID2	ENSG00000008083	protein_coding	chr6	15376188	15376584	insertion	396	+	chr4	15704895	15704895	177000330	9248822	11436300	0.808725	ATGGTAGTTTGCTTTTCATCCAGATAAAGActtttaagtcttttaaaaaatacagagacaCCTCGGCTTCTCTTTGGGTTGTGAAATTGCTGTGAATATgccattttctagtttgtgttggTTTTTATGAAGGCAGCGTTCCAAGGTTACCTTTTTGTTATTCTGTATGTGGGATTTCTATAGCAGTTCTGAGTAAACAGATCTCCTTGTTTCAGGACTTGAGTGTGCTTTAAGAATCATTATTTTGCttggtgcggtggttcatgcctgtaatcccagcaccttgaaaggccgaggagggaggattgctggagcccaggagttcgagaccagcttgggcaacaaactACAACCCTGTCTTtccaaataatagtaataataataaattagccaggc	chr4	15704895	15704895	insertion	396	+	chr6	15250898	15251294	177000330	9257884	11436591	0.809497	ATGGTAGTTTGCTTTTCATCCAGATAAAGACTTTTAAGTCTTTTAAAAAATACAGAGACACCTCGGCTTCTCTTTGGGTTGTGAAATTGCTGTGAATATGCCATTTTCTAGTTTGTGTTGGTTTTTATGAAGGCAGCGTTCCAAGGTTACCTTTTTGTTATTCTGTATGTGGGATTTCTATAGCAGTTCTGAGTAAACAGATCTCCTTGTTTCAGGACTTGAGTGTGCTTTAAGAATCATTATTTTGCTTGGTGCGGTGGTTCATGCCTGTAATCCCAGCACCTTGAAAGGCCGAGGAGGGAGGATTGCTGGAGCCCAGGAGTTCGAGACCAGCTTGGGCAACAAACTACAACCCTGTCTTTCCAAATAATAGTAATAATAATAAATTAGCCAGGC	chr4	15704895	15704895	insertion	396	+	chr6	15240883	15241279	177000330	7832134	9673094	0.809682	ATGGTAGTTTGCTTTTCATCCAGATAAAGActtttaagtcttttaaaaaatacagagacaCCTCGGCTTCTCTTCTGGTTGTGAAATTGTTGTGAATATgccattttctagtttgtgttggTTTTTATGAAGGCAGCATTCCAAGGTTACCTTTTTGTTATTCTGTATGTGGGATTTGTGTAGCAGTTCTGAGTAAACAGATCTCCTCGTTTCAGGACTTGAGTGTGCTTTAAGAATCATTATTTCGCttggtgcggtggttcatgcctgtaatcccagcaccttgaaaggccgaggagggaggattgctggagcccaggagttcaagaccagctcggGCAACAAACTATGACCCTGTCTTtccaaataatagtaataataataaattagccaggc	chr4
	ASSV06497	intron_variant	uncertain	JARID2	ENSG00000008083	protein_coding	chr6	15385465	15385569	insertion	104	+	chr4	15713747	15713747	177000330	9248822	11436300	0.808725	aatttatttatttatatagattttttaatagattttttaagaTATAGTTttttatagatattattttatagatatttattatttatatagatAATTATCTAATG	chr4	15713747	15713747	insertion	104	+	chr6	15260165	15260269	177000330	9257884	11436591	0.809497	AATTTATTTATTTATATAGATTTTTTAATAGATTTTTTAAGATATAGTTTTTTATAGATATTATTTTATAGATATTTATTATTTATATAGATAATTATCTAATG	chr4	15713747	15713747	insertion	102	+	chr6	15250174	15250276	177000330	7832134	9673094	0.809682	aatttatttatttatatagattttttaaatagatttttttaagatatagttttttatagatattattttatagatattatttatatagataattaTCTAATG	chr4
	ASSV06498	intron_variant	uncertain	JARID2	ENSG00000008083	protein_coding	chr6	15385915	15385915	deletion	1073	+	chr4	15714101	15715174	177000330	9248822	11436300	0.808725	TGTTGTGTCCAGAATTGGTGGGTTCTTGGTCTCGCTGACTTCAAGAATGAAGCCGCGGACCCTCGCGGTGAGTGTTATGGTTCTTAAAGATGGTGTGTGGAGTTTGTTCCTTCAGATGTTCAGATGTGTCCAGAGTTTATTCCTTCTGGTGGGTTCGTGGTCTCGCTGACTTCAGGAGTGAAGATGCAGACCTTCGCATTGAGTGTTACAGCTCTTAAAGGTGGCGCGTCTGGAGTTGTTCATTCCTTCCGCTGGATTCATGGTTTTGCCGGCTTCAGGAGTGAAGCTGCAGACCATTGCAGTGAGTGTTACAGCTCATAAAGGCAGTGCAGACCCAAAGAGTGAGCAGCGGCAAGAAGTGAAGAACAAAGCTTCCACAGCATGGAAGGGGACCTGACC…	chr4	15714101	15715174	deletion	1073	+	chr6	15260615	15260615	177000330	9257884	11436591	0.809497	TGTTGTGTCCAGAATTGGTGGGTTCTTGGTCTCGCTGACTTCAAGAATGAAGCCGCGGACCCTCGCGGTGAGTGTTATGGTTCTTAAAGATGGTGTGTGGAGTTTGTTCCTTCAGATGTTCAGATGTGTCCAGAGTTTATTCCTTCTGGTGGGTTCGTGGTCTCGCTGACTTCAGGAGTGAAGATGCAGACCTTCGCATTGAGTGTTACAGCTCTTAAAGGTGGCGCGTCTGGAGTTGTTCATTCCTTCCGCTGGATTCATGGTTTTGCCGGCTTCAGGAGTGAAGCTGCAGACCATTGCAGTGAGTGTTACAGCTCATAAAGGCAGTGCAGACCCAAAGAGTGAGCAGCGGCAAGAAGTGAAGAACAAAGCTTCCACAGCATGGAAGGGGACCTGACC…	chr4	15714101	15715174	deletion	1073	+	chr6	15250622	15250622	177000330	7832134	9673094	0.809682	TGTTGTGTCCAGAATTGGTGGGTTCTTGGTCTCGCTGACTTCAAGAATGAAGCCGCGGACCCTCGCGGTGAGTGTTATGGTTCTTAAAGATGGTGTGTGGAGTTTGTTCCTTCAGATGTTCAGATGTGTCCAGAGTTTATTCCTTCTGGTGGGTTCGTGGTCTCGCTGACTTCAGGAGTGAAGATGCAGACCTTCGCATTGAGTGTTACAGCTCTTAAAGGTGGCGCGTCTGGAGTTGTTCATTCCTTCCGCTGGATTCATGGTTTTGCCGGCTTCAGGAGTGAAGCTGCAGACCATTGCAGTGAGTGTTACAGCTCATAAAGGCAGTGCAGACCCAAAGAGTGAGCAGCGGCAAGAAGTGAAGAACAAAGCTTCCACAGCATGGAAGGGGACCTGACC…	chr4
	ASSV06499	intron_variant	uncertain	JARID2	ENSG00000008083	protein_coding	chr6	15386259	15386259	deletion	281	+	chr4	15715505	15715786	177000330	9248822	11436300	0.808725	CCCTCTCCCTCTCCCTCTCCCTCTCCCTCTCCCTCTCCCTCTCCCTCTCCCTCTCCCTCTCCCTCTCCCTCTCCCTCTCCCTCTCCCCTCCCCCTCCCCCTCTCCCTCTCCCTCTCCCCTCCCCCTCCCCCTCTCCCTCTCCCTCTCCCTCTCCCTCTCCCTTCCCCCTCTCCCTCTCCCTCTCCCCTCCCCTCTCCCTCCCCCTTCTTCTCTCCTTCTCCCTCCCTTCTTCTCTCCTTATTCCCTCCCTCTTCTTCTCTCCTTCTCCTCCTCCTTCTCCC	chr4	15715505	15715786	deletion	281	+	chr6	15260959	15260959	177000330	9257884	11436591	0.809497	CCCTCTCCCTCTCCCTCTCCCTCTCCCTCTCCCTCTCCCTCTCCCTCTCCCTCTCCCTCTCCCTCTCCCTCTCCCTCTCCCTCTCCCCTCCCCCTCCCCCTCTCCCTCTCCCTCTCCCCTCCCCCTCCCCCTCTCCCTCTCCCTCTCCCTCTCCCTCTCCCTTCCCCCTCTCCCTCTCCCTCTCCCCTCCCCTCTCCCTCCCCCTTCTTCTCTCCTTCTCCCTCCCTTCTTCTCTCCTTATTCCCTCCCTCTTCTTCTCTCCTTCTCCTCCTCCTTCTCCC	chr4	15715488	15715783	deletion	295	+	chr6	15250948	15250948	177000330	7832134	9673094	0.809682	CCTCTCCCTCTCCCTCTCCCTCTCCCTCTCCCTCTCCCTCTCCCTCTCCCTCTCCCTCTCCCTCTCCCTCTCCCTCTCCCTCTCCCTCTCCCTCTCCCTCTCCCCTCCCCCTCCCCCTCTCCCTCTCCCTCTCCCCTCCCCCTCCCCCTCTCCCTCTCCCTCTCCCTCTCCCTCTCCCTTCCCCCTCTCCCTCTCCCTCTCCCCTCCCCTCTCCCTCCCCCTTCTTCTCTCCTTCTCCCTCCCTTCTTCTCTCCTTATTCCCTCCCTCTTCTTCTCTCCTTCTCCTCCTCCTTCT	chr4
	ASSV06500	intron_variant	uncertain	JARID2	ENSG00000008083	protein_coding	chr6	15407948	15408131	insertion	183	+	chr4	15737435	15737435	177000330	9248822	11436300	0.808725	CCCACCTTGTGCTattgaaaaaaggaaacttcaggtcAGGtgcagtaactcatgcctgtaatcccagcactttgggaggctgaggtgactggatcccttgagcccaggagtttgagatcagcctgggcaacatggcgaaaccccatctctacaaaaaatacaaggattagctgggcatggtgg	chr4	15737435	15737435	insertion	183	+	chr6	15282618	15282801	177000330	9257884	11436591	0.809497	CCCACCTTGTGCTATTGAAAAAAGGAAACTTCAGGTCAGGTGCAGTAACTCATGCCTGTAATCCCAGCACTTTGGGAGGCTGAGGTGACTGGATCCCTTGAGCCCAGGAGTTTGAGATCAGCCTGGGCAACATGGCGAAACCCCATCTCTACAAAAAATACAAGGATTAGCTGGGCATGGTGG	chr4	15737435	15737435	insertion	183	+	chr6	15272621	15272804	177000330	7832134	9673094	0.809682	CCCACCTTGTGCTattgaaaaaaggaaacttcaggccaggtgcagtaactcatgcctgtaatcccagcactttgggaggctgaggtgagtggatcccttgagcccaggagtttgagatcagcctgggcaacatggtgaaactccgtctctacaaaaaatacaaggattagctgggcatggtgg	chr4
	ASSV06501	intron_variant	false	JARID2	ENSG00000008083	protein_coding	chr6	15423003	15423003	deletion	318	+	chr4	15750333	15750651	177000330	9248822	11436300	0.808725	CCTCCTCCTTTCCTCCCCTCCTTTCCTCCCCTCCTTTCCTCCCCTCCTTTCCTCCCCTCCTTTCCTCCCCTCCTTTCCTCCCTCCTTTCCTCCCCTCCTTTCCTCCCCTCCTTTCCTCCCCTCCTTTCCTCCCTCCTTTCCTCCCCTCCTTTCCTCCCCTCCTTCCTTCCTCCCCTCCTTTCCTCCCCTCCTCCCTCCTTCCTTCCTTCCTTCCTTCCTTCCTTCCTTCCTTCCTTCCTTCCTTCCTTCCTTCCTTCCTTCCTTCCCTCCTCCCTCCCTTCCTCCTTCCCTTCCTCCCTCCCTCCCTTCCTTCCTTCC	chr4	15750333	15750651	deletion	318	+	chr6	15297738	15297738	177000330	9257884	11436591	0.809497	CCTCCTCCTTTCCTCCCCTCCTTTCCTCCCCTCCTTTCCTCCCCTCCTTTCCTCCCCTCCTTTCCTCCCCTCCTTTCCTCCCTCCTTTCCTCCCCTCCTTTCCTCCCCTCCTTTCCTCCCCTCCTTTCCTCCCTCCTTTCCTCCCCTCCTTTCCTCCCCTCCTTCCTTCCTCCCCTCCTTTCCTCCCCTCCTCCCTCCTTCCTTCCTTCCTTCCTTCCTTCCTTCCTTCCTTCCTTCCTTCCTTCCTTCCTTCCTTCCTTCCTTCCCTCCTCCCTCCCTTCCTCCTTCCCTTCCTCCCTCCCTCCCTTCCTTCCTTCC	chr4	15750333	15750651	deletion	318	+	chr6	15285706	15285706	177000330	7832134	9673094	0.809682	CCTCCTCCTTTCCTCCCCTCCTTTCCTCCCCTCCTTTCCTCCCCTCCTTTCCTCCCCTCCTTTCCTCCCCTCCTTTCCTCCCTCCTTTCCTCCCCTCCTTTCCTCCCCTCCTTTCCTCCCCTCCTTTCCTCCCTCCTTTCCTCCCCTCCTTTCCTCCCCTCCTTCCTTCCTCCCCTCCTTTCCTCCCCTCCTCCCTCCTTCCTTCCTTCCTTCCTTCCTTCCTTCCTTCCTTCCTTCCTTCCTTCCTTCCTTCCTTCCTTCCTTCCCTCCTCCCTCCCTTCCTCCTTCCCTTCCTCCCTCCCTCCCTTCCTTCCTTCC	chr4
	ASSV06502	intron_variant	uncertain	JARID2	ENSG00000008083	protein_coding	chr6	15428241	15428604	insertion	363	+	chr4	15755858	15755858	177000330	9248822	11436300	0.808725	caatgatagaatcttctttttttgttagatatatatttttgttatactttaagttctagggtacatgtgcacaatgtgcaggtttgttacgtaatgtatacatgtgccatgttggtgtgctgcacccattaactcatcatttagcattaggtatgtctcctaatgctatccctccaccctcccgccaccccacaacaggccctggtgtgtgatgttgcccttcctgtgtccaagtgttctcattgttcaattcccacttatgagtgagaacatgccatatttggttttttgtccttgcggtagtttgctgagaataatggtttccagcttcatccatgtccctacaaaggacatgaactcatg	chr4	15755858	15755858	insertion	363	+	chr6	15302975	15303338	177000330	9257884	11436591	0.809497	CAATGATAGAATCTTCTTTTTTTGTTAGATATATATTTTTGTTATACTTTAAGTTCTAGGGTACATGTGCACAATGTGCAGGTTTGTTACGTAATGTATACATGTGCCATGTTGGTGTGCTGCACCCATTAACTCATCATTTAGCATTAGGTATGTCTCCTAATGCTATCCCTCCACCCTCCCGCCACCCCACAACAGGCCCTGGTGTGTGATGTTGCCCTTCCTGTGTCCAAGTGTTCTCATTGTTCAATTCCCACTTATGAGTGAGAACATGCCATATTTGGTTTTTTGTCCTTGCGGTAGTTTGCTGAGAATAATGGTTTCCAGCTTCATCCATGTCCCTACAAAGGACATGAACTCATG	chr4	15755858	15755858	insertion	366	+	chr6	15290957	15291323	177000330	7832134	9673094	0.809682	caatgatagaatcttctttttttttgttagatatatatttttgttatactttaagttctagggtacatgtgcacaatgtgcaggtttgttatgtaatgtatacatgtgccatgttggtgtgctgcacccattaactcatcatttagcattaggtatatctcctaatgctatccctccaccctcccgccaccccacaacaggccctggtgtgtgatgttccccttcctgtgtccaagtgttctcattgttcaattcccacttatgagtgagaacatgccatatttggtttttttgtccttgcggtagtttgctgagagtaatggtttccagcttcatccatgtccctacaaaggacatgaactcatg	chr4
	ASSV06503	intron_variant	uncertain	JARID2	ENSG00000008083	protein_coding	chr6	15435606	15435663	insertion	57	+	chr4	15762750	15762750	177000330	9248822	11436300	0.808725	atttcttgtttgtttattacCTCATTGATGGCTTTAATGACTTGCTTGAATATCTTG	chr4	15762750	15762750	insertion	57	+	chr6	15310346	15310403	177000330	9257884	11436591	0.809497	ATTTCTTGTTTGTTTATTACCTCATTGATGGCTTTAATGACTTGCTTGAATATCTTG	chr4	15762750	15762750	insertion	88	+	chr6	15298313	15298401	177000330	7832134	9673094	0.809682	atttcttgtttgtttattacCTCATTGGTGGCTTTAATGACTTGCTTGAATATCTTGGCCTGCTTTATTCCTGGAAATGACTCATGAT	chr4
	ASSV06504	intron_variant	uncertain	JARID2	ENSG00000008083	protein_coding	chr6	15438694	15438747	insertion	53	+	chr4	15765641	15765641	177000330	9248822	11436300	0.808725	CAGTTTCCCTCCACAGTATCCTTCTATCTGCTCCATTGAAATCCCTTACTGTG	chr4	15765641	15765641	insertion	53	+	chr6	15313434	15313487	177000330	9257884	11436591	0.809497	CAGTTTCCCTCCACAGTATCCTTCTATCTGCTCCATTGAAATCCCTTACTGTG	chr4	15765640	15765640	insertion	54	+	chr6	15301402	15301456	177000330	7832134	9673094	0.809682	AGCAGTTTCCCTCCACAGTATCCTTCTATCTGCTCCATTGAAATCCCTTACTGT	chr4
	ASSV06505	intron_variant	false	JARID2	ENSG00000008083	protein_coding	chr6	15439041	15439041	deletion	180	+	chr4	15765932	15766112	177000330	9248822	11436300	0.808725	AAGAAAAGAGCTAGGAAACAGTTTTCCTCCACAGTATCCTTCTAACTATTCCATTGAAATAGCTTTATTGTGGCCATGCTCGAGGCTCACACCTGTAATCCCAGCACTTTGGGAGGTTGCAGTGAGCTGAGATCGGGCCACAGTACTCTAGCCTGAGAGACAGAGCAAGACTCTGTCTCC	chr4	15765932	15766112	deletion	180	+	chr6	15313781	15313781	177000330	9257884	11436591	0.809497	AAGAAAAGAGCTAGGAAACAGTTTTCCTCCACAGTATCCTTCTAACTATTCCATTGAAATAGCTTTATTGTGGCCATGCTCGAGGCTCACACCTGTAATCCCAGCACTTTGGGAGGTTGCAGTGAGCTGAGATCGGGCCACAGTACTCTAGCCTGAGAGACAGAGCAAGACTCTGTCTCC	chr4	15765933	15766112	deletion	179	+	chr6	15301752	15301752	177000330	7832134	9673094	0.809682	AGAAAAGAGCTAGGAAACAGTTTTCCTCCACAGTATCCTTCTAACTATTCCATTGAAATAGCTTTATTGTGGCCATGCTCGAGGCTCACACCTGTAATCCCAGCACTTTGGGAGGTTGCAGTGAGCTGAGATCGGGCCACAGTACTCTAGCCTGAGAGACAGAGCAAGACTCTGTCTCC	chr4
	ASSV06506	intron_variant	uncertain	JARID2	ENSG00000008083	protein_coding	chr6	15451363	15451363	deletion	313	+	chr4	15778436	15778749	177000330	9248822	11436300	0.808725	AATTTGGCTGAGTGTGGTGGCTCACACCTGTAATCCCAGCACTTTGGGAGGCCGAGGCAGGCGAATCACAAGGTCAGGAGTTCAAGAGCAGCCTGGCCAACATGATGAAACCCCGTCTCTACTAAAAATACAAAAAAATTAGCTGGGTGTGGTGGCGGGCGCCTGTAATCCCAGCTACTTGGGAGACTGAGGCAGGGTAATCGCTTGAACCTGGGAGGTGGAGGTTGCAGTAAGCCAAGATTGCACCACTGCACTCCAGCCTGGGCAACAGTGCGAGACTCTGCCTAAAAAAAAAAAAAAAAAAAAAAGTTGT	chr4	15778436	15778749	deletion	313	+	chr6	15326103	15326103	177000330	9257884	11436591	0.809497	AATTTGGCTGAGTGTGGTGGCTCACACCTGTAATCCCAGCACTTTGGGAGGCCGAGGCAGGCGAATCACAAGGTCAGGAGTTCAAGAGCAGCCTGGCCAACATGATGAAACCCCGTCTCTACTAAAAATACAAAAAAATTAGCTGGGTGTGGTGGCGGGCGCCTGTAATCCCAGCTACTTGGGAGACTGAGGCAGGGTAATCGCTTGAACCTGGGAGGTGGAGGTTGCAGTAAGCCAAGATTGCACCACTGCACTCCAGCCTGGGCAACAGTGCGAGACTCTGCCTAAAAAAAAAAAAAAAAAAAAAAGTTGT	chr4	15778436	15778749	deletion	313	+	chr6	15314063	15314063	177000330	7832134	9673094	0.809682	AATTTGGCTGAGTGTGGTGGCTCACACCTGTAATCCCAGCACTTTGGGAGGCCGAGGCAGGCGAATCACAAGGTCAGGAGTTCAAGAGCAGCCTGGCCAACATGATGAAACCCCGTCTCTACTAAAAATACAAAAAAATTAGCTGGGTGTGGTGGCGGGCGCCTGTAATCCCAGCTACTTGGGAGACTGAGGCAGGGTAATCGCTTGAACCTGGGAGGTGGAGGTTGCAGTAAGCCAAGATTGCACCACTGCACTCCAGCCTGGGCAACAGTGCGAGACTCTGCCTAAAAAAAAAAAAAAAAAAAAAAGTTGT	chr4
	ASSV06507	intron_variant	false	JARID2	ENSG00000008083	protein_coding	chr6	15456877	15456877	deletion	320	+	chr4	15784286	15784606	177000330	9248822	11436300	0.808725	TTTTTTTGTTTTTTTTGTTTTTGTTTTTTTTTGAGACGGAGTCTCGCTCTGTCACCCAGGCTGGAGTGCAGTGGCCGGATCTCAGCTCACTGCAAGCTCCGCCTCCCGGGTTCACGCCATTCTCCTGCCTCAGCCTCCCGAGTAGCTGGGACTACAGGCGCCTGCCACCTCGCCCGGCTAAGTTTTTTTTGTATTTTTAGTAGAGACGGGGTTTCACTGTGTTAGCCAGGATGGTCTCGATCTCCTGAATTCGTGATCCACCCGTCTCGGCCTCCCAAAGTGCTGGGATTACAGGCTTGAGCCACCGCGCCCGGCCTTTT	chr4	15784286	15784601	deletion	315	+	chr6	15331619	15331619	177000330	9257884	11436591	0.809497	TTTTTTTGTTTTTTTTGTTTTTGTTTTTTTTTGAGACGGAGTCTCGCTCTGTCACCCAGGCTGGAGTGCAGTGGCCGGATCTCAGCTCACTGCAAGCTCCGCCTCCCGGGTTCACGCCATTCTCCTGCCTCAGCCTCCCGAGTAGCTGGGACTACAGGCGCCTGCCACCTCGCCCGGCTAAGTTTTTTTTGTATTTTTAGTAGAGACGGGGTTTCACTGTGTTAGCCAGGATGGTCTCGATCTCCTGAATTCGTGATCCACCCGTCTCGGCCTCCCAAAGTGCTGGGATTACAGGCTTGAGCCACCGCGCCCGGC	chr4	15784292	15784602	deletion	310	+	chr6	15319535	15319535	177000330	7832134	9673094	0.809682	TGTTTTTTTTGTTTTTGTTTTTTTTTGAGACGGAGTCTCGCTCTGTCACCCAGGCTGGAGTGCAGTGGCCGGATCTCAGCTCACTGCAAGCTCCGCCTCCCGGGTTCACGCCATTCTCCTGCCTCAGCCTCCCGAGTAGCTGGGACTACAGGCGCCTGCCACCTCGCCCGGCTAAGTTTTTTTTGTATTTTTAGTAGAGACGGGGTTTCACTGTGTTAGCCAGGATGGTCTCGATCTCCTGAATTCGTGATCCACCCGTCTCGGCCTCCCAAAGTGCTGGGATTACAGGCTTGAGCCACCGCGCCCGGCC	chr4
	ASSV06508	intron_variant	false	JARID2	ENSG00000008083	protein_coding	chr6	15463712	15463712	deletion	662	+	chr4	15791482	15792144	177000330	9248822	11436300	0.808725	TGAGCCACCGTGCCTGGCCGGCAGAGCACTGTCTGAGAAAGCCTCCCTTGTTCTCACCATCCTTACTGGTGTTCCACAGCAGGTTGTAGATGAGCCTTGCTGTGGAAAGGGGAAGGCCTCTTTTTAGAAAGTATTTTCAAGTTGTGAACCGCCTGTCTTCATCTCTCTCTTCCTGTTGTTTTCAACCTTGTAGCTAGCTCCATTCCCATTTTTGTGAATCCTGGACCCACAATGAGCTTTTCAAAAGATTGCTTCATCTGACATTTAGAGGATAAAAATTTCCCTAATAAAATGTCTAGATATGAAGCTGACCCCTTATGTGCCAAGATCTATTAAGTTACAAGCTATTTTTAATGAAAAATTTAAAAACACACTGTTCTGTTTTTTGGGGTTTTTTTT…	chr4	15791475	15792108	deletion	633	+	chr6	15338417	15338417	177000330	9257884	11436591	0.809497	ACAGGCGTGAGCCACCGTGCCTGGCCGGCAGAGCACTGTCTGAGAAAGCCTCCCTTGTTCTCACCATCCTTACTGGTGTTCCACAGCAGGTTGTAGATGAGCCTTGCTGTGGAAAGGGGAAGGCCTCTTTTTAGAAAGTATTTTCAAGTTGTGAACCGCCTGTCTTCATCTCTCTCTTCCTGTTGTTTTCAACCTTGTAGCTAGCTCCATTCCCATTTTTGTGAATCCTGGACCCACAATGAGCTTTTCAAAAGATTGCTTCATCTGACATTTAGAGGATAAAAATTTCCCTAATAAAATGTCTAGATATGAAGCTGACCCCTTATGTGCCAAGATCTATTAAGTTACAAGCTATTTTTAATGAAAAATTTAAAAACACACTGTTCTGTTTTTTGGGGT…	chr4	15791496	15792158	deletion	662	+	chr6	15326397	15326397	177000330	7832134	9673094	0.809682	TGGCCGGCAGAGCACTGTCTGAGAAAGCCTCCCTTGTTCTCACCATCCTTACTGGTGTTCCACAGCAGGTTGTAGATGAGCCTTGCTGTGGAAAGGGGAAGGCCTCTTTTTAGAAAGTATTTTCAAGTTGTGAACCGCCTGTCTTCATCTCTCTCTTCCTGTTGTTTTCAACCTTGTAGCTAGCTCCATTCCCATTTTTGTGAATCCTGGACCCACAATGAGCTTTTCAAAAGATTGCTTCATCTGACATTTAGAGGATAAAAATTTCCCTAATAAAATGTCTAGATATGAAGCTGACCCCTTATGTGCCAAGATCTATTAAGTTACAAGCTATTTTTAATGAAAAATTTAAAAACACACTGTTCTGTTTTTTGGGGTTTTTTTTGTTTTTTTTTCTTT…	chr4
	ASSV06509	intron_variant	false	JARID2	ENSG00000008083	protein_coding	chr6	15468157	15468157	deletion	54	+	chr4	15796555	15796609	177000330	9248822	11436300	0.808725	AGCTTCTCTAATCGTCTTTTCTTTGATTTTTTTTTTTTTTTTTTTTGAGACGGA	chr4	15796572	15796885	deletion	313	+	chr6	15342911	15342911	177000330	9257884	11436591	0.809497	TTTCTTTGATTTTTTTTTTTTTTTTTTTTGAGACGGAGTCTCGCTCTGTCACCCAACCTGGAGTGCAGTGACTGGATCTCAGCTCACTGCAAGCTCCGCCTCCCGGGTTCACGCCATTCTCCTGCCTCAGCCTCCGGAGTAGCTGGGACTGCAGGCACCCACCACCGCGCCCGGCTAGTTTTTTGTATTTTTTAGTAGAGACGGGGTTTCACCGTGTTAGCCAGGATGGTCTCGATCTCCTGACCTCGTGATCCGCCCGTCTGGGCCTCCCAAAGTGCTGGGATTACAGGTTTGAGCCACCGTGCCCGGCCAA	chr4	15796576	15796888	deletion	312	+	chr6	15330851	15330851	177000330	7832134	9673094	0.809682	TTTGATTTTTTTTTTTTTTTTTTTTGAGACGGAGTCTCGCTCTGTCACCCAACCTGGAGTGCAGTGACTGGATCTCAGCTCACTGCAAGCTCCGCCTCCCGGGTTCACGCCATTCTCCTGCCTCAGCCTCCGGAGTAGCTGGGACTGCAGGCACCCACCACCGCGCCCGGCTAGTTTTTTGTATTTTTTAGTAGAGACGGGGTTTCACCGTGTTAGCCAGGATGGTCTCGATCTCCTGACCTCGTGATCCGCCCGTCTGGGCCTCCCAAAGTGCTGGGATTACAGGTTTGAGCCACCGTGCCCGGCCAATTT	chr4
	ASSV06510	intron_variant	false	JARID2	ENSG00000008083	protein_coding	chr6	15468169	15468169	deletion	263	+	chr4	15796622	15796885	177000330	9248822	11436300	0.808725	ACCCAACCTGGAGTGCAGTGACTGGATCTCAGCTCACTGCAAGCTCCGCCTCCCGGGTTCACGCCATTCTCCTGCCTCAGCCTCCGGAGTAGCTGGGACTGCAGGCACCCACCACCGCGCCCGGCTAGTTTTTTGTATTTTTTAGTAGAGACGGGGTTTCACCGTGTTAGCCAGGATGGTCTCGATCTCCTGACCTCGTGATCCGCCCGTCTGGGCCTCCCAAAGTGCTGGGATTACAGGTTTGAGCCACCGTGCCCGGCCAA	chr4	15796572	15796885	deletion	313	+	chr6	15342911	15342911	177000330	9257884	11436591	0.809497	TTTCTTTGATTTTTTTTTTTTTTTTTTTTGAGACGGAGTCTCGCTCTGTCACCCAACCTGGAGTGCAGTGACTGGATCTCAGCTCACTGCAAGCTCCGCCTCCCGGGTTCACGCCATTCTCCTGCCTCAGCCTCCGGAGTAGCTGGGACTGCAGGCACCCACCACCGCGCCCGGCTAGTTTTTTGTATTTTTTAGTAGAGACGGGGTTTCACCGTGTTAGCCAGGATGGTCTCGATCTCCTGACCTCGTGATCCGCCCGTCTGGGCCTCCCAAAGTGCTGGGATTACAGGTTTGAGCCACCGTGCCCGGCCAA	chr4	15796576	15796888	deletion	312	+	chr6	15330851	15330851	177000330	7832134	9673094	0.809682	TTTGATTTTTTTTTTTTTTTTTTTTGAGACGGAGTCTCGCTCTGTCACCCAACCTGGAGTGCAGTGACTGGATCTCAGCTCACTGCAAGCTCCGCCTCCCGGGTTCACGCCATTCTCCTGCCTCAGCCTCCGGAGTAGCTGGGACTGCAGGCACCCACCACCGCGCCCGGCTAGTTTTTTGTATTTTTTAGTAGAGACGGGGTTTCACCGTGTTAGCCAGGATGGTCTCGATCTCCTGACCTCGTGATCCGCCCGTCTGGGCCTCCCAAAGTGCTGGGATTACAGGTTTGAGCCACCGTGCCCGGCCAATTT	chr4
	ASSV06511	intron_variant	uncertain	JARID2	ENSG00000008083	protein_coding	chr6	15475224	15475224	deletion	303	+	chr4	15803273	15803576	177000330	9248822	11436300	0.808725	AAGATAAAATAGGCCGGGCGCGGTGGCTCAAGCCTGTAATCCCAGCACTTTGGGAGGCCGAGACGGGCGGATAACGAGGTCAGGAGATCGAGACCATCCTGGCGAACACGGTGAAACCCCGTCTCTACTAAAAAATACAAAAAAGTAGCCGGGCGAGGCGGCGGGCGCCTGTAGTCCCAGCTACTCGGGAGGCTGAGGCAGAAGAATGGCATAAACCCGGGGGCGGAGCTTGCAGTGAGCTGAGATCCGGCCACTGCACTCCAGCCCGGGCGACAGAGCCAGACTCCGTCCAAAAAAAAAAAA	chr4	15803273	15803576	deletion	303	+	chr6	15349998	15349998	177000330	9257884	11436591	0.809497	AAGATAAAATAGGCCGGGCGCGGTGGCTCAAGCCTGTAATCCCAGCACTTTGGGAGGCCGAGACGGGCGGATAACGAGGTCAGGAGATCGAGACCATCCTGGCGAACACGGTGAAACCCCGTCTCTACTAAAAAATACAAAAAAGTAGCCGGGCGAGGCGGCGGGCGCCTGTAGTCCCAGCTACTCGGGAGGCTGAGGCAGAAGAATGGCATAAACCCGGGGGCGGAGCTTGCAGTGAGCTGAGATCCGGCCACTGCACTCCAGCCCGGGCGACAGAGCCAGACTCCGTCCAAAAAAAAAAAA	chr4	15803273	15803576	deletion	303	+	chr6	15337792	15337792	177000330	7832134	9673094	0.809682	AAGATAAAATAGGCCGGGCGCGGTGGCTCAAGCCTGTAATCCCAGCACTTTGGGAGGCCGAGACGGGCGGATAACGAGGTCAGGAGATCGAGACCATCCTGGCGAACACGGTGAAACCCCGTCTCTACTAAAAAATACAAAAAAGTAGCCGGGCGAGGCGGCGGGCGCCTGTAGTCCCAGCTACTCGGGAGGCTGAGGCAGAAGAATGGCATAAACCCGGGGGCGGAGCTTGCAGTGAGCTGAGATCCGGCCACTGCACTCCAGCCCGGGCGACAGAGCCAGACTCCGTCCAAAAAAAAAAAA	chr4
	ASSV06512	intron_variant	uncertain	JARID2	ENSG00000008083	protein_coding	chr6	15484133	15484133	deletion	928	+	chr4	15812252	15813180	177000330	9248822	11436300	0.808725	TCTCCGTTGAAATCCACTGATCTGGCCACGTGTCACCGGTGGAAAACCGGGAGGTGTGTTCAGTGTTCTCCTTTGAGATCCCCTGATCTGGCCACGTGTCACCGGTGGAAAACCGGGAGGTGTGTTCAGTGTTCTCCTTTGAGATCCACTGATCTGGCCACGTGTCACCGGTGGAAAACCGGGAGGTGTGTTCAGTGTTCTCCTTTGAGATCCACTGATCTGGCCACGTGTCACCTGATGGAAAACTGGGAGGTGTGTTCAGTGTTCTCCTTTGAGATCCACTGATCTGGCCACGTGTCACCGGTGGAAAACCTGGGAGGTGTGTTCAGTGTTGTTCTCCTTTGAGATCCACTGATCTGGCCACGTGTCACCGGTGGAAAACCGGGAGGTGTGTTCAGT…	chr4	15812252	15813180	deletion	928	+	chr6	15358905	15358905	177000330	9257884	11436591	0.809497	TCTCCGTTGAAATCCACTGATCTGGCCACGTGTCACCGGTGGAAAACCGGGAGGTGTGTTCAGTGTTCTCCTTTGAGATCCCCTGATCTGGCCACGTGTCACCGGTGGAAAACCGGGAGGTGTGTTCAGTGTTCTCCTTTGAGATCCACTGATCTGGCCACGTGTCACCGGTGGAAAACCGGGAGGTGTGTTCAGTGTTCTCCTTTGAGATCCACTGATCTGGCCACGTGTCACCTGATGGAAAACTGGGAGGTGTGTTCAGTGTTCTCCTTTGAGATCCACTGATCTGGCCACGTGTCACCGGTGGAAAACCTGGGAGGTGTGTTCAGTGTTGTTCTCCTTTGAGATCCACTGATCTGGCCACGTGTCACCGGTGGAAAACCGGGAGGTGTGTTCAGT…	chr4	15812252	15813180	deletion	928	+	chr6	15346715	15346715	177000330	7832134	9673094	0.809682	TCTCCGTTGAAATCCACTGATCTGGCCACGTGTCACCGGTGGAAAACCGGGAGGTGTGTTCAGTGTTCTCCTTTGAGATCCCCTGATCTGGCCACGTGTCACCGGTGGAAAACCGGGAGGTGTGTTCAGTGTTCTCCTTTGAGATCCACTGATCTGGCCACGTGTCACCGGTGGAAAACCGGGAGGTGTGTTCAGTGTTCTCCTTTGAGATCCACTGATCTGGCCACGTGTCACCTGATGGAAAACTGGGAGGTGTGTTCAGTGTTCTCCTTTGAGATCCACTGATCTGGCCACGTGTCACCGGTGGAAAACCTGGGAGGTGTGTTCAGTGTTGTTCTCCTTTGAGATCCACTGATCTGGCCACGTGTCACCGGTGGAAAACCGGGAGGTGTGTTCAGT…	chr4
	ASSV06513	intron_variant	uncertain	JARID2	ENSG00000008083	protein_coding	chr6	15486818	15486818	deletion	655	+	chr4	15815896	15816551	177000330	9248822	11436300	0.808725	TCTTTTCTTTTTTTTTCTCTTCTCTTCTCTTCTCTTTCTTTTCTTTTCCTTCCTTCCTCCCTTCCCTCCCTCCCTCCCTCCCTTCCCTCTCTCCCTTCCTTTTGTCACTCTCTGTCACCCAGGCTGGAGTGCAGTGCCGTGATCTAAGCTCACTGCAAGCTCCGTCTCCCGGGTTCACACCATTCTCCTGCCTCAGGTGCCCGCCGCCATGCCCGGCTATATATATATATATTTGTGTATATATATATTTTTTTTGTATTTTTGTAGAGATGGGGTTTCACCATGTTAGCCAGGATGGTCTCAGTCTCCTGACCTCATGATCCACCCGCTCTGGCCTCCCAAAGTGCTGGGGTTACAGGCGTGAGCCACGGTACCCAGCTGAGAATATACTTCCTTATT…	chr4	15815901	15816551	deletion	650	+	chr6	15361596	15361596	177000330	9257884	11436591	0.809497	TCTTTTTTTTTCTCTTCTCTTCTCTTCTCTTTCTTTTCTTTTCCTTCCTTCCTCCCTTCCCTCCCTCCCTCCCTCCCTTCCCTCTCTCCCTTCCTTTTGTCACTCTCTGTCACCCAGGCTGGAGTGCAGTGCCGTGATCTAAGCTCACTGCAAGCTCCGTCTCCCGGGTTCACACCATTCTCCTGCCTCAGGTGCCCGCCGCCATGCCCGGCTATATATATATATATTTGTGTATATATATATTTTTTTTGTATTTTTGTAGAGATGGGGTTTCACCATGTTAGCCAGGATGGTCTCAGTCTCCTGACCTCATGATCCACCCGCTCTGGCCTCCCAAAGTGCTGGGGTTACAGGCGTGAGCCACGGTACCCAGCTGAGAATATACTTCCTTATTCTGGA…	chr4	15815895	15816551	deletion	656	+	chr6	15349403	15349403	177000330	7832134	9673094	0.809682	TTCTTTTCTTTTTTTTTCTCTTCTCTTCTCTTCTCTTTCTTTTCTTTTCCTTCCTTCCTCCCTTCCCTCCCTCCCTCCCTCCCTTCCCTCTCTCCCTTCCTTTTGTCACTCTCTGTCACCCAGGCTGGAGTGCAGTGCCGTGATCTAAGCTCACTGCAAGCTCCGTCTCCCGGGTTCACACCATTCTCCTGCCTCAGGTGCCCGCCGCCATGCCCGGCTATATATATATATATTTGTGTATATATATATTTTTTTTGTATTTTTGTAGAGATGGGGTTTCACCATGTTAGCCAGGATGGTCTCAGTCTCCTGACCTCATGATCCACCCGCTCTGGCCTCCCAAAGTGCTGGGGTTACAGGCGTGAGCCACGGTACCCAGCTGAGAATATACTTCCTTAT…	chr4
	ASSV06514	intron_variant	false	JARID2	ENSG00000008083	protein_coding	chr6	15494400	15494688	insertion	288	+	chr4	15824100	15824100	177000330	9248822	11436300	0.808725	TTTTtggcaagtcttttttttttttttttttttgagacaagagtctcgcccaggctggagtgcagtggcatgatctcggttcactgcaaactccacctcctgggttcacgccgttcttctgcctcagcctcccaagtagctgggactacaggcgcacaccgccacacccagctaattttttgtatttttagtagagacggggtttcaccgtgttagccagtatggtgtcaatctcctgaccttgtgatccacccgcctcggcctcccaaagtgctgggattacaggcg	chr4	15824100	15824100	insertion	299	+	chr6	15369179	15369478	177000330	9257884	11436591	0.809497	TTTTTGGCAAGTCTTTTTTTTTTTTTTTTTTTTTTTTTTTTTTTGAGACAAGAGTCTCGCCCAGGCTGGAGTGCAGTGGCATGATCTCGGTTCACTGCAAACTCCACCTCCTGGGTTCACGCCGTTCTTCTGCCTCAGCCTCCCAAGTAGCTGGGACTACAGGCGCACACCGCCACACCCAGCTAATTTTTTGTATTTTTAGTAGAGACGGGGTTTCACCGTGTTAGCCAGTATGGTGTCAATCTCCTGACCTTGTGATCCACCCGCCTCAGCCTCCCAAAGTGCTGGGATTACAGGCG	chr4	15824101	15824101	insertion	424	+	chr6	15356983	15357407	177000330	7832134	9673094	0.809682	TTTtggcaagtcttttttttttttttgagacaagagtctcgcccaggctggagtgcagtggcacgatctcggttcactgcaaactccgcctcccgggttcacgccattcttctgcctcagcctcccaagtagctgggactacaggcacacactgccacacccagctaattttttgtatttttagtagagacggggtttcaccgtgttagccaggatggtgtcgatctcctgaccttgtgatccacccgcctcggcctcccaaagtgctgggactacaggcgcccaccaccgcgaccggctaattttttgttattttcagtaaacgtggggtttcactgtggtctcgatctcctgacctcgtgatccgcccgcctcggcctcccaaagtgctgggattac…	chr4
	ASSV06515	intron_variant	false	JARID2	ENSG00000008083	protein_coding	chr6	15507556	15507556	deletion	329	+	chr4	15836716	15837045	177000330	9248822	11436300	0.808725	GATTTTTAGGCCGGGCGCGGTGGCTCAAGCCTGTAATCCCAGCACTTTGGGAGGCCGAGACGGGCGGATCACGAGGTCAGGAGATCGAGACCATCCTGGCTAACCCGGTGAAACCCCGTCTCTACTAAAAAATACAAAAAACCTAGCCGGGCAAGGTGGCGGGCACCTGTAGTCCCAGCTACTCGGGAGGCTGAGGCAGGAGAGTGGCGTAAACCCGGGAGGCGGAGCTTGCAGTGAGCTGAGATCTGGCCACTGCACTCTAGCCTGGGCGACAAAGCGAGACTCCGTCTCAACAAAAAAAAAAGAAAAAAAAGAAAGAAAAGAAAACA	chr4	15836716	15837045	deletion	329	+	chr6	15382348	15382348	177000330	9257884	11436591	0.809497	GATTTTTAGGCCGGGCGCGGTGGCTCAAGCCTGTAATCCCAGCACTTTGGGAGGCCGAGACGGGCGGATCACGAGGTCAGGAGATCGAGACCATCCTGGCTAACCCGGTGAAACCCCGTCTCTACTAAAAAATACAAAAAACCTAGCCGGGCAAGGTGGCGGGCACCTGTAGTCCCAGCTACTCGGGAGGCTGAGGCAGGAGAGTGGCGTAAACCCGGGAGGCGGAGCTTGCAGTGAGCTGAGATCTGGCCACTGCACTCTAGCCTGGGCGACAAAGCGAGACTCCGTCTCAACAAAAAAAAAAGAAAAAAAAGAAAGAAAAGAAAACA	chr4	15836716	15837045	deletion	329	+	chr6	15370301	15370301	177000330	7832134	9673094	0.809682	GATTTTTAGGCCGGGCGCGGTGGCTCAAGCCTGTAATCCCAGCACTTTGGGAGGCCGAGACGGGCGGATCACGAGGTCAGGAGATCGAGACCATCCTGGCTAACCCGGTGAAACCCCGTCTCTACTAAAAAATACAAAAAACCTAGCCGGGCAAGGTGGCGGGCACCTGTAGTCCCAGCTACTCGGGAGGCTGAGGCAGGAGAGTGGCGTAAACCCGGGAGGCGGAGCTTGCAGTGAGCTGAGATCTGGCCACTGCACTCTAGCCTGGGCGACAAAGCGAGACTCCGTCTCAACAAAAAAAAAAGAAAAAAAAGAAAGAAAAGAAAACA	chr4
	ASSV06516	intron_variant	uncertain	JARID2	ENSG00000008083	protein_coding	chr6	15515448	15515448	deletion	311	+	chr4	15847208	15847519	177000330	9248822	11436300	0.808725	GCAGAGTTGGCCGGGCGCGGTGGCTCAAGCCTGTAATCCCAGCACTTTGGGAGGCCGAGACGGGCGGATCACGAGGCCAGGAGATCGAGAGACGATCCCGGCTAACACGGTGAAACCCCGTCTCTACTAAAAAATACAAAAAAAACTAGCCGGGCGAGGTGGCGGGCGCCTGTAGTCCCAGCTACTCGGGAGGCTGAGGCAGGAGAACGGCGTAAACCCGGGAGGCGGAGCTTGTAGTGAGCTGAGATCCGGCCACTGCACTCCAGCCTGGGTGACAGAGCAAGACTCCGTCTCCAAAAAAAAAAAGAAAC	chr4	15847208	15847519	deletion	311	+	chr6	15390242	15390242	177000330	9257884	11436591	0.809497	GCAGAGTTGGCCGGGCGCGGTGGCTCAAGCCTGTAATCCCAGCACTTTGGGAGGCCGAGACGGGCGGATCACGAGGCCAGGAGATCGAGAGACGATCCCGGCTAACACGGTGAAACCCCGTCTCTACTAAAAAATACAAAAAAAACTAGCCGGGCGAGGTGGCGGGCGCCTGTAGTCCCAGCTACTCGGGAGGCTGAGGCAGGAGAACGGCGTAAACCCGGGAGGCGGAGCTTGTAGTGAGCTGAGATCCGGCCACTGCACTCCAGCCTGGGTGACAGAGCAAGACTCCGTCTCCAAAAAAAAAAAGAAAC	chr4	15847208	15847519	deletion	311	+	chr6	15378278	15378278	177000330	7832134	9673094	0.809682	GCAGAGTTGGCCGGGCGCGGTGGCTCAAGCCTGTAATCCCAGCACTTTGGGAGGCCGAGACGGGCGGATCACGAGGCCAGGAGATCGAGAGACGATCCCGGCTAACACGGTGAAACCCCGTCTCTACTAAAAAATACAAAAAAAACTAGCCGGGCGAGGTGGCGGGCGCCTGTAGTCCCAGCTACTCGGGAGGCTGAGGCAGGAGAACGGCGTAAACCCGGGAGGCGGAGCTTGTAGTGAGCTGAGATCCGGCCACTGCACTCCAGCCTGGGTGACAGAGCAAGACTCCGTCTCCAAAAAAAAAAAGAAAC	chr4
	ASSV08122	intron_variant	uncertain	CPE	ENSG00000109472	protein_coding	chr4	165361968	165361968	deletion	1073	+	chr5	165593655	165594728	190508718	18533895	24217419	0.765313	TTAGGCGACTTCACCCCCAAAGGGTATTTTTTTTTTTTTTTTTTTTTTTTTTTTTTTTTTAATTTATTTATTATTATTATACTTTAAGTTGTAGGGTACATGTGCATAACGTGCAGGTTTGTTACATATGTATACTTGTGCCATGTTGCTGTGCTGCACCCATCAACTCGTCATTTACATCAGGTATAACTCCCAATGCAATCCCTCCCCCCTCCCCCCTCCCCATGATAGGCCCCGGTGTGTGATGTTCCCCTTCCTGAGTCCGAGTGATCTCATTGTTCAGTTCCCACCTATGAGTGAGAACATGCGGTGTTTGGTTTTCTGTTCTTGTGATAGTTTGCTAAGAATGATGGATTCCAGCTGCATCCAAGTCCCTACAAAGGACTCAAACTCATCCTT…	chr5	165593655	165594728	deletion	1073	+	chr4	162116567	162116567	190508718	14551872	19073230	0.762947	TTAGGCGACTTCACCCCCAAAGGGTATTTTTTTTTTTTTTTTTTTTTTTTTTTTTTTTTTAATTTATTTATTATTATTATACTTTAAGTTGTAGGGTACATGTGCATAACGTGCAGGTTTGTTACATATGTATACTTGTGCCATGTTGCTGTGCTGCACCCATCAACTCGTCATTTACATCAGGTATAACTCCCAATGCAATCCCTCCCCCCTCCCCCCTCCCCATGATAGGCCCCGGTGTGTGATGTTCCCCTTCCTGAGTCCGAGTGATCTCATTGTTCAGTTCCCACCTATGAGTGAGAACATGCGGTGTTTGGTTTTCTGTTCTTGTGATAGTTTGCTAAGAATGATGGATTCCAGCTGCATCCAAGTCCCTACAAAGGACTCAAACTCATCCTT…	chr5	165593655	165594728	deletion	1073	+	chr4	163263383	163263383	190508718	18440349	24180377	0.762616	TTAGGCGACTTCACCCCCAAAGGGTATTTTTTTTTTTTTTTTTTTTTTTTTTTTTTTTTTAATTTATTTATTATTATTATACTTTAAGTTGTAGGGTACATGTGCATAACGTGCAGGTTTGTTACATATGTATACTTGTGCCATGTTGCTGTGCTGCACCCATCAACTCGTCATTTACATCAGGTATAACTCCCAATGCAATCCCTCCCCCCTCCCCCCTCCCCATGATAGGCCCCGGTGTGTGATGTTCCCCTTCCTGAGTCCGAGTGATCTCATTGTTCAGTTCCCACCTATGAGTGAGAACATGCGGTGTTTGGTTTTCTGTTCTTGTGATAGTTTGCTAAGAATGATGGATTCCAGCTGCATCCAAGTCCCTACAAAGGACTCAAACTCATCCTT…	chr5
	ASSV08123	intron_variant	uncertain	CPE	ENSG00000109472	protein_coding	chr4	165361976	165361976	deletion	3228	+	chr5	165594736	165597964	190508718	18533895	24217419	0.765313	TTTTGGCTTTTGCTGCTGTTGCTTTTGGTGTTTTAGACATGAAATCTTTGCCCATGCCTATGTCCTGAATGGTACTACCTAGGTTTTCCTCTAGGATTTTTATGGTATTAGGTCTAACATTTAAGTCTCTAATCCATCTTGAATTAATTTTCGTATAAGGAGTAAGGAAAGGATCCAGTTTCAGCTTTCTACTTATGGCTAGCCAATTTTCCCAGCACCATTTATTAAATAGGGAATCCTTTCCCCATTTCTTGTTTCTCTCAGGTTTGTCAAAGATCAAATGGCTGTAGATGTGTGGTATTATTTCTGAGGACTCTGTTCTGTTCCATTGGTCTATATCTCTGTTTTGGTACCAGTACCATGCTGTTTTGGTTACTGTAGCCTTGTAGTATAGTTTGA…	chr5	165594736	165597964	deletion	3228	+	chr4	162116575	162116575	190508718	14551872	19073230	0.762947	TTTTGGCTTTTGCTGCTGTTGCTTTTGGTGTTTTAGACATGAAATCTTTGCCCATGCCTATGTCCTGAATGGTACTACCTAGGTTTTCCTCTAGGATTTTTATGGTATTAGGTCTAACATTTAAGTCTCTAATCCATCTTGAATTAATTTTCGTATAAGGAGTAAGGAAAGGATCCAGTTTCAGCTTTCTACTTATGGCTAGCCAATTTTCCCAGCACCATTTATTAAATAGGGAATCCTTTCCCCATTTCTTGTTTCTCTCAGGTTTGTCAAAGATCAAATGGCTGTAGATGTGTGGTATTATTTCTGAGGACTCTGTTCTGTTCCATTGGTCTATATCTCTGTTTTGGTACCAGTACCATGCTGTTTTGGTTACTGTAGCCTTGTAGTATAGTTTGA…	chr5	165594736	165597964	deletion	3228	+	chr4	163263391	163263391	190508718	18440349	24180377	0.762616	TTTTGGCTTTTGCTGCTGTTGCTTTTGGTGTTTTAGACATGAAATCTTTGCCCATGCCTATGTCCTGAATGGTACTACCTAGGTTTTCCTCTAGGATTTTTATGGTATTAGGTCTAACATTTAAGTCTCTAATCCATCTTGAATTAATTTTCGTATAAGGAGTAAGGAAAGGATCCAGTTTCAGCTTTCTACTTATGGCTAGCCAATTTTCCCAGCACCATTTATTAAATAGGGAATCCTTTCCCCATTTCTTGTTTCTCTCAGGTTTGTCAAAGATCAAATGGCTGTAGATGTGTGGTATTATTTCTGAGGACTCTGTTCTGTTCCATTGGTCTATATCTCTGTTTTGGTACCAGTACCATGCTGTTTTGGTTACTGTAGCCTTGTAGTATAGTTTGA…	chr5
	ASSV08124	intron_variant	uncertain	CPE	ENSG00000109472	protein_coding	chr4	165361983	165361983	deletion	1883	+	chr5	165597971	165599854	190508718	18533895	24217419	0.765313	TATGAAACTTAGTTTGGCTGGATATGAAATTCTGGGTTTAAAATTCTTTTCTTTAAGAATGTTGAATATTGGCCCCCACTCTCTTCTGGCTTGTAGAGTTTCTGCTGAGAGATCTGCTGTTAGTCTGATGGGCTTCCCTTTGTGGGTAACCCGACCTTTCTCTCTGGCTGCCCTTAAGATTTTTTCCTTCATTTCAACTTTGGTGAATCTGGCAATTATGTGTCTTGGAGTTGCTCTTCTCGAGGAGTATCTTTGTGGCGTTCTCTGTATTTCCTGGATTTGAATGTTGGCCTGCCCTACTAGGTTGGGGAAGTTCTCCTGGATGATATCCTGAAGAGTGTTTTCCAACTTGGTTCCATTTTCCCCCTCACTTTCAGGCACCCCAATCAGACGTAGATT…	chr5	165597971	165599854	deletion	1883	+	chr4	162116582	162116582	190508718	14551872	19073230	0.762947	TATGAAACTTAGTTTGGCTGGATATGAAATTCTGGGTTTAAAATTCTTTTCTTTAAGAATGTTGAATATTGGCCCCCACTCTCTTCTGGCTTGTAGAGTTTCTGCTGAGAGATCTGCTGTTAGTCTGATGGGCTTCCCTTTGTGGGTAACCCGACCTTTCTCTCTGGCTGCCCTTAAGATTTTTTCCTTCATTTCAACTTTGGTGAATCTGGCAATTATGTGTCTTGGAGTTGCTCTTCTCGAGGAGTATCTTTGTGGCGTTCTCTGTATTTCCTGGATTTGAATGTTGGCCTGCCCTACTAGGTTGGGGAAGTTCTCCTGGATGATATCCTGAAGAGTGTTTTCCAACTTGGTTCCATTTTCCCCCTCACTTTCAGGCACCCCAATCAGACGTAGATT…	chr5	165597971	165599854	deletion	1883	+	chr4	163263398	163263398	190508718	18440349	24180377	0.762616	TATGAAACTTAGTTTGGCTGGATATGAAATTCTGGGTTTAAAATTCTTTTCTTTAAGAATGTTGAATATTGGCCCCCACTCTCTTCTGGCTTGTAGAGTTTCTGCTGAGAGATCTGCTGTTAGTCTGATGGGCTTCCCTTTGTGGGTAACCCGACCTTTCTCTCTGGCTGCCCTTAAGATTTTTTCCTTCATTTCAACTTTGGTGAATCTGGCAATTATGTGTCTTGGAGTTGCTCTTCTCGAGGAGTATCTTTGTGGCGTTCTCTGTATTTCCTGGATTTGAATGTTGGCCTGCCCTACTAGGTTGGGGAAGTTCTCCTGGATGATATCCTGAAGAGTGTTTTCCAACTTGGTTCCATTTTCCCCCTCACTTTCAGGCACCCCAATCAGACGTAGATT…	chr5
	ASSV08125	intron_variant	uncertain	CPE	ENSG00000109472	protein_coding	chr4	165365198	165365198	deletion	445	+	chr5	165603081	165603526	190508718	18533895	24217419	0.765313	TTTGGGGGGGTCTATCAGGAGAACCCACTCCTGATGTTTAACGTGGGCTCTTTTCTATTTCCTAAGTGTCTCGGCTGGGTTGAGAAATAAAGGGAAAGAGCACGAGAGAGAAATTTAAAGCTGGGTGTCCGGGGGAGACATCACATGTCGGCAAGATCAGTGATGTTCCCTGAGTCGTAAAACCAGCAAGTTTTTATTAGCGATTTTCAAAAGGGGAGGGAGTGCAGGAATAGGGTGTGGGTCACAGAGAACACATTCTTCACAAGGTAATAAAATATCACAAAGCAAATGGAGGCAGGGCGAGATCACAGGACCACCAGATGAGGTGAAATTAAAATTGCTAATGAAGTTTCCAGCACGCATTGTCATTGGTAACAGCTTATCAGGAAACAGGGTTTG…	chr5	165603081	165603526	deletion	445	+	chr4	162119797	162119797	190508718	14551872	19073230	0.762947	TTTGGGGGGGTCTATCAGGAGAACCCACTCCTGATGTTTAACGTGGGCTCTTTTCTATTTCCTAAGTGTCTCGGCTGGGTTGAGAAATAAAGGGAAAGAGCACGAGAGAGAAATTTAAAGCTGGGTGTCCGGGGGAGACATCACATGTCGGCAAGATCAGTGATGTTCCCTGAGTCGTAAAACCAGCAAGTTTTTATTAGCGATTTTCAAAAGGGGAGGGAGTGCAGGAATAGGGTGTGGGTCACAGAGAACACATTCTTCACAAGGTAATAAAATATCACAAAGCAAATGGAGGCAGGGCGAGATCACAGGACCACCAGATGAGGTGAAATTAAAATTGCTAATGAAGTTTCCAGCACGCATTGTCATTGGTAACAGCTTATCAGGAAACAGGGTTTG…	chr5	165603081	165603526	deletion	445	+	chr4	163266619	163266619	190508718	18440349	24180377	0.762616	TTTGGGGGGGTCTATCAGGAGAACCCACTCCTGATGTTTAACGTGGGCTCTTTTCTATTTCCTAAGTGTCTCGGCTGGGTTGAGAAATAAAGGGAAAGAGCACGAGAGAGAAATTTAAAGCTGGGTGTCCGGGGGAGACATCACATGTCGGCAAGATCAGTGATGTTCCCTGAGTCGTAAAACCAGCAAGTTTTTATTAGCGATTTTCAAAAGGGGAGGGAGTGCAGGAATAGGGTGTGGGTCACAGAGAACACATTCTTCACAAGGTAATAAAATATCACAAAGCAAATGGAGGCAGGGCGAGATCACAGGACCACCAGATGAGGTGAAATTAAAATTGCTAATGAAGTTTCCAGCACGCATTGTCATTGGTAACAGCTTATCAGGAAACAGGGTTTG…	chr5
	ASSV08126	intron_variant	uncertain	CPE	ENSG00000109472	protein_coding	chr4	165365203	165365203	deletion	645	+	chr5	165603531	165604176	190508718	18533895	24217419	0.765313	CCTAATAAGCCTGGGAGCGCTAAAGGAGACCGGGGCTTATTTCATCCCTTCGGCTTCGACCTAAAAGATGGCACACGCTCCAAAGGGGCCGTTTATAGGCCTACCTTCAGGGCACATTCTCTTTCTCAGGGATGTTCCTTGCTGAGAAAAAGAATTCAGCGATATTTCTCCTATTTGCTTATGAAAGAGAAGAAATATAGCTCTGTTCTGTCCAGCTCACCAGCGGCCAGTTCGAAGTTATCTCTCTTGTTCCCTGAACATTGTTGTTATCCTGTTCTTTTTTAAGAAGCCCAGATTTCATATCTTTCAAACACACATGCTCTACAAACAATTTGTGCAGTTGATACGATCACAGGGTCCTGAAGCGACATTCATCCTCCTCAGCTTACGAAGAAGATG…	chr5	165603531	165604176	deletion	645	+	chr4	162119802	162119802	190508718	14551872	19073230	0.762947	CCTAATAAGCCTGGGAGCGCTAAAGGAGACCGGGGCTTATTTCATCCCTTCGGCTTCGACCTAAAAGATGGCACACGCTCCAAAGGGGCCGTTTATAGGCCTACCTTCAGGGCACATTCTCTTTCTCAGGGATGTTCCTTGCTGAGAAAAAGAATTCAGCGATATTTCTCCTATTTGCTTATGAAAGAGAAGAAATATAGCTCTGTTCTGTCCAGCTCACCAGCGGCCAGTTCGAAGTTATCTCTCTTGTTCCCTGAACATTGTTGTTATCCTGTTCTTTTTTAAGAAGCCCAGATTTCATATCTTTCAAACACACATGCTCTACAAACAATTTGTGCAGTTGATACGATCACAGGGTCCTGAAGCGACATTCATCCTCCTCAGCTTACGAAGAAGATG…	chr5	165603531	165604176	deletion	645	+	chr4	163266624	163266624	190508718	18440349	24180377	0.762616	CCTAATAAGCCTGGGAGCGCTAAAGGAGACCGGGGCTTATTTCATCCCTTCGGCTTCGACCTAAAAGATGGCACACGCTCCAAAGGGGCCGTTTATAGGCCTACCTTCAGGGCACATTCTCTTTCTCAGGGATGTTCCTTGCTGAGAAAAAGAATTCAGCGATATTTCTCCTATTTGCTTATGAAAGAGAAGAAATATAGCTCTGTTCTGTCCAGCTCACCAGCGGCCAGTTCGAAGTTATCTCTCTTGTTCCCTGAACATTGTTGTTATCCTGTTCTTTTTTAAGAAGCCCAGATTTCATATCTTTCAAACACACATGCTCTACAAACAATTTGTGCAGTTGATACGATCACAGGGTCCTGAAGCGACATTCATCCTCCTCAGCTTACGAAGAAGATG…	chr5
	ASSV08127	intron_variant	uncertain	CPE	ENSG00000109472	protein_coding	chr4	165367334	165367334	deletion	150	+	chr5	165606328	165606478	190508718	18533895	24217419	0.765313	ACAAATGGTGGGGGGCGCCTGTAGTCCCAGCTACTCGGGAGGCTGAGGTGGGAGAATGGCGTGAACCTGAGAAATGGAGCTTGCAGTGAGCCGAGATGGCGCCACTGCACTCCAGCCTGGGTGACAGAGCGAGACTCTGTCTCAAAAAAA	chr5	165606328	165606478	deletion	150	+	chr4	162121933	162121933	190508718	14551872	19073230	0.762947	ACAAATGGTGGGGGGCGCCTGTAGTCCCAGCTACTCGGGAGGCTGAGGTGGGAGAATGGCGTGAACCTGAGAAATGGAGCTTGCAGTGAGCCGAGATGGCGCCACTGCACTCCAGCCTGGGTGACAGAGCGAGACTCTGTCTCAAAAAAA	chr5	165606328	165606478	deletion	150	+	chr4	163268756	163268756	190508718	18440349	24180377	0.762616	ACAAATGGTGGGGGGCGCCTGTAGTCCCAGCTACTCGGGAGGCTGAGGTGGGAGAATGGCGTGAACCTGAGAAATGGAGCTTGCAGTGAGCCGAGATGGCGCCACTGCACTCCAGCCTGGGTGACAGAGCGAGACTCTGTCTCAAAAAAA	chr5
	ASSV08128	intron_variant	false	CPE	ENSG00000109472	protein_coding	chr4	165369008	165369008	deletion	322	+	chr5	165608169	165608491	190508718	18533895	24217419	0.765313	CCATATTTATCTTCGTCTTCTTTTTTTTTTTATGTTTTTTGAGACAGAGTCTCGCTCTGTTGCTCAGGCTGGAGTGCAGTGGCCGGATCTCAGCTCACTGCAAGCTCCGCCTCCCGGGTTTACGCCATTCTCCTGCCTCAGCCTCCCGAGGAGCTGGGACTACAGGCGCCCTGCCACCTCGCCCGGCTAGTTTTTTGTATTTTTTAGTAGAGACGGGGTTTCACCGTGTTAGCCAGGATGGGCTCGATCTCCTGACCTCGTGATCCGCCCGTCTCAGCCTCCCAAAGTGCTGGGATTACAGGCTTGAGCCCCCACGCCCGGC	chr5	165608169	165608491	deletion	322	+	chr4	162123608	162123608	190508718	14551872	19073230	0.762947	CCATATTTATCTTCGTCTTCTTTTTTTTTTTATGTTTTTTGAGACAGAGTCTCGCTCTGTTGCTCAGGCTGGAGTGCAGTGGCCGGATCTCAGCTCACTGCAAGCTCCGCCTCCCGGGTTTACGCCATTCTCCTGCCTCAGCCTCCCGAGGAGCTGGGACTACAGGCGCCCTGCCACCTCGCCCGGCTAGTTTTTTGTATTTTTTAGTAGAGACGGGGTTTCACCGTGTTAGCCAGGATGGGCTCGATCTCCTGACCTCGTGATCCGCCCGTCTCAGCCTCCCAAAGTGCTGGGATTACAGGCTTGAGCCCCCACGCCCGGC	chr5	165608169	165608491	deletion	322	+	chr4	163270431	163270431	190508718	18440349	24180377	0.762616	CCATATTTATCTTCGTCTTCTTTTTTTTTTTATGTTTTTTGAGACAGAGTCTCGCTCTGTTGCTCAGGCTGGAGTGCAGTGGCCGGATCTCAGCTCACTGCAAGCTCCGCCTCCCGGGTTTACGCCATTCTCCTGCCTCAGCCTCCCGAGGAGCTGGGACTACAGGCGCCCTGCCACCTCGCCCGGCTAGTTTTTTGTATTTTTTAGTAGAGACGGGGTTTCACCGTGTTAGCCAGGATGGGCTCGATCTCCTGACCTCGTGATCCGCCCGTCTCAGCCTCCCAAAGTGCTGGGATTACAGGCTTGAGCCCCCACGCCCGGC	chr5
	ASSV08129	intron_variant	uncertain	CPE	ENSG00000109472	protein_coding	chr4	165372488	165372488	deletion	310	+	chr5	165611988	165612298	190508718	18533895	24217419	0.765313	CTTTTTTTCTTTTTGTTTTGAGACAGAGTCTCGCTCTGTCGCCCAGGCTGGAGTGCAGTGGCGGGATCTCAGCTCACTGCAAGTTCCGCCTCCCGGGTTTACCCCATTCTCCTGCCTCAGCCTCCCGAGTAGCTGGGACTACAGGCGCCTGCCACCTCGCCAGGCTAGTTTTTTGTATTTTTTTTAGTAGAGACGGGGTTTCACCTTGTTAGCCAGGATGGTCTCGATCTCCTGACCTCGTGATCCGCCCGTCTCAGCCTCCCAAAGTGCTGGGATTACAGGCTTGAGCCACCGCGCCCGGCCTTTTTTT	chr5	165611988	165612298	deletion	310	+	chr4	162127090	162127090	190508718	14551872	19073230	0.762947	CTTTTTTTCTTTTTGTTTTGAGACAGAGTCTCGCTCTGTCGCCCAGGCTGGAGTGCAGTGGCGGGATCTCAGCTCACTGCAAGTTCCGCCTCCCGGGTTTACCCCATTCTCCTGCCTCAGCCTCCCGAGTAGCTGGGACTACAGGCGCCTGCCACCTCGCCAGGCTAGTTTTTTGTATTTTTTTTAGTAGAGACGGGGTTTCACCTTGTTAGCCAGGATGGTCTCGATCTCCTGACCTCGTGATCCGCCCGTCTCAGCCTCCCAAAGTGCTGGGATTACAGGCTTGAGCCACCGCGCCCGGCCTTTTTTT	chr5	165611988	165612297	deletion	309	+	chr4	163273907	163273907	190508718	18440349	24180377	0.762616	CTTTTTTTCTTTTTGTTTTGAGACAGAGTCTCGCTCTGTCGCCCAGGCTGGAGTGCAGTGGCGGGATCTCAGCTCACTGCAAGTTCCGCCTCCCGGGTTTACCCCATTCTCCTGCCTCAGCCTCCCGAGTAGCTGGGACTACAGGCGCCTGCCACCTCGCCAGGCTAGTTTTTTGTATTTTTTTTAGTAGAGACGGGGTTTCACCTTGTTAGCCAGGATGGTCTCGATCTCCTGACCTCGTGATCCGCCCGTCTCAGCCTCCCAAAGTGCTGGGATTACAGGCTTGAGCCACCGCGCCCGGCCTTTTTT	chr5
	ASSV08130	intron_variant	false	CPE	ENSG00000109472	protein_coding	chr4	165400407	165400407	deletion	75	+	chr5	165639943	165640018	190508718	18533895	24217419	0.765313	AGAGAGATGGAGAGAAAGTGTATCAGGCAGAAACTTAGAACACACCATTTTTAAGATTAAATGAGCAAAAGAGAG	chr5	165639943	165640018	deletion	75	+	chr4	162155010	162155010	190508718	14551872	19073230	0.762947	AGAGAGATGGAGAGAAAGTGTATCAGGCAGAAACTTAGAACACACCATTTTTAAGATTAAATGAGCAAAAGAGAG	chr5	165639911	165639988	deletion	77	+	chr4	163302573	163302573	190508718	18440349	24180377	0.762616	CATTTTTAATATTAAATGAGCAAGAAGAGAGCAGAGAGATGGAGAGAAAGTGTATCAGGCAGAAACTTAGAACACAC	chr5
	ASSV08131	intron_variant	high-confident*	CPE	ENSG00000109472	protein_coding	chr4	165419913	165419913	deletion	1176	+	chr5	165659922	165661098	190508718	18533895	24217419	0.765313	TTTTTTTTTTTAATTATTTATTTATTTTTATTATACTTTAAGTTGTAGGGTACATGTGCATAACGTGCAGGTTTGTTACATATGTATACTTGTGCCATGTTGGTGTGCTGCACCCATCAACTTGTCATTTACATCAGGTATAACTCCCAATGCAATCCCTCCCCCCTCCCCCCTCCCCATGACAGGCCCCTGTGTGTGATGTTCCCCTTCCTGAGTCCAAGTGATCTCATTGTTCAGTTCCCACCTATGAGTGAGAACATGCGGTGTTTGGTTTTCTGTTCTTGTGATAGATTGCTAAGAATGATGGTTTCCAGCTGCATCCATGTCCCTACAAAGGACACAAACTCATCCTTTTTGATGGCTGCATAGTATTCCATGGTGTATATGTGCCACATTTTC…	chr5	165659922	165661098	deletion	1176	+	chr4	162174519	162174519	190508718	14551872	19073230	0.762947	TTTTTTTTTTTAATTATTTATTTATTTTTATTATACTTTAAGTTGTAGGGTACATGTGCATAACGTGCAGGTTTGTTACATATGTATACTTGTGCCATGTTGGTGTGCTGCACCCATCAACTTGTCATTTACATCAGGTATAACTCCCAATGCAATCCCTCCCCCCTCCCCCCTCCCCATGACAGGCCCCTGTGTGTGATGTTCCCCTTCCTGAGTCCAAGTGATCTCATTGTTCAGTTCCCACCTATGAGTGAGAACATGCGGTGTTTGGTTTTCTGTTCTTGTGATAGATTGCTAAGAATGATGGTTTCCAGCTGCATCCATGTCCCTACAAAGGACACAAACTCATCCTTTTTGATGGCTGCATAGTATTCCATGGTGTATATGTGCCACATTTTC…	chr5	165659922	165661098	deletion	1176	+	chr4	163322125	163322125	190508718	18440349	24180377	0.762616	TTTTTTTTTTTAATTATTTATTTATTTTTATTATACTTTAAGTTGTAGGGTACATGTGCATAACGTGCAGGTTTGTTACATATGTATACTTGTGCCATGTTGGTGTGCTGCACCCATCAACTTGTCATTTACATCAGGTATAACTCCCAATGCAATCCCTCCCCCCTCCCCCCTCCCCATGACAGGCCCCTGTGTGTGATGTTCCCCTTCCTGAGTCCAAGTGATCTCATTGTTCAGTTCCCACCTATGAGTGAGAACATGCGGTGTTTGGTTTTCTGTTCTTGTGATAGATTGCTAAGAATGATGGTTTCCAGCTGCATCCATGTCCCTACAAAGGACACAAACTCATCCTTTTTGATGGCTGCATAGTATTCCATGGTGTATATGTGCCACATTTTC…	chr5
	ASSV08132	intron_variant	false	CPE	ENSG00000109472	protein_coding	chr4	165441913	165441913	deletion	308	+	chr5	165682500	165682808	190508718	18533895	24217419	0.765313	ATAACGTTCTTGGCCGGGCGCGGTGGCTCAAGCCTGTAATCCCAGCACTTTGGGAGGCCGAGGCGGGCGGATCACAAGGTCAGGAGATCGAGACCACAGTGAAACCCCGTCTCTACTAAAAATACAAAAAAAAAATAGCCGGGCGCGGTGGCGGGCGCCTGTAGTCCCAGCTACTCAGGAGGCTGAGGCAGGAGAATGGCGGGAACCCGGGAGGCGGAGCTTGCAGTGAGCCGAGATCGCGCCACTGCACTCCAGCCTGGGCAACAGTGTGAGACTCCGTCTCAAAAAAAAAAAAAAAAAAAAAGAAA	chr5	165682500	165682808	deletion	308	+	chr4	162196525	162196525	190508718	14551872	19073230	0.762947	ATAACGTTCTTGGCCGGGCGCGGTGGCTCAAGCCTGTAATCCCAGCACTTTGGGAGGCCGAGGCGGGCGGATCACAAGGTCAGGAGATCGAGACCACAGTGAAACCCCGTCTCTACTAAAAATACAAAAAAAAAATAGCCGGGCGCGGTGGCGGGCGCCTGTAGTCCCAGCTACTCAGGAGGCTGAGGCAGGAGAATGGCGGGAACCCGGGAGGCGGAGCTTGCAGTGAGCCGAGATCGCGCCACTGCACTCCAGCCTGGGCAACAGTGTGAGACTCCGTCTCAAAAAAAAAAAAAAAAAAAAAGAAA	chr5	165682500	165682808	deletion	308	+	chr4	163344147	163344147	190508718	18440349	24180377	0.762616	ATAACGTTCTTGGCCGGGCGCGGTGGCTCAAGCCTGTAATCCCAGCACTTTGGGAGGCCGAGGCGGGCGGATCACAAGGTCAGGAGATCGAGACCACAGTGAAACCCCGTCTCTACTAAAAATACAAAAAAAAAATAGCCGGGCGCGGTGGCGGGCGCCTGTAGTCCCAGCTACTCAGGAGGCTGAGGCAGGAGAATGGCGGGAACCCGGGAGGCGGAGCTTGCAGTGAGCCGAGATCGCGCCACTGCACTCCAGCCTGGGCAACAGTGTGAGACTCCGTCTCAAAAAAAAAAAAAAAAAAAAAGAAA	chr5
	ASSV08133	intron_variant	uncertain	CPE	ENSG00000109472	protein_coding	chr4	165456546	165456546	deletion	129	+	chr5	165698020	165698149	190508718	18533895	24217419	0.765313	CTTCCTTCCTTCCTTCCTTCCTTCCTTCCTTCCTTCCTTCCTTCCTTCCTTCCTTCCTTCCTCCCTCCCTCCCTCCCTCCCTCCCTCCTTCTCTTCTCTTCTCTTCTCTTCTCTTCTCTTCTCTTCTCT	chr5	165698020	165698149	deletion	129	+	chr4	162211162	162211162	190508718	14551872	19073230	0.762947	CTTCCTTCCTTCCTTCCTTCCTTCCTTCCTTCCTTCCTTCCTTCCTTCCTTCCTTCCTTCCTCCCTCCCTCCCTCCCTCCCTCCCTCCTTCTCTTCTCTTCTCTTCTCTTCTCTTCTCTTCTCTTCTCT	chr5	165698013	165698170	deletion	157	+	chr4	163358780	163358780	190508718	18440349	24180377	0.762616	TTTTTTCCTTCCTTCCTTCCTTCCTTCCTTCCTTCCTTCCTTCCTTCCTTCCTTCCTTCCTTCCTTCCTCCCTCCCTCCCTCCCTCCCTCCCTCCTTCTCTTCTCTTCTCTTCTCTTCTCTTCTCTTCTCTTCTCTTCTCTTCTCTTCTCTTCTCTT	chr5
	ASSV08134	intron_variant	uncertain	CPE	ENSG00000109472	protein_coding	chr4	165456572	165456572	deletion	71	+	chr5	165698180	165698251	190508718	18533895	24217419	0.765313	CTCCTCCTCCTCCTCCTCCTCCTCCTCCTCCTCCTCCTCCTCCTTCTTCTTTTTCTTTTTCTTTTTCTTTT	chr5	165698180	165698251	deletion	71	+	chr4	162211188	162211188	190508718	14551872	19073230	0.762947	CTCCTCCTCCTCCTCCTCCTCCTCCTCCTCCTCCTCCTCCTCCTTCTTCTTTTTCTTTTTCTTTTTCTTTT	chr5	165698180	165698251	deletion	71	+	chr4	163358791	163358791	190508718	18440349	24180377	0.762616	CTCCTCCTCCTCCTCCTCCTCCTCCTCCTCCTCCTCCTCCTCCTTCTTCTTTTTCTTTTTCTTTTTCTTTT	chr5
	ASSV08135	intron_variant	uncertain	CPE	ENSG00000109472	protein_coding	chr4	165457679	165457679	deletion	312	+	chr5	165699332	165699644	190508718	18533895	24217419	0.765313	GAGATTTAACTTTTTTTTTTTTTTCTTGACACAGAGTCTCGCTCTGTCACCCAGGCTGGAGTGCAGTGGCGCGATCTCGGCTCACTGCAAGCTCCGCCTCCCGGGTTCGCGCCATTCTCCCGCCTCAGCCTCCCGAGTAGCTGGGACTACAGGCGCCCGCCACCTCGCCCAGCTAGTTTTTTTTGTATTTTTGTAGTAGAGACGGGGTTTCACTGTGTTAGCCAGGATGGTCTTGATCTCCTGACCTCGTGATCCGCCCGTCTCGGCCTCCCAAAGTGCTGGGATTACAGGGTTGAGCCACCACGCCCGGCC	chr5	165699332	165699644	deletion	312	+	chr4	162212297	162212297	190508718	14551872	19073230	0.762947	GAGATTTAACTTTTTTTTTTTTTTCTTGACACAGAGTCTCGCTCTGTCACCCAGGCTGGAGTGCAGTGGCGCGATCTCGGCTCACTGCAAGCTCCGCCTCCCGGGTTCGCGCCATTCTCCCGCCTCAGCCTCCCGAGTAGCTGGGACTACAGGCGCCCGCCACCTCGCCCAGCTAGTTTTTTTTGTATTTTTGTAGTAGAGACGGGGTTTCACTGTGTTAGCCAGGATGGTCTTGATCTCCTGACCTCGTGATCCGCCCGTCTCGGCCTCCCAAAGTGCTGGGATTACAGGGTTGAGCCACCACGCCCGGCC	chr5	165699332	165699644	deletion	312	+	chr4	163359905	163359905	190508718	18440349	24180377	0.762616	GAGATTTAACTTTTTTTTTTTTTTCTTGACACAGAGTCTCGCTCTGTCACCCAGGCTGGAGTGCAGTGGCGCGATCTCGGCTCACTGCAAGCTCCGCCTCCCGGGTTCGCGCCATTCTCCCGCCTCAGCCTCCCGAGTAGCTGGGACTACAGGCGCCCGCCACCTCGCCCAGCTAGTTTTTTTTGTATTTTTGTAGTAGAGACGGGGTTTCACTGTGTTAGCCAGGATGGTCTTGATCTCCTGACCTCGTGATCCGCCCGTCTCGGCCTCCCAAAGTGCTGGGATTACAGGGTTGAGCCACCACGCCCGGCC	chr5
	ASSV08136	intron_variant	high-confident*	CPE	ENSG00000109472	protein_coding	chr4	165470222	165470222	deletion	1329	+	chr5	165711828	165713157	190508718	18533895	24217419	0.765313	TCAAGTGCACTGTTTCTTGTTTGGTTTTTTTTTTTTTTGCTTTATTAAAATACTGAGTTTTATTTCACATGTATATTTTTGTCTCCCCACCATTTCCATGTCTGACCACTGCTACTACTATGTCCTATCATAACATTCCATACATACTTAAAACCAAGCAAAGGGTGGAGTTCCATCTTTAAAAACTAAACAGGCATTTTGGACAACACATTCTTGGCAATGGAACCTGGACAACATTTATCAAACACGGTAGGGAAAGTTCTCACTCTGCATTATAAAAAGGACAGCCAGATATCAACTGTTACAGAAATGAAATAAGACGGAAAATTTTAACAAATTGTTTAAACTATTTTCTTAAAGAGACTTCCTCCACTGCCAGAGATCTTGAATAGCCTCTTG…	chr5	165711828	165713157	deletion	1329	+	chr4	162224840	162224840	190508718	14551872	19073230	0.762947	TCAAGTGCACTGTTTCTTGTTTGGTTTTTTTTTTTTTTGCTTTATTAAAATACTGAGTTTTATTTCACATGTATATTTTTGTCTCCCCACCATTTCCATGTCTGACCACTGCTACTACTATGTCCTATCATAACATTCCATACATACTTAAAACCAAGCAAAGGGTGGAGTTCCATCTTTAAAAACTAAACAGGCATTTTGGACAACACATTCTTGGCAATGGAACCTGGACAACATTTATCAAACACGGTAGGGAAAGTTCTCACTCTGCATTATAAAAAGGACAGCCAGATATCAACTGTTACAGAAATGAAATAAGACGGAAAATTTTAACAAATTGTTTAAACTATTTTCTTAAAGAGACTTCCTCCACTGCCAGAGATCTTGAATAGCCTCTTG…	chr5	165711829	165713157	deletion	1328	+	chr4	163372458	163372458	190508718	18440349	24180377	0.762616	CAAGTGCACTGTTTCTTGTTTGGTTTTTTTTTTTTTTGCTTTATTAAAATACTGAGTTTTATTTCACATGTATATTTTTGTCTCCCCACCATTTCCATGTCTGACCACTGCTACTACTATGTCCTATCATAACATTCCATACATACTTAAAACCAAGCAAAGGGTGGAGTTCCATCTTTAAAAACTAAACAGGCATTTTGGACAACACATTCTTGGCAATGGAACCTGGACAACATTTATCAAACACGGTAGGGAAAGTTCTCACTCTGCATTATAAAAAGGACAGCCAGATATCAACTGTTACAGAAATGAAATAAGACGGAAAATTTTAACAAATTGTTTAAACTATTTTCTTAAAGAGACTTCCTCCACTGCCAGAGATCTTGAATAGCCTCTTGG…	chr5
	ASSV08137	intron_variant	high-confident	CPE	ENSG00000109472	protein_coding	chr4	165490337	165490652	insertion	315	+	chr5	165732729	165732729	190508718	18533895	24217419	0.765313	aagaatggttcatgggccaggcgtggtggctcacgcctgtaatcccagcactttgggaggccgaggcaggcagatcatgaggtcaggagatcaagaccatcctggctaacacggtgaaaccctgtctctactaaaaatacaaaaaattagccgggcgtggtggcatgtgcctgtagtcccagctactccggaggctgaggcaggagaatggcatgaacccgggaggcggagcttgcagtgagccgagatcacactacactccagcctgggcgacagagcgagactccgtctcaaaaaaaaaaaaaaaaaaaaaaa	chr5	165732729	165732729	insertion	318	+	chr4	162244957	162245275	190508718	14551872	19073230	0.762947	AAGAATGGTTCATGGGCCAGGCGTGGTGGCTCACGCCTGTAATCCCAGCACTTTGGGAGGCCGAGGCAGGCAGATCATGAGGTCAGGAGATCAAGACCATCCTGGCTAACACGGTGAAACCCTGTCTCTACTAAAAATACAAAAAATTAGCCGGGCGTGGTGGCATGTGCCTGTAGTCCCAGCTACTCCGGAGGCTGAGGCAGGAGAATGGCATGAACCCGGGAGGCGGAGCTTGCAGTGAGCCGAGATCACACTACACTCCAGCCTGGGCGACAGAGCGAGACTCCGTCTCAAAAAAAAAAAAAAAAAAAAAAAAAA	chr5	165732729	165732729	insertion	316	+	chr4	163392630	163392946	190508718	18440349	24180377	0.762616	aagaatggttcatgggccaggcgtggtggctcatgcctgtaatcccagcactttgggaggccgaggcgggcagatcatgaggtcaggagatcaagaccatcctggctaacacggtgaaaccctgtctctactaaaaatacaaaaaattagccgggcgtggtggcatgtgcctgtagtcccagctactccggaggctgaggcaggagaatggcatgaacccgggaggcggagcttgcagtgagccgagatcacactacactccagcctgggcgacagagcgagactccgtctcaaaaaaaaaaaaaaaaaaaaaaaa	chr5
	ASSV14111	non_coding_transcript_exon_variant	uncertain	CBX7	ENSG00000100307	processed_pseudogene	chr22	39120566	39120566	deletion	90	+	chr10	86889681	86889771	98845734	9773065	13156311	0.742842	GAACACCACCTTCAGATGCCATGGAGCACACCGTAACCGTGCCACTGGGACTGGGAGCCCTCAGGACCTGCACCGCCAGCGCTCCAGCTC	chr10	86889681	86889771	deletion	90	+	chr22	27732904	27732904	98845734	9758508	13201594	0.739192	GAACACCACCTTCAGATGCCATGGAGCACACCGTAACCGTGCCACTGGGACTGGGAGCCCTCAGGACCTGCACCGCCAGCGCTCCAGCTC	chr10	86889681	86891373	deletion	1692	+	chr22	21956777	21956777	98845734	5074941	6818729	0.744265	GAACACCACCTTCAGATGCCATGGAGCACACCGTAACCGTGCCACTGGGACTGGGAGCCCTCAGGACCTGCACCGCCAGCGCTCCAGCTCTGCGGAGTAACCTTGAAGCCATCACATCCATAGGCCTTTTTCTTTCTTTTTTTTTTTTTGCAACAGAATCTCGCTCTGTTTCCTAGGCTGGAGTGCAGTGGGGTAATCTCAGCTCCCACCTTGGCCTCCCGGAGTTCAAGCGATTCTCCTACCTCAGCCTCCTGAGTAGCTGGGACTGTAGGCATACGTCAGCATGCCCAGCTAATTTTTGTATTTTTAGTAGAGACAGGGTTTCACTATGTTAGCCAGGCTGGTCTTGAACTCCTGACCTCGTGATCTGCCCGCCTCAGCCTCCCAAAGTGCTGGGAT…	chr10
	ASSV14112	non_coding_transcript_exon_variant	uncertain	CBX7	ENSG00000100307	processed_pseudogene	chr22	39120570	39120570	deletion	1602	+	chr10	86889775	86891377	98845734	9773065	13156311	0.742842	GAGTAACCTTGAAGCCATCACATCCATAGGCCTTTTTCTTTCTTTTTTTTTTTTTGCAACAGAATCTCGCTCTGTTTCCTAGGCTGGAGTGCAGTGGGGTAATCTCAGCTCCCACCTTGGCCTCCCGGAGTTCAAGCGATTCTCCTACCTCAGCCTCCTGAGTAGCTGGGACTGTAGGCATACGTCAGCATGCCCAGCTAATTTTTGTATTTTTAGTAGAGACAGGGTTTCACTATGTTAGCCAGGCTGGTCTTGAACTCCTGACCTCGTGATCTGCCCGCCTCAGCCTCCCAAAGTGCTGGGATTACAGGCGTGAGCCACCGCACCTGGCCTCCTTTTTACTTTGTTTTTGTTTTTGAAATGGAGTCTCCCTCTGCCACCCAGGCTGGAGTGCAGTGG…	chr10	86889775	86891377	deletion	1602	+	chr22	27732908	27732908	98845734	9758508	13201594	0.739192	GAGTAACCTTGAAGCCATCACATCCATAGGCCTTTTTCTTTCTTTTTTTTTTTTTGCAACAGAATCTCGCTCTGTTTCCTAGGCTGGAGTGCAGTGGGGTAATCTCAGCTCCCACCTTGGCCTCCCGGAGTTCAAGCGATTCTCCTACCTCAGCCTCCTGAGTAGCTGGGACTGTAGGCATACGTCAGCATGCCCAGCTAATTTTTGTATTTTTAGTAGAGACAGGGTTTCACTATGTTAGCCAGGCTGGTCTTGAACTCCTGACCTCGTGATCTGCCCGCCTCAGCCTCCCAAAGTGCTGGGATTACAGGCGTGAGCCACCGCACCTGGCCTCCTTTTTACTTTGTTTTTGTTTTTGAAATGGAGTCTCCCTCTGCCACCCAGGCTGGAGTGCAGTGG…	chr10	86889681	86891373	deletion	1692	+	chr22	21956777	21956777	98845734	5074941	6818729	0.744265	GAACACCACCTTCAGATGCCATGGAGCACACCGTAACCGTGCCACTGGGACTGGGAGCCCTCAGGACCTGCACCGCCAGCGCTCCAGCTCTGCGGAGTAACCTTGAAGCCATCACATCCATAGGCCTTTTTCTTTCTTTTTTTTTTTTTGCAACAGAATCTCGCTCTGTTTCCTAGGCTGGAGTGCAGTGGGGTAATCTCAGCTCCCACCTTGGCCTCCCGGAGTTCAAGCGATTCTCCTACCTCAGCCTCCTGAGTAGCTGGGACTGTAGGCATACGTCAGCATGCCCAGCTAATTTTTGTATTTTTAGTAGAGACAGGGTTTCACTATGTTAGCCAGGCTGGTCTTGAACTCCTGACCTCGTGATCTGCCCGCCTCAGCCTCCCAAAGTGCTGGGAT…	chr10
	ASSV14113	downstream_gene_variant	uncertain	CBX7	ENSG00000100307	protein_coding	chr22	39128251	39128251	deletion	62	+	chr10	86898399	86898461	98845734	9773065	13156311	0.742842	TCCAGTCTGGGCGACAGAGCGAGACTTCGTCTCAAAAAGAAAAAAAAAAGTTTAAAAAATAA	chr10	86898399	86898461	deletion	62	+	chr22	27740597	27740597	98845734	9758508	13201594	0.739192	TCCAGTCTGGGCGACAGAGCGAGACTTCGTCTCAAAAAGAAAAAAAAAAGTTTAAAAAATAA	chr10	86898399	86898461	deletion	62	+	chr22	21964474	21964474	98845734	5074941	6818729	0.744265	TCCAGTCTGGGCGACAGAGCGAGACTTCGTCTCAAAAAGAAAAAAAAAAGTTTAAAAAATAA	chr10
	ASSV14114	intron_variant	uncertain	CBX7	ENSG00000100307	protein_coding	chr22	39143348	39143348	deletion	313	+	chr10	86913281	86913594	98845734	9773065	13156311	0.742842	TTAAATACAAAGCAAGGCTGGGCGCAGTGGCTCACGCCTGTAATGCCAGCATTTTGGGAGGCCGAGGCGGGCGGATCATGAGGTCAGGATCAAGACTATCCTGGCTCACACGGTGAAACCCCTCGCTACTAAAAATACAAAAAATTAGCCGGGTGTGGTGGCGGGTGCCTGTAGTCCCAGCTACTAGGGAGGCTGAGGCAGGAGAATGGTGTGAACCTGGGAGGTGGAGCTTGCAGTGAGCTGAGACTGCACCACTGCACTCCAGCCTGGGCAACAGAGCGAGACTCTGTCTCAAAAAAAAAAAAAAGAAAGA	chr10	86913281	86913594	deletion	313	+	chr22	27755698	27755698	98845734	9758508	13201594	0.739192	TTAAATACAAAGCAAGGCTGGGCGCAGTGGCTCACGCCTGTAATGCCAGCATTTTGGGAGGCCGAGGCGGGCGGATCATGAGGTCAGGATCAAGACTATCCTGGCTCACACGGTGAAACCCCTCGCTACTAAAAATACAAAAAATTAGCCGGGTGTGGTGGCGGGTGCCTGTAGTCCCAGCTACTAGGGAGGCTGAGGCAGGAGAATGGTGTGAACCTGGGAGGTGGAGCTTGCAGTGAGCTGAGACTGCACCACTGCACTCCAGCCTGGGCAACAGAGCGAGACTCTGTCTCAAAAAAAAAAAAAAGAAAGA	chr10	86913281	86913594	deletion	313	+	chr22	21979652	21979652	98845734	5074941	6818729	0.744265	TTAAATACAAAGCAAGGCTGGGCGCAGTGGCTCACGCCTGTAATGCCAGCATTTTGGGAGGCCGAGGCGGGCGGATCATGAGGTCAGGATCAAGACTATCCTGGCTCACACGGTGAAACCCCTCGCTACTAAAAATACAAAAAATTAGCCGGGTGTGGTGGCGGGTGCCTGTAGTCCCAGCTACTAGGGAGGCTGAGGCAGGAGAATGGTGTGAACCTGGGAGGTGGAGCTTGCAGTGAGCTGAGACTGCACCACTGCACTCCAGCCTGGGCAACAGAGCGAGACTCTGTCTCAAAAAAAAAAAAAAGAAAGA	chr10
	ASSV19244	upstream_gene_variant	uncertain	PTPN11	ENSG00000179295	protein_coding	chr12	112416122	112416439	insertion	317	+	chr11	114879406	114879406	136270821	16580726	20641003	0.803291	taaattttgtattttttttttttttttttttttttgagacagagtctcgctctgttgcccaggctggagtgcagtggtgtgatcttggctcactgcaagctccacctcctgggttcacgccattctcctgcctcagcctcccgagcagctgggactacaggtgcccaccaccacgcccagctaatcttttgtatttttagtagagatggggtttcactgtgttagccaggatggtctcgatctcctgacctcgtgatccgcccgcctcagcctcccaaagtgctgggattacaggcgtgagccaccgcgcccagccc	chr11	114879406	114879406	insertion	319	+	chr12	109776337	109776656	136270821	16582808	20670693	0.802238	TAAATTTTGTATTTTTTTTTTTTTTTTTTTTTTTTTTGAGACAGAGTCTCGCTCTGTTGCCCAGGCTGGAGTGCAGTGGTGTGATCTTGGCTCACTGCAAGCTCCACCTCCTGGGTTCACGCCATTCTCCTGCCTCAGCCTCCCGAGCAGCTGGGACTACAGGTGCCCACCACCACGCCCAGCTAATCTTTTGTATTTTTAGTAGAGATGGGGTTTCACTGTGTTAGCCAGGATGGTCTCGATCTCCTGACCTCGTGATCCGCCCGCCTCAGCCTCCCAAAGTGCTGGGATTACAGGCGTGAGCCACCGCGCCCAGCCC	chr11	114879406	114879406	insertion	306	+	chr12	110090853	110091159	136270821	11347764	14097830	0.80493	taaattttgtatttttttttttttgagacagagtctcgctctgttgcccaggctggagtgcagtggtgcgatcttggctcactgcaagctccacctcctgggttcacgccattctcctgcctcagcctcccgagcagctgggactacaggtgcccaccaccacgcccggctaattttttgtatttttagtagagatggggtttcactgtgttagccaggatggtctcgatctcctgacctcgtgatccgcccgcctcagcctcccaaagtgctgggagtacaggcgtgagccaccgcgcccagccc	chr11
	ASSV19252	intron_variant	uncertain	PTPN11	ENSG00000179295	protein_coding	chr12	112441776	112442079	insertion	303	+	chr11	114906650	114906650	136270821	16580726	20641003	0.803291	aatatcttttttttttttttgagacggagtctcactctgtcgcccaggctggagtgcagtggtgatctgggctcactgcaagctccgcctactgggttcacgccattctcctgcctcagcctcccgagtagctgggattacaggcacatgccaccacgcctggctaatttttttgcatttttagtagagagggggtttcactgtgttagccaggatggtctcgatctcctgaccttgtgatccgcccgcctcggcctcccaaagtgctgggattacaggcgtgagccaccgcgcctgcccaaG	chr11	114906650	114906650	insertion	303	+	chr12	109802004	109802307	136270821	16582808	20670693	0.802238	AATATCTTTTTTTTTTTTTTGAGACGGAGTCTCACTCTGTCGCCCAGGCTGGAGTGCAGTGGTGATCTGGGCTCACTGCAAGCTCCGCCTACTGGGTTCACGCCATTCTCCTGCCTCAGCCTCCCGAGTAGCTGGGATTACAGGCACATGCCACCACGCCTGGCTAATTTTTTTGCATTTTTAGTAGAGAGGGGGTTTCACTGTGTTAGCCAGGATGGTCTCGATCTCCTGACCTTGTGATCCGCCCGCCTCGGCCTCCCAAAGTGCTGGGATTACAGGCGTGAGCCACCGCGCCTGCCCAAG	chr11	114906650	114906650	insertion	280	+	chr12	110116465	110116745	136270821	11347764	14097830	0.80493	gagtctcactctgtcgcccaggctggagtgcagtggcgcgatctgggctcactgcaagctccgcctaccgggttcacgccattctcctgcctcagcctcccgagtaaactggaattacaggcacatgccaccatgcctggctaatttttttgcatttttagtagagacggggtttcaccgtgttagccaggatggtctcaatctcctgaccttgtgatccgcccgcctcggcctcccaaagtgctgggattacaggcgtgagccaccgcgcctggccaag	chr11
	ASSV19260	intron_variant	false	PTPN11	ENSG00000179295	protein_coding	chr12	112492512	112492816	insertion	304	+	chr11	114963820	114963820	136270821	16580726	20641003	0.803291	ctcataatactttttttttttttgagatggagtctcgcaccgtctcccaggctggagtgcagtggtgcaatctcgggtcactgcaagctccacctcccgggttgacgccattctcctgcctcagcctcccaagtagttgggactacaggcgcccgccatcacacctggctaattttttgtatttttagtagagacggggtctcaccgtgttagccaggatggtcttgatctcctgaccttgtgatctgcccgccttggcctcccaaagtgctgggattacagatgtgagtcactgcgcccggct	chr11	114963820	114963820	insertion	304	+	chr12	109852754	109853058	136270821	16582808	20670693	0.802238	CTCATAATACTTTTTTTTTTTTTGAGATGGAGTCTCGCACCGTCTCCCAGGCTGGAGTGCAGTGGTGCAATCTCGGGTCACTGCAAGCTCCACCTCCCGGGTTGACGCCATTCTCCTGCCTCAGCCTCCCAAGTAGTTGGGACTACAGGCGCCCGCCATCACACCTGGCTAATTTTTTGTATTTTTAGTAGAGACGGGGTCTCACCGTGTTAGCCAGGATGGTCTTGATCTCCTGACCTTGTGATCTGCCCGCCTTGGCCTCCCAAAGTGCTGGGATTACAGATGTGAGTCACTGCGCCCGGCT	chr11	114963820	114963820	insertion	317	+	chr12	110170313	110170630	136270821	11347764	14097830	0.80493	ctcataatacttttttttttttttttttttttttttgagatggagtctcgcactgtctcccaggctggagtgcagtggtgcaatctcgggtcactgcaagctccacctcctgggttgacgccattctcctgcctcagcctcccaagtagttgggactacaggcgcctgccatcacacctggctaattttttgtatttttagtagagacggggtctcaccgtgttagccaggatggtcttgatctcctgaccttgtgatctgcccgcctcggcctcccaaagtgctgggattacagacgtgagtcactgcgcccggct	chr11
	ASSV33124	upstream_gene_variant	uncertain	KDM4B	ENSG00000127663	protein_coding	chr19	4964656	4964656	deletion	312	+	chr19	5015617	5015929	55557796	4830048	7067728	0.683395	TACTGCGTGTTTTTTTTTTTTTTTTTTTTTGAGATGGAGTCTTGCTCTGTCGCCCAGCCTGGAGTACAGTGGCACAATCTTGGCTCACTGCAACCTCCGCTTCCTGGGTTCACACCGTTCTCCTGCCTTAGCCTCCCGAGTAGCTGGGACTATAGGTGCTCACCACTATGCCCGGCTAATTTTTTGTATTCTTTGGTAGAGATGGGGTTTCACTGTGTTAGCCAGGATGGTCTCTATCTCCTGACCTCGTAATCCGCCCACCTCGGCCTCCTAAAGTGCTGGGGTTACAGGCGTGAGCCACCGCATCTGGCC	chr19	5015617	5015929	deletion	312	+	chr19	4892343	4892343	55557796	4713102	6870032	0.686038	TACTGCGTGTTTTTTTTTTTTTTTTTTTTTGAGATGGAGTCTTGCTCTGTCGCCCAGCCTGGAGTACAGTGGCACAATCTTGGCTCACTGCAACCTCCGCTTCCTGGGTTCACACCGTTCTCCTGCCTTAGCCTCCCGAGTAGCTGGGACTATAGGTGCTCACCACTATGCCCGGCTAATTTTTTGTATTCTTTGGTAGAGATGGGGTTTCACTGTGTTAGCCAGGATGGTCTCTATCTCCTGACCTCGTAATCCGCCCACCTCGGCCTCCTAAAGTGCTGGGGTTACAGGCGTGAGCCACCGCATCTGGCC	chr19	5015617	5015929	deletion	312	+	chr19	4887466	4887466	55557796	4717815	7111509	0.663406	TACTGCGTGTTTTTTTTTTTTTTTTTTTTTGAGATGGAGTCTTGCTCTGTCGCCCAGCCTGGAGTACAGTGGCACAATCTTGGCTCACTGCAACCTCCGCTTCCTGGGTTCACACCGTTCTCCTGCCTTAGCCTCCCGAGTAGCTGGGACTATAGGTGCTCACCACTATGCCCGGCTAATTTTTTGTATTCTTTGGTAGAGATGGGGTTTCACTGTGTTAGCCAGGATGGTCTCTATCTCCTGACCTCGTAATCCGCCCACCTCGGCCTCCTAAAGTGCTGGGGTTACAGGCGTGAGCCACCGCATCTGGCC	chr19
	ASSV33125	intron_variant	uncertain	KDM4B	ENSG00000127663	protein_coding	chr19	4981409	4981409	deletion	66	+	chr19	5032736	5032802	55557796	4830048	7067728	0.683395	CGCTCCCACGAGTCCAGCCTGGGGCTCCCGTGAATGCAGCCTGGGGTTCCCGCAAATCCAGCCTGG	chr19	5032736	5032802	deletion	66	+	chr19	4909270	4909270	55557796	4713102	6870032	0.686038	CGCTCCCACGAGTCCAGCCTGGGGCTCCCGTGAATGCAGCCTGGGGTTCCCGCAAATCCAGCCTGG	chr19	5032736	5032802	deletion	66	+	chr19	4904484	4904484	55557796	4717815	7111509	0.663406	CGCTCCCACGAGTCCAGCCTGGGGCTCCCGTGAATGCAGCCTGGGGTTCCCGCAAATCCAGCCTGG	chr19
	ASSV33126	intron_variant	uncertain	KDM4B	ENSG00000127663	protein_coding	chr19	4988656	4988656	deletion	317	+	chr19	5040118	5040435	55557796	4830048	7067728	0.683395	AGAAAGGATTTTACGGCCAGGCGCGGTGGCTCACGCCTATAATCCCAGCACTTTGGGAGGCCGAGGTGGGCGGATCACAAGGTCAGGAGATCGAGACCATCCTGGCTAACACGGTGAAACCCCGTCTCTACTAAAAATACAAAAAACTAGCCGGGCGAGGTGGCGGGCGCCTGTAGTCCCAGCTACTCGGGAGGCTGAGGCAGGAGAATGGCGTGAACCCGGGAGGCGGAGCTTGCAGTGAGCCGAGATGGCGCCACTGCACTCCAGCCTGGGCGACAGAGCGAGACTCCGTCTCAAAAAAAAAAAAAAAAAAAAAA	chr19	5040118	5040435	deletion	317	+	chr19	4916520	4916520	55557796	4713102	6870032	0.686038	AGAAAGGATTTTACGGCCAGGCGCGGTGGCTCACGCCTATAATCCCAGCACTTTGGGAGGCCGAGGTGGGCGGATCACAAGGTCAGGAGATCGAGACCATCCTGGCTAACACGGTGAAACCCCGTCTCTACTAAAAATACAAAAAACTAGCCGGGCGAGGTGGCGGGCGCCTGTAGTCCCAGCTACTCGGGAGGCTGAGGCAGGAGAATGGCGTGAACCCGGGAGGCGGAGCTTGCAGTGAGCCGAGATGGCGCCACTGCACTCCAGCCTGGGCGACAGAGCGAGACTCCGTCTCAAAAAAAAAAAAAAAAAAAAAA	chr19	5040118	5040435	deletion	317	+	chr19	4911801	4911801	55557796	4717815	7111509	0.663406	AGAAAGGATTTTACGGCCAGGCGCGGTGGCTCACGCCTATAATCCCAGCACTTTGGGAGGCCGAGGTGGGCGGATCACAAGGTCAGGAGATCGAGACCATCCTGGCTAACACGGTGAAACCCCGTCTCTACTAAAAATACAAAAAACTAGCCGGGCGAGGTGGCGGGCGCCTGTAGTCCCAGCTACTCGGGAGGCTGAGGCAGGAGAATGGCGTGAACCCGGGAGGCGGAGCTTGCAGTGAGCCGAGATGGCGCCACTGCACTCCAGCCTGGGCGACAGAGCGAGACTCCGTCTCAAAAAAAAAAAAAAAAAAAAAA	chr19
	ASSV33127	intron_variant	uncertain	KDM4B	ENSG00000127663	protein_coding	chr19	4994567	4994567	deletion	270	+	chr19	5046632	5046902	55557796	4830048	7067728	0.683395	GCCTGTAATCCCAGCACTTTGGGAGGCCGAGACGGGCGGATCACGAGGTCAGGAGATGGAGACCATCCTGGCTAACACGGTGAAACCCCGTCTCTACTAAAAAAAAAAAATACAAGAAAATTAGCTGGGCGAGGTGGCGGGCGCCTGTAGTCCCAGCTACTCGGGAGGCTGAGGCAGGAGAATGGAGTGAACCCGGGGAGGCGGAGCTTGCAGTGAGCCGAGATCGCGCCACTGCACTCCAGCCTGGGGCACAGAGCAAGACTCCGTCTC	chr19	5046593	5046902	deletion	309	+	chr19	4922435	4922435	55557796	4713102	6870032	0.686038	AAAAAAAAAAAAAAAAAGGGGCCGGGCGCGGTGGCTCAAGCCTGTAATCCCAGCACTTTGGGAGGCCGAGACGGGCGGATCACGAGGTCAGGAGATGGAGACCATCCTGGCTAACACGGTGAAACCCCGTCTCTACTAAAAAAAAAAAATACAAGAAAATTAGCTGGGCGAGGTGGCGGGCGCCTGTAGTCCCAGCTACTCGGGAGGCTGAGGCAGGAGAATGGAGTGAACCCGGGGAGGCGGAGCTTGCAGTGAGCCGAGATCGCGCCACTGCACTCCAGCCTGGGGCACAGAGCAAGACTCCGTCTC	chr19	5046630	5046906	deletion	276	+	chr19	4917726	4917726	55557796	4717815	7111509	0.663406	AAGCCTGTAATCCCAGCACTTTGGGAGGCCGAGACGGGCGGATCACGAGGTCAGGAGATGGAGACCATCCTGGCTAACACGGTGAAACCCCGTCTCTACTAAAAAAAAAAAATACAAGAAAATTAGCTGGGCGAGGTGGCGGGCGCCTGTAGTCCCAGCTACTCGGGAGGCTGAGGCAGGAGAATGGAGTGAACCCGGGGAGGCGGAGCTTGCAGTGAGCCGAGATCGCGCCACTGCACTCCAGCCTGGGGCACAGAGCAAGACTCCGTCTCAAAA	chr19
	ASSV33128	intron_variant	uncertain	KDM4B	ENSG00000127663	protein_coding	chr19	4995754	4995838	insertion	84	+	chr19	5049538	5049538	55557796	4830048	7067728	0.683395	CCCTTTAAATACTCGTTGTTTTTATAAAAGGGATATGTAAGTATGGTTGGCGTGTGAACTACAAATGTCCCTGCATCCTGCGAC	chr19	5049538	5049538	insertion	84	+	chr19	4923622	4923706	55557796	4713102	6870032	0.686038	CCCTTTAAATACTCGTTGTTTTTATAAAAGGGATATGTAAGTATGGTTGGCGTGTGAACTACAAATGTCCCTGCATCCTGCGAC	chr19	5047887	5049919	deletion	2032	+	chr19	4918663	4918663	55557796	4717815	7111509	0.663406	CCTCAAGTGGTCCGCCCGCCTCGGCTTCCCAAAGTGCTGGGATTACAGGTGTGAGTCACCACATCTGGCTGGAGGCAGGTCTTTGGTTTTGAGGAGCGTGTAGTATAAGAAAGCCCCAAATCAGCCGAGAGGAAAACTTACTGAAGACCCCCAGGGTGATGGGGCTCTGGGGGTGACATGGCAAACTGGCTTGTTGGCTGTGATCGTTCATTTGAGAACCTGGGATGTGGCCTGCATGGTGGCGGTCACGGTGGCACAGGGCCGGAGTGCCAGGCAGCTGACAGAGCGGGCGCCTCTGAGCATCGGCAGAGTGAGCGGCCACAGGGTTCTGGGTCCGTGTCTTTGAAGCTTCCAGACAGCATTGAAGTATTGATCAGAGCTTTGCAGAGCTTGTAGACA…	chr19
	ASSV33129	intron_variant	uncertain	KDM4B	ENSG00000127663	protein_coding	chr19	5001041	5001041	deletion	81	+	chr19	5054231	5054312	55557796	4830048	7067728	0.683395	CCTTCCTCCTTCCTCCTTCCTCCCTCCTCTTCCTCCTCCTCCTCCTCCTCCTCCTCCTCCTCCTCCTCCTCCTCCTCCTCC	chr19	5054231	5054312	deletion	81	+	chr19	4928909	4928909	55557796	4713102	6870032	0.686038	CCTTCCTCCTTCCTCCTTCCTCCCTCCTCTTCCTCCTCCTCCTCCTCCTCCTCCTCCTCCTCCTCCTCCTCCTCCTCCTCC	chr19	5054225	5054312	deletion	87	+	chr19	4923469	4923469	55557796	4717815	7111509	0.663406	CTTCTTCCTTCCTCCTTCCTCCTTCCTCCCTCCTCTTCCTCCTCCTCCTCCTCCTCCTCCTCCTCCTCCTCCTCCTCCTCCTCCTCC	chr19
	ASSV33130	intron_variant	high-confident	KDM4B	ENSG00000127663	protein_coding	chr19	5006842	5006842	deletion	74	+	chr19	5060221	5060295	55557796	4830048	7067728	0.683395	AGTGAAACCTCGTCTCTACTGAAGAATACAAAAAAGTAGCCGGGCGAGGTGGCGGGCGCCTGTAGTCCCAGCTA	chr19	5060221	5060295	deletion	74	+	chr19	4934707	4934707	55557796	4713102	6870032	0.686038	AGTGAAACCTCGTCTCTACTGAAGAATACAAAAAAGTAGCCGGGCGAGGTGGCGGGCGCCTGTAGTCCCAGCTA	chr19	5060221	5060295	deletion	74	+	chr19	4929259	4929259	55557796	4717815	7111509	0.663406	AGTGAAACCTCGTCTCTACTGAAGAATACAAAAAAGTAGCCGGGCGAGGTGGCGGGCGCCTGTAGTCCCAGCTA	chr19
	ASSV33131	intron_variant	high-confident	KDM4B	ENSG00000127663	protein_coding	chr19	5006850	5006850	deletion	75	+	chr19	5060302	5060377	55557796	4830048	7067728	0.683395	GGCTGAGGCAGGAGAATAGCGTGAACCCGGCAGGCGGAGGTTGCAGTGAGCTGAGATTGTGCCACTGTACTCCAG	chr19	5060302	5060377	deletion	75	+	chr19	4934715	4934715	55557796	4713102	6870032	0.686038	GGCTGAGGCAGGAGAATAGCGTGAACCCGGCAGGCGGAGGTTGCAGTGAGCTGAGATTGTGCCACTGTACTCCAG	chr19	5060302	5060377	deletion	75	+	chr19	4929267	4929267	55557796	4717815	7111509	0.663406	GGCTGAGGCAGGAGAATAGCGTGAACCCGGCAGGCGGAGGTTGCAGTGAGCTGAGATTGTGCCACTGTACTCCAG	chr19
	ASSV33132	intron_variant	uncertain	KDM4B	ENSG00000127663	protein_coding	chr19	5015365	5015365	deletion	127	+	chr19	5068557	5068684	55557796	4830048	7067728	0.683395	CTTAGCGTCCCCAGTAGATCTCAGCTCACTGCAGCCTCTACCTCCCAGGTTCAAGTGATTCTCAAGCCTTAGCGTCCCGAGTAGATCTCAGCTCACTGCAACCTCTACCTCCCAGGTTTAAGTGATT	chr19	5068557	5068684	deletion	127	+	chr19	4943217	4943217	55557796	4713102	6870032	0.686038	CTTAGCGTCCCCAGTAGATCTCAGCTCACTGCAGCCTCTACCTCCCAGGTTCAAGTGATTCTCAAGCCTTAGCGTCCCGAGTAGATCTCAGCTCACTGCAACCTCTACCTCCCAGGTTTAAGTGATT	chr19	5068557	5068684	deletion	127	+	chr19	4937807	4937807	55557796	4717815	7111509	0.663406	CTTAGCGTCCCCAGTAGATCTCAGCTCACTGCAGCCTCTACCTCCCAGGTTCAAGTGATTCTCAAGCCTTAGCGTCCCGAGTAGATCTCAGCTCACTGCAACCTCTACCTCCCAGGTTTAAGTGATT	chr19
	ASSV33133	intron_variant	high-confident	KDM4B	ENSG00000127663	protein_coding	chr19	5016195	5016195	deletion	333	+	chr19	5069509	5069842	55557796	4830048	7067728	0.683395	AGAATTAAAACTTGAGGCCGGGCGCGGTGGCTCAAGCCTGTAATCCCAGCACTTTGGGAGGCCGAGACGGGCGGATCACGAGGTCAGGAGAATCGAGCCATCCTGGCTAACACGGTGAAACCCCGTCTCTACTAAAAAATACAAAAAACTAGCCGGGCGCGGTGGCGGGCGCCTGTAGTCCCAGCTACTCGGGAGGCTGATGCAGGAGAATGGCGTGAACCCGGGAGGCGGAGCTTGCAGTGAGCTGAGATTCGGCCACTGCACTCCAGCCTGGGCGGCAGAGCGGAACTCCGTCTCAAAAAAAAACAAAAACAAAAAAAAAAAAAAAAAAAA	chr19	5069509	5069842	deletion	333	+	chr19	4944047	4944047	55557796	4713102	6870032	0.686038	AGAATTAAAACTTGAGGCCGGGCGCGGTGGCTCAAGCCTGTAATCCCAGCACTTTGGGAGGCCGAGACGGGCGGATCACGAGGTCAGGAGAATCGAGCCATCCTGGCTAACACGGTGAAACCCCGTCTCTACTAAAAAATACAAAAAACTAGCCGGGCGCGGTGGCGGGCGCCTGTAGTCCCAGCTACTCGGGAGGCTGATGCAGGAGAATGGCGTGAACCCGGGAGGCGGAGCTTGCAGTGAGCTGAGATTCGGCCACTGCACTCCAGCCTGGGCGGCAGAGCGGAACTCCGTCTCAAAAAAAAACAAAAACAAAAAAAAAAAAAAAAAAAA	chr19	5069509	5069842	deletion	333	+	chr19	4938637	4938637	55557796	4717815	7111509	0.663406	AGAATTAAAACTTGAGGCCGGGCGCGGTGGCTCAAGCCTGTAATCCCAGCACTTTGGGAGGCCGAGACGGGCGGATCACGAGGTCAGGAGAATCGAGCCATCCTGGCTAACACGGTGAAACCCCGTCTCTACTAAAAAATACAAAAAACTAGCCGGGCGCGGTGGCGGGCGCCTGTAGTCCCAGCTACTCGGGAGGCTGATGCAGGAGAATGGCGTGAACCCGGGAGGCGGAGCTTGCAGTGAGCTGAGATTCGGCCACTGCACTCCAGCCTGGGCGGCAGAGCGGAACTCCGTCTCAAAAAAAAACAAAAACAAAAAAAAAAAAAAAAAAAA	chr19
	ASSV33134	intron_variant	uncertain	KDM4B	ENSG00000127663	protein_coding	chr19	5027792	5027792	deletion	295	+	chr19	5079689	5079984	55557796	4830048	7067728	0.683395	GGCCTCGCAAAGTGCGAGGCGTGAGCCACCGCGCTGGCCTTCTTTTTTTTTTTTTTTTTTTGAGACGGAGTCTCGCTCTGCCGCCCAGGCTGGAGTGCAGTGGCTGGATCTCAGCTCACTGCAAGCTCCGCCTCCCGGGTTCACACCATTCTCCTGCCTCAGCCTCCCGAGTAGTTGGGACTACAGGCGCCCGCCACCGCGCCCGGCTAGTTTTTTGTATTTTTTAGTAGAGACGGGGTTTCACCGTGTTCGCCAGGATGGTCTTGATCTCCTGACCTCGTGATCCGCCCGTCTC	chr19	5079689	5079984	deletion	295	+	chr19	4955624	4955624	55557796	4713102	6870032	0.686038	GGCCTCGCAAAGTGCGAGGCGTGAGCCACCGCGCTGGCCTTCTTTTTTTTTTTTTTTTTTTGAGACGGAGTCTCGCTCTGCCGCCCAGGCTGGAGTGCAGTGGCTGGATCTCAGCTCACTGCAAGCTCCGCCTCCCGGGTTCACACCATTCTCCTGCCTCAGCCTCCCGAGTAGTTGGGACTACAGGCGCCCGCCACCGCGCCCGGCTAGTTTTTTGTATTTTTTAGTAGAGACGGGGTTTCACCGTGTTCGCCAGGATGGTCTTGATCTCCTGACCTCGTGATCCGCCCGTCTC	chr19	5079743	5080057	deletion	314	+	chr19	4952606	4952606	55557796	4717815	7111509	0.663406	TTTTTTTGAGACGGAGTCTCGCTCTGCCGCCCAGGCTGGAGTGCAGTGGCTGGATCTCAGCTCACTGCAAGCTCCGCCTCCCGGGTTCACACCATTCTCCTGCCTCAGCCTCCCGAGTAGTTGGGACTACAGGCGCCCGCCACCGCGCCCGGCTAGTTTTTTGTATTTTTTAGTAGAGACGGGGTTTCACCGTGTTCGCCAGGATGGTCTTGATCTCCTGACCTCGTGATCCGCCCGTCTCGGCCTCCCAAAGTGCTGGGATTACAGGCTTGAGCCACCGCGCCCGGCCGGCGCTGGCCTTCTTTATGATTGTC	chr19
	ASSV33135	intron_variant	uncertain	KDM4B	ENSG00000127663	protein_coding	chr19	5029836	5029836	deletion	311	+	chr19	5082047	5082358	55557796	4830048	7067728	0.683395	TTTTTTTTTTTTTTTTTTTTTGAGACGGAGTCTTGCTCTGTCGCCCAGACTGGGGTGCAGTGGCCAGATCTCAGCTCACTGCAAGCTCTGTCTCCCATGTTTACGCCATTCTCCTGCCTCAGCCTCCCGAGTAGCTGGGACTACAGGCGCCTGCCACTTCGCCTGGCTAGTTTTTTGTATTTTTTAGTAGAGACGGGATTTCACTGTGTTAGCCAGGATGGTCTCGATCTCCTGACTTCGTGATCTGCCCGTCTCGGCCTCCCAAAGTGCTGGGATTACAGGCTTGAGCTACTGCGCCCAGCCAAAAAACA	chr19	5082047	5082358	deletion	311	+	chr19	4957668	4957668	55557796	4713102	6870032	0.686038	TTTTTTTTTTTTTTTTTTTTTGAGACGGAGTCTTGCTCTGTCGCCCAGACTGGGGTGCAGTGGCCAGATCTCAGCTCACTGCAAGCTCTGTCTCCCATGTTTACGCCATTCTCCTGCCTCAGCCTCCCGAGTAGCTGGGACTACAGGCGCCTGCCACTTCGCCTGGCTAGTTTTTTGTATTTTTTAGTAGAGACGGGATTTCACTGTGTTAGCCAGGATGGTCTCGATCTCCTGACTTCGTGATCTGCCCGTCTCGGCCTCCCAAAGTGCTGGGATTACAGGCTTGAGCTACTGCGCCCAGCCAAAAAACA	chr19	5082047	5082358	deletion	311	+	chr19	4954592	4954592	55557796	4717815	7111509	0.663406	TTTTTTTTTTTTTTTTTTTTTGAGACGGAGTCTTGCTCTGTCGCCCAGACTGGGGTGCAGTGGCCAGATCTCAGCTCACTGCAAGCTCTGTCTCCCATGTTTACGCCATTCTCCTGCCTCAGCCTCCCGAGTAGCTGGGACTACAGGCGCCTGCCACTTCGCCTGGCTAGTTTTTTGTATTTTTTAGTAGAGACGGGATTTCACTGTGTTAGCCAGGATGGTCTCGATCTCCTGACTTCGTGATCTGCCCGTCTCGGCCTCCCAAAGTGCTGGGATTACAGGCTTGAGCTACTGCGCCCAGCCAAAAAACA	chr19
	ASSV33136	intron_variant	uncertain	KDM4B	ENSG00000127663	protein_coding	chr19	5030838	5030838	deletion	136	+	chr19	5083350	5083486	55557796	4830048	7067728	0.683395	GCAGCCACCACCGCGCCTGGACGTGGGGACCCCCGCGGCCACCACCGCGCCTGGACGTGGGGACCCCCGCGGCCACCACCGCGCCTGGACGTGGGGACCCCCGCGGCCACCACTGCGCCTGGACGTGGGGACCCCC	chr19	5083350	5083486	deletion	136	+	chr19	4958670	4958670	55557796	4713102	6870032	0.686038	GCAGCCACCACCGCGCCTGGACGTGGGGACCCCCGCGGCCACCACCGCGCCTGGACGTGGGGACCCCCGCGGCCACCACCGCGCCTGGACGTGGGGACCCCCGCGGCCACCACTGCGCCTGGACGTGGGGACCCCC	chr19	5083350	5083486	deletion	136	+	chr19	4955594	4955594	55557796	4717815	7111509	0.663406	GCAGCCACCACCGCGCCTGGACGTGGGGACCCCCGCGGCCACCACCGCGCCTGGACGTGGGGACCCCCGCGGCCACCACCGCGCCTGGACGTGGGGACCCCCGCGGCCACCACTGCGCCTGGACGTGGGGACCCCC	chr19
	ASSV33137	intron_variant	uncertain	KDM4B	ENSG00000127663	protein_coding	chr19	5032237	5032237	deletion	96	+	chr19	5084888	5084984	55557796	4830048	7067728	0.683395	AGGGCTGGTGGGCTGCGACCCCCGTTCTGTACAGGGCTGGTGGGCTGCGACCCCCGTTCTGTACAGGGCTGGTGGGCTGCGATCCCTGTTCTGTAT	chr19	5084888	5084984	deletion	96	+	chr19	4960069	4960069	55557796	4713102	6870032	0.686038	AGGGCTGGTGGGCTGCGACCCCCGTTCTGTACAGGGCTGGTGGGCTGCGACCCCCGTTCTGTACAGGGCTGGTGGGCTGCGATCCCTGTTCTGTAT	chr19	5084888	5084984	deletion	96	+	chr19	4956994	4956994	55557796	4717815	7111509	0.663406	AGGGCTGGTGGGCTGCGACCCCCGTTCTGTACAGGGCTGGTGGGCTGCGACCCCCGTTCTGTACAGGGCTGGTGGGCTGCGATCCCTGTTCTGTAT	chr19
	ASSV33138	intron_variant	false	KDM4B	ENSG00000127663	protein_coding	chr19	5033585	5033585	deletion	324	+	chr19	5086354	5086678	55557796	4830048	7067728	0.683395	AAAATCAGGCCGGGCGCGGTGGCTCAAGCCTGTAATCCCAGCACTTTGGGAGGCCGAGAGGGGCGGATCACGAGGTCAGGAAATCGAGACCATCCTGGCGAACACGGTGAAACCCCGTCTCTACTAAAAAATACAAAAAACTAGCCGGGCGAGGTGGCGGGCGCCTGTAGTCCCAGCTACTCAGGAGGCTGAGGCAGGAGAATGGTGGGAACCCGGGAGGCGGAGCTTGCAGTGAGCCGAGATCAGCGCCACTGCACTCCAGCCTGGGCGACAGAGCGAGACTCCGTCTCAAAAAAAAAAAAAAAAAAAAAAAAAAAAAAAAAA	chr19	5086354	5086678	deletion	324	+	chr19	4961417	4961417	55557796	4713102	6870032	0.686038	AAAATCAGGCCGGGCGCGGTGGCTCAAGCCTGTAATCCCAGCACTTTGGGAGGCCGAGAGGGGCGGATCACGAGGTCAGGAAATCGAGACCATCCTGGCGAACACGGTGAAACCCCGTCTCTACTAAAAAATACAAAAAACTAGCCGGGCGAGGTGGCGGGCGCCTGTAGTCCCAGCTACTCAGGAGGCTGAGGCAGGAGAATGGTGGGAACCCGGGAGGCGGAGCTTGCAGTGAGCCGAGATCAGCGCCACTGCACTCCAGCCTGGGCGACAGAGCGAGACTCCGTCTCAAAAAAAAAAAAAAAAAAAAAAAAAAAAAAAAAA	chr19	5086354	5086678	deletion	324	+	chr19	4958340	4958340	55557796	4717815	7111509	0.663406	AAAATCAGGCCGGGCGCGGTGGCTCAAGCCTGTAATCCCAGCACTTTGGGAGGCCGAGAGGGGCGGATCACGAGGTCAGGAAATCGAGACCATCCTGGCGAACACGGTGAAACCCCGTCTCTACTAAAAAATACAAAAAACTAGCCGGGCGAGGTGGCGGGCGCCTGTAGTCCCAGCTACTCAGGAGGCTGAGGCAGGAGAATGGTGGGAACCCGGGAGGCGGAGCTTGCAGTGAGCCGAGATCAGCGCCACTGCACTCCAGCCTGGGCGACAGAGCGAGACTCCGTCTCAAAAAAAAAAAAAAAAAAAAAAAAAAAAAAAAAA	chr19
	ASSV33139	intron_variant	uncertain	KDM4B	ENSG00000127663	protein_coding	chr19	5040681	5040681	deletion	103	+	chr19	5093659	5093762	55557796	4830048	7067728	0.683395	CCATGCCCTCCTCCCCGTCGCCATGCCCTCCTCCCCGTCGCCATGCCCTCCTCCCCGTCGCCATGCCCTCCTCCCCGTCGCCATGCCCTCCTCCCCGTCGCCA	chr19	5093659	5093762	deletion	103	+	chr19	4968515	4968515	55557796	4713102	6870032	0.686038	CCATGCCCTCCTCCCCGTCGCCATGCCCTCCTCCCCGTCGCCATGCCCTCCTCCCCGTCGCCATGCCCTCCTCCCCGTCGCCATGCCCTCCTCCCCGTCGCCA	chr19	5093637	5093756	deletion	119	+	chr19	4965461	4965461	55557796	4717815	7111509	0.663406	CGCCATGCCCTCCTCCCCGTCGCCATGCCCTCCTCCCCGTCGCCATGCCCTCCTCCCCGTCGCCATGCCCTCCTCCCCGTCGCCATGCCCTCCTCCCCGTCGCCATGCCCTCCTCCCCG	chr19
	ASSV33140	intron_variant	high-confident	KDM4B	ENSG00000127663	protein_coding	chr19	5044863	5044863	deletion	320	+	chr19	5098520	5098840	55557796	4830048	7067728	0.683395	CCCATTGGCCTCTTTGGGTTTTGTTTGTTTGTTTGTTTTGAGATGGAGTCTTGCTCTGTCGCCCAGGCTGAAGTGCAGTGTCGTGATCTCCACTCACTGCAAGCTCCGCCTCCCGGGTTCACACCATTCTCCTGCCTCAGCCTCCTGAGTAGCTGGGACTACAGGCGCCCGCCACCACGCCCGGCTAATTTTTTGTATTTTTAGTAGAGACAGGGTTTCACCGTGCTAGCCAGGATGGTCTCGATCTCCTGACCTCGTGATCCGCCCGTCTCGGCCTCCCAAAGTGCTGGGATTACAGGCATGAGCCACCGCGTCCAGCC	chr19	5098520	5098840	deletion	320	+	chr19	4972689	4972689	55557796	4713102	6870032	0.686038	CCCATTGGCCTCTTTGGGTTTTGTTTGTTTGTTTGTTTTGAGATGGAGTCTTGCTCTGTCGCCCAGGCTGAAGTGCAGTGTCGTGATCTCCACTCACTGCAAGCTCCGCCTCCCGGGTTCACACCATTCTCCTGCCTCAGCCTCCTGAGTAGCTGGGACTACAGGCGCCCGCCACCACGCCCGGCTAATTTTTTGTATTTTTAGTAGAGACAGGGTTTCACCGTGCTAGCCAGGATGGTCTCGATCTCCTGACCTCGTGATCCGCCCGTCTCGGCCTCCCAAAGTGCTGGGATTACAGGCATGAGCCACCGCGTCCAGCC	chr19	5098520	5098840	deletion	320	+	chr19	4970381	4970381	55557796	4717815	7111509	0.663406	CCCATTGGCCTCTTTGGGTTTTGTTTGTTTGTTTGTTTTGAGATGGAGTCTTGCTCTGTCGCCCAGGCTGAAGTGCAGTGTCGTGATCTCCACTCACTGCAAGCTCCGCCTCCCGGGTTCACACCATTCTCCTGCCTCAGCCTCCTGAGTAGCTGGGACTACAGGCGCCCGCCACCACGCCCGGCTAATTTTTTGTATTTTTAGTAGAGACAGGGTTTCACCGTGCTAGCCAGGATGGTCTCGATCTCCTGACCTCGTGATCCGCCCGTCTCGGCCTCCCAAAGTGCTGGGATTACAGGCATGAGCCACCGCGTCCAGCC	chr19
	ASSV33141	intron_variant	uncertain	KDM4B	ENSG00000127663	protein_coding	chr19	5053816	5053816	deletion	159	+	chr19	5107806	5107965	55557796	4830048	7067728	0.683395	CGCTACCCCCCAGCAGCTCTCAGCACCAGCCCAGGCCAGCAGCTACCCCCCAGCAGTGCTCAGCACCAGCCCAGGCCAGCAGCTACCCCCCAGCAGTGCTCAGCACCAGCCCAGGCCAGCAGCTACCCCCCAGCAGCGCTCAGCACCAGCCCAGGCCAG	chr19	5107806	5108245	deletion	439	+	chr19	4981644	4981644	55557796	4713102	6870032	0.686038	CGCTACCCCCCAGCAGCTCTCAGCACCAGCCCAGGCCAGCAGCTACCCCCCAGCAGTGCTCAGCACCAGCCCAGGCCAGCAGCTACCCCCCAGCAGTGCTCAGCACCAGCCCAGGCCAGCAGCTACCCCCCAGCAGCGCTCAGCACCAGCCCAGGCCAGCAGCTACCCCCCAGCAGCGCTCAGCACCAGCCCAGGCCAGCAGCTACCCCCCAGCAGCGCTCAGCACCAGCCCAGGCCAGCAGCTACCCCCCAGCAGTGCTCAGCACCAGCCCAGGCCAGCAGCTACCCCCCAGCAGTGCTCAGCACCAGCCCAGGCCAGCAGCTACCCCCAAGCAGTGCTCAGCATCAGCCCAGGCCAGCAGCTACCCCCCAGCAGTGCTCAGCACCAGCCCAGGCCAG…	chr19	5107806	5108085	deletion	279	+	chr19	4979312	4979312	55557796	4717815	7111509	0.663406	CGCTACCCCCCAGCAGCTCTCAGCACCAGCCCAGGCCAGCAGCTACCCCCCAGCAGTGCTCAGCACCAGCCCAGGCCAGCAGCTACCCCCCAGCAGTGCTCAGCACCAGCCCAGGCCAGCAGCTACCCCCCAGCAGCGCTCAGCACCAGCCCAGGCCAGCAGCTACCCCCCAGCAGCGCTCAGCACCAGCCCAGGCCAGCAGCTACCCCCCAGCAGCGCTCAGCACCAGCCCAGGCCAGCAGCTACCCCCCAGCAGTGCTCAGCACCAGCCCAGGCCAG	chr19
	ASSV33142	intron_variant	uncertain	KDM4B	ENSG00000127663	protein_coding	chr19	5053835	5053835	deletion	280	+	chr19	5107985	5108265	55557796	4830048	7067728	0.683395	TCAGCACCAGCCCAGGCCAGCAGCTACCCCCCAGCAGCGCTCAGCACCAGCCCAGGCCAGCAGCTACCCCCCAGCAGTGCTCAGCACCAGCCCAGGCCAGCAGCTACCCCCCAGCAGTGCTCAGCACCAGCCCAGGCCAGCAGCTACCCCCAAGCAGTGCTCAGCATCAGCCCAGGCCAGCAGCTACCCCCCAGCAGTGCTCAGCACCAGCCCAGGCCAGCAGCTACCCCCCAGCAGTGCTCAGCATCAGCCCAGGCCAGCAGCTACCCCCCAGCAGCGC	chr19	5107806	5108245	deletion	439	+	chr19	4981644	4981644	55557796	4713102	6870032	0.686038	CGCTACCCCCCAGCAGCTCTCAGCACCAGCCCAGGCCAGCAGCTACCCCCCAGCAGTGCTCAGCACCAGCCCAGGCCAGCAGCTACCCCCCAGCAGTGCTCAGCACCAGCCCAGGCCAGCAGCTACCCCCCAGCAGCGCTCAGCACCAGCCCAGGCCAGCAGCTACCCCCCAGCAGCGCTCAGCACCAGCCCAGGCCAGCAGCTACCCCCCAGCAGCGCTCAGCACCAGCCCAGGCCAGCAGCTACCCCCCAGCAGTGCTCAGCACCAGCCCAGGCCAGCAGCTACCCCCCAGCAGTGCTCAGCACCAGCCCAGGCCAGCAGCTACCCCCAAGCAGTGCTCAGCATCAGCCCAGGCCAGCAGCTACCCCCCAGCAGTGCTCAGCACCAGCCCAGGCCAG…	chr19	5107806	5108085	deletion	279	+	chr19	4979312	4979312	55557796	4717815	7111509	0.663406	CGCTACCCCCCAGCAGCTCTCAGCACCAGCCCAGGCCAGCAGCTACCCCCCAGCAGTGCTCAGCACCAGCCCAGGCCAGCAGCTACCCCCCAGCAGTGCTCAGCACCAGCCCAGGCCAGCAGCTACCCCCCAGCAGCGCTCAGCACCAGCCCAGGCCAGCAGCTACCCCCCAGCAGCGCTCAGCACCAGCCCAGGCCAGCAGCTACCCCCCAGCAGCGCTCAGCACCAGCCCAGGCCAGCAGCTACCCCCCAGCAGTGCTCAGCACCAGCCCAGGCCAG	chr19
	ASSV33143	intron_variant	uncertain	KDM4B	ENSG00000127663	protein_coding	chr19	5062973	5062973	deletion	300	+	chr19	5117183	5117483	55557796	4830048	7067728	0.683395	TTTGGGCCGGGCGCAGTGGCTCAAGCCTGTAATCCCAGCACTTTGGGAGGCTGAGATGGGCGGATCACGAGGTCAGGAGATCAAGACCATCCTGGCTAACATGGTGAAACCCTGTCTCTACTAAAAAATACAAAAAACTAGGCGGGTGAGGTGGCGGGCGCCTGTAGTCCCAGCTACTCGGGAGGCTGAGGAAGGAGAATGGTGTGAACCCGGGAGGCAGAGCTTGCAGTGAGCTGAGATCCGGCCACTGCACTCCAGCCTGGGCGACAGAGCGAGACTCCATCTCAAAAAAAAAAAAGC	chr19	5117183	5117483	deletion	300	+	chr19	4990799	4990799	55557796	4713102	6870032	0.686038	TTTGGGCCGGGCGCAGTGGCTCAAGCCTGTAATCCCAGCACTTTGGGAGGCTGAGATGGGCGGATCACGAGGTCAGGAGATCAAGACCATCCTGGCTAACATGGTGAAACCCTGTCTCTACTAAAAAATACAAAAAACTAGGCGGGTGAGGTGGCGGGCGCCTGTAGTCCCAGCTACTCGGGAGGCTGAGGAAGGAGAATGGTGTGAACCCGGGAGGCAGAGCTTGCAGTGAGCTGAGATCCGGCCACTGCACTCCAGCCTGGGCGACAGAGCGAGACTCCATCTCAAAAAAAAAAAAGC	chr19	5117183	5117483	deletion	300	+	chr19	4988766	4988766	55557796	4717815	7111509	0.663406	TTTGGGCCGGGCGCAGTGGCTCAAGCCTGTAATCCCAGCACTTTGGGAGGCTGAGATGGGCGGATCACGAGGTCAGGAGATCAAGACCATCCTGGCTAACATGGTGAAACCCTGTCTCTACTAAAAAATACAAAAAACTAGGCGGGTGAGGTGGCGGGCGCCTGTAGTCCCAGCTACTCGGGAGGCTGAGGAAGGAGAATGGTGTGAACCCGGGAGGCAGAGCTTGCAGTGAGCTGAGATCCGGCCACTGCACTCCAGCCTGGGCGACAGAGCGAGACTCCATCTCAAAAAAAAAAAAGC	chr19
	ASSV33144	intron_variant	uncertain	KDM4B	ENSG00000127663	protein_coding	chr19	5089563	5089563	deletion	97	+	chr19	5141551	5141648	55557796	4830048	7067728	0.683395	CGTGGGGTGGTGGGTGGTGGGGTGGTGGGGTTGTGGGGTAGGTGGGGTGGTGGGGTGGTGGGGTGGTGGGTGGTGGTGGGGTGGTGGAGTGGTGGGG	chr19	5141551	5141648	deletion	97	+	chr19	5017546	5017546	55557796	4713102	6870032	0.686038	CGTGGGGTGGTGGGTGGTGGGGTGGTGGGGTTGTGGGGTAGGTGGGGTGGTGGGGTGGTGGGGTGGTGGGTGGTGGTGGGGTGGTGGAGTGGTGGGG	chr19	5141551	5141648	deletion	97	+	chr19	5014811	5014811	55557796	4717815	7111509	0.663406	CGTGGGGTGGTGGGTGGTGGGGTGGTGGGGTTGTGGGGTAGGTGGGGTGGTGGGGTGGTGGGGTGGTGGGTGGTGGTGGGGTGGTGGAGTGGTGGGG	chr19
	ASSV33145	intron_variant	uncertain	KDM4B	ENSG00000127663	protein_coding	chr19	5100483	5100710	insertion	227	+	chr19	5152242	5152242	55557796	4830048	7067728	0.683395	gtggtgcagtcatagctcactgcagcctcaaactcctaggctcaagtgatcctcctgcctcagcctcctgtgtagctcggactacaggtgtgtgccaccacactggctaattttttgtagagatggggtctcgccatgttgcccaggctagtcttgaactgacctcaagtgatcctctcgcctcggcctctcaaagtgctgggattaaggcgtgagccaccacactt	chr19	5152242	5152242	insertion	227	+	chr19	5028464	5028691	55557796	4713102	6870032	0.686038	GTGGTGCAGTCATAGCTCACTGCAGCCTCAAACTCCTAGGCTCAAGTGATCCTCCTGCCTCAGCCTCCTGTGTAGCTCGGACTACAGGTGTGTGCCACCACACTGGCTAATTTTTTGTAGAGATGGGGTCTCGCCATGTTGCCCAGGCTAGTCTTGAACTGACCTCAAGTGATCCTCTCGCCTCGGCCTCTCAAAGTGCTGGGATTAAGGCGTGAGCCACCACACTT	chr19	5152242	5152242	insertion	227	+	chr19	5025738	5025965	55557796	4717815	7111509	0.663406	gtggtgcagtcatagctcactgcagcctcaaactcctaggctcaagtgatcctcctgcctcagcctcctgtgtagctcggactacaggtgtgtgccaccacactggctgattttttgtagagatggggtctcgccatgttgcccaggctagtcttgaactgacctcaagtgatcctctcgcctcggcctctcaaagtgctgggattaaggcgtgagccaccacactt	chr19
	ASSV33146	intron_variant	uncertain	KDM4B	ENSG00000127663	protein_coding	chr19	5106040	5106040	deletion	56	+	chr19	5158083	5158139	55557796	4830048	7067728	0.683395	GTACTGAGCATGGCGGCCGCGCACGCCCCACCACCGGCTTCTGGGCCTCTGACTGC	chr19	5158083	5158139	deletion	56	+	chr19	5034020	5034020	55557796	4713102	6870032	0.686038	GTACTGAGCATGGCGGCCGCGCACGCCCCACCACCGGCTTCTGGGCCTCTGACTGC	chr19	5158083	5158139	deletion	56	+	chr19	5031281	5031281	55557796	4717815	7111509	0.663406	GTACTGAGCATGGCGGCCGCGCACGCCCCACCACCGGCTTCTGGGCCTCTGACTGC	chr19
	ASSV33147	intron_variant	uncertain	KDM4B	ENSG00000127663	protein_coding	chr19	5106045	5106045	deletion	114	+	chr19	5158144	5158258	55557796	4830048	7067728	0.683395	CCGGGAAGCAGCCCCACTCCAGGCATGGAGAGCCCTGGCCTCCTGCTCGGCCCCGCTCTGGGTCCTGTGCCCTCTGCCTCATCAGCCCAAGTTGGCCATGCACTGTGGGCATTC	chr19	5158144	5158258	deletion	114	+	chr19	5034025	5034025	55557796	4713102	6870032	0.686038	CCGGGAAGCAGCCCCACTCCAGGCATGGAGAGCCCTGGCCTCCTGCTCGGCCCCGCTCTGGGTCCTGTGCCCTCTGCCTCATCAGCCCAAGTTGGCCATGCACTGTGGGCATTC	chr19	5158144	5158258	deletion	114	+	chr19	5031286	5031286	55557796	4717815	7111509	0.663406	CCGGGAAGCAGCCCCACTCCAGGCATGGAGAGCCCTGGCCTCCTGCTCGGCCCCGCTCTGGGTCCTGTGCCCTCTGCCTCATCAGCCCAAGTTGGCCATGCACTGTGGGCATTC	chr19
	ASSV33148	intron_variant	uncertain	KDM4B	ENSG00000127663	protein_coding	chr19	5111293	5111293	deletion	52	+	chr19	5163444	5163496	55557796	4830048	7067728	0.683395	CTGCAGAGCCCCTGCCCTTCCGTGTCTGCGGTTGCTCCTTCGGTGTAAAGGT	chr19	5163444	5163496	deletion	52	+	chr19	5039272	5039272	55557796	4713102	6870032	0.686038	CTGCAGAGCCCCTGCCCTTCCGTGTCTGCGGTTGCTCCTTCGGTGTAAAGGT	chr19	5163444	5163496	deletion	52	+	chr19	5036545	5036545	55557796	4717815	7111509	0.663406	CTGCAGAGCCCCTGCCCTTCCGTGTCTGCGGTTGCTCCTTCGGTGTAAAGGT	chr19
	ASSV33149	intron_variant	uncertain	KDM4B	ENSG00000127663	protein_coding	chr19	5123972	5124022	insertion	50	+	chr19	5176087	5176087	55557796	4830048	7067728	0.683395	CCACAGGATGGGCTGGCAGGGGTGGGCTGGGCTTGGGCTGGggtccctgg	chr19	5176087	5176087	insertion	50	+	chr19	5051950	5052000	55557796	4713102	6870032	0.686038	CCACAGGATGGGCTGGCAGGGGTGGGCTGGGCTTGGGCTGGGGTCCCTGG	chr19	5176087	5176087	insertion	50	+	chr19	5049246	5049296	55557796	4717815	7111509	0.663406	CCACAGGATGGGCTGGCAGGGGTGGGCTGGGCTTGGGCTGGGgtccctgg	chr19
	ASSV33150	intron_variant	uncertain	KDM4B	ENSG00000127663	protein_coding	chr19	5127125	5127125	deletion	172	+	chr19	5179182	5179354	55557796	4830048	7067728	0.683395	GGTACTCAGCTGGCTGCCCTCAGGGGTCCTGGGCAGGTTCTCAGCTGGCTGCCCTCAGGGGCCTGGGCAGGTCCTCAGCTGGCTGCCCTCAGGGGCCTGGGCGGGTTCTCAGCTGGCTGCCCTCGGGGGGGCCTGGGCGGGTCCTCAGCTGGCTGCCCTTGGGGGCCTGGGT	chr19	5179182	5179354	deletion	172	+	chr19	5055101	5055101	55557796	4713102	6870032	0.686038	GGTACTCAGCTGGCTGCCCTCAGGGGTCCTGGGCAGGTTCTCAGCTGGCTGCCCTCAGGGGCCTGGGCAGGTCCTCAGCTGGCTGCCCTCAGGGGCCTGGGCGGGTTCTCAGCTGGCTGCCCTCGGGGGGGCCTGGGCGGGTCCTCAGCTGGCTGCCCTTGGGGGCCTGGGT	chr19	5179182	5179354	deletion	172	+	chr19	5052373	5052373	55557796	4717815	7111509	0.663406	GGTACTCAGCTGGCTGCCCTCAGGGGTCCTGGGCAGGTTCTCAGCTGGCTGCCCTCAGGGGCCTGGGCAGGTCCTCAGCTGGCTGCCCTCAGGGGCCTGGGCGGGTTCTCAGCTGGCTGCCCTCGGGGGGGCCTGGGCGGGTCCTCAGCTGGCTGCCCTTGGGGGCCTGGGT	chr19
	ASSV35343	upstream_gene_variant	uncertain	FGF21	ENSG00000105550	protein_coding	chr19	48755217	48755217	deletion	442	+	chr19	45134033	45134475	55557796	3569473	5463715	0.653305	CCCCAGCCCCTCCTCCCTCAGACCCAGAAGTCCAGGCCCCCAGCCCCTCCTCCCTCAGACCCAGGAGTCCAGGCCCCCAGCCCCTCCTCCCTCAGACCCAGAAGTCCAGGCCCCAGCCTCTCCTCCCTCAGATCCAGGAGTCCAGGCCCCTAGCCCCTCCTCCCTCAGACCCAGGAGTCCAGGCCCCCAGCCCCTCCTCCCTCAGACCCAGGAGTCCAGGCCCCAGCCCCTCCTCCCTCAGACCTAGGAGTCCAGGCCCCCAGCCTCTCCTCCCTCAGACCTAGGAGTCCAGGCCCCCAGCCTCTCCTCCCTCAGACCTAGGAGTCCAGGCTCCCAGCCCCTCCTCCCTCAGACCCAGGAGTCCAGACCCACAGGCCCTCCTCCCTCAGACCCAGGAGC…	chr19	45134033	45134475	deletion	442	+	chr19	46064759	46064759	55557796	3557543	5403573	0.658369	CCCCAGCCCCTCCTCCCTCAGACCCAGAAGTCCAGGCCCCCAGCCCCTCCTCCCTCAGACCCAGGAGTCCAGGCCCCCAGCCCCTCCTCCCTCAGACCCAGAAGTCCAGGCCCCAGCCTCTCCTCCCTCAGATCCAGGAGTCCAGGCCCCTAGCCCCTCCTCCCTCAGACCCAGGAGTCCAGGCCCCCAGCCCCTCCTCCCTCAGACCCAGGAGTCCAGGCCCCAGCCCCTCCTCCCTCAGACCTAGGAGTCCAGGCCCCCAGCCTCTCCTCCCTCAGACCTAGGAGTCCAGGCCCCCAGCCTCTCCTCCCTCAGACCTAGGAGTCCAGGCTCCCAGCCCCTCCTCCCTCAGACCCAGGAGTCCAGACCCACAGGCCCTCCTCCCTCAGACCCAGGAGC…	chr19	45134033	45134475	deletion	442	+	chr19	46681808	46681808	55557796	1970534	3081766	0.639417	CCCCAGCCCCTCCTCCCTCAGACCCAGAAGTCCAGGCCCCCAGCCCCTCCTCCCTCAGACCCAGGAGTCCAGGCCCCCAGCCCCTCCTCCCTCAGACCCAGAAGTCCAGGCCCCAGCCTCTCCTCCCTCAGATCCAGGAGTCCAGGCCCCTAGCCCCTCCTCCCTCAGACCCAGGAGTCCAGGCCCCCAGCCCCTCCTCCCTCAGACCCAGGAGTCCAGGCCCCAGCCCCTCCTCCCTCAGACCTAGGAGTCCAGGCCCCCAGCCTCTCCTCCCTCAGACCTAGGAGTCCAGGCCCCCAGCCTCTCCTCCCTCAGACCTAGGAGTCCAGGCTCCCAGCCCCTCCTCCCTCAGACCCAGGAGTCCAGACCCACAGGCCCTCCTCCCTCAGACCCAGGAGC…	chr19
	ASSV35344	downstream_gene_variant	uncertain	FGF21	ENSG00000105550	protein_coding	chr19	48759762	48759762	deletion	142	+	chr19	45140557	45140699	55557796	3569473	5463715	0.653305	GGCTAATTTTTGTATCTTTTATAGACACAGGGTTTCACCATGTTGGCCAGGATGATCTCGATCTCTTGACCTCGTGATCCGCCTGCCTCAGCCTGCCAAAGAGCTATGATTACAGGTGTCAGCCACTGCACCCAGCCAGTTT	chr19	45140557	45140699	deletion	142	+	chr19	46069789	46069789	55557796	3557543	5403573	0.658369	GGCTAATTTTTGTATCTTTTATAGACACAGGGTTTCACCATGTTGGCCAGGATGATCTCGATCTCTTGACCTCGTGATCCGCCTGCCTCAGCCTGCCAAAGAGCTATGATTACAGGTGTCAGCCACTGCACCCAGCCAGTTT	chr19	45140557	45140695	deletion	138	+	chr19	46686929	46686929	55557796	1970534	3081766	0.639417	GGCTAATTTTTGTATCTTTTATAGACACAGGGTTTCACCATGTTGGCCAGGATGATCTCGATCTCTTGACCTCGTGATCCGCCTGCCTCAGCCTGCCAAAGAGCTATGATTACAGGTGTCAGCCACTGCACCCAGCCA	chr19
			*: GASSVs
[truncated: 27 more columns]
