# Supplementary material for: Long-read assembly of the Chinese rhesus macaque genome and identification of ape-specific structural variants
Source: Nat Commun. 2019 Sep 17;10:4233. doi: 10.1038/s41467-019-12174-w (PMC6749001; doi:10.1038/s41467-019-12174-w)
Supplement: Supplementary file 14 — Supplementary Data 10 [file 41467_2019_12174_MOESM14_ESM.xlsx]

## Sheet: Sheet1
Supplementary Data 10. All primers used in this study.
ID	Name*	Primer sequences
1	ASSV35445-RMS-416-F	CTCACCAAGGACACCGTGG
2	ASSV35445-RMS-416-R	GACAGCAGCAGATGGGTCA
3	ASSV35445-V38-100-F	CTCACCAAGGACACTGTGGTTC
4	ASSV35445-V38-100-R	GACAGCAGCAGGTGGGTTA
5	ASSV35445-CCP-100-F	TCTCAGCAAGGACACTGTGGTT
6	ASSV35445-CCP-100-R	GACAGCAGCAGGTGGGTCA
7	ASSV35445-ASM-414-F	GCCGCAGCTCTTCCAGC
8	ASSV35445-ASM-414-R	ACGTCTGCAGTAGGGAGGGT
9	ASSV35445-GN3-144-F	TCATCAAACTGGACAGCAGCA
10	ASSV35445-GN3-144-R	GTTCGGCCTCACCAAGGAC
11	ASSV12855-GN3-462-F	CCCCCCGTGACCCAC
12	ASSV12855-GN3-462-R	GGCAGCACTGGGCAAAG
13	ASSV30485-GN3-225-F	ATTACTTCATCTGCATTGCATCC
14	ASSV30485-GN3-225-R	CAGAACAGGTTTCTCATGGTCC
15	ASSV35158-RMS-1342-F	GTGGCTGCTCTGGGATTCTTT
16	ASSV35158-RMS-1342-R	AGTCGGATGGCGTAGGGG
17	ASSV35158-V38-100-F	TCCCTCCATCCTCCACCTC
18	ASSV35158-V38-100-R	GGGAACTGGAGCTGGAAGTC
19	ASSV35158-CCP-100-F	GCAGCTCCATGTGCAAGAAG
20	ASSV35158-CCP-100-R	GGATGTCATCTTCCAGGAAGTCTAG
21	ASSV35158-ASM-1419-F	TCTGAAGCATTCCAGGCATC
22	ASSV35158-ASM-1419-R	GTCACCACGCCCAGCTAAGT
23	ASSV35158-GN3-1179-F	ACGACTACAGGTACCCGCCA
24	ASSV35158-GN3-1179-R	ACGACTACAGGTACCCGCCA
25	ASSV18689-RMS-100-F	GATTACAGTTGCCTGCCACCA
26	ASSV18689-RMS-100-R	TTACATACCCAGATCATCACATCTTAG
27	ASSV18689-V38-295-F	CCACCACACCCAGCTAATATTTT
28	ASSV18689-V38-295-R	TTACTCTCACGCACACTTCTTACATA
29	ASSV18689-CCP-295-F	CCACCACACCCAGCTAATATTTT
30	ASSV18689-CCP-295-R	ATTACTCTCACGCACACTTCTTACATA
31	ASSV18689-ASM-100-F	CCTTTCTGAGTCAAGTAAGATACTGC
32	ASSV18689-ASM-100-R	CCCACCTCAGCCTCCTAAAG
33	ASSV18689-GN3-310-F	GGATTACAGTTGCCTGCCAC
34	ASSV18689-GN3-310-R	TTACTCTCACACACACTTCTTACATACC
35	ASSV20142-RMS-427-F	CTCACACTTGATTTATATGCAGCTT
36	ASSV20142-RMS-427-R	GGTACTCTTCGGTAGAAAGTTCTCTG
37	ASSV20142-V38-100-F	TTTACCCGCAGCTTTTTAGAC
38	ASSV20142-V38-100-R	CTAGAAGGGCTGGTGCTCTTT
39	ASSV20142-CCP-100-F	CGCATTCTTTTTAGACGCACA
40	ASSV20142-CCP-100-R	ACAATCTAGAAGGGCTGGTACTCT
41	ASSV20142-ASM-104-F	CAGCAAAGTCTGCCTAGATTC
42	ASSV20142-ASM-104-R	TCTCCTGGAGACGTTTTTGT
43	ASSV20142-GN3-104-F	ACTTTTTAGAGGCACAGCCACC
44	ASSV20142-GN3-104-R	AATGCTACACAATCTAGAAGGGC
45	ASSV20385-RMS-100-F	GATGACAAGCATGAGCCAAT
46	ASSV20385-RMS-100-R	AATTTGATAAATCCATGACACAGA
47	ASSV20385-V38-200-F	GATTACAAGCATGAGCCACTGC
48	ASSV20385-V38-200-R	TCAATTTAATGATACCATGACACAGA
49	ASSV20385-CCP-200-F	GTGGGATTACAAGCATGAGC
50	ASSV20385-CCP-200-R	ATTTAATAATACCATGACACAGATATACA
51	ASSV20385-ASM-105-F	GCAGCCAAAGAAAAACAATT
52	ASSV20385-ASM-105-R	TTCTAACTTTCTCAGGATCAACA
53	ASSV20385-GN3-106-F	GCAAGTGATGCTACTGTTGGTC
54	ASSV20385-GN3-106-R	CAATTTAATAATACCATGACACAGA
55	ASSV35466-RMS-166-F	AGGACCGAACGGGACATTG
56	ASSV35466-RMS-166-R	TCTTCTGGTTTGGGAGTTGCTT
57	ASSV35466-V38-100-F	GACATTGCAGCTCCAGTGG
58	ASSV35466-V38-100-R	TCTTTGGTTTCTCGGCTCTTCT
59	ASSV35466-CCP-100-F	ACATTGCAGCTCCAGTGGG
60	ASSV35466-CCP-100-R	TTCTTTGGTTTCTCGGCTCTT
61	ASSV35466-ASM-173-F	GGTTAGGGTAAGGAGGGGCA
62	ASSV35466-ASM-173-R	GCTAGGCAGGTCCCACTGG
63	ASSV35466-GN3-100-F	TCTGGTTCGGGGCTTGCT
64	ASSV35466-GN3-100-R	GTCTGAGGACTGGATGGGATAT
65	ASSV27648-RMS-404-F	CTGGAGACTGTAGGTGCTGGA
66	ASSV27648-RMS-404-R	AACAGGCAGATGTTCCTATTAAAA
67	ASSV27648-V38-100-F	GGTGCTGGAGGGGAGAGG
68	ASSV27648-V38-100-R	AAGTCCCAAAGAACAGGCAGA
69	ASSV27648-CCP-100-F	GGTGCTGGTGGGGAGAGG
70	ASSV27648-CCP-100-R	AAGTCCCAAAGAACAGGCAGA
71	ASSV27648-ASM-403-F	CATCTAATGGATAATGTTAAAATCAT
72	ASSV27648-ASM-403-R	AAGACAGGCTTTTTTTTCCA
73	ASSV27648-GN3-419-F	ATTCCCAGCATTGCCTGAAG
74	ASSV27648-GN3-419-R	CCAGAGGTGCCTGGTCTTGA
75	ASSV27649-RMS-731-F	CTGCCTGTTCTTTGGGACTTG
76	ASSV27649-RMS-731-R	CTTAAAACAACTGCTTTTGCCA
77	ASSV27649-V38-100-F	TAGGCTGATCTTTTAATAAGAACATCT
78	ASSV27649-V38-100-R	GCTCATCGGAGTTTATACTTATTTCT
79	ASSV27649-CCP-100-F	TAGGCTGATCTTTTAATAAGAACATCT
80	ASSV27649-CCP-100-R	GCTCATCGGAGTTTATACTTATTTCT
81	ASSV27649-ASM-719-F	ATGGCTCATCAGAGTTTATACTTATT
82	ASSV27649-ASM-719-R	TAAAGTGCCAGGACAACTGG
83	ASSV27649-GN3-729-F	TAAAAAAACTGCTTTTGCCATG
84	ASSV27649-GN3-729-R	TCTAACCTCTTCTCCCTACTCTGTC
85	ASSV28207-RMS-170-F	GGGAAGTGCTTCAGGACACG
86	ASSV28207-RMS-170-R	AAAGGCTCCTGGTTTTCTGG
87	ASSV28207-V38-100-F	CGTTTCCCCTGTAAAGATGC
88	ASSV28207-V38-100-R	CGTCCTGGTGTTCAGGCAAC
89	ASSV28207-CCP-100-F	CCCTGTAAAGATGCAGGTCG
90	ASSV28207-CCP-100-R	TCCTCTCGTCCTGGTGTTCA
91	ASSV28207-ASM-170-F	AAAGCATACCTGTTGCACAA
92	ASSV28207-ASM-170-R	GCCTCAATCTCCTCATCACTT
93	ASSV28207-GN3-187-F	ACACGCTGTTAAGTGGAAAAAGC
94	ASSV28207-GN3-187-R	GTCACTCGCACCCCCTCC
95	ASSV34905-RMS-100-F	GCCAATGTCCAAAACAAAATC
96	ASSV34905-RMS-100-R	TGAAACAGCCCAGGCCCTAC
97	ASSV34905-V38-6542-F	ACCCAGGTAGTAAGAAGCTCAGA
98	ASSV34905-V38-6542-R	CCTAGATGGGGACTGAAACAG
99	ASSV34905-CCP-6609-F	TTGTTGTCATTAAAAAAAAGTGGG
100	ASSV34905-CCP-6609-R	ACCAGGGTCTGATCCTGCCT
101	ASSV34905-ASM-100-F	TGGTTGCTCTGTACCTTGAG
102	ASSV34905-ASM-100-R	ACAAACAGCCTGACTCCTTC
103	ASSV34905-GN3-116-F	TCCCCAGTGTTAAGCTCTACT
104	ASSV34905-GN3-116-R	GTCTGATCCTGCCTAGATGG
105	ASSV35362-RMS-385-F	GACCCCGAGATTCCCCTAAA
106	ASSV35362-RMS-385-R	TAGGTGACAGTGCAAGACTCAATT
107	ASSV35362-V38-100-F	CGGACCCTGAGACTCCCCT
108	ASSV35362-V38-100-R	GTGACAGCCCAAGACTCCAAC
109	ASSV35362-CCP-100-F	CAGACCCTGAGACTCCCCTAAA
110	ASSV35362-CCP-100-R	GTGACAGCCCAAGACTCCAAC
111	ASSV35362-ASM-454-F	TGCAGAGGCGGCTCAAG
112	ASSV35362-ASM-454-R	TGGGGGCAGACATGGGG
113	ASSV35362-GN3-158-F	CCTGAGACTCCCCTAAAGGC
114	ASSV35362-GN3-158-R	AGAATCACCTGAACTCGGGTG
115	ASSV35393-RMS-437-F	TCCCAGAAGTCCCGCTAGTA
116	ASSV35393-RMS-437-R	AGGCAGCACATGAGGTGATT
117	ASSV35393-V38-100-F	TTTGGCTTTTCCTAGAAGTCC
118	ASSV35393-V38-100-R	AGGTGATTTCCTGTGGGGCT
119	ASSV35393-CCP-100-F	TGGCTTTTCCTAGAAGTCCC
120	ASSV35393-CCP-100-R	CATGAGGTGATTTCCTGTGG
121	ASSV35393-ASM-432-F	TGCAGTGGTCACGCTTGTAA
122	ASSV35393-ASM-432-R	GTGGGTGGGACACAGCACAT
123	ASSV35393-GN3-436-F	CTCCAGCCTCGGTGACATCT
124	ASSV35393-GN3-436-R	TGAGATGGAAGCAGACATTACTA
125	ASSV12851-RMS-403-F	GCTGTTCAGGATTCGGATTC
126	ASSV12851-RMS-403-R	ACAAAGATCAGTCTGCGTGTG
127	ASSV12851-V38-100-F	AAAGATCAGTTTGCGTGTGG
128	ASSV12851-V38-100-R	CTGTTCAGGGTTCGGATTCC
129	ASSV12851-CCP-100-F	AAAGATCAGTTTGCGTGTGG
130	ASSV12851-CCP-100-R	CTGTTCAGGGTTCGGATTCC
131	ASSV12851-ASM-333-F	AATGGCCCGATCTCCACTC
132	ASSV12851-ASM-333-R	GAGGCAGAGGTTGCAATGAG
133	ASSV12851-GN3-394-F	TTCGGATTCCTGAAGGCTTC
134	ASSV12851-GN3-394-R	GCAAGACAGAATTCACCTTTTAG
135	ASSV12834-RMS-664-F	GAATGACTGGAATGATTCTCCTACC
136	ASSV12834-RMS-664-R	GGCCTAATGGGAGCCCC
137	ASSV12834-V38-100-F	TCAGCACGAAAGGGCTAAC
138	ASSV12834-V38-100-R	GGAATGATTCTCCTACCTGCATGA
139	ASSV12834-CCP-100-F	CAGCACGAAAGGGCTAACG
140	ASSV12834-CCP-100-R	GGAATGATTCTCCTACCTGCATG
141	ASSV12834-ASM-650-F	TCTGGGTGCTGTCTGGGGT
142	ASSV12834-ASM-650-R	GCAAAGACCACGGACTTGGA
143	ASSV12834-GN3-119-F	GAGAGAATGACTGGAATGATTCTC
144	ASSV12834-GN3-119-R	GGGTGTCAGCACGAAAGG
145	ASSV12730-RMS-637-F	GGATGAGCCCCTGCCCT
146	ASSV12730-RMS-637-R	GTGAACTCCTCCCTCGGC
147	ASSV12730-V38-100-F	AGCTTCCTGCAGAGCGTGA
148	ASSV12730-V38-100-R	CTGTGTCCCCGACTCTTCC
149	ASSV12730-CCP-100-F	TAGCCGGACCCCAGCTTC
150	ASSV12730-CCP-100-R	CTCTCCCTCCAGCACGAGC
151	ASSV12730-ASM-634-F	CTGGAGTGCAATGGCGAAAT
152	ASSV12730-ASM-634-R	ACTTCCTGAAGGATGAGTCCCT
153	ASSV12730-GN3-371-F	TGTCCCCGACTCTCCCTC
154	ASSV12730-GN3-371-R	TGTGCCCGGCCTAAAATTTTC
155	ASSV12712-RMS-176-F	GAGACACACAGGAGCACTGGC
156	ASSV12712-RMS-176-R	TGTCCAGTTCCCCCGCTT
157	ASSV12712-V38-100-F	GAAGCTGTCGAATCTCCTCCC
158	ASSV12712-V38-100-R	TCAGAGGAAGTGAGCATAACTGA
159	ASSV12712-CCP-100-F	ATCTCCTCCCTCTGTCCAGTCC
160	ASSV12712-CCP-100-R	GAAGCGAGCGTAACTGAAACG
161	ASSV12712-ASM-191-F	CAGGGTGCTATGGAAGTTGTC
162	ASSV12712-ASM-191-R	GTCGAGGAGGAGCTGCCTC
163	ASSV12712-GN3-108-F	AGACACACAGGAGCCTTGG
164	ASSV12712-GN3-108-R	CTCGTCCCTCTGTCCAGTCC
165	ASSV12614-RMS-441-F	CCTGGAGCGAGACAACCTGA
166	ASSV12614-RMS-441-R	GGCCTCTGGTGGCTGCT
167	ASSV12614-V38-100-F	CTCTGGTGGCTGCTGGATG
168	ASSV12614-V38-100-R	GGCCCTCCTGAGGTGAGAC
169	ASSV12614-CCP-100-F	CCCTCTGGTGGCTGCTG
170	ASSV12614-CCP-100-R	CCCTCCTGGGGTGAGACAG
171	ASSV12614-ASM-100-F	GTCCCCTCCTGGGTGGTC
172	ASSV12614-ASM-100-R	CCCACCAGCAGGCACTAATT
173	ASSV12614-GN3-448-F	CCACCAGCAGGCAGAATCA
174	ASSV12614-GN3-448-R	GAGGGGCGACTGTCCTCC
175	ASSV08538-RMS-100-F	TACTCCATGAGGGCCTGTAA
176	ASSV08538-RMS-100-R	CCCCACTTAGAATAGTATCCAGC
177	ASSV08538-V38-246-F	CATGAGGGGCCTTTAACAAT
178	ASSV08538-V38-246-R	AACCCACTTAGGACAGTATCCAG
179	ASSV08538-CCP-236-F	CATGAGGGGCCTTTACCAAT
180	ASSV08538-CCP-236-R	AACCCACTTAGGACAGTATCCAG
181	ASSV08538-ASM-100-F	TTAAGTAATTTTGGAGGTCAAATGTC
182	ASSV08538-ASM-100-R	AAAGGCCCCTCATGGAGTAA
183	ASSV08538-GN3-508-F	TTTGATCTTTTGGGCCTGAG
184	ASSV08538-GN3-508-R	CTCGCACCTGTAATCTCAGC
185	ASSV01437-RMS-234-F	GGGACACCGTCTCAAAAAAA
186	ASSV01437-RMS-234-R	GGGTTTACGCCATTCTCCTG
187	ASSV01437-V38-100-F	GGACATGGTGGCTCACATCT
188	ASSV01437-V38-100-R	GCAATCTCCCCTCTCTGCAA
189	ASSV01437-CCP-100-F	AGCTGAGATCGTGCCACTGC
190	ASSV01437-CCP-100-R	CCAGCCTGGGGAGATAAATTA
191	ASSV01437-ASM-209-F	AATCCCAGCACTTTGGAAGG
192	ASSV01437-ASM-209-R	TTGGCTCACCGCAGCCT
193	ASSV01437-GN3-159-F	CTCCCAGGTTTGCACCATTC
194	ASSV01437-GN3-159-R	GGGTGGATCACGAGGTCAG
195	ASSV03447-RMS-100-F	TTGGAAAGTGGGCTGGGGCA
196	ASSV03447-RMS-100-R	TGAAGGAGGCGAGGGGGAAA
197	ASSV03447-V38-1535-F	ATGGGGAAAGGCTTTGTTCTC
198	ASSV03447-V38-1535-R	GGCATGTTCTGGGCTAAATCTG
199	ASSV03447-CCP-1404-F	CTGTAGGAACTGCCTTTCTTCTG
200	ASSV03447-CCP-1404-R	TGATCATTGGTCTTGGATTGG
201	ASSV03447-ASM-100-F	GACCACCCTGATCATTCATC
202	ASSV03447-ASM-100-R	TGCCTTTCTTCTGAGTGTCC
203	ASSV03447-GN3-137-F	GCATGTTCTGGGCTAAATCT
204	ASSV03447-GN3-137-R	CAACAACCAGGCATATACACTT
205	ASSV14231-RMS-100-F	AGCCCTGGTTTGAATGTATC
206	ASSV14231-RMS-100-R	TTGCCTGTCACGCCACGTAA
207	ASSV14231-V38-678-F	CAGACTGGCAACAAAAGGTG
208	ASSV14231-V38-678-R	CAGAACCCTGAGTCTCTGACT
209	ASSV14231-CCP-695-F	CAGACTGGCAACAAAAGGTG
210	ASSV14231-CCP-695-R	CAGAACCCTGAGTCTCTGACT
211	ASSV14231-ASM-100-F	GTCTAGTGAGCTTGGCCTGT
212	ASSV14231-ASM-100-R	CTCTAGCCCTGCTTCACACG
213	ASSV14231-GN3-683-F	CGCCACGTAAACATGATAAC
214	ASSV14231-GN3-683-R	CTCTAGCCCTGGTTCGAATG
215	ASSV03066-RMS-100-F	CAGATAAAAGACATTAAACAGG
216	ASSV03066-RMS-100-R	TTACATTTTCCAGGATTCTG
217	ASSV03066-V38-3176-F	CATTTTCCAGGATTTTATTC
218	ASSV03066-V38-3176-R	TGCAGATAAAAGACATTAAAC
219	ASSV03066-CCP-3035-F	AACTTACATTTTCCAGGATTTTATT
220	ASSV03066-CCP-3035-R	TAAAAGACATTAAACAGATAAAAGA
221	ASSV03066-ASM-100-F	GATAAAAGACATTAAACGGAT
222	ASSV03066-ASM-100-R	ACTTACGTGTTCCAGGATTT
223	ASSV03066-GN3-100-F	CATACCGTCTGGTCCGTGCG
224	ASSV03066-GN3-100-R	GCAACTTACATTTTCCAGGATTTTG
225	ASSV12855-RMS-510-F	ATACCTAGGGGGCACCCTCCC
226	ASSV12855-RMS-510-R	GCCCAACTCGGCCTCAATGG
227	ASSV12855-V38-100-F	TCAATGGCCACAGCCTCCTTC
228	ASSV12855-V38-100-R	TGAGCCCCCGATCCCTACCTA
229	ASSV12855-CCP-100-F	TCAATGGCCACAGCCTCCTTC
230	ASSV12855-CCP-100-R	TGAGCCCCCGATCCCTACCTA
231	ASSV12855-ASM-470-F	TACACCAAGAGTCCCCCGTG
232	ASSV12855-ASM-470-R	GGCAGCACCAGGCAAAGAGG
233	ASSV30485-RMS-225-F	GGTCTATTCTGGGTGACTACTT
234	ASSV30485-RMS-225-R	GGTCCTAACCATCCATTTCC
235	ASSV30485-V38-100-F	GAAGGGGAAAGAACCAAAGT
236	ASSV30485-V38-100-R	ATCAAACTCTCATATAAATAGTGTTACAG
237	ASSV30485-CCP-100-F	ATTACTTCATCTGCATTGCA
238	ASSV30485-CCP-100-R	GAACAGGTTTCTCATGGTCC
239	ASSV30485-ASM-210-F	GTGGTCTATACTGGGTGACTACT
240	ASSV30485-ASM-210-R	TTCCATTTCCCCTTCTTCCT
241	ASSV30485-GN3-171-F	TACTGGGTGATTACTTCATCTG
242	ASSV30485-GN3-171-R	GAAATTCCATTTCTGAGCATA
243	ASSV33282-RMS-417-F	ATGTCAAAGGGAACTGGAAA
244	ASSV33282-RMS-417-R	ATCCCAGTGTATGTCAAAGACA
245	ASSV33282-V38-100-F	ATATCAAAGGGAACTGGAAA
246	ASSV33282-V38-100-R	ATCCCAGTGTATGTCAAAGACA
247	ASSV33282-CCP-100-F	TGTCCAGTGTAAGTTTATTCA
248	ASSV33282-CCP-100-R	GAAAAGACTCACTGGAGAGA
249	ASSV33282-ASM-417-F	GCTTCATCATTGTTTAGATTCA
250	ASSV33282-ASM-417-R	TTTGATTACCCCAGTGTATGT
251	ASSV33282-GN3-100-F	GCCGAATAAATGCAAGGTAT
252	ASSV33282-GN3-100-R	TGTTTACAACCATATTGTTTCTC
253	ASSV02183-RMS-100-F	GGGATAGCCTACTGGATGGAG
254	ASSV02183-RMS-100-R	CCCAGCCAAAGGAACTTCC
255	ASSV02183-V38-240-F	TGGGTGGAGTGGGACTAGAGG
256	ASSV02183-V38-240-R	CCCAACCAAAGGAGCTTCCT
257	ASSV02183-CCP-242-F	GGGGCGGGAACCCTCTTTGA
258	ASSV02183-CCP-242-R	TTTCTGGAAGTCTTTCCTAATGG
259	ASSV02183-ASM-100-F	GCCACAGCAGTGACCATCG
260	ASSV02183-ASM-100-R	TGGGGTTCCAGGCTCAGC
261	ASSV02183-GN3-100-F	GGCGGGAACCCTCTTTGA
262	ASSV02183-GN3-100-R	TGTCTTTCCTGGAAGTCTTTCCTA
263	ASSV07473-RMS-231-F	GTTTACTTTCCTCTACAAGATG
264	ASSV07473-RMS-231-R	GAGGAAGAAAAGTATTCACAAT
265	ASSV07473-V38-100-F	GGTTTTACTAAGATTATGTTTTGAG
266	ASSV07473-V38-100-R	CATCCTTTTTGAAGTCTGGC
267	ASSV07473-CCP-100-F	TGTTTTGAGTCAAGAGCCGC
268	ASSV07473-CCP-100-R	CAAAATTGGAAGGTGCCATC
269	ASSV07473-ASM-231-F	GTTTACTTTCCTCTACAAGATG
270	ASSV07473-ASM-231-R	GAGGAAGAAAAGTATTCACAAT
271	ASSV07473-GN3-100-F	ATTATGTTTTGAGTCAAGAGCCAT
272	ASSV07473-GN3-100-R	ATTGGAAGGTGCCATCCTTT
273	ASSV07473-ms-247-F	TTATTTTTCAAGTCACAAGCCC
274	ASSV07473-ms-247-R	CAGTGCACAGCTTTCCAAAA
275	ASSV4435-RM8-403-F	AACCAGACTGTATCATCACTTC
276	ASSV4435-RM8-403-R	ACTTCTCTCCCAGGGTACAA
277	ASSV36000-RMS-578-F	AGTAGGCTGTGCTATTCACT
278	ASSV36000-RMS-578-R	TGTTCTCCTCAAAAACTCTA
279	ASSV36000-V38-100-F	CACTTTAAAAAACCCAGGAGTCATC
280	ASSV36000-V38-100-R	CAGGGCCATGCTCTCCTC
281	ASSV36000-CCP-100-F	TTTACAAAACCCAGGAGTCATCAA
282	ASSV36000-CCP-100-R	GGGCAGGGCCATGCTCTC
283	ASSV36000-ASM-578-F	AGTAGGCTGTGCTATTCACT
284	ASSV36000-ASM-578-R	TGTTCTCCTCAAAAACTCTA
285	ASSV36000-GN3-100-F	AACCCAGGAGTCATCAAGTG
286	ASSV36000-GN3-100-R	TGAAATCAAGGTGTGGGCAG
287	ASSV36000-ms-573-F	GGGAATGGAAATGTACAGAT
288	ASSV36000-ms-573-R	GAGGTGGTGAAAGAATGTAGTC
289	ASSV11908-RMS-367-F	AGAAAGAGGGGTGTGTGCTT
290	ASSV11908-RMS-367-R	CCCTTACGTAGCCATGACAA
291	ASSV11908-V38-100-F	TGTGTGCTCATTTTAATCCCAT
292	ASSV11908-V38-100-R	CAAGCCCTTATGTAGCCATG
293	ASSV11908-CCP-100-F	AAAAAGCAGTAGCGAAAGCT
294	ASSV11908-CCP-100-R	ATGAAACGAACAAAAAGAGC
295	ASSV11908-ASM-233-F	CCCATCTCAAACTTTTGTTT
296	ASSV11908-ASM-233-R	TGGTTATACCCATACTGTAGAATAT
297	ASSV11908-GN3-100-F	AAAAAAGCAGTAGCGAAAGC
298	ASSV11908-GN3-100-R	TGAAACGAACAAAAAGAGCTC
299	ASSV20804-RMS-410-F	ATGGGGCTGAGTTCTAATCCC
300	ASSV20804-RMS-410-R	GTAGTTTGGGCCTATTTCGTAAAT
301	ASSV20804-V38-100-F	AAATATCTGCAGGAGCTGCATAGG
302	ASSV20804-V38-100-R	GCTCAGAGAGGAAACGTTCCCT
303	ASSV20804-CCP-100-F	GGGGCTGAGTTCTAATCCCA
304	ASSV20804-CCP-100-R	TGTAGTTTGGACCTATTTCATAAATGG
305	ASSV20804-ASM-415-F	ATTATCTTTCAATCCCTGCT
306	ASSV20804-ASM-415-R	TGTGTTTATCTCAAGTATGTTTC
307	ASSV20804-GN3-100-F	CTGGAAAATACCTGCCGAGCT
308	ASSV20804-GN3-100-R	AGACAGGAAACGTTCCCTCTCTAA
309	ASSV34584-RMS-198-F	TGAGGTTAGAGGTGGAGTGC
310	ASSV34584-RMS-198-R	AATAACTTGGGCCTCTGACC
311	ASSV34584-V38-100-F	TAAAGAATATAAGGAAATAAACACTCAGG
312	ASSV34584-V38-100-R	GCCACCTCCTCCGAGAAGTC
313	ASSV34584-CCP-100-F	GTTAGATGTGGAATGCAGGGG
314	ASSV34584-CCP-100-R	GGACCAATAACTTGGGCCTCT
315	ASSV34584-ASM-210-F	CAAGGGTACATGTGGAGTGCA
316	ASSV34584-ASM-210-R	AATAACTTAGACCTCAGTCCCTCATA
317	ASSV34584-GN3-201-F	GCTGGAGACTGAAGTTTGCTCA
318	ASSV34584-GN3-201-R	CAGGAGACCACCTTGGGACT
319	ASSV11906-RMS-1413-F	TAGAAATAAATAAGGAAACTTCTTACACC
320	ASSV11906-RMS-1413-R	TCGGCCTCCCAAAGTGCT
321	ASSV11906-V38-100-F	GAAACTTCTTACCCCTTAAAAA
322	ASSV11906-V38-100-R	GGCTCAAGCAATCCTACCTC
323	ASSV11906-CCP-100-F	GAAACTTCTTACCCCTTAAAAATG
324	ASSV11906-CCP-100-R	GGCTCAAGCAATCCTACCTC
325	ASSV11906-ASM-1407-F	AACAGAACAGCAGCCTCATAAAT
326	ASSV11906-ASM-1407-R	TCCTGCCTTGGCTTCCC
327	ASSV11906-GN3-1134-F	GCCTAAGCCTTCCAAAGTGC
328	ASSV11906-GN3-1134-R	CATGGCCAAAGACCTCATGT
329	ASSV30779-RMS-100-F	CTTTGAGAGCAGAAAACTTTCATAA
330	ASSV30779-RMS-100-R	CGGCATACCGTGGTGGAG
331	ASSV30779-V38-238-F	AAATAAGCCTTCAAACTAAATATATAT
332	ASSV30779-V38-238-R	TCCTGGGTTGTTGGTGCTT
333	ASSV30779-CCP-242-F	AGCAGAAAAGTTTCATAATTTATT
334	ASSV30779-CCP-242-R	CTGTTCAAATCGTCATACCG
335	ASSV30779-ASM-104-F	CTTCCGAACAGATCTTTGAG
336	ASSV30779-ASM-104-R	CGTGGTGGAGCCTGTTATAC
337	ASSV30779-GN3-112-F	CTTTGAGAGCAGAAAACTTTCGTA
338	ASSV30779-GN3-112-R	CAAATCGTCATACCGTGGTG
339	ASSV26507-RMS-883-F	TAGCTCCAGAGTGGCTGGAA
340	ASSV26507-RMS-883-R	CAAAGTGAGGCTCCGTCTCA
341	ASSV26507-V38-100-F	AGCACCATGCCCGGCTAATT
342	ASSV26507-V38-100-R	GCCGAGATTGCACCACTGCA
343	ASSV26507-CCP-100-F	TCTCAAGTGATTCTCCTGCCTT
344	ASSV26507-CCP-100-R	CTCCGCCTCAAAAAAAAAAA
345	ASSV26507-ASM-670-F	CACACCTGGCTAATTTTTGT
346	ASSV26507-ASM-670-R	TATGTAGGTGAGATTGAAGGAG
347	ASSV26507-GN3-100-F	GAATTACAAGCCCCAGCACC
348	ASSV26507-GN3-100-R	CACTCCAGCCTAAGCCACAG
349	ASSV07473-RMS-229-F	AGTGATTTTACTAAGATTATGTTTTGAGTC
350	ASSV07473-RMS-229-R	GTCCTTTTTGAAGTCTGGCTAAG
351	ASSV07473-V38-100-F	GGTTTTACTAAGATTATGTTTTGAG
352	ASSV07473-V38-100-R	CATCCTTTTTGAAGTCTGGC
353	ASSV07473-CCP-100-F	TGTTTTGAGTCAAGAGCCGC
354	ASSV07473-CCP-100-R	CAAAATTGGAAGGTGCCATC
355	ASSV07473-ASM-205-F	ATCTTCCCACACCAAGTCTTAC
356	ASSV07473-ASM-205-R	AAGTTTTACTGCCATATCAAACC
357	ASSV07473-GN3-100-F	ATTATGTTTTGAGTCAAGAGCCAT
358	ASSV07473-GN3-100-R	ATTGGAAGGTGCCATCCTTT
359	ASSV26506-RMS-420-F	GGTCCAGACCAGGAACAATT
360	ASSV26506-RMS-420-R	CAGATGTGAACCACCATGCC
361	ASSV26506-V38-100-F	TGAAGAAATAGAACACTGGCCG
362	ASSV26506-V38-100-R	TCTCAAACTCCTGACCTTGGG
363	ASSV26506-CCP-100-F	CAAAGTATAAAGATCTGTGTAACCA
364	ASSV26506-CCP-100-R	CTCCCAAAGTGCTGGGATTAC
365	ASSV26506-ASM-244-F	TTGCAAAGTCCTGACCTCGT
366	ASSV26506-ASM-244-R	GCAGGCATCTGTAGTCCCA
367	ASSV26506-GN3-100-F	AAACTACGACTAAATAAAGGAAGG
368	ASSV26506-GN3-100-R	GGAAGCTGGTTACACAGATCT
369	ASSV34877-RMS-100-F	TTTTCTTATAAACAGCATATACTTGGG
370	ASSV34877-RMS-100-R	GGCAACAACAGCAAAATTCC
371	ASSV34877-V38-269-F	TTTTCTTATAAACAGCATATACTTGGG
372	ASSV34877-V38-269-R	CCTGGTGACAGAATGAGACTCC
373	ASSV34877-CCP-269-F	GTTTTTCTTATAAACAGCATATACTTG
374	ASSV34877-CCP-269-R	GGTGACAGAATGAGACTCCGT
375	ASSV34877-ASN-158-F	TCTTGTAAACAGCATATACTTGGGT
376	ASSV34877-ASM-158-R	GCCTGGAAAAGAGGAAAACTC
377	ASSV34877-GN3-282-F	CTTGGTCTTGCCTTTTTATCC
378	ASSV34877-GN3-282-R	ATCGTGCCACTGCACTCTAG
379	ASSV01453-RMS-100-F	GGGTTGCTCCGTCTATTCAT
380	ASSV01453-RMS-100-R	GATGTAATTCTGGAGAGAGTGGT
381	ASSV01453-V38-416-F	ATAATACAAAGCTCTTTGTTAGTTACC
382	ASSV01453-V38-416-R	AAGTTTGATTTACTAGTTGATGCC
383	ASSV01453-CCP-422-F	AAAGCTCTTTGTTAGTTACCATA
384	ASSV01453-CCP-422-R	AAGACAAGTTTGATTTACTAGTTGA
385	ASSV01453-ASM-100-F	CTGGAGAGAGTGGTGAGTATTT
386	ASSV01453-ASM-100-R	CATTTTCTAAGGTGTCTGGG
387	ASSV01453-GN3-417-F	GCCTGGGTTGCTCTGTCTAT
388	ASSV01453-GN3-417-R	TAATTCTGGAGAGAGTGGTAAGTA
389	ASSV30479-RMS-418-F	TATCTTTGCTTCTTCATCTATT
390	ASSV30479-RMS-418-R	AGGTTATGCTATTGTAAACATT
391	ASSV30479-V38-100-F	TAAACTCTTCTGCAACATTTA
392	ASSV30479-V38-100-R	AATAATAAGGAGCAGAAACAG
393	ASSV30479-CCP-100-F	TAAACTCTTCTGCAACATTTA
394	ASSV30479-CCP-100-R	AATAATAAGGAGCAGAAACAG
395	ASSV30479-ASM-412-F	CTTTGCTACTTGATCCATTG
396	ASSV30479-ASM-412-R	TGCAGGTCATGCTGTTCTAA
397	ASSV30479-GN3-365-F	CATCTTGCCCTCTTGTATTA
398	ASSV30479-GN3-365-R	AAGCCCAGAAGACAGAAGTA
399	ASSV34878-RMS-162-F	CGGAGTGGAGCAGAGCGGAA
400	ASSV34878-RMS-162-R	GCCTACCCTGAGCAGGGAGCA
401	ASSV34878-V38-100-F	GCCAGCACTGAGTGGAGCGG
402	ASSV34878-V38-100-R	CTGAGCAGGGAGCAGGGAGC
403	ASSV34878-CCP-100-F	AGGCATAGCCTCATCCTTTGC
404	ASSV34878-CCP-100-R	TGTGATGTCAAGAACCACTGCTG
405	ASSV34878-ASM-145-F	CAGCCCCAGCAACAAGTATGA
406	ASSV34878-ASM-145-R	GGACAACTGGAGATGCCTCATC
407	ASSV34878-GN3-100-F	CTGAGTGGAGCGGAGCGGAA
408	ASSV34878-GN3-100-R	GCCTACCCTGAGCAGGGAGC
409	ASSV06058-RMS-1227-F	TTCCTCTATGTTTCAGTGTCCTCATC
410	ASSV06058-RMS-1227-R	GATCCGGGGAACTCTGATGG
411	ASSV06058-V38-100-F	ACACGGGCATATTCCTTAATTCC
412	ASSV06058-V38-100-R	GGTTGCCGTTTCCCTTCTTC
413	ASSV06058-CCP-100-F	GTGTCCTCATCTTTAAAATAGGGAC
414	ASSV06058-CCP-100-R	CCAGACCTGCCTTCCACATC
415	ASSV06058-ASM-1227-F	GCTATCTGACCTAGAGTACATTCCTTAAT
416	ASSV06058-ASM-1227-R	CCATTTCCCTTCTTCCCCG
417	ASSV06058-GN3-100-F	TGAACACGGGCATATTCCTT
418	ASSV06058-GN3-100-R	TGCCGTTTACCTTCTTCCAT
419	ASSV23733-RMS-686-F	CTGTCAACAGAGTAGCCCTTAG
420	ASSV23733-RMS-686-R	AGACGACATGTAATGTTAAAATACA
421	ASSV23733-V38-100-F	AATAGAGTAGCCCTTAGCAAGC
422	ASSV23733-V38-100-R	CCAGTTAGACGATGTGTAATGTT
423	ASSV23733-CCP-100-F	CAATAGAGTAGCCCTTAGCAA
424	ASSV23733-CCP-100-R	CAGTTAGACGACGTGTAATGTTA
425	ASSV23733-ASM-688-F	GGACAGAGGGACAGGAAAGG
426	ASSV23733-ASM-688-R	CGGGTTTTATGGACAGAATACAC
427	ASSV23733-GN3-689-F	TTAGCAACCTGTGACCACTG
428	ASSV23733-GN3-689-R	AGTTAGACGATGTGTAATGATGAC
429	ASSV30349-RMS-277-F	ACATAAATAATTTGGTACCTAACCA
430	ASSV30349-RMS-277-R	ACCCTTTGAAAATGCTGATC
431	ASSV30349-V38-100-F	TTTTTATCAGATTTGTCTATTTTCG
432	ASSV30349-V38-100-R	CCAATGTGGAAGTGGTATTAAATA
433	ASSV30349-CCP-100-F	TCAGATTTGTCTATTTTCAGACAT
434	ASSV30349-CCP-100-R	TCAAATCACCAATCTGGAAGT
435	ASSV30349-ASM-273-F	ATTTTTATCAGATTTGTCTGTTCTC
436	ASSV30349-ASM-273-R	TCACCAATGTGGAAGTTGTATT
437	ASSV30349-GN3-100-F	ACATAAATAATTCAGTACCTAACTGTA
438	ASSV30349-GN3-100-F	TTAACCTTTGAAAATGCTGAT
439	ASSV35445-RMS-415-F	CCAAGGACACCGTGGTTCTCTT
440	ASSV35445-RMS-415-R	AACTGGACAGCAGCAGATGGGT
441	ASSV35445-V38-100-F	CTCACCAAGGACACTGTGGTTCTCT
442	ASSV35445-V38-100-R	TGGACAGCAGCAGGTGGGTTA
443	ASSV35445-CCP-100-F	TCTCAGCAAGGACACTGTGGTTCTC
444	ASSV35445-CCP-100-R	GGACAGCAGCAGGTGGGTCA
445	ASSV35445-ASM-413-F	CAGCTCTTCCAGCACTTTGGCC
446	ASSV35445-ASM-413-R	GGAGGACGTCTGCAGTAGGGAGG
447	ASSV35445-GN3-100-F	CATCCTGGGCCAGCGCCA
448	ASSV35445-GN3-100-R	GGCAGTGACTGTGGGTGGGAC
449	ASSV34877-RMS-100-F	CAGTGCAATGGCAAGATCTT
450	ASSV34877-RMS-100-R	ACACACCTGTAGTCCCAGCT
451	ASSV34877-V38-269-F	GGTGGAATTTCGCTCTTGTT
452	ASSV34877-V38-269-R	TGAGGCAGGAGAATCACTTG
453	ASSV34877-CCP-269-F	GGTGGAATTTCGCTCTTGTT
454	ASSV34877-CCP-269-R	TGAGGCAGGAGAATCACTTG
455	ASSV34877-ASM-100-F	TTTTTTTTTTTTTTTTTTTTTTTTT
456	ASSV34877-ASM-100-R	GGTAGAGGATGCAGTGAACCAAGAT
457	ASSV34877-GN3-264-F	CACTCGTTGCCCAGGTTGAA
458	ASSV34877-GN3-264-R	GGGAGCCTGAGGCAGAAGAA
459	ASSV34878-RMS-162-F	CGGAGTGGAGCAGAGCGGAA
460	ASSV34878-RMS-162-R	GCCTACCCTGAGCAGGGAGCA
461	ASSV34878-V38-100-F	GCCAGCACTGAGTGGAGCGG
462	ASSV34878-V38-100-R	CTGAGCAGGGAGCAGGGAGC
463	ASSV34878-CCP-100-F	AGGCATAGCCTCATCCTTTGC
464	ASSV34878-CCP-100-R	TGTGATGTCAAGAACCACTGCTG
465	ASSV34878-ASM-168-F	TGTAGAGACAAGGCTTGGGTGG
466	ASSV34878-ASM-168-R	GGAGCAGGGCTTTCTGGTGA
467	ASSV34878-GN3-100-F	AACAAGCATGACAGTGCCGC
468	ASSV34878-GN3-100-R	CCCTGGATGACTGGAGATGCC
469	ASSV34571-RMS-728-F	ACACAAACTTGCCCAATACAG
470	ASSV34571-RMS-728-R	CTCCAAACAAGAGGGACATGT
471	ASSV34571-V38-100-F	GAGTCAAAGGACTAACACTGTTATC
472	ASSV34571-V38-100-R	AAGAGAGGGTGAGAGGGGGA
473	ASSV34571-CCP-100-F	CACACACACTTGCCCAATATA
474	ASSV34571-CCP-100-R	CTCCAAACAAAAGGGACATT
475	ASSV34571-ASM-734-F	AGGAAAAGGTGACAGATTTG
476	ASSV34571-ASM-734-R	TAGAGAGTGTTTTATTCCCTTT
477	ASSV34571-GN3-133-F	TCCAAACAAGAGGGACATTTGG
478	ASSV34571-GN3-133-R	GAGCATTCGTAAGGCAGCAG
479	ASSV34579-RMS-100-F	TTTTAGTAGAGACGGGGTTTCA
480	ASSV34579-RMS-100-R	GTAATCCCAGCATTTTGGGA
481	ASSV34579-V38-338-F	ATATGGTCTAAAAAGGGAAGG
482	ASSV34579-V38-338-R	TGAAAGAGACTCAAACGATAGA
483	ASSV34579-CCP-338-F	TTTTAGTAGAGACGGGGTTTCA
484	ASSV34579-CCP-338-R	AATCCCAGCATTTTGGGAGG
485	ASSV34579-ASM-100-F	TTACAGGCACCCCCCCACCA
486	ASSV34579-ASM-100-R	AGGTTAGGAGTTTGAGACCAGCC
487	ASSV34579-GN3-100-F	TCACGGCTTGTAATCCCAGC
488	ASSV34579-GN3-100-R	TTTTAGCATAGAAGTTATTGCACGAT
489	ASSV01453-RMS-100-F	GGGTTGCTCCGTCTATTCAT
490	ASSV01453-RMS-100-R	GATGTAATTCTGGAGAGAGTGGT
491	ASSV01453-V38-416-F	ATAATACAAAGCTCTTTGTTAGTTACC
492	ASSV01453-V38-416-R	AAGTTTGATTTACTAGTTGATGCC
493	ASSV01453-CCP-422-F	AAAGCTCTTTGTTAGTTACCATA
494	ASSV01453-CCP-422-R	AAGACAAGTTTGATTTACTAGTTGA
495	ASSV01453-ASM-100-F	CTGGAGAGAGTGGTGAGTATTT
496	ASSV01453-ASM-100-R	CATTTTCTAAGGTGTCTGGG
497	ASSV01453-GN3-100-F	GCCTGGGTGACAGAGTGAGA
498	ASSV01453-GN3-100-R	GCGAATGATGTAATTCTGGAG
499	ASSV30479-RMS-418-F	TATCTTTGCTTCTTCATCTATT
500	ASSV30479-RMS-418-R	AGGTTATGCTATTGTAAACATT
501	ASSV30479-V38-100-F	TAAACTCTTCTGCAACATTTA
502	ASSV30479-V38-100-R	AATAATAAGGAGCAGAAACAG
503	ASSV30479-CCP-100-F	TAAACTCTTCTGCAACATTTA
504	ASSV30479-CCP-100-R	AATAATAAGGAGCAGAAACAG
505	ASSV30479-ASM-412-F	CTTTGCTACTTGATCCATTG
506	ASSV30479-ASM-412-R	TGCAGGTCATGCTGTTCTAA
507	ASSV30479-GN3-627-F	AGATTGTTCATATGTATCCCAG
508	ASSV30479-GN3-627-R	AATATGATGAATTCCACCAC
509	ASSV03066-RMS-100-F	GGTTCAGATAAAAGACATTAA
510	ASSV03066-RMS-100-R	ATTTTCCAGGATTCTGCTTA
511	ASSV03066-V38-3175-F	TTCCAGGATTTTATTCATCA
512	ASSV03066-V38-3175-R	TGGTGCAGATAAAAGACATT
513	ASSV03066-CCP-3034-F	TTTTCCAGGATTTTATTCAT
514	ASSV03066-CCP-3034-R	GTACAGATAAAAGACATTAAACA
515	ASSV03066-ASM-100-F	GATAAAAGACATTAAACGGAT
516	ASSV03066-ASM-100-R	ACTTACGTGTTCCAGGATTT
517	ASSV03066-GN3-100-F	GATTAAAGTGGTCATTGCCA
518	ASSV03066-GN3-100-R	ATTTTCCAGGATTTTGTTCA
519	ASSV08538-RMS-100-F	TACTCCATGAGGGCCTGTAA
520	ASSV08538-RMS-100-R	CCACTTAGAATAGTATCCAGC
521	ASSV08538-V38-245-F	CTCCATGAGGGGCCTTTAAC
522	ASSV08538-V38-245-R	CACTTAGGACAGTATCCAGCT
523	ASSV08538-CCP-235-F	GGGGCCTTTACCAATTATTT
524	ASSV08538-CCP-235-R	CAAAAACCCACTTAGGACAG
525	ASSV08538-ASM-100-F	TTTACTCCATGAGGGGCCTT
526	ASSV08538-ASM-100-R	TTGGGTGAAAGAGTGATACCTTCTCT
527	ASSV08538-GN3-110-F	CTCCGTGAGGGGCCTTTAAC
528	ASSV08538-GN3-110-R	ACCTAGAAGTGCCGTGTGTG
529	ASSV14231-RMS-100-F	GCCCTGGTTTGAATGTATCC
530	ASSV14231-RMS-100-R	CTTGCCTGTCACGCCACGTA
531	ASSV14231-V38-677-F	TTCTCTAGCCCTGGTTCGAA
532	ASSV14231-V38-677-R	TCACGCCACCTAAACATGAT
533	ASSV14231-CCP-694-F	TAGCCCTGGTTCGAATGTGT
534	ASSV14231-CCP-694-R	GCCTGTCACGCCACCTAAAC
535	ASSV14231-ASM-100-F	GTCTAGTGAGCTTGGCCTGT
536	ASSV14231-ASM-100-R	CTCTAGCCCTGCTTCACACG
537	ASSV14231-GN3-682-F	GCCACGTAAACATGATAACTT
538	ASSV14231-GN3-682-R	CTCTAGCCCTGGTTCGAATG
*: ASSV_ID-Species-target_length(bp)-forward/reverse
