# Supplementary material for: Long-read assembly of the Chinese rhesus macaque genome and identification of ape-specific structural variants
Source: Nat Commun. 2019 Sep 17;10:4233. doi: 10.1038/s41467-019-12174-w (PMC6749001; doi:10.1038/s41467-019-12174-w)
Supplement: Supplementary file 15 — Source Data [file 41467_2019_12174_MOESM15_ESM.zip]

Archive with 13 entries (12 files):
- Source Data/
- Source Data/Source Data.xlsx
- Source Data/SourceData-10.zip
- Source Data/SourceData-14.zip
- Source Data/SourceData-15.zip
- Source Data/SourceData-17.zip
- Source Data/SourceData-18.zip
- Source Data/SourceData-19.zip
- Source Data/SourceData-2.zip
- Source Data/SourceData-20.zip
- Source Data/SourceData-23.zip
- Source Data/SourceData-5.zip
- Source Data/SourceData-9.zip
