# Supplementary material for: Long-read assembly of the Chinese rhesus macaque genome and identification of ape-specific structural variants
Source: Nat Commun. 2019 Sep 17;10:4233. doi: 10.1038/s41467-019-12174-w (PMC6749001; doi:10.1038/s41467-019-12174-w)
Supplement: Supplementary file 15 — Source Data [file 41467_2019_12174_MOESM15_ESM.zip › Source Data/Source Data.xlsx]

## Sheet: README
#Figure 1. Long-read assembly of the Chinese rhesus macaque genome
(A) Chinese rhesus macaque (Macaca mulatta) (photograph courtesy by Jiaxin Zhao).
(B) Treemaps of rheMacS and rheMac8 (see SourceData-1)
(C) The chromosomal distribution of contigs of rheMacS and rheMac8 (see SourceData-2)
#Figure 2. Quality assessment of the Chinese rhesus macaque genome assembly.
(A) Contig length distribution of rheMacS and rheMac8 (see SourceData-3)
(B) Length distribution of the closed gaps in rheMac8 (see SourceData-4)
(C) Comparison of assembly quality among various reported primate genome assemblies (see SupplementaryTable 13)
(D) Comparison of mapping rates (see Supplementary Table 9, 11, 12)
#Figure 3. Structural variants (SVs) in rheMacS.
(A) The distribution of large SVs in chromosomes (see SourceData-5)
(B) The percentages of the four SV types (see Supplementary Table 18)
(C) The SV distribution along with the increase of telomere distance (see SourceData-6)
(D) The length statistics of the rheMacS SVs (see Supplementary Table 18)
(E) Overlaps of the rheMacS SVs with previously reported SVs (see Supplementary Table 18)
#Figure 4. Summary of the ape-specific structural variants (ASSVs).
(A) The numbers of the identified SVs among the primate species (see Supplementary Table 18)
(B) Statistics of ASSVs (see Supplementary Table 18)
(C) Pie plot for ASSV annotation (see Supplementary Table 18)
#Figure 5. ASSVs associate with ape-specific (ASPs) or great-ape-specific phenotypes (GASPs).
(A) Heatmap illustrating the ADEs with high-confident ASSVs in eight brain regions. (see Supplementary Table 26)
(B) Comparison of H3K27Ac signals of the ADE with an ASSV (587 bp deletion) in ITSN2 (see Supplementary Table 26)
(C) A 587 bp deletion within intron-29 of ITSN2 (see SourceData-7)
(D) Expression level of ITSN2 in chimpanzee, human and macaque (see SourceData-8). PCR validation (see SourceData-24)
(E) A 477 bp deletion located in intron-10 of CDH8, a gene related to tail development (see SourceData-24)
(F) A 178 bp ape-lineage-specific deletion in intron-12 of NALCN1 (see SourceData-24)
(G) A dot plot alignment highlights a 587 bp deletion
(H) Summary of candidate ASSVs/GASSVs located in genes associated with ASPs or GASPs.
#Supplementary Figure 1. Distribution of subread length of rheMacS
(see SourceData-9)
#Supplementary Figure 2. Data generation and de novo assembly pipeline.
No source data need to support Supplementary Figure 2.
#Supplementary Figure 3. The chromosomal distribution of scaffolds of the rheMacS genome assembly.
(see SourceData-10)
#Supplementary Figure 4. Distribution of closed gaps in rheMac8.
(see SourceData-11)
#Supplementary Figure 5. Repeat annotation for the closed gaps in rheMac8.
(see Supplementary Table 6)
#Supplementary Figure 6. Dot plots of assembly comparison between rheMacS and rheMac8.
No source data need to support Supplementary Figure 6.
#Supplementary Figure 7. Distribution of transcripts.
(see Supplementary Table 31)
#Supplementary Figure 8. Comparison of gene structures between rheMacS and rheMac8.
(see Supplementary Table 13)
#Supplementary Figure 9. Comparison of orthologous gene families among rheMacS, rheMac8 and genome assemblies of other species.
(see SourceData-12)
#Supplementary Figure 10. Genotyping results of 53,916 SVs of rheMacS in five unrelated Chinese rhesus monkeys.
(see SourceData-13)
#Supplementary Figure 11. Schematic diagram of ASSV calling.
(see Supplementary Table 18)
#Supplementary Figure 12. The orthologous locations of ASSVs on each chromosome between rhesus macaque and apes.
(see Supplementary Table 22)
#Supplementary Figure 13. Functional enrichment of the 3,412 ASSV-related genes.
(see Supplementary Table 23)
#Supplementary Figure 14. An ASSV located in gene-coding regions.
(see SourceData-14 and SourceData-24)
#Supplementary Figure 15. A 3,076 bp insertion located in the splice acceptor of NMNAT3 in the great ape lineage
(see SourceData-15 and SourceData-24)
#Supplementary Figure 16. Two ASSVs located at the splice sites of EXOSC10 and IL20RB.
(see SourceData-24)
#Supplementary Figure 17. Heatmap for ADEs with candidate ASSVs in eight brain regions.
(see Supplementary Table 26)
#Supplementary Figure 18. Comparison of H3K27Ac signals of the ADE between apes and macaques, which possess an ASSV in ITSN2
(see SourceData-16)
#Supplementary Figure 19. A 1,128 bp deletion located at an ADE of NEDD9 in the ape lineage.
(see SourceData-17 and SourceData-24)
#Supplementary Figure 20. An ASSV located in a tail-development-related gene MAP3K7.
(see SourceData-18 and SourceData-24)
#Supplementary Figure 21. A GASSV located in the intron region of COL9A3, a gene related to body size.
(see SourceData-19 and SourceData-24)
#Supplementary Figure 22. A GASSV located in the regulatory region of ERCC5, a gene related to body size.
(see SourceData-20 and SourceData-24)
#Supplementary Figure 23. Correlation of the SV numbers between forward-calling and reverse-calling.
(see SourceData-21)
#Supplementary Figure 24. Distribution of molecular length for the Bionano clean data.
(see Supplementary Table 1)
#Supplementary Figure 25. The 17-mer depth distribution curve
(see SourceData-22)
#Supplementary Figure 26. Genome-wide all-by-all chromosome heatmap of the Hi-C data aligned to the rheMacS chromosomes.
(see SourceData-23)
#Supplementary Figure 27. Distribution of the subread lengths of the rheMacS Iso-Seq data.
(see Supplementary Table 31)
#Supplementary Figure 28. Distribution of the lncRNA length of rheMacS.
(see Supplementary Table 17)

## Sheet: SourceData-1
Contig size/Mbp
rheMacS	rheMac8
11.1651	0.306035
10.4472	0.302737
9.4229	0.280862
7.76476	0.274605
7.24697	0.269373
6.82622	0.262675
6.46028	0.258889
6.45163	0.256337
5.99979	0.249871
5.87738	0.24811
5.82617	0.247573
5.5625	0.247458
5.54921	0.244976
5.39987	0.244864
	0.244363
	0.243791
	0.243351
	0.239756
	0.239199
	0.238246
	0.238013
	0.237365
	0.233091
	0.231512
	0.230145
	0.229199
	0.227594
	0.227165
	0.225392
	0.223721
	0.220498
	0.219499
	0.217788
	0.216408
	0.214156
	0.213007
	0.21209
	0.211583
	0.210567
	0.210281
	0.206014
	0.205926
	0.204165
	0.20374
	0.203222
	0.203182
	0.20311
	0.196304
	0.194343
	0.194242
	0.193692
	0.19362
	0.192745
	0.19266
	0.1913
	0.190423
	0.189247
	0.1889
	0.188185
	0.186924
	0.185516
	0.18542
	0.18419
	0.183689
	0.183455
	0.182795
	0.182758
	0.18184
	0.181064
	0.180512
	0.1804
	0.179963
	0.179313
	0.17916
	0.1787
	0.178415
	0.178372
	0.177189
	0.177055
	0.176272
	0.176268
	0.176165
	0.176002
	0.175921
	0.175864
	0.175385
	0.175383
	0.174164
	0.173766
	0.173389
	0.17321
	0.172714
	0.172711
	0.172691
	0.172332
	0.171932
	0.171812
	0.171546
	0.171444
	0.170991
	0.170782
	0.170177
	0.170043
	0.170032
	0.169235
	0.168357
	0.168351
	0.167819
	0.167494
	0.167449
	0.167312
	0.166551
	0.166473
	0.166404
	0.166395
	0.166312
	0.166088
	0.166055
	0.165996
	0.165976
	0.165785
	0.165153
	0.165113
	0.165108
	0.164996
	0.163478
	0.163309
	0.162949
	0.162947
	0.162907
	0.161908
	0.161706
	0.161579
	0.16145
	0.161161
	0.160799
	0.160673
	0.160391
	0.160335
	0.160232
	0.160149
	0.159999
	0.159394
	0.158677
	0.158462
	0.158308
	0.15757
	0.157105
	0.156407
	0.156069
	0.155839
	0.155664
	0.155486
	0.155339
	0.155329
	0.155316
	0.155107
	0.155088
	0.155069
	0.154569
	0.154558
	0.154252
	0.153531
	0.153518
	0.152533
	0.152472
	0.152312
	0.151951
	0.151684
	0.151455
	0.151453
	0.151418
	0.151322
	0.150752
	0.150564
	0.150233
	0.150123
	0.150093
	0.150068
	0.149844
	0.149655
	0.149426
	0.149403
	0.149227
	0.149167
	0.148958
	0.148694
	0.148602
	0.148488
	0.148353
	0.148111
	0.148095
	0.147993
	0.147336
	0.146975
	0.146917
	0.146589
	0.146418
	0.146407
	0.146214
	0.146202
	0.146182
	0.14603
	0.146021
	0.145882
	0.145808
	0.145763
	0.14568
	0.145662
	0.145618
	0.145359
	0.145255
	0.145229
	0.145229
	0.145142
	0.145131
	0.145107
	0.145047
	0.144861
	0.144691
	0.144677
	0.144666
	0.1444
	0.14437
	0.144298
	0.144169
	0.143845
	0.143841
	0.143808
	0.143639
	0.143381
	0.143125
	0.143054
	0.143037
	0.14289
	0.142785
	0.142782
	0.142545
	0.142488
	0.142285
	0.142111
	0.142038
	0.141916
	0.141878
	0.141665
	0.141599
	0.141503
	0.141314
	0.141273
	0.141231
	0.140791
	0.140759
	0.140746
	0.140721
	0.140595
	0.140451
	0.140397
	0.140349
	0.140102
	0.140017
	0.140002
	0.139826
	0.139689
	0.139649
	0.139588
	0.139514
	0.139176
	0.139071
	0.138775
	0.13874
	0.138282
	0.138078
	0.137979
	0.137609
	0.137608
	0.137358
	0.137277
	0.137105
	0.137081
	0.136967
	0.136739
	0.136343
	0.136326
	0.136018
	0.135859
	0.135699
	0.135424
	0.135228
	0.135143
	0.13478
	0.134684
	0.134605
	0.134383
	0.134166
	0.134142
	0.134115
	0.134067
	0.13403
	0.13388
	0.133694
	0.133635
	0.133555
	0.133516
	0.133414
	0.13341
	0.133408
	0.133327
	0.13325
	0.133054
	0.132989
	0.132921
	0.132865
	0.132777
	0.132723
	0.132695
	0.132504
	0.132461
	0.132351
	0.132277
	0.132257
	0.132022
	0.131681
	0.131663
	0.13161
	0.13145
	0.131332
	0.131093
	0.13098
	0.130937
	0.130884
	0.130848
	0.13077
	0.130755
	0.13072
	0.130465
	0.130461
	0.130373
	0.13027
	0.130133
	0.130016
	0.129923
	0.129877
	0.129849
	0.129834
	0.129762
	0.129756
	0.129667
	0.129499
	0.129482
	0.129436
	0.129269
	0.129126
	0.129125
	0.129012
	0.128862
	0.128772
	0.128683
	0.128547
	0.128483
	0.128443
	0.128322
	0.128286
	0.128159
	0.12806
	0.12805
	0.127848
	0.127832
	0.12775
	0.127617
	0.12756
	0.12746
	0.127408
	0.127364
	0.127235
	0.127103
	0.127018
	0.127003
	0.126952
	0.126898
	0.126852
	0.126839
	0.12679
	0.126661
	0.126629
	0.126629
	0.126446
	0.126406
	0.126398
	0.126325
	0.126317
	0.126161
	0.126154
	0.126001
	0.12597
	0.125935
	0.125932
	0.125922
	0.125885
	0.125633
	0.125565
	0.125546
	0.125481
	0.125409
	0.125298
	0.12525
	0.125196
	0.125177
	0.125045
	0.125033
	0.125006
	0.125002
	0.124872
	0.124845
	0.124796
	0.124661
	0.124659
	0.12458
	0.12447
	0.124405
	0.124378
	0.124369
	0.124285
	0.124155
	0.124126
	0.124091
	0.12407
	0.123961
	0.123956
	0.123922
	0.123914
	0.123815
	0.123746
	0.123638
	0.123613
	0.123484
	0.123202
	0.123112
	0.122988
	0.122926
	0.122862
	0.12282
	0.122804
	0.122741
	0.122593
	0.122503
	0.12238
	0.122227
	0.122211
	0.122185
	0.122169
	0.122163
	0.122155
	0.122137
	0.121927
	0.121676
	0.121676
	0.121633
	0.121476
	0.121455
	0.121444
	0.121436
	0.12135
	0.12134
	0.121167
	0.121151
	0.121105
	0.121054
	0.121051
	0.120907
	0.120864
	0.120804
	0.120731
	0.120666
	0.120629
	0.120614
	0.120519
	0.120407
	0.120361
	0.120346
	0.120276
	0.120258
	0.12016
	0.120083
	0.120004
	0.119763
	0.119633
	0.119625
	0.119605
	0.119572
	0.119571
	0.119478
	0.119372
	0.119369
	0.119337
	0.119303
	0.119257
	0.119173
	0.119076
	0.119022
	0.118905
	0.118825
	0.118811
	0.118675
	0.118513
	0.118438
	0.118394
	0.118362
	0.118327
	0.118259
	0.118218
	0.118184
	0.118108
	0.118093
	0.117956
	0.117888
	0.117873
	0.117845
	0.117821
	0.117808
	0.117659
	0.11762
	0.117615
	0.117608
	0.11758
	0.117576
	0.117558
	0.117454
	0.11737
	0.117342
	0.117281
	0.117275
	0.117217
	0.117178
	0.117152
	0.117099
	0.116925
	0.116886
	0.116883
	0.11676
	0.116632
	0.116624
	0.11655
	0.116292
	0.116221
	0.115915
	0.115877
	0.115845
	0.115823
	0.115806
	0.115772
	0.115727
	0.115696
	0.115669
	0.115663
	0.1156
	0.115512
	0.115499
	0.115265
	0.115258
	0.115199
	0.115135
	0.115038
	0.114931
	0.114835
	0.114834
	0.11482
	0.114653
	0.114606
	0.114462
	0.11444
	0.114426
	0.114342
	0.114281
	0.114261
	0.114177
	0.114142
	0.114126
	0.114115
	0.114077
	0.113972
	0.11393
	0.113875
	0.113869
	0.113722
	0.113674
	0.11367
	0.113662
	0.113643
	0.113609
	0.113593
	0.113574
	0.113536
	0.113494
	0.113444
	0.113403
	0.113354
	0.113334
	0.113297
	0.113292
	0.113224
	0.113214
	0.113209
	0.113128
	0.113126
	0.113054
	0.113047
	0.11296
	0.112889
	0.112873
	0.112836
	0.112775
	0.112639
	0.112496
	0.112412
	0.112338
	0.112181
	0.112045
	0.112019
	0.111898
	0.111839
	0.111805
	0.11178
	0.111765
	0.111679
	0.111632
	0.111615
	0.111615
	0.111417
	0.111399
	0.111303
	0.111283
	0.111267
	0.11126
	0.111257
	0.111234
	0.111208
	0.111148
	0.111128
	0.111069
	0.111046
	0.110932
	0.110916
	0.110769
	0.11072
	0.110686
	0.110651
	0.110456
	0.110411
	0.110354
	0.110288
	0.110264
	0.11025
	0.110206
	0.110087
	0.110076
	0.110031
	0.109982
	0.109967
	0.109928
	0.109921
	0.109874
	0.109825
	0.109811
	0.109808
	0.109807
	0.109803
	0.109788
	0.109726
	0.109718
	0.109715
	0.109696
	0.10967
	0.109665
	0.109653
	0.109632
	0.109608
	0.109481
	0.109339
	0.109309
	0.109299
	0.109277
	0.109082
	0.109003
	0.10898
	0.10893
	0.108922
	0.108919
	0.108916
	0.108914
	0.108745
	0.108732
	0.108716
	0.108636
	0.108626
	0.10861
	0.108577
	0.108572
	0.108511
	0.108456
	0.108455
	0.108395
	0.108394
	0.108269
	0.10822
	0.108216
	0.108203
	0.108197
	0.108176
	0.108164
	0.108127
	0.108099
	0.108071
	0.108058
	0.108039
	0.108006
	0.10796
	0.10792
	0.107903

## Sheet: SourceData-2
(see the SourceData-2.zip)

## Sheet: SourceData-3
Contig length/bp
rheMacS	rheMac8
33469347	206974
31317410	50427
28246844	130251
23276271	16156
21724077	114624
20462814	79375
19365856	375018
19339931	135369
17985447	83155
17618496	61763
17464983	104587
16674589	280311
16634761	339626
16187082	157849
16010976	133209
15802408	37387
36165	68740
15736221	127473
35042	32776
15381077	130920
15372542	240773
7112	186640
15252748	24064
15247792	30461
39663	126924
15134857	33627
14830655	19989
14222484	333781
14109715	33416
13901459	170468
13453776	199512
13242155	75458
13103161	56794
12607991	9493
12483484	157580
12437860	162722
12416472	134333
93150	204767
11997065	34003
11929122	51829
11913570	77562
11692550	251195
11384204	30759
11303200	76290
11294495	94493
11124017	30640
10808273	180166
10782087	81097
10771579	8481
10714433	69095
10699763	244154
10674375	65562
10479005	61649
10328193	28708
10297637	267412
10232396	60784
10231741	58045
9981012	42643
9785187	18116
9775456	87029
9766259	80057
9713447	69879
9601969	150765
9486388	29350
9432414	165743
9300117	121090
9278241	501937
9150603	207529
9144922	57301
9032477	66244
8978947	45751
8977332	37655
8817662	134275
8757251	636270
8642424	161623
8489598	183951
8425758	432893
8258499	44312
8205428	124711
8083424	128572
8047740	204829
7250	134194
7961902	86906
7960017	239489
9750	26992
7815813	808119
7814309	41858
7812661	277225
7809227	146048
7741139	248472
7680013	36850
7571738	15302
7556344	16742
7547165	381706
7475352	119464
7471407	379218
7427500	153131
4188	47342
7293760	95282
7153373	134617
7150163	183396
7119618	234273
7109416	139951
7092875	135951
6963	235108
7088098	252523
62889	152898
7061577	63763
7057819	127519
7017735	169492
7012672	387379
9891	78586
6975239	71500
6939960	125887
6860940	6345
6823401	383545
6795173	448210
6728209	232689
6691689	138463
6624208	162434
6530408	71713
6514359	220773
6486377	167358
6435950	23175
6424156	463706
6417708	103589
6308545	46457
6222061	116975
6064192	217184
5895935	46907
5862402	112578
31223	55919
5829160	62009
5823540	49038
5802661	214777
5802066	53812
5788677	65645
5739242	126200
5736942	135705
5720107	98953
5713827	273706
5591168	127586
5555910	172978
5502167	167264
5497315	324647
5465360	36074
5414800	81701
5389900	206067
5360673	177915
5337267	378975
5314735	9653
5298198	50337
5251655	295844
5238121	528005
5210108	908212
5143589	460594
5140042	435765
5132533	187466
5092976	30383
5038274	81616
4981667	47092
4938342	62940
4902561	389285
4899909	103556
4844496	153447
4835147	150294
4821348	12912
4805347	142757
231665	44549
4766543	213040
4766073	232395
35345	76603
27962	224372
4745708	189146
4740094	175431
4730242	162276
4698207	206045
4692004	127873
4686295	165978
4683869	57016
4669804	74946
4656488	151857
14876	302331
4615656	168129
4592498	124137
4587697	220810
4575743	196443
4566630	324659
4559840	25261
4520946	352110
4520340	34818
4508435	14510
4481244	245895
4477180	40652
4476435	126359
4474459	271159
4447827	350281
4393001	274728
3210416	143570
4354976	74658
4346771	43684
4339487	161693
4338522	84760
4328254	42711
4315097	343025
4314000	127754
4310146	21365
4276985	116024
46503	14800
4260930	216335
4256539	12432
4229405	20810
4213558	26079
4206610	92050
4204458	14195
4196088	39310
4182808	5273
4176138	77225
4154965	42203
4149493	65770
4131987	29277
4122466	28140
4107762	85347
4090868	100807
4073537	34261
4067715	121581
4046332	92019
4040377	28232
12253	37572
3999581	69115
3993787	27710
3988189	135432
3981532	13000
3981369	71637
3971615	79380
3968455	41542
3957889	31280
3934727	73441
3908877	269314
3879621	55720
3860770	149706
3858620	105193
3872084	52696
3856052	26709
3847629	70716
3844475	48227
36621	4858
3816145	39674
3813517	181461
3813380	143115
3806983	99765
3790657	122283
3775304	287154
3773933	174085
3745015	18828
49141	66972
3722221	101823
3704215	164169
3702958	17014
3699977	2710
3698829	16180
3687614	32847
3685405	17639
23898	64793
3677762	50154
3671028	45768
3669764	8176
32088	7699
3642033	10628
3637278	50305
3626884	15518
3613128	94511
3601177	147780
3594305	7215
24411	62766
3577970	82358
3565092	72440
3561202	19241
3560297	80244
3557211	17012
3532991	10915
3497812	8440
3497220	90258
32248	126202
3463907	79371
3442224	176846
3440311	62853
3435344	67822
3435330	82370
3434500	103436
3415432	54060
3414357	102915
3412471	25608
3412028	158472
3408284	179929
3404242	158662
3393584	48951
3374123	67446
3367123	169586
3343823	20095
3324550	37754
3311627	118231
3303623	27434
3298663	135334
3298537	7846
3273157	104251
3269799	77432
3268426	26416
3259439	137096
3250565	63912
3246513	68388
3245052	213431
3238189	44543
3229563	379887
3224207	59827
3216888	73740
3204164	16681
3200346	116353
3199763	214887
3172138	216055
11470	15916
34921	85396
3121835	53820
3106114	49331
3087885	65925
3077254	38967
3066139	66175
3049894	224330
37617	95429
3013586	94655
3013047	49247
3010778	23970
2998473	35841
2988746	77325
2987905	12935
2986072	67129
2983024	100520
2969102	246803
2966967	87092
3515	52145
2961681	154071
2960823	43481
16070	49666
2929747	42358
2927808	14936
2924292	50028
2917803	51074
2887863	32219
2884042	20559
2880101	134228
2879376	149286
2858189	36956
2855341	64012
2849194	23164
2864733	184662
2844224	28330
2837867	187627
2817693	57187
2807187	30678
2803377	91360
2799768	27210
2819242	37751
2799116	100962
2787769	26361
2813601	34464
2776769	66709
2776044	13563
2753602	12047
2745041	17726
2734582	83928
2721240	72505
2715263	17871
2704745	41532
2681682	16400
2673457	9233
2673196	32098
2666344	29996
2645612	6812
2637849	9074
2636295	14931
2636142	93994
2628086	135553
2619212	89047
44618	144596
2602227	136766
2581359	161278
2579502	173564
2574952	75156
2564450	45785
2553763	20089
82781	106582
2541550	35964
2538764	69062
2538296	74489
2536578	105652
2517117	76133
61611	74417
2504528	49619
2503606	25097
2496947	1018
2488023	31563
2476670	8843
2475431	40544
2439431	100782
2431418	122777
2430354	48148
2427570	38016
2419548	163528
2419212	132834
2418762	138442
2406310	70687
2404185	53113
2390477	109693
2389773	159857
21910	49607
2382792	27736
2380935	7237
2376738	14417
2368328	11748
2362917	82734
2334380	48920
2333011	30270
2329273	17325
2312447	114997
2311590	185551
27811	97422
2304654	110756
2299689	121446
2295407	225497
2293346	130031
2287215	29046
2274039	116568
2271520	20743
2270673	41995
2269770	201115
32752	69110
2254076	217803
2246763	91576
2242093	81216
2239238	153999
2231351	117884
2228224	103896
2224782	80158
2210068	67150
2197055	79029
2192349	51379
2191239	20053
2184418	52743
2181561	50223
2181035	161295
2180842	242388
2158583	71169
2155288	23824
2153308	289732
2150104	184716
2136679	194046
2134488	41361
2129794	20372
2126978	130649
2123590	121554
2119800	198019
27845	69482
2107081	215092
2095860	244575
2085116	85772
2084641	46913
2083152	28069
2070622	23677
2064099	112246
25928	75922
53437	87215
2055184	56383
2054900	140024
2054180	87822
2035733	26442
2031601	41192
2022833	74263
2008340	19911
2008320	135384
1991410	120850
1989558	42351
1980990	18690
1967611	43042
1966572	53043
1960162	28172
1954211	99264
1953835	119427
1951079	18359
1947142	81253
1943261	120314
1933548	161940
6971	146783
1926283	239599
1914730	133689
1907925	86602
1906630	139152
57231	99601
13280	405684
1889981	177362
1886068	105289
52582	86599
13134	146635
1882105	31940
33472	18750
1879125	110509
1874622	125205
1873564	68923
1869845	131405
1866722	27516
1857492	77718
1856985	68741
1844617	57067
1834325	106609
1832849	135063
1820673	217641
1808279	18434
1789964	89617
1787743	176697
1775666	105654
1772161	41727
1771053	145200
1770002	77889
1767378	137651
1755726	144357
1754436	71433
1753306	30058
58005	27020
1750512	122033
1750331	300647
1742499	82217
1731789	10402
1730877	201950
1719599	96902
1711773	61446
1706215	2168
1695718	72852
1677943	160909
1674018	26152
1662640	216485
1660645	148013
1633051	179830
1630625	53565
1629575	217943
1629091	426115
1625228	107097
1624019	201275
1614034	44049
1599061	82446
1593341	91622
1589152	120884
1584909	59094
1581726	147762
1578846	107933
1573765	4722
1558992	240295
1551763	92482
1547683	52810
1532541	123960
1532129	82964
1530885	86202
1530772	101362
1528919	93454
17839	335340
1506120	130929
1505772	28222
1485828	66673
1482387	194550
1476253	50960
1475436	236171
1473586	60690
1458316	75183
1456364	231386
1455712	375587
1449349	56102
1438718	42541
1435421	303645
1433352	122634
1430435	93884
1427555	50269
1427158	187682
1420241	2223
1416834	216572
1412005	69995
1409493	93182
1408365	118810
1397035	47689
1384836	59390
1384276	150104
1362864	89169
1359551	122326
1359446	169339
1355644	180623
1350370	59911
1347053	231734
1345650	26601
1339345	86851
1332124	176971
1331917	54541
1330660	165368
1329127	280856
22729	128004
1324026	35329
1316983	277438
1314832	140991
1312194	62673
1297116	199756
59526	52626
1287356	2660
1282725	120218
1278540	191906
1274733	111104
1266748	332307
1266117	84156
1262538	155017
1248526	49545
1246303	74076
1242114	110293
1234776	33186
1231790	81067
1226051	81513
1222843	197793
26321	38967
1214159	245174
1206715	360250
1204566	115343
1203416	121097
1201180	392940
1198871	53578
1198538	301270
1197353	108254
1195968	132384
1195198	183300
1188897	11040
1180927	224809
1179210	36409
1176968	202928
1160233	60791
1159680	154036
1153937	90941
1148977	122874
1133540	117571
1131249	22688
1130897	147599
1127914	190250
1109351	292036
1088879	112557
1088734	169959
1085257	48878
205679	239165
1076348	152526
1063658	152083
1045643	537938
1044954	134445
1043492	72753
1034439	119118
1028897	67139
1028679	106406
27764	108866
1024577	40528
1018107	376444
1013647	135202
1006331	325182
1005428	78693
1003912	127186
998612	25522
993270	44399
992930	114173
991415	202654
989790	119232
987720	141348
972779	78748
969780	37189
965745	62015
956120	150270
916646	171084
954617	101790
946842	105460
936395	428347
935515	6909
934061	105989
929388	90838
925895	80800
921797	49319
921381	183150
914605	74163
909934	249385
26352	119859
905771	215031
903145	105133
902771	343960
900455	510532
10683	12290
889395	154080
885032	153537
884266	199676
881303	239587
877261	134263
866199	71282
864737	155374
863720	7187
863595	157185
860420	142485
858852	111225
856823	221064
856193	131309
848320	150496
841513	2309
839425	28324
838467	67231
838427	26874
836858	101170
836447	154956
831475	69598
799661	75401
798876	35578
797697	151354
796192	96691
794366	104423
793577	188223
791448	98027
779353	495458
776176	52021
768893	90681
768591	42693
766303	110962
756380	21457
754049	199072
751090	184658
750603	99287
749058	99857
59553	181915
742342	101864
742246	85057
737062	142030
731501	151985
730069	59726
729312	204936
727889	29244
726393	107360
718715	8580
714511	253498
713529	4848
712712	202240
24927	48961
689878	46557
689507	86597
688315	160603
688309	114479
679279	56309
677993	170359
669906	18559
669522	53308
666026	77748
665904	37881
663181	172496
658965	81846
658562	25807
657321	149539
657185	131527
656688	104012
26773	101104
655953	56124
654515	268600
653280	186112
651003	50627
646520	114739
646310	40780
644571	95284
641841	263985
641329	162934
635950	158511
630417	160777
621227	53770
620149	60657
619731	110753
613307	118082
611970	308245
610230	99267
609189	114924
607411	36259
605647	152102
602554	65357
599115	51612
598380	91236
598362	131514
596087	104823
594140	62411
591316	272248
589167	59419
585593	105521
580275	126690
578665	101141
569532	117082
575019	94786
564766	403814
560861	138533
560582	47801
559277	56305
556094	5424
554148	90766
552452	61977
549611	166378
547096	160302
543446	88286
542597	62820
542305	242239
540846	76518
533442	158529
527552	20814
523074	58579
520551	71944
520033	116055
519828	132426
18973	730052
518944	88695
518732	54382
511847	41600
509788	153924
506352	5660
503850	18882
502874	7967
498640	144315
494749	73756
488616	182439
477206	122534
477147	37261
476200	128808
473432	41547
473114	60664
70541	34391
469816	153476
468070	315395
467973	98015
467873	140980
466338	78076
463486	714039
461686	174966
460957	106633
459434	130420
457609	193338
455050	97994
453972	13710
452384	47948
451639	148905
449600	27444
449085	93354
442874	213406
437627	19387
436993	124009
435436	69538
435103	261475
429519	63372
427460	150662
425701	111692
424653	11796
424214	502483
419986	174281
417868	52145
417578	74711
416687	126393
66748	117161
414769	10071
413024	131077
412257	107457
411759	8522
411386	25109
409659	64553
409634	45169
407828	97503
407417	193526
407391	149652
407263	13857
36197	30357
401096	64557
398563	19030
394820	88377
393317	84905
393163	46130
391805	8079
23613	13711
390550	29845
389496	48029
388525	139286
386455	102440
385382	339642
22504	208499
384431	168097
383422	72718
381117	85500
377266	1888
374343	54954
373085	24634
372616	27966
370981	98672
370843	14233
369162	15459
368863	44448
366261	69698
362786	113601
362630	146832
361628	102613
361361	150485
358874	36523
358824	51730
358413	59244
355242	54248
353870	34463
353742	31104
350912	4337
350883	31772
349579	20341
348755	57354
345439	90860
342260	372465
341342	20114
340358	171362
335690	290623
334000	91149
332482	126391
330957	63926
330818	136170
328780	94640
5474	167180
327847	93221
327236	185913
325962	73523
324244	136806
323659	220499
322668	257236
319100	60977
317031	3543
315568	121554
314076	116630
310956	62456
309615	21192
307360	151790
306193	169203
305795	225816
305514	309936
302063	95215
301591	119172
300328	41840
300211	49671
298904	83977
298247	111105
298184	59252
6760	406272
297054	44957
291718	147014
289430	166398
289128	151331
289072	91044
288845	139729
285462	28215
284640	24340
282245	48744
281890	431423
290657	60747
280313	176399
279749	89363
278615	119874
277884	44548
277811	1161
277750	127413
276502	37536
273615	174823
270251	68158
270131	58779
268648	154649
268615	213001
267540	1169
266964	30440
266889	177591
266052	182835
265328	192461
264955	33200
264102	49968
263879	61767
263295	43558
262999	125795
262713	26181
262463	137125
262075	208623
260830	44445
260695	124547
260501	290640
258095	24952
256880	93877
256461	54810
255848	260538
255442	213706
255043	61625
254529	171989
253418	110776
252738	124476
250961	136318
250939	182276
248551	58433
247809	114229
246699	117701
246340	46640
245984	89059
245389	182413
245197	63081
245166	159910
244102	51802
243147	230155
242946	120130
242779	499652
242572	90889
241834	479996
241629	74100
240888	28106
240628	47610
240232	383249
239929	139343
239525	33484
238901	73937
238336	112476
237112	138806
236312	107468
236072	75424
233760	94514
233484	138022
230319	10082
230045	212330
229177	74112
226111	107872
224173	48900
222854	193148
222568	83013
222368	366466
220785	256780
220303	116180
219911	94349
219095	182149
219013	80236
218760	290113
217995	119603
217899	169728
217815	51841
7936	182503
212620	172871
211764	104142
211517	186583
210918	37632
210719	79607
210131	77491
210127	184877
209949	26522
209438	14029
209217	162391
208986	49795
208565	112527
208141	26168
207437	61206
206920	60234
206292	119381
206047	89750
205888	28866
205836	42292
205697	55389
205337	141634
204721	203903
203736	48114
203344	234247
202749	140746
202560	88536
201955	105149
200944	109345
200244	130079
199887	389501
198833	226440
198433	46273
197805	43566
195761	100992
195076	98427
194554	208106
193942	9966
192917	115880
192751	22872
191953	48197
191890	35744
191424	218684
190891	154693
190328	53134
190285	382379
189853	106174
188584	294382
188558	122771
187298	105949
186621	169064
186337	407578
186256	94661
185643	137045
185546	29421
184991	123203
184781	20990
184551	130501
184110	37525
183658	205119
183570	35909
183304	81383
182210	86162
181574	20622
181129	111010
180703	194039
179307	734593
80859	217592
178273	47921
177942	323290
177779	177411
177498	198007
177464	86334
177343	269418
176671	102230
175808	93947
175412	22275
175372	122927
174887	176118
174830	107887
174811	118167
174461	25503
174343	227301
174255	127585
174229	61521
172637	170224
172338	63484
170192	91322
170104	168472
169552	64870
169011	110272
168968	59638
168937	286916
168576	151335
168560	177468
168306	12301
168182	202375
167768	36037
166179	175756
30463	202151
165783	140065
165423	172532
164300	97202
164093	158675
162773	14589
162770	170261
162735	122169
162214	52862
161590	140439
161506	33008
161208	268089
160912	176100
160356	88671
160314	106938
160016	80191
159916	12989
159086	151651
158055	27182
157210	408055
156476	354278
156338	48838
155829	510096
155489	96828
155069	108871
154834	160508
154695	11729
154386	317564
153781	38227
153564	212246
153264	40536
152809	40130
152391	41988
151797	103651
151706	71694
151398	168226
151317	14142
151059	94093
150861	103512
150193	31369
49554	170951
148357	88885
148313	32837
148313	117635
148217	41710
148158	256030
147953	48331
147294	128716
147077	163105
146953	19994
146602	243000
145943	55679
145107	64086
145077	178429
144917	220683
144455	55437
144379	217123
144365	69797
144184	163196
143918	138239
143732	150168
143683	172628
143561	78732
143521	118225
143178	243768
142439	32446
141856	97540
141809	211602
141485	121220
141440	59392
141346	323631
140975	24631
140605	126545
140574	124983
140307	3202
140274	57380
140204	191591
139942	80598
139829	220031
139790	183078
139735	143806
139674	123329
139569	84400
139510	202454
139333	148603
139255	96192
138897	134400
138800	251634
138310	22060
138154	141830
137707	416221
137683	92033
137681	50562
137656	84800
137637	118048
136798	13192
136760	246618
136331	29983
136093	117299
135682	94135
135661	221048
134972	19984
134310	182399
134289	32675
133595	105030
133556	66637
133321	62770
133156	19828
132940	237717
132372	87273
132185	231911
131415	57832
131001	141220
130312	26649
130281	58240
130245	241559
130168	151164
129994	47632
129792	162361
129686	168098
128466	20945
127912	54478
127453	177385
127330	90720
127092	112369
126863	100629
126851	64194
126813	193478
126740	97317
126328	278137
126149	84198
126131	83229
125889	128704
125732	25685
125317	119474
125226	193996
125192	98998
124722	124139
124640	6923
124212	201771
123576	112972
123575	37869
123287	147253
123192	157510
122960	57105
122886	186409
122830	124303
122738	87407
122668	82783
121512	147245
121383	150670
121372	235512
120759	176280
120703	133634
120557	54400
120218	36209
119893	99919
119832	19432
119736	238920
119702	68842
119196	116317
119078	90117
118816	103484
118811	138020
118639	131072
117984	172385
117544	8306
7304	158330
117298	80481
116334	124481
116212	75034
115972	175142
115731	27460
115555	505070
115473	170435
115409	175683
115392	118464
115350	103949
115327	232358
115278	36742
115093	188516
114377	181899
24442	172818
113908	95791
113835	165923
113831	180504
113529	219963
113298	97514
113140	95632
112893	146572
112473	26851
112468	119231
112408	87714
112015	7765
111974	81928
111863	171417
111662	28727
110892	220385
110867	228829
110849	248970
110761	63294
110719	32299
110709	213458
110621	31963
110612	110879
110431	73517
110369	85969
110336	34259
110328	10703
109923	10352
109866	114834
109773	126410
109358	64939
16188	36312
109252	72892
109137	89668
109099	145486
109053	86342
109036	169467
108600	97890
108581	24912
108535	162172
108414	30973
108345	176422
107858	50517
107779	312875
107547	116964
106438	102043
106112	85120
14804	50852
105948	25822
105781	43553
105731	4519
105728	502
105393	16795
6252	65299
104682	38730
104594	1790
104435	46831
104427	4975
34537	6080
104155	39653
103855	5697
103735	23574
103631	40904
103521	27142
103469	2032
103259	22513
103233	40585
102901	1335
102680	6363
102451	9230
102295	26432
102115	8371
101995	22077
101928	1687
101890	18502
101827	1022
101786	8612
101540	1222
101539	9914
101500	88768
101402	73091
101316	1543
101311	14051
101244	21949
100861	110265
100268	4707
100179	10126
100170	50961
100047	7820
100021	2637
100001	32997
99817	3907
99764	23011
99401	7765
99084	2546
98892	5156
98516	15905
98347	23390
98179	45571
98144	6101
98046	11646
98020	74972
97774	12583
97631	10309
97590	22543
97541	45508
97494	1814
97457	52859
97416	7526
97055	46809
96980	26174
96630	6294
96403	8229
96221	46169
96182	44775
96083	45714
96007	13262
95933	1503
95930	8573
95677	39399
95045	744
94919	28178
94919	12066
94859	18308
94812	227
94245	15575
94129	9065
93827	10597
93795	2846
93616	4380
93606	15361
93420	53984
93412	47167
93354	31434
93242	8282
93188	28069
93061	2651
93020	2113
92997	1594
92859	20940
92854	102868
92791	39769
92788	3826
92754	1730
92291	45019
92266	36444
92252	33751
92229	602
92094	34638
91799	54413
91566	5397
91466	3095
91332	21735
91249	10838
91229	3307
91211	5721
91006	38361
90993	12810
90845	15286
90704	1413
90419	610
90394	23389
90211	1083
89982	7065
89856	25472
89843	9618
89786	756
89730	960
89536	23626
89529	14791
89416	1973
89323	10920
89052	30329
89048	46505
88889	8445
88743	30954
88742	53754
88596	3413
88542	34937
88399	33511
88357	30067
88191	10197
88007	12271
87987	1669
87941	21033
87940	5288
87838	17902
87631	74517
87511	519
87498	770
87327	24127
87301	26779
87290	13685
87253	14213
86879	10406
86709	15305
86239	54717
86145	42596
86108	2577
85767	11665
85714	26127
85693	24203
85552	8652
85419	4589
85407	1159
85373	1115
85286	6882
85229	33183
85193	5110
85118	4578
85046	65299
84873	3322
84782	3832
84390	9121
84257	6121
84029	7263
84013	24299
83937	22592
83674	16826
83664	4689
83494	25253
83424	14919
83317	14698
83291	62288
83178	1152
83114	104044
83055	2569
82936	10436
82832	38885
82620	8167
82590	9730
82502	1922
82454	12141
82420	26542
82352	3020
82260	7197
82227	1660
82173	1025
82103	10759
82090	3005
82058	30123
82030	14109
82017	14752
82015	21339
81985	11780
81985	2734
81979	15554
81862	14771
81747	5331
81739	17120
81561	6280
81525	61465
81523	939
81500	50634
81262	4732
81191	18265
81165	5700
81029	15390
80993	1767
80928	4502
80921	4704
80802	1112
80737	2177
80616	910
80591	5530
80533	9783
80511	2155
80472	22578
80359	6772
80239	6270
80193	11845
80171	68711
79906	1277
79857	16457
79732	24776
79721	21548
79684	40126
79663	4302
79520	8642
79254	1015
5082	18077
79068	6010
79032	18249
78807	6748
78732	10822
78602	49372
78596	956
78447	3073
78403	1880
78184	10032
78174	12907
78058	11160
78039	32369
77986	21687
77829	2118
77818	1177
77618	17445
77581	85711
77502	5680
77455	1846
77451	7636
77157	28587
76879	72641
76829	32108
76759	8283
76592	18196
76578	6206
76554	7354
76476	6626
76455	42552
76138	6569
75964	2836
75794	689
75517	5662
75500	18516
75416	14095
75357	56650
75345	48236
75306	34157
75284	35353
75239	22767
75115	54142
75089	34615
75077	15657
74873	18908
74771	5502
36943	1373
74706	35578
74527	15005
74407	7308
74331	8013
74304	13984
74298	687
74276	10223
74209	5988
74158	4280
74149	8140
74137	7641
74122	1163
73925	2544
73828	16337
73797	6150
73681	510
73651	27963
73651	14860
73421	6658
73414	15932
73407	9763
73335	4533
73280	23568
73244	55989
73154	2826
73111	10316
73089	28869
73038	8232
72976	3803
72826	404
72708	12196
72656	41912
72623	33310
72475	67630
72463	112965
72456	24640
72407	1540
72389	8504
72387	31011
72313	17835
72199	27541
72106	14486
71974	16218
71926	68719
71811	879
71701	5074
71659	30242
71623	2098
71435	2427
71355	1056
71318	70944
71306	1654
71222	30048
59856	3390
71157	11452
71135	39594
71041	34431
70927	16046
70672	22573
70371	9106
70208	1945
70100	2338
70006	6845
70004	1229
69963	2408
69827	2750
69767	21749
69712	15851
69653	9265
69615	24407
69558	6108
69492	854
69483	4514
69476	920
69452	4118
69450	51193
68929	824
68922	7123
68839	16284
68757	33041
68744	30055
68710	22479
68677	26887
68652	573
68595	37020
68555	1647
68441	5151
68359	12071
68036	30846
67858	1551
67794	24421
67653	11274
67628	14203
67595	52966
67548	22295
67521	3835
67509	58749
67473	9748
67381	18229
67378	7696
67272	4106
67198	2914
67144	1102
67133	1857
67133	38832
67090	19862
66995	1700
66977	7390
66959	11102
66877	3491
66828	5266
66773	2694
66745	5628
66544	3104
66365	920
52227	3290
66325	1161
66308	496
66187	31606
66095	869
66089	11093
66040	6450
66032	1021
66005	15592
65923	4887
65835	38447
65821	22208
65767	1127
65482	1540
65387	15628
65342	6989
65203	3110
65162	22816
65149	44718
65138	36343
65090	28683
65066	101079
65053	41134
64967	12830
64956	11117
64945	6845
64926	13208
64781	8940
64731	9307
64721	31027
64707	26716
64671	7878
64655	8308
64634	25698
64440	4654
64436	81919
64358	9468
64330	24490
64227	18688
64166	3029
64163	15734
64154	23755
63983	26277
63841	4532
63827	4328
63825	24091
63824	54400
63776	23192
63771	3053
63669	4483
63657	33227
28211	1066
63560	31250
63539	324
63444	5229
63397	50046
63396	13151
63355	42131
63340	9470
63280	10788
63244	5156
63231	14285
63165	45575
63158	872
63130	36699
63116	1471
63048	1783
62983	36033
62964	4141
62868	74379
62802	676
62723	91147
62680	2806
62609	41577
62564	3874
62542	4178
37134	9496
62270	1027
62260	2245
62230	1083
62225	2305
62222	974
62008	2904
61980	4319
61792	58463
61789	38162
61766	18708
61726	816
61722	16841
61622	6219
8562	20333
61583	62951
61449	20022
61407	3817
61339	1705
61275	20926
61252	3089
61221	2408
61152	32106
61028	22573
60998	6738
60899	8182
60896	1580
60888	107034
60872	25748
60868	31962
60847	32363
60833	19496
60818	11206
60799	7737
60786	4595
60701	68326
60698	732
60690	4316
60676	23285
60672	18627
60669	56608
60659	8717
60629	12176
60535	9353
60494	3117
60482	23716
60449	26389
60425	35899
60357	395
60300	4579
60293	3541
60279	1907
60278	1298
60275	10362
60208	8588
60049	1513
60046	1882
59996	10244
59974	27147
59961	14496
59953	59332
59899	8857
59790	32120
59768	16896
59752	1064
59708	55402
59697	59077
59618	1276
59616	8039
59601	16890
59569	2089
59543	2725
59525	7581
59483	10239
59465	15253
59392	48860
59334	52221
59317	290
59268	124917
59241	9263
59065	27089
59059	38134
59047	3759
59015	1953
58983	2153
58945	89121
35567	1045
58701	54725
58672	37540
34504	9791
58659	62062
58613	2732
58537	3500
58445	6780
58426	19586
58421	17368
58345	53694
58310	14599
58296	547
58267	13479
58230	6007
58227	23313
58074	29233
57928	8547
57921	2661
57910	39162
57848	4654
57842	4317
57798	42681
57779	4115
57646	5862
57632	1649
57623	10671
57525	2937
57443	1333
57330	1044
57257	1022
57177	15612
57169	25548
57105	15660
57102	10759
57050	11344
57010	3034
56941	9107
56875	37226
56864	66067
56824	21751
56679	3376
56651	6572
56644	10102
56616	19791
56614	36038
56610	32568
56605	60606
56599	2841
56566	12214
56555	60003
56423	4902
56348	11872
56346	8422
56275	18156
56223	8573
56099	3473
56071	3453
56063	24232
55998	10916
55956	3017
55879	50418
55868	1474
55827	35091
32154	15635
55740	2317
55734	4559
55679	1333
55648	6625
55624	12088
55549	3437
55539	35030
[truncated: 346,582+ more rows]

## Sheet: SourceData-4
Closed gap size/bp
Exon	Intron	Intergenic
613	94	19
341	23	996
230	11	175
484	188	14523
23	164	79
61	226	169
257	366	871
353	701	336
2	425	355
24	123	10
50	310	88
117	189	223
162	4952	1166
715	309	19
148	52	2
311	2196	2
69	72	218
335	33	2089
367	106	27
512	398	7
879	136	120
15	12	26
2	17	48
353	65	48
130	738	51
294	97	160
17	113	51
81	98	6
127	385	21
142	1191	1513
961	176	47
11	73	190
746	27	239
98	856	104
98	308	65
621	49	72
152	22	1063
2	46	269
101	58	34
36	215	32
130	92	4322
	1430	318
	25	1834
	78	81
	65	3
	145	28
	438	1517
	46	44
	93	558
	43	728
	17	1
	212	96
	954	35
	1649	260
	89	188
	9	123
	43	58
	23	251
	632	68
	54	32
	77	28
	9	2099
	17	63
	337	15
	21	546
	44	15
	25	49
	63	323
	66	92
	19	588
	53	357
	73	111
	129	1131
	141	100
	23	109
	14	91
	60	373
	138	49
	1	298
	1	1789
	12	19
	90	980
	137	216
	466	154
	418	141
	37	156
	676	50
	114	88
	81	49
	1396	291
	139	219
	1445	1700
	46	57
	141	6
	276	53
	530	214
	170	319
	97	97
	119	71
	74	40
	258	1404
	84	114
	178	421
	22	5626
	57	769
	126	25
	418	127
	752	143
	130	562
	12	17
	95	67
	67	10
	140	346
	301	186
	25	191
	429	82
	111	5
	111	533
	2636	74
	13	2
	42	45
	2	4
	63	2344
	32	556
	256	362
	369	438
	149	111
	190	3
	340	1
	64	90
	39	28
	213	112
	3	53
	84	185
	241	40
	11	133
	189	6
	82	17
	845	13
	1314	324
	59	135
	64	657
	131	28
	482	64
	220	76
	463	128
	6155	35
	69	121
	3655	72
	91	13
	4	194
	4	188
	65	38
	355	534
	270	13972
	128	282
	23	831
	107	4
	902	212
	48	1137
	83	10
	43	3
	6	776
	153	15
	12	3457
	594	544
	49	247
	1184	39
	224	18
	129	321
	25	50
	185	2
	568	280
	100	269
	952	10
	3	152
	172	569
	94	639
	134	189
	44	401
	2623	84
	29	6
	72	7
	54	1
	14	17
	51	438
	147	256
	2	618
	173	85
	144	118
	781	151
	44	1020
	142	360
	404	2
	367	662
	42	81
	9	97
	32	21
	241	246
	15	77
	17	3
	1	3
	6	189
	138	2
	32	646
	209	155
	416	137
	50	40
	9	103
	111	7
	4	166
	515	283
	3	447
	16	18
	317	5628
	215	142
	28	157
	72	32
	87	397
	69	4
	31	82
	137	171
	19	1
	749	73
	3121	76
	12	126
	61	115
	179	67
	57	30
	363	471
	26	476
	77	90
	697	10
	3	27
	1	117
	93	111
	690	29
	27	310
	32	372
	60	136
	29	274
	349	230
	344	125
	39	83
	66	2232
	59	152
	563	83
	63	10
	452	643
	340	3
	51	64
	75	65
	437	1
	304	220
	32	43
	1050	868
	30	99
	729	280
	3	189
	102	8
	176	1268
	73	213
	343	27
	36	165
	70	88
	392	372
	55	14561
	41	40
	151	352
	115	725
	487	167
	1633	20
	34	140
	2	25
	1	866
	344	83
	112	167
	125	10
	326	252
	167	1333
	204	272
	92	3
	7	318
	117	202
	14	22
	4485	651
	659	70
	37	371
	62	186
	1692	3040
	314	42
	3	172
	157	158
	113	272
	234	565
	30	637
	59	66096
	63	61
	16	35
	108	36
	63	613
	151	9
	524	78
	146	3349
	192	148
	17	33
	41	497
	37	34
	884	171
	153	54
	184	127
	391	16
	73	399
	7	129
	65	170
	65	360
	568	306
	56	1
	61	2327
	61	36
	137	1708
	152	1111
	98	132
	59	627
	139	181
	61	4127
	18	102
	382	249
	353	332
	38	315
	37	19
	820	33
	205	47
	176	190
	9	27
	2	416
	235	153
	333	10665
	1243	9
	445	125
	607	19
	57	40
	25	1
	4993	87
	65	209
	24	38
	6	45
	213	320
	364	95
	93	327
	16	80
	12	165
	113	411
	376	75
	300	31
	3	2
	190	457
	122	149
	307	26
	562	4
	200	36
	4	153
	2282	118
	159	117
	70	2
	81	1365
	246	444
	99	152
	97	7
	151	16
	216	100
	8	99
	13	117
	218	14
	29	39
	1174	14
	106	192
	233	85
	6	54
	375	398
	13	564
	54	10
	339	77
	3	756
	26	188
	266	117
	76	9046
	81	19
	182	5
	340	449
	3833	31
	142	4
	1861	1
	86	313
	274	183
	321	867
	6	1111
	59	1309
	104	60
	200	575
	200	272
	148	5
	56	38
	3	143
	2898	347
	602	1449
	320	314
	60	49
	85	840
	19	28918
	19	296
	1319	2707
	2	45
	221	153
	138	3805
	62	41
	199	125
	87	469
	208	68
	1	307
	2	307
	23	316
	47	36
	30	16
	96	61
	2258	664
	52	90
	494	17
	1254	265
	91	326
	48	6
	10656	271
	10	57
	10	3681
	34	84
	71	3
	698	285
	3	65
	165	22
	48	2
	80	467
	1	60
	28	219
	233	3
	44	12
	418	1399
	1	7895
	68	77
	147	388
	170	202
	248	29
	3539	4409
	140	8
	508	715
	3	24
	89	44
	125	10
	174	7
	12	47
	71	20
	25	81
	63	92
	257	127
	615	240
	58	195
	43	1959
	110	13
	55	93
	41	1092
	21	508
	42	198
	1522	3064
	292	85
	10	184
	86	42
	32	37
	290	58
	43	181
	9	3
	57	83
	264	206
	886	3
	10	500
	68	292
	3	20720
	668	224
	89	343
	132	490
	42	167
	58	288
	1249	100
	154	50
	85	16
	3	6
	770	39
	227	3462
	238	539
	1788	2
	59	2
	162	2871
	203	38
	328	109
	73	56
	113	11
	101	32261
	91	251
	170	9
	57	1199
	599	16
	362	42
	14221	18
	206	87
	74	3
	455	1081
	97	306
	45	431
	110	203
	29	221
	2	223
	26	98
	556	20
	496	45
	67	75
	73	582
	45	193
	44	283
	72	115
	40	308
	2003	120
	362	1816
	42	115
	100	905
	203	1159
	104	570
	89	11
	717	77
	146	335
	9944	75
	102	3
	13925	47
	36	30
	1315	21
	27	212
	70	50
	86	62
	118	176
	150	526
	451	27
	244	18
	3	17
	52	32
	22	622
	220	174
	172	29
	20	13
	41	223
	565	285
	5	844
	34	57
	34	385
	73	2
	8	19
	157	56
	586	44
	12	176
	149	116
	514	103
	73	68
	26	4333
	195	36
	887	780
	22	170
	1919	2100
	42	108
	542	65
	10	24
	452	25
	400	2
	193	521
	116	4842
	578	216
	96	18
	3	1249
	3	7
	1092	94
	48	22
	123	178
	65	2643
	3	126
	758	3
	38	200
	130	66
	1556	575
	9	15
	185	54
	5	34
	190	66
	183	101
	882	331
	16	864
	163	1173
	7	123
	26	629
	1056	1
	111	173
	210	54
	113	80
	32	418
	83	11
	160	529
	70	33
	14	2633
	29	18
	136	7
	51	1
	186	96
	88	15
	287	23
	333	53
	119	5
	427	3
	5118	310
	77	72
	342	772
	128	13
	16	4273
	156	415
	51	18
	135	11
	283	2379
	564	39
	405	157
	1851	10
	375	723
	2	41
	205	114
	87	615
	43	74
	491	51
	94	253
	82	66
	69	12
	54	218
	54	218
	80	129
	86	74
	202	19
	588	181
	36	67
	15	106
	82	687
	10298	130
	10074	103
	11829	67
	10672	572
	10081	400
	8152	376
	9054	3
	10037	120
	9693	16
	10097	244
	9238	141
	40	4
	5134	425
	26	35
	146	113
	96	106
	31	46
	72	1
	26	344
	35	31
	37	45
	567	1194
	30	178
	227	561
	312	85
	15	109
	73	136
	80	134
	143	823
	15	5
	129	1370
	121	421
	1361	248
	3	60
	325	91
	1157	11
	188	114
	1144	85
	620	887
	96	80
	21	7
	106	22
	6371	40
	337	999
	32	95
	90	57
	53	181
	196	495
	275	187
	158	1870
	12	352
	12	3
	289	13
	36	101
	60	164
	3	448
	564	29135
	51	1
	1134	23
	456	68
	107	617
	7	156
	66	161
	23	806
	147	79
	123	286
	156	285
	75	6380
	233	504
	4324	1257
	373	211
	1560	37
	2273	153
	2780	3
	19	81
	108	246
	31	4250
	104	102
	271	220
	78	444
	1664	316
	78	5
	148	64
	4	435
	89	654
	18	123
	275	979
	672	40
	34	21
	3529	193
	63	5275
	234	4183
	1	115
	164	87
	36	4
	224	53
	41	82
	3	1782
	307	1959
	66	131
	374	285
	42	148
	300	69
	140	1487
	36	309
	4470	78
	42	38
	33	2026
	538	6
	21	19
	168	420
	175	6
	12	80
	74	390
	33	55
	33	136
	346	832
	15	259
	26	65
	124	72
	61	548
	149	851
	294	210
	544	72
	4773	813
	66	308
	13	160
	184	299
	68	960
	115	177
	5	136
	424	60
	12	354
	493	26
	6	454
	233	4
	110	3
	29	583
	2823	850
	92	65
	45	1
	39	64
	156	488
	302	1111
	2834	3
	403	82
	41	610
	2	204
	634	89
	42	5
	149	36
	46	475
	52	345
	111	529
	36	37
	17	61
	234	340
	10	124
	187	207
	521	162
	446	28
	301	284
	3	12
	140	12
	300	537
	215	89
	3792	804
	10	147
	1	86
	2338	80
	59	1730
	5	28
	24	87
	157	472
	1023	67
	149	83
	42	647
	18	25
	145	51
	9362	1812
	144	148
	2705	152
	18	296
	38	29
	283	122
	129	35
	80	4653
	137	86
	165	42
	74	101
	59	96
	52	3
	58	182
	8422	3
	256	199
	102	74
	2565	94
	106	2
	308	8
	11	344
	1004	156
	15	77
	25	91
	247	801
	3	9
	13	3
	58	1038
	17	116
	50	86
	2	161
	236	342
	83	17
	13	950
	203	439
	47	3
	125	67
	78	173
	258	347
	530	152
	16	7
	35	57
	39	837
	34	8
	126	12
	74	76
	95	45
	89	5
	84	29
	41	552
	17142	42
	1395	26
	81	87
	448	390
	830	1871
	52	535
	4	275
	35	275
	1	97
	405	50
	3	166
	502	1898
	93	434
	234	130
	75	84
	25	305
	35	144
	94	35
	137	101
	56	7
	1748	109
	76	2
	4	204
	102	2
	231	1172
	34	666
	215	4642
	42	76
	4186	102
	27	107
	1654	59
	856	2469
	6	321
	1820	16
	257	74
	96	25
	2260	138
	34	97
	20	210
	167	78
	13	31
	57	545
	291	296
	549	288
	774	9
	6	5
	118	86
	141	236
	865	33
	277	25
	91	4
	137	4324
	73	326
	1289	233
	126	166
	105	5
	43	133
	21	342
	735	63
	13	732
	313	135
	53	42
	1318	1137
	1127	147
	148	186
	2241	2
	203	482
	653	1538
	190	3606
	5492	45
	467	169
	378	24
	891	14
	16	55
	113	949
	304	1347
	1003	454
	678	3692
	95	82
	45	5376
	3	58
	22	448
	92	13
	50	80
	2458	130
	386	26
	242	251
	1853	37
	19	92
	28	160
	2	15
	63	61
	326	203
	83	14
	277	3
	69	465
	35	284
	33	104
	172	81
	59	205
	98	90
	236	39
	36	7
	422	46
	8	253
	33	358
	259	251
	16	56
	7	4
	122	21
	552	50
	6	398
	103	26
	195	100
	120	430
	75	194
	93	150
	112	104
	73	26
	23	62
	11	8
	6	20
	30	3732
	43	530
	191	398
	22	6
	820	88
	72	146
	242	66
	14	78
	208	4
	24	31
	26	119
	150	25
	70	60
	138	90
	60	16
	65	502
	942	387
	53	13
	30	994
	127	149
	445	167
	187	22
	91	62
	348	15
	132	44
	140	113
	433	138
	33	57
	121	123
	3852	670
	252	581
	537	78
	46	13
	22	47
	71	4
	244	17687
	364	8
	238	84
	2	8
	266	237
	3364	707
	40	30
	22	35
	60	158
	65	125
	22	199
	25	54
	137	4490
	91	334
	5	139
	149	193
	292	530
	37	63
	10773	80
	9045	10
	9768	3
	9751	28
	9993	94
	10862	270
	10057	2083
	10100	322
	10612	42
	10318	2789
	10324	4
	8631	3
	10145	594
	10015	2212
	10358	101
	10010	1205
	10135	1184
	9370	57
	10282	211
	8775	10
	10171	16
	10128	233
	10066	57
	10081	203205
	9785	280
	10075	382
	11291	84
	10702	97
	9731	108
	8749	431
	9347	50
	9997	104
	9560	9003
	10470	90
	10208	96
	9009	483
	9398	101
	9989	2
	10440	107
	9999	195
	10029	30
	10988	76
	9419	451
	9958	43
	9715	685
	9966	457
	10215	185
	9997	21
	9002	7
	10187	43
	11564	5091
	10298	176
	10046	74
	9731	1126
	10376	14
	10066	347
	9969	2
	10090	151
	10005	466
	10306	369
	9673	109
	8983	428
	10007	8
	11107	62
	9991	582
	10008	104
	10828	122
	11950	219
	10274	93
	10826	170
	9862	12
	10490	74
	9812	467
	10867	4944
	3030	99
	47	1
	85	103
	161	411
	503	17
	162	286
	435	63
	24	189
	54	252
	115	1854
	111	98
	23	167
	519	79
	39	110
	53	285
	99	147
	104	74
	2	11
	182	25
	152	77
	127	17
	410	194
	297	53
	242	4
	18	362
	117	16
	586	36
	7278	89
	130	713
	245	435
	57	836
	37	863
	161	93
	10	154
	123	44
	555	316
	10	37
	6	54
	31	320
	35	299
	125	177
	14	169
	75	6
	207	109
	71	1223
	128	29
	53	1005
	3	516
	284	11
	18	77
	27	99
	127	5
	57	1404
	37	340
	113	241
	78	60
	65	2
	35	47
	148	262
	393	637
	188	2777
	148	32
	236	184
	193	10034
	75	9092
	94	10022
	175	10297
	536	9688
	1	14150
	3336	5349
	1990	10006
	33	10123
	131	8334
	284	8349
	115	10209
	1246	9868
	27	10545
	3	10133
	2431	9860
	151	13326
	104	10972
	30	9460
	513	10013
	36	9819
	246	9838
	1	55137
	189	10009
	28	415
	47	3
	68	1
	23	296
	1761	4
	102	118
	125	7
	3	2
	78	15
	114	101
	818	109
	73	1563
	73	3
	14	145
	13	204
	424	25704
	239	1160
	679	7
	39	76
	480	630
	166	9
	13	280
	178	59
	64	1
	229	40
	19	41
	8499	72
	344	314
	54	91
	80	362
	4330	72
	1004	172
	1004	513
	923	8
	3	106
	3	341
	2	494
	150	20
	20	39
	532	592
	125	24
	1450	109
	19	15
	48	369
	31	321
	107	637
	43	13954
	449	117
	195	7
	4	431
	111	55
	781	204
	284	2965
	27	36
	40	467
	177	165
	530	178
	102	290
	26	26
	37	3
	43	179
	115	52
	1569	47
	2047	11
	4	109
	376	356
	1	1095
	76	12
	30	1403
	115	1236
	80	51
	780	196
	105	27
	906	888
	21	2029
	152	197
	43	48
	190	89
	1074	121
	170	15
	50	145
	60	791
	106	34
	105	182
	1118	75
	27	287
	1461	551
	258	5
	91	102
	74	1454
	1	2451
	119	691
	81	81
	3	3021
	22	13
	25	145
	313	20
	87	110
	587	30
	34	65
	119	19
	35	1631
	1	5413
	339	9
	34	150
	17	4162
	207	237
	1643	15
	113	609
	406	51
	93	19
	187	376
	2	42
	127	570
	127	1075
	44	34
	5	186
	1282	594
	46	189
	12	15
	3	14
	25	619
	9	117
	839	784510
	944	680
	138	306
	3	87
	93	144
	63	39
	102	108
	17	31
	236	391
	1656	4268
	430	512
	118	7
	500	6
	134	3
	6	1634
	496	609
	329	29
	209	2
	368	15
	100	841
	70	89
	140	329
	901	697
	67	123
	109	140
	203	1630
	8	249
	100	69
	228	60
	40	603
	23	3
	58	385
	8	106
	55	222
	294	4230
	4	3
	93	6
	174	1321
	82	922
	5020	84
	69	47
	67	72
	84	304
	1096	107
	39	118
	1139	120
	477	558
	102	20
	65	340
	56	76
	3742	441
	939	62
	777	63
	36	16
	181	766
	136	163
	100	20
	30	63
	30	209
	361	22
	108	607
	16	1479
	235	1749
	348	12
	1367	3
	352	86
	285	8
	770	167
	27	147
	229	21
	141	17
	99	927
	147	70
	2723	55
	65	6206
	131	379
	4623	5
	34	117
	318	474
	30	4
	826	40
	43	85
	3	2991
	323	11
	5	32
	79	14
	528	33
	12	1299
	645	285
	91	5592
	511	504
	537	74
	7	83
	63	362
	3	105
	59	117
	1	64
	264	2
	11	578
	38	39
	3544	48
	279	1934
	37	65
	3	4319
	12	122
	449	294
	580	61
	105	112
	56	355
	21	611
	96	55
	202	206
	161	431
	78	27
	146	2
	368	22
	20	1338
	783	709
	68	8
	3	99
	82	489
	1	104
	91	53
	237	204
	2079	200
	3	677
	3	16
	20	9
	65	26
	10699	2
	159	52
	1586	23
	2	323
	8	4
	417	46
	223	546
	24	361
	207	3
	38	9
	12	11
	20	241
	27	1
	49	584
	78	150
	224	38
	51	32
	51	793
	23169	335
	116	39
	46	1154
	238	591
	13	34
	58	2
	219	3
	415	5
	351	2
	741	1517
	247	378
	415	256
	50	59
	58	1053
	923	506
	4320	191
	305	1464
	11	145
	230	5
	953	74
	1180	19
	592	52
	254	78
	173	257
	1008	71
	19	1678
	377	1098
	92	2
	48	673
	932	1
	166	10
	486	463
	156	75
	346	24
	33	1397
	322	37
	359	78
	10317	506
	10268	617
	9304	216
	9067	53
	10397	124
	11907	29
	10013	36
	9494	4892
	10161	5
	8808	59
	10162	2684
	10220	80
	10328	18
	10063	1
	11057	669
	9694	63
	9722	221
	10016	584
	10478	77
	9975	286
	10207	23
	8436	169
	9964	112
	9993	36
	9927	76
	10277	111
	10195	76
	9988	664
	9961	14
	11401	469
	10035	609
	10494	325
	9984	103
	8481	140
	10429	3
	10417	231
	10200	367
	10307	174
	9968	329
	8266	97
	10054	13
	13308	131
	9598	137
	10471	215
	10027	450
	10053	354
	10135	2
	10185	831
	9606	395
	9663	159
	10084	445
	10193	2361
	5927	396
	10489	195
	8211	161
	9789	106
	8020	33
	9432	3767
	10031	559
	10001	656
	12473	136
	10107	769
	8676	920
	10016	145
	8781	16
	10033	196
	10003	5
	8771	147
	10125	335
	9459	2256
	7766	112
	8698	91
	10067	97
	2000	189
	129	1022
	141	12
	5	22710
	570	187
	157	13023
	60	47
	2516	15
	1672	2
	144	244
	102	242
	24	51
	574	306
	67	9935
	38	300
	1504	174
	186	14200
	170	54
	12	10
	5	40
	172	264
	282	107
	9	23
	162	275
	209	18
	134	4255
	339	56
	3	2225
	123	533
	71	86
	387	7
	48	263
	178	164
	369	54
	7	165
	120	36
	187	78
	852	179
	91	285
	9	193
	115	117
	588	364
	89	189390
	159	111
	31	125
	362	8
	1089	64
	71	66
	369	147
	371	126
	150	89
	48	3254
	2757	148
	230	19
	31	198
	46	651
	407	3
	54	5
	14	294
	37	141
	5	478
	17	107
	126	425
	1076	45
	76	85
	166	99
	447	16
	132	108
	132	125
	73	12
	44	231
	92	1786
	292	48
	13	85
	1381	4
	222	333
	348	159
	192	3
	86	63
	42	106
	113	504
	167	90
	28	115
	40	7
	40	52
	26	168
	93	314
	134	65
	306	3315
	546	84
	3	144
	32	5641
	82	790
	33	8288
	1277	194
	254	1861
	94	102
	97	77
	63	149
	369	890
	1129	454
	11	13
	3	107
	230	4436
	103	134
	41	181
	144	444
	10	223
	13	114
	84	89
	872	69
	140	704
	103	2
	474	221
	54	447
	6814	113
	88	141
	100	90
	62	40
	122	120
	131	121
	29	2554
	17	7
	346	166
	4	5
	23546	102
	50	145
	98	25
	179	455
	17	507
	49	66
	8	50
	450	20
	64	213
	189	13
	2	1298
	20	207
	1198	30
	196	286
	736	14
	107	10
	124	36
	109	239
	24	292
	149	44
	1413	52
	117	82
	80	477
	174	156
	324	857
	371	8
	402	475
	34	35
	9	4487
	402	9
	103	97
	4	289
	266	173
	136	246
	2	1134
	2945	87
	31	24
	314	92
	83	43
	2666	119
	103	64
	204	315
	24	889
	119	50
	351	58
	562	3742
	103	17
	34	156
	325	1215
	86	104
	577	16
	94	440
	941	137
	2	75
	171	8
	11	174
	24	312
	11	689
	29	55
	161	37
	51	178
	58	995
	83	29
	1	67
	723	492
	10	181
	39	49
	225	1138
	57	92
	52	58
	1432	897
	25	381
	213	49
	422	1
	59	637
	48	195
	16	1010
	28	232
	25	150
	12769	7146
	315	456
	19	6
	93	79
	992	5
	8	142
	568	12
	763	141
	141	48617
	119	429
	27	516
	49	1582
	49	1719
	13	274
	190	679
	234	31
	58	3
	23	118
	91	61
	101	2738
	935	87
	165	24
	41	685
	26	38
	280	153
	141	26
	78	80
	230	1133
	1	1102
	56	22
	62	276
	39	3
	1986	121
	176	101
	19	6
	59	307
	76	87
	59	20
	37	59
	25	18
	131	14
	36	37
	85	62
	50	320
	4	1235
	17	642
	153	751
	22	216
	347	290
	2	39
	27	32
	95	22
	650	24
	112	282
	853	8
	82	126
	155	43
	190	57
	493	11
	1216	31
	204	196
	4922	312
	371	315
	731	87
	27	314
	80	84
	1887	687
	147	185
	59	95
	3	4913
	1288	18
	136	2
	76	139
	4571	115
	833	227
	409	438
	7	366
	635	33
	45	121
	1215	33
	10	41
	327	5
	22	87
	251	74
	89	21
	322	63
	51840	208
	44	52
	44	571
	1437	56
	348	62
	105	37
	113	75
	19	259
	78	4893
	24	104
	513	390
	363	49
	62	2
	5	13
	152	20
	180	307
	42	690
	166	7
	10738	57
	12210	8
	9988	137
	9834	957
	10539	27
	10193	61
	9842	9
	9740	1
	9583	3
	7130	115
	10830	150
	10236	93
	10332	124
	9998	1084
	9672	7494
	9923	772
	9205	3
	10055	17
	11116	925
	10084	10867
	9999	10222
	9201	10596
	10861	10335
	3418	9998
	4089	10032
	6	9997
	82	10278
	41	9986
	75	10307
	1636	9197
	647	10147
	233	10154
	7	10040
	5	10006
	22	10041
	3764	9726
	247	9072
	350	9186
	158	9989
	15	9999
	132	10271
	94	9328
	32	9285
	155	14099
	72	10610
	350	8809
	133	10076
	39	10111
	55	10032
	37	9769
	444	8207
	820	10145
	1621	10064
	366	9949
	39	10139
	14	9978
	230	10047
	5	10028
	20	8945
	366	9978
	381	9976
	42	10143
	282	9903
	227	8417
	11	10590
	174	9021
	75	10529
	38	10629
	58	10093
	240	9983
	20	10007
	755	10145
	195	10393
	178	10116
	12	10042
	20	10000
	140	9949
	30	9899
	1593	10923
	72	10019
	14	10137
	1169	9966
	172	9285
	131	289
	265	10084
	6	15601
	314	10313
	394	10261
	47	10191
	2	10018
	70	8247
	4017	9257
	39	10093
	15	9989
[truncated: 12,908 more rows]

## Sheet: SourceData-5
see the SourceData-5.zip

## Sheet: SourceData-6
DEL		DUP		INS		INV
bin/Mbp	SV_counts	bin/Mbp	SV_counts	bin/Mbp	SV_counts	bin/Mbp	SV_counts
0	0	0	0	0	0	0	0
0	0	0	0	0	0	0	0
0	0	0	0	0	0	0	0
0	0	0	0	0	0	0	0
0	0	0	0	0	0	0	0
0	0	0	0	0	0	0	0
0	0	0	0	0	0	0	0
0	0	0	0	0	0	0	0
0	0	0	0	0	0	0	0
0	0	0	0	0	0	0	0
0	0	0	0	0	0	0	0
0	0	0	0	0	0	0	0
0	0	0	0	0	0	0	0
0	0	0	0	0	0	0	0
0	0	0	0	0	0	0	0
0	0	0	0	0	0	0	0
0	0	0	0	0	0	0	0
0	0	0	0	0	0	0	0
0	0	0	0	0	0	0	0
0	0	0	0	0	0	0	0
0	1	0	0	0	1	0	0
0	1	0	0	0	10	0	0
0	11	0	0	0	10	0	0
0	11	0	0	0	10	0	0
0	11	0	0	0	11	0	0
0	12	0	0	0	12	0	0
0	12	0	0	0	12	0	0
0	12	0	0	0	13	0	0
0	13	0	0	0	14	0	0
0	14	0	0	0	14	0	0
0	15	0	0	0	14	0	0
0	15	0	0	0	14	0	0
0	15	0	1	0	16	0	0
0	16	0	1	0	4	0	0
0	18	0	1	0	5	0	0
0	18	0	1	0	5	0	0
0	4	0	1	0	6	0	0
0	4	0	1	0	6	0	1
0	7	0	2	0	6	0	1
0	8	0	2	0	7	0	2
0	8	0	3	0	9	0	2
0	9	0	6	0	9	0	3
0.5	0	0.5	0	0.5	0	0.5	0
0.5	0	0.5	0	0.5	0	0.5	0
0.5	1	0.5	0	0.5	0	0.5	0
0.5	1	0.5	0	0.5	1	0.5	0
0.5	1	0.5	0	0.5	10	0.5	0
0.5	10	0.5	0	0.5	10	0.5	0
0.5	10	0.5	0	0.5	11	0.5	0
0.5	10	0.5	0	0.5	12	0.5	0
0.5	10	0.5	0	0.5	12	0.5	0
0.5	10	0.5	0	0.5	13	0.5	0
0.5	10	0.5	0	0.5	13	0.5	0
0.5	11	0.5	0	0.5	14	0.5	0
0.5	12	0.5	0	0.5	14	0.5	0
0.5	13	0.5	0	0.5	15	0.5	0
0.5	13	0.5	0	0.5	17	0.5	0
0.5	13	0.5	0	0.5	18	0.5	0
0.5	13	0.5	0	0.5	2	0.5	0
0.5	13	0.5	0	0.5	2	0.5	0
0.5	13	0.5	0	0.5	3	0.5	0
0.5	17	0.5	0	0.5	3	0.5	0
0.5	18	0.5	0	0.5	4	0.5	0
0.5	18	0.5	0	0.5	4	0.5	0
0.5	2	0.5	0	0.5	4	0.5	0
0.5	2	0.5	0	0.5	5	0.5	0
0.5	25	0.5	0	0.5	5	0.5	0
0.5	3	0.5	0	0.5	6	0.5	0
0.5	3	0.5	1	0.5	6	0.5	0
0.5	3	0.5	1	0.5	6	0.5	0
0.5	4	0.5	1	0.5	6	0.5	0
0.5	5	0.5	1	0.5	7	0.5	0
0.5	5	0.5	1	0.5	7	0.5	0
0.5	6	0.5	1	0.5	7	0.5	0
0.5	6	0.5	1	0.5	7	0.5	0
0.5	8	0.5	1	0.5	7	0.5	0
0.5	8	0.5	1	0.5	7	0.5	0
0.5	8	0.5	1	0.5	8	0.5	0
0.5	9	0.5	1	0.5	8	0.5	0
0.5	9	0.5	1	0.5	8	0.5	1
0.5	9	0.5	2	0.5	8	0.5	1
0.5	9	0.5	2	0.5	9	0.5	1
0.5	9	0.5	2	0.5	9	0.5	1
0.5	9	0.5	6	0.5	9	0.5	1
1	0	1	0	1	1	1	0
1	10	1	0	1	10	1	0
1	10	1	0	1	10	1	0
1	10	1	0	1	10	1	0
1	10	1	0	1	10	1	0
1	11	1	0	1	11	1	0
1	11	1	0	1	12	1	0
1	12	1	0	1	12	1	0
1	12	1	0	1	12	1	0
1	12	1	0	1	12	1	0
1	12	1	0	1	14	1	0
1	12	1	0	1	14	1	0
1	12	1	0	1	15	1	0
1	13	1	0	1	15	1	0
1	14	1	0	1	15	1	0
1	14	1	0	1	16	1	0
1	15	1	0	1	18	1	0
1	17	1	0	1	18	1	0
1	17	1	1	1	19	1	0
1	17	1	1	1	20	1	0
1	18	1	1	1	3	1	0
1	2	1	1	1	3	1	0
1	20	1	1	1	4	1	0
1	21	1	1	1	4	1	0
1	25	1	1	1	5	1	0
1	3	1	1	1	5	1	0
1	6	1	1	1	6	1	0
1	6	1	1	1	6	1	0
1	6	1	1	1	6	1	0
1	6	1	1	1	6	1	0
1	7	1	1	1	7	1	0
1	7	1	1	1	7	1	0
1	8	1	1	1	7	1	1
1	8	1	1	1	7	1	1
1	8	1	11	1	7	1	1
1	8	1	2	1	7	1	1
1	8	1	2	1	8	1	1
1	8	1	2	1	9	1	1
1	9	1	2	1	9	1	1
1	9	1	2	1	9	1	1
1	9	1	4	1	9	1	2
1	9	1	5	1	9	1	2
1.5	1	1.5	0	1.5	0	1.5	0
1.5	10	1.5	0	1.5	1	1.5	0
1.5	10	1.5	0	1.5	1	1.5	0
1.5	10	1.5	0	1.5	1	1.5	0
1.5	10	1.5	0	1.5	10	1.5	0
1.5	10	1.5	0	1.5	10	1.5	0
1.5	10	1.5	0	1.5	10	1.5	0
1.5	11	1.5	0	1.5	10	1.5	0
1.5	11	1.5	0	1.5	10	1.5	0
1.5	11	1.5	0	1.5	10	1.5	0
1.5	11	1.5	0	1.5	11	1.5	0
1.5	11	1.5	0	1.5	11	1.5	0
1.5	12	1.5	0	1.5	11	1.5	0
1.5	13	1.5	0	1.5	11	1.5	0
1.5	14	1.5	0	1.5	12	1.5	0
1.5	14	1.5	0	1.5	12	1.5	0
1.5	15	1.5	0	1.5	12	1.5	0
1.5	15	1.5	0	1.5	12	1.5	0
1.5	2	1.5	0	1.5	13	1.5	0
1.5	2	1.5	0	1.5	15	1.5	0
1.5	20	1.5	0	1.5	15	1.5	0
1.5	20	1.5	0	1.5	18	1.5	0
1.5	21	1.5	0	1.5	2	1.5	0
1.5	28	1.5	1	1.5	2	1.5	0
1.5	28	1.5	1	1.5	2	1.5	0
1.5	3	1.5	1	1.5	2	1.5	0
1.5	3	1.5	1	1.5	3	1.5	0
1.5	4	1.5	1	1.5	4	1.5	0
1.5	5	1.5	1	1.5	4	1.5	0
1.5	5	1.5	1	1.5	4	1.5	0
1.5	5	1.5	1	1.5	5	1.5	0
1.5	5	1.5	1	1.5	5	1.5	0
1.5	6	1.5	1	1.5	6	1.5	0
1.5	6	1.5	1	1.5	6	1.5	0
1.5	6	1.5	1	1.5	6	1.5	0
1.5	8	1.5	1	1.5	7	1.5	0
1.5	8	1.5	1	1.5	7	1.5	0
1.5	8	1.5	1	1.5	8	1.5	1
1.5	8	1.5	1	1.5	8	1.5	1
1.5	8	1.5	1	1.5	8	1.5	1
1.5	8	1.5	1	1.5	9	1.5	2
1.5	9	1.5	3	1.5	9	1.5	2
2	1	2	0	2	1	2	0
2	1	2	0	2	1	2	0
2	10	2	0	2	1	2	0
2	10	2	0	2	10	2	0
2	10	2	0	2	10	2	0
2	11	2	0	2	10	2	0
2	12	2	0	2	11	2	0
2	12	2	0	2	11	2	0
2	12	2	0	2	11	2	0
2	13	2	0	2	12	2	0
2	14	2	0	2	13	2	0
2	15	2	0	2	18	2	0
2	15	2	0	2	20	2	0
2	15	2	0	2	3	2	0
2	15	2	0	2	3	2	0
2	16	2	0	2	3	2	0
2	19	2	0	2	3	2	0
2	2	2	0	2	4	2	0
2	2	2	0	2	4	2	0
2	23	2	0	2	4	2	0
2	26	2	0	2	4	2	0
2	3	2	0	2	4	2	0
2	4	2	0	2	5	2	0
2	4	2	0	2	5	2	0
2	4	2	0	2	5	2	0
2	5	2	0	2	53	2	0
2	5	2	0	2	6	2	0
2	6	2	1	2	6	2	0
2	6	2	1	2	6	2	0
2	6	2	1	2	6	2	0
2	7	2	1	2	6	2	0
2	7	2	1	2	7	2	0
2	7	2	1	2	7	2	0
2	8	2	1	2	7	2	0
2	8	2	1	2	7	2	1
2	8	2	2	2	7	2	1
2	8	2	2	2	7	2	1
2	9	2	2	2	8	2	1
2	9	2	2	2	8	2	1
2	9	2	2	2	8	2	1
2	9	2	3	2	9	2	2
2	9	2	4	2	9	2	22
2.5	0	2.5	0	2.5	0	2.5	0
2.5	1	2.5	0	2.5	1	2.5	0
2.5	10	2.5	0	2.5	10	2.5	0
2.5	11	2.5	0	2.5	10	2.5	0
2.5	11	2.5	0	2.5	10	2.5	0
2.5	11	2.5	0	2.5	10	2.5	0
2.5	11	2.5	0	2.5	11	2.5	0
2.5	11	2.5	0	2.5	11	2.5	0
2.5	11	2.5	0	2.5	11	2.5	0
2.5	12	2.5	0	2.5	12	2.5	0
2.5	12	2.5	0	2.5	12	2.5	0
2.5	12	2.5	0	2.5	12	2.5	0
2.5	12	2.5	0	2.5	13	2.5	0
2.5	12	2.5	0	2.5	13	2.5	0
2.5	12	2.5	0	2.5	14	2.5	0
2.5	13	2.5	0	2.5	19	2.5	0
2.5	13	2.5	0	2.5	3	2.5	0
2.5	16	2.5	0	2.5	3	2.5	0
2.5	17	2.5	0	2.5	3	2.5	0
2.5	18	2.5	0	2.5	4	2.5	0
2.5	18	2.5	0	2.5	4	2.5	0
2.5	2	2.5	0	2.5	4	2.5	0
2.5	2	2.5	0	2.5	4	2.5	0
2.5	24	2.5	0	2.5	4	2.5	0
2.5	24	2.5	0	2.5	5	2.5	0
2.5	5	2.5	0	2.5	5	2.5	0
2.5	5	2.5	1	2.5	6	2.5	0
2.5	5	2.5	1	2.5	6	2.5	0
2.5	5	2.5	1	2.5	6	2.5	0
2.5	6	2.5	1	2.5	6	2.5	0
2.5	6	2.5	1	2.5	8	2.5	0
2.5	6	2.5	1	2.5	8	2.5	0
2.5	6	2.5	1	2.5	8	2.5	0
2.5	7	2.5	1	2.5	8	2.5	0
2.5	7	2.5	1	2.5	8	2.5	0
2.5	7	2.5	1	2.5	9	2.5	1
2.5	7	2.5	1	2.5	9	2.5	1
2.5	8	2.5	2	2.5	9	2.5	1
2.5	8	2.5	2	2.5	9	2.5	1
2.5	9	2.5	2	2.5	9	2.5	1
2.5	9	2.5	2	2.5	9	2.5	1
2.5	9	2.5	4	2.5	9	2.5	2
3	10	3	0	3	0	3	0
3	10	3	0	3	1	3	0
3	10	3	0	3	1	3	0
3	11	3	0	3	10	3	0
3	11	3	0	3	10	3	0
3	11	3	0	3	10	3	0
3	11	3	0	3	10	3	0
3	11	3	0	3	10	3	0
3	12	3	0	3	11	3	0
3	13	3	0	3	11	3	0
3	13	3	0	3	12	3	0
3	14	3	0	3	12	3	0
3	16	3	0	3	12	3	0
3	18	3	0	3	14	3	0
3	2	3	0	3	14	3	0
3	2	3	0	3	15	3	0
3	2	3	0	3	16	3	0
3	2	3	0	3	2	3	0
3	3	3	0	3	3	3	0
3	4	3	0	3	4	3	0
3	4	3	0	3	4	3	0
3	4	3	0	3	4	3	0
3	4	3	0	3	5	3	0
3	5	3	0	3	5	3	0
3	5	3	0	3	5	3	0
3	5	3	0	3	6	3	0
3	5	3	0	3	6	3	0
3	5	3	0	3	6	3	0
3	6	3	0	3	6	3	0
3	6	3	0	3	6	3	0
3	6	3	0	3	7	3	0
3	6	3	1	3	7	3	0
3	7	3	1	3	7	3	0
3	8	3	1	3	7	3	0
3	8	3	1	3	7	3	0
3	8	3	1	3	8	3	0
3	8	3	1	3	8	3	0
3	8	3	1	3	8	3	1
3	8	3	1	3	9	3	1
3	8	3	2	3	9	3	1
3	8	3	2	3	9	3	1
3	8	3	3	3	9	3	2
3.5	10	3.5	0	3.5	0	3.5	0
3.5	10	3.5	0	3.5	1	3.5	0
3.5	11	3.5	0	3.5	1	3.5	0
3.5	11	3.5	0	3.5	1	3.5	0
3.5	11	3.5	0	3.5	10	3.5	0
3.5	12	3.5	0	3.5	10	3.5	0
3.5	12	3.5	0	3.5	11	3.5	0
3.5	13	3.5	0	3.5	11	3.5	0
3.5	13	3.5	0	3.5	11	3.5	0
3.5	14	3.5	0	3.5	12	3.5	0
3.5	17	3.5	0	3.5	15	3.5	0
3.5	18	3.5	0	3.5	2	3.5	0
3.5	2	3.5	0	3.5	2	3.5	0
3.5	2	3.5	0	3.5	3	3.5	0
3.5	2	3.5	0	3.5	3	3.5	0
3.5	3	3.5	0	3.5	3	3.5	0
3.5	3	3.5	0	3.5	4	3.5	0
3.5	3	3.5	0	3.5	4	3.5	0
3.5	4	3.5	0	3.5	4	3.5	0
3.5	4	3.5	0	3.5	4	3.5	0
3.5	4	3.5	0	3.5	5	3.5	0
3.5	4	3.5	0	3.5	5	3.5	0
3.5	5	3.5	0	3.5	5	3.5	0
3.5	5	3.5	0	3.5	5	3.5	0
3.5	5	3.5	0	3.5	6	3.5	0
3.5	6	3.5	0	3.5	6	3.5	0
3.5	6	3.5	0	3.5	6	3.5	0
3.5	6	3.5	0	3.5	6	3.5	0
3.5	6	3.5	0	3.5	6	3.5	0
3.5	6	3.5	1	3.5	6	3.5	0
3.5	6	3.5	1	3.5	7	3.5	0
3.5	6	3.5	1	3.5	7	3.5	0
3.5	7	3.5	1	3.5	7	3.5	0
3.5	7	3.5	1	3.5	8	3.5	0
3.5	8	3.5	1	3.5	8	3.5	0
3.5	8	3.5	1	3.5	8	3.5	0
3.5	8	3.5	1	3.5	8	3.5	0
3.5	9	3.5	1	3.5	9	3.5	0
3.5	9	3.5	1	3.5	9	3.5	0
3.5	9	3.5	1	3.5	9	3.5	0
3.5	9	3.5	2	3.5	9	3.5	0
3.5	9	3.5	3	3.5	9	3.5	0
4	1	4	0	4	0	4	0
4	10	4	0	4	1	4	0
4	10	4	0	4	11	4	0
4	10	4	0	4	12	4	0
4	10	4	0	4	12	4	0
4	10	4	0	4	12	4	0
4	11	4	0	4	12	4	0
4	11	4	0	4	13	4	0
4	12	4	0	4	14	4	0
4	16	4	0	4	15	4	0
4	18	4	0	4	16	4	0
4	19	4	0	4	2	4	0
4	2	4	0	4	2	4	0
4	2	4	0	4	3	4	0
4	3	4	0	4	3	4	0
4	3	4	0	4	4	4	0
4	3	4	0	4	4	4	0
4	4	4	0	4	5	4	0
4	5	4	0	4	5	4	0
4	5	4	0	4	5	4	0
4	5	4	0	4	5	4	0
4	5	4	0	4	5	4	0
4	6	4	0	4	5	4	0
4	6	4	0	4	5	4	0
4	6	4	0	4	5	4	0
4	6	4	0	4	5	4	0
4	6	4	0	4	6	4	0
4	7	4	0	4	6	4	0
4	7	4	0	4	6	4	0
4	7	4	0	4	7	4	0
4	7	4	0	4	7	4	0
4	7	4	1	4	7	4	0
4	7	4	1	4	7	4	0
4	8	4	1	4	7	4	0
4	8	4	1	4	7	4	1
4	8	4	1	4	7	4	1
4	8	4	1	4	8	4	1
4	8	4	1	4	8	4	1
4	8	4	1	4	8	4	1
4	8	4	2	4	8	4	1
4	9	4	2	4	8	4	1
4	9	4	3	4	9	4	1
4.5	0	4.5	0	4.5	0	4.5	0
4.5	1	4.5	0	4.5	1	4.5	0
4.5	10	4.5	0	4.5	1	4.5	0
4.5	10	4.5	0	4.5	10	4.5	0
4.5	11	4.5	0	4.5	11	4.5	0
4.5	12	4.5	0	4.5	11	4.5	0
4.5	12	4.5	0	4.5	13	4.5	0
4.5	14	4.5	0	4.5	14	4.5	0
4.5	18	4.5	0	4.5	2	4.5	0
4.5	2	4.5	0	4.5	2	4.5	0
4.5	2	4.5	0	4.5	3	4.5	0
4.5	2	4.5	0	4.5	3	4.5	0
4.5	2	4.5	0	4.5	3	4.5	0
4.5	3	4.5	0	4.5	4	4.5	0
4.5	3	4.5	0	4.5	4	4.5	0
4.5	3	4.5	0	4.5	4	4.5	0
4.5	3	4.5	0	4.5	4	4.5	0
4.5	4	4.5	0	4.5	4	4.5	0
4.5	4	4.5	0	4.5	4	4.5	0
4.5	5	4.5	0	4.5	4	4.5	0
4.5	5	4.5	0	4.5	4	4.5	0
4.5	5	4.5	0	4.5	4	4.5	0
4.5	5	4.5	0	4.5	4	4.5	0
4.5	5	4.5	0	4.5	5	4.5	0
4.5	5	4.5	0	4.5	5	4.5	0
4.5	5	4.5	0	4.5	5	4.5	0
4.5	5	4.5	0	4.5	5	4.5	0
4.5	5	4.5	0	4.5	5	4.5	0
4.5	6	4.5	0	4.5	6	4.5	0
4.5	6	4.5	0	4.5	6	4.5	0
4.5	6	4.5	0	4.5	6	4.5	0
4.5	7	4.5	0	4.5	7	4.5	0
4.5	7	4.5	1	4.5	7	4.5	0
4.5	7	4.5	1	4.5	7	4.5	0
4.5	7	4.5	1	4.5	7	4.5	0
4.5	7	4.5	1	4.5	8	4.5	0
4.5	7	4.5	1	4.5	8	4.5	0
4.5	8	4.5	1	4.5	9	4.5	1
4.5	8	4.5	1	4.5	9	4.5	1
4.5	9	4.5	1	4.5	9	4.5	2
4.5	9	4.5	1	4.5	9	4.5	2
4.5	9	4.5	1	4.5	9	4.5	2
5	0	5	0	5	0	5	0
5	0	5	0	5	10	5	0
5	1	5	0	5	11	5	0
5	1	5	0	5	11	5	0
5	1	5	0	5	12	5	0
5	1	5	0	5	2	5	0
5	10	5	0	5	2	5	0
5	10	5	0	5	2	5	0
5	11	5	0	5	2	5	0
5	12	5	0	5	2	5	0
5	13	5	0	5	2	5	0
5	15	5	0	5	3	5	0
5	19	5	0	5	3	5	0
5	2	5	0	5	3	5	0
5	2	5	0	5	4	5	0
5	3	5	0	5	4	5	0
5	4	5	0	5	4	5	0
5	4	5	0	5	4	5	0
5	4	5	0	5	4	5	0
5	4	5	0	5	4	5	0
5	4	5	0	5	4	5	0
5	5	5	0	5	4	5	0
5	5	5	0	5	4	5	0
5	5	5	0	5	4	5	0
5	5	5	0	5	5	5	0
5	5	5	0	5	5	5	0
5	5	5	0	5	6	5	0
5	5	5	0	5	6	5	0
5	6	5	0	5	6	5	0
5	6	5	0	5	6	5	0
5	6	5	0	5	6	5	0
5	7	5	0	5	6	5	0
5	7	5	0	5	6	5	0
5	7	5	1	5	6	5	0
5	7	5	1	5	7	5	0
5	8	5	1	5	7	5	0
5	8	5	1	5	7	5	0
5	8	5	1	5	7	5	1
5	8	5	1	5	8	5	1
5	8	5	1	5	8	5	1
5	9	5	1	5	9	5	1
5	9	5	1	5	9	5	1
5.5	1	5.5	0	5.5	0	5.5	0
5.5	1	5.5	0	5.5	0	5.5	0
5.5	10	5.5	0	5.5	1	5.5	0
5.5	10	5.5	0	5.5	1	5.5	0
5.5	11	5.5	0	5.5	10	5.5	0
5.5	11	5.5	0	5.5	11	5.5	0
5.5	15	5.5	0	5.5	13	5.5	0
5.5	2	5.5	0	5.5	2	5.5	0
5.5	2	5.5	0	5.5	2	5.5	0
5.5	2	5.5	0	5.5	2	5.5	0
5.5	2	5.5	0	5.5	2	5.5	0
5.5	2	5.5	0	5.5	3	5.5	0
5.5	3	5.5	0	5.5	3	5.5	0
5.5	3	5.5	0	5.5	3	5.5	0
5.5	3	5.5	0	5.5	4	5.5	0
5.5	3	5.5	0	5.5	4	5.5	0
5.5	3	5.5	0	5.5	4	5.5	0
5.5	3	5.5	0	5.5	5	5.5	0
5.5	4	5.5	0	5.5	5	5.5	0
5.5	4	5.5	0	5.5	5	5.5	0
5.5	4	5.5	0	5.5	5	5.5	0
5.5	4	5.5	0	5.5	5	5.5	0
5.5	4	5.5	0	5.5	6	5.5	0
5.5	4	5.5	0	5.5	6	5.5	0
5.5	5	5.5	0	5.5	6	5.5	0
5.5	5	5.5	0	5.5	6	5.5	0
5.5	5	5.5	0	5.5	6	5.5	0
5.5	5	5.5	0	5.5	7	5.5	0
5.5	5	5.5	0	5.5	7	5.5	0
5.5	6	5.5	0	5.5	7	5.5	0
5.5	6	5.5	0	5.5	7	5.5	0
5.5	6	5.5	0	5.5	7	5.5	0
5.5	6	5.5	0	5.5	8	5.5	0
5.5	6	5.5	0	5.5	8	5.5	0
5.5	6	5.5	0	5.5	8	5.5	0
5.5	6	5.5	0	5.5	8	5.5	1
5.5	6	5.5	1	5.5	8	5.5	1
5.5	6	5.5	1	5.5	8	5.5	1
5.5	7	5.5	1	5.5	9	5.5	1
5.5	7	5.5	1	5.5	9	5.5	1
5.5	7	5.5	1	5.5	9	5.5	1
5.5	9	5.5	2	5.5	9	5.5	1
6	0	6	0	6	0	6	0
6	0	6	0	6	0	6	0
6	1	6	0	6	1	6	0
6	1	6	0	6	11	6	0
6	10	6	0	6	19	6	0
6	10	6	0	6	2	6	0
6	10	6	0	6	2	6	0
6	11	6	0	6	2	6	0
6	11	6	0	6	3	6	0
6	11	6	0	6	3	6	0
6	13	6	0	6	3	6	0
6	15	6	0	6	3	6	0
6	2	6	0	6	3	6	0
6	2	6	0	6	3	6	0
6	3	6	0	6	3	6	0
6	4	6	0	6	3	6	0
6	4	6	0	6	4	6	0
6	4	6	0	6	4	6	0
6	4	6	0	6	4	6	0
6	4	6	0	6	4	6	0
6	5	6	0	6	4	6	0
6	5	6	0	6	4	6	0
6	5	6	0	6	4	6	0
6	5	6	0	6	4	6	0
6	5	6	0	6	4	6	0
6	6	6	0	6	4	6	0
6	6	6	0	6	5	6	0
6	6	6	0	6	5	6	0
6	6	6	0	6	5	6	0
6	6	6	0	6	5	6	0
6	6	6	0	6	5	6	0
6	6	6	0	6	5	6	0
6	6	6	0	6	6	6	0
6	6	6	0	6	6	6	0
6	7	6	0	6	6	6	0
6	7	6	0	6	7	6	0
6	7	6	0	6	7	6	0
6	7	6	1	6	8	6	1
6	8	6	1	6	9	6	1
6	9	6	2	6	9	6	1
6	9	6	2	6	9	6	1
6	9	6	3	6	9	6	2
6.5	0	6.5	0	6.5	0	6.5	0
6.5	1	6.5	0	6.5	0	6.5	0
6.5	1	6.5	0	6.5	1	6.5	0
6.5	1	6.5	0	6.5	1	6.5	0
6.5	1	6.5	0	6.5	10	6.5	0
6.5	10	6.5	0	6.5	10	6.5	0
6.5	10	6.5	0	6.5	13	6.5	0
6.5	11	6.5	0	6.5	2	6.5	0
6.5	11	6.5	0	6.5	2	6.5	0
6.5	11	6.5	0	6.5	2	6.5	0
6.5	13	6.5	0	6.5	2	6.5	0
6.5	18	6.5	0	6.5	2	6.5	0
6.5	2	6.5	0	6.5	3	6.5	0
6.5	2	6.5	0	6.5	3	6.5	0
6.5	2	6.5	0	6.5	3	6.5	0
6.5	3	6.5	0	6.5	4	6.5	0
6.5	3	6.5	0	6.5	4	6.5	0
6.5	3	6.5	0	6.5	4	6.5	0
6.5	3	6.5	0	6.5	4	6.5	0
6.5	4	6.5	0	6.5	4	6.5	0
6.5	4	6.5	0	6.5	4	6.5	0
6.5	4	6.5	0	6.5	4	6.5	0
6.5	4	6.5	0	6.5	5	6.5	0
6.5	4	6.5	0	6.5	5	6.5	0
6.5	4	6.5	0	6.5	5	6.5	0
6.5	4	6.5	0	6.5	6	6.5	0
6.5	4	6.5	0	6.5	6	6.5	0
6.5	4	6.5	0	6.5	6	6.5	0
6.5	4	6.5	0	6.5	6	6.5	0
6.5	6	6.5	0	6.5	6	6.5	0
6.5	6	6.5	0	6.5	6	6.5	0
6.5	6	6.5	0	6.5	6	6.5	0
6.5	6	6.5	0	6.5	7	6.5	0
6.5	6	6.5	0	6.5	7	6.5	0
6.5	7	6.5	0	6.5	7	6.5	0
6.5	7	6.5	0	6.5	8	6.5	0
6.5	7	6.5	0	6.5	8	6.5	1
6.5	8	6.5	0	6.5	8	6.5	1
6.5	8	6.5	0	6.5	8	6.5	1
6.5	9	6.5	0	6.5	8	6.5	1
6.5	9	6.5	1	6.5	8	6.5	2
6.5	9	6.5	1	6.5	9	6.5	2
7	0	7	0	7	1	7	0
7	0	7	0	7	1	7	0
7	0	7	0	7	10	7	0
7	1	7	0	7	10	7	0
7	10	7	0	7	12	7	0
7	10	7	0	7	14	7	0
7	10	7	0	7	16	7	0
7	2	7	0	7	2	7	0
7	27	7	0	7	2	7	0
7	3	7	0	7	2	7	0
7	3	7	0	7	2	7	0
7	3	7	0	7	2	7	0
7	34	7	0	7	2	7	0
7	4	7	0	7	2	7	0
7	4	7	0	7	2	7	0
7	4	7	0	7	2	7	0
7	4	7	0	7	2	7	0
7	4	7	0	7	3	7	0
7	4	7	0	7	3	7	0
7	4	7	0	7	3	7	0
7	4	7	0	7	3	7	0
7	4	7	0	7	3	7	0
7	5	7	0	7	3	7	0
7	5	7	0	7	4	7	0
7	5	7	0	7	4	7	0
7	5	7	0	7	4	7	0
7	5	7	0	7	5	7	0
7	5	7	0	7	5	7	0
7	6	7	0	7	5	7	0
7	6	7	0	7	6	7	0
7	6	7	0	7	6	7	0
7	6	7	0	7	7	7	0
7	6	7	0	7	7	7	0
7	6	7	0	7	8	7	0
7	6	7	0	7	8	7	0
7	7	7	0	7	8	7	0
7	7	7	0	7	8	7	0
7	8	7	0	7	9	7	0
7	8	7	1	7	9	7	1
7	8	7	2	7	9	7	1
7	8	7	24	7	9	7	1
7	9	7	5	7	9	7	4
7.5	0	7.5	0	7.5	0	7.5	0
7.5	1	7.5	0	7.5	1	7.5	0
7.5	10	7.5	0	7.5	1	7.5	0
7.5	10	7.5	0	7.5	1	7.5	0
7.5	13	7.5	0	7.5	1	7.5	0
7.5	14	7.5	0	7.5	1	7.5	0
7.5	2	7.5	0	7.5	1	7.5	0
7.5	2	7.5	0	7.5	1	7.5	0
7.5	2	7.5	0	7.5	10	7.5	0
7.5	2	7.5	0	7.5	10	7.5	0
7.5	3	7.5	0	7.5	11	7.5	0
7.5	3	7.5	0	7.5	12	7.5	0
7.5	3	7.5	0	7.5	16	7.5	0
7.5	3	7.5	0	7.5	2	7.5	0
7.5	3	7.5	0	7.5	29	7.5	0
7.5	38	7.5	0	7.5	3	7.5	0
7.5	4	7.5	0	7.5	3	7.5	0
7.5	4	7.5	0	7.5	3	7.5	0
7.5	4	7.5	0	7.5	3	7.5	0
7.5	4	7.5	0	7.5	3	7.5	0
7.5	4	7.5	0	7.5	3	7.5	0
7.5	4	7.5	0	7.5	3	7.5	0
7.5	4	7.5	0	7.5	4	7.5	0
7.5	4	7.5	0	7.5	4	7.5	0
7.5	5	7.5	0	7.5	4	7.5	0
7.5	5	7.5	0	7.5	4	7.5	0
7.5	5	7.5	0	7.5	4	7.5	0
7.5	5	7.5	0	7.5	5	7.5	0
7.5	5	7.5	0	7.5	5	7.5	0
7.5	5	7.5	0	7.5	5	7.5	0
7.5	5	7.5	0	7.5	5	7.5	0
7.5	5	7.5	0	7.5	5	7.5	0
7.5	6	7.5	0	7.5	5	7.5	0
7.5	6	7.5	0	7.5	5	7.5	0
7.5	6	7.5	0	7.5	6	7.5	0
7.5	6	7.5	0	7.5	6	7.5	0
7.5	7	7.5	0	7.5	6	7.5	0
7.5	7	7.5	1	7.5	6	7.5	0
7.5	8	7.5	1	7.5	6	7.5	0
7.5	8	7.5	1	7.5	6	7.5	0
7.5	8	7.5	2	7.5	7	7.5	0
7.5	9	7.5	3	7.5	8	7.5	1
8	0	8	0	8	0	8	0
8	0	8	0	8	1	8	0
8	1	8	0	8	1	8	0
8	1	8	0	8	1	8	0
8	10	8	0	8	10	8	0
8	11	8	0	8	10	8	0
8	11	8	0	8	19	8	0
8	15	8	0	8	19	8	0
8	16	8	0	8	2	8	0
8	2	8	0	8	2	8	0
8	2	8	0	8	2	8	0
8	3	8	0	8	2	8	0
8	3	8	0	8	2	8	0
8	3	8	0	8	2	8	0
8	3	8	0	8	3	8	0
8	30	8	0	8	3	8	0
8	4	8	0	8	3	8	0
8	4	8	0	8	3	8	0
8	4	8	0	8	4	8	0
8	5	8	0	8	4	8	0
8	5	8	0	8	4	8	0
8	5	8	0	8	4	8	0
8	5	8	0	8	4	8	0
8	5	8	0	8	4	8	0
8	5	8	0	8	5	8	0
8	5	8	0	8	5	8	0
8	5	8	0	8	5	8	0
8	6	8	0	8	5	8	0
8	6	8	0	8	5	8	0
8	6	8	0	8	5	8	0
8	6	8	0	8	5	8	0
8	6	8	0	8	5	8	0
8	6	8	0	8	6	8	0
8	7	8	0	8	6	8	0
8	7	8	0	8	7	8	0
8	7	8	0	8	7	8	0
8	8	8	0	8	7	8	0
8	8	8	0	8	8	8	1
8	8	8	1	8	8	8	1
8	8	8	2	8	9	8	1
8	9	8	2	8	9	8	1
8	9	8	2	8	9	8	7
8.5	1	8.5	0	8.5	0	8.5	0
8.5	1	8.5	0	8.5	0	8.5	0
8.5	10	8.5	0	8.5	1	8.5	0
8.5	10	8.5	0	8.5	1	8.5	0
8.5	13	8.5	0	8.5	1	8.5	0
8.5	13	8.5	0	8.5	1	8.5	0
8.5	14	8.5	0	8.5	12	8.5	0
8.5	15	8.5	0	8.5	14	8.5	0
8.5	17	8.5	0	8.5	2	8.5	0
8.5	2	8.5	0	8.5	2	8.5	0
8.5	2	8.5	0	8.5	2	8.5	0
8.5	2	8.5	0	8.5	2	8.5	0
8.5	2	8.5	0	8.5	2	8.5	0
8.5	2	8.5	0	8.5	2	8.5	0
8.5	3	8.5	0	8.5	3	8.5	0
8.5	3	8.5	0	8.5	3	8.5	0
8.5	4	8.5	0	8.5	3	8.5	0
8.5	4	8.5	0	8.5	3	8.5	0
8.5	4	8.5	0	8.5	4	8.5	0
8.5	4	8.5	0	8.5	4	8.5	0
8.5	4	8.5	0	8.5	4	8.5	0
8.5	4	8.5	0	8.5	4	8.5	0
8.5	4	8.5	0	8.5	4	8.5	0
8.5	4	8.5	0	8.5	4	8.5	0
8.5	5	8.5	0	8.5	5	8.5	0
8.5	5	8.5	0	8.5	5	8.5	0
8.5	5	8.5	0	8.5	6	8.5	0
8.5	5	8.5	0	8.5	6	8.5	0
8.5	6	8.5	0	8.5	7	8.5	0
8.5	6	8.5	0	8.5	7	8.5	0
8.5	6	8.5	0	8.5	7	8.5	0
8.5	7	8.5	0	8.5	7	8.5	0
8.5	7	8.5	0	8.5	7	8.5	0
8.5	7	8.5	0	8.5	7	8.5	1
8.5	8	8.5	0	8.5	8	8.5	1
8.5	8	8.5	0	8.5	8	8.5	1
8.5	8	8.5	1	8.5	8	8.5	1
8.5	8	8.5	1	8.5	8	8.5	1
8.5	8	8.5	1	8.5	8	8.5	1
8.5	9	8.5	1	8.5	8	8.5	1
8.5	9	8.5	1	8.5	9	8.5	1
8.5	9	8.5	1	8.5	9	8.5	2
9	1	9	0	9	0	9	0
9	1	9	0	9	0	9	0
9	1	9	0	9	0	9	0
9	1	9	0	9	1	9	0
9	10	9	0	9	1	9	0
9	10	9	0	9	10	9	0
9	12	9	0	9	11	9	0
9	16	9	0	9	11	9	0
9	17	9	0	9	14	9	0
9	18	9	0	9	2	9	0
9	2	9	0	9	2	9	0
9	2	9	0	9	2	9	0
9	2	9	0	9	2	9	0
9	2	9	0	9	2	9	0
9	3	9	0	9	2	9	0
9	3	9	0	9	3	9	0
9	3	9	0	9	3	9	0
9	4	9	0	9	3	9	0
9	4	9	0	9	3	9	0
9	4	9	0	9	3	9	0
9	4	9	0	9	4	9	0
9	4	9	0	9	4	9	0
9	4	9	0	9	4	9	0
9	4	9	0	9	4	9	0
9	4	9	0	9	4	9	0
9	5	9	0	9	4	9	0
9	5	9	0	9	4	9	0
9	5	9	0	9	5	9	0
9	6	9	0	9	5	9	0
9	6	9	0	9	5	9	0
9	6	9	0	9	6	9	0
9	6	9	0	9	6	9	0
9	7	9	0	9	6	9	0
9	7	9	0	9	6	9	0
9	7	9	0	9	6	9	0
9	7	9	0	9	7	9	0
9	8	9	0	9	7	9	0
9	8	9	0	9	7	9	1
9	8	9	0	9	7	9	1
9	9	9	0	9	8	9	1
9	9	9	1	9	8	9	2
9	9	9	19	9	8	9	5
9.5	1	9.5	0	9.5	0	9.5	0
9.5	1	9.5	0	9.5	0	9.5	0
9.5	1	9.5	0	9.5	0	9.5	0
9.5	10	9.5	0	9.5	0	9.5	0
9.5	11	9.5	0	9.5	1	9.5	0
9.5	11	9.5	0	9.5	1	9.5	0
9.5	11	9.5	0	9.5	1	9.5	0
9.5	12	9.5	0	9.5	1	9.5	0
9.5	15	9.5	0	9.5	10	9.5	0
9.5	2	9.5	0	9.5	11	9.5	0
9.5	2	9.5	0	9.5	11	9.5	0
9.5	3	9.5	0	9.5	2	9.5	0
9.5	3	9.5	0	9.5	2	9.5	0
9.5	3	9.5	0	9.5	2	9.5	0
9.5	3	9.5	0	9.5	3	9.5	0
9.5	3	9.5	0	9.5	3	9.5	0
9.5	3	9.5	0	9.5	3	9.5	0
9.5	4	9.5	0	9.5	4	9.5	0
9.5	4	9.5	0	9.5	4	9.5	0
9.5	4	9.5	0	9.5	4	9.5	0
9.5	4	9.5	0	9.5	4	9.5	0
9.5	4	9.5	0	9.5	4	9.5	0
9.5	5	9.5	0	9.5	4	9.5	0
9.5	5	9.5	0	9.5	4	9.5	0
9.5	6	9.5	0	9.5	4	9.5	0
9.5	6	9.5	0	9.5	4	9.5	0
9.5	6	9.5	0	9.5	4	9.5	0
9.5	6	9.5	0	9.5	5	9.5	0
9.5	6	9.5	0	9.5	5	9.5	0
9.5	6	9.5	0	9.5	5	9.5	0
9.5	6	9.5	0	9.5	5	9.5	0
9.5	7	9.5	0	9.5	5	9.5	0
9.5	7	9.5	0	9.5	5	9.5	0
9.5	7	9.5	0	9.5	6	9.5	0
9.5	7	9.5	0	9.5	6	9.5	0
9.5	7	9.5	0	9.5	6	9.5	0
9.5	8	9.5	0	9.5	6	9.5	1
9.5	8	9.5	0	9.5	6	9.5	1
9.5	8	9.5	1	9.5	6	9.5	1
9.5	8	9.5	1	9.5	8	9.5	1
9.5	9	9.5	1	9.5	8	9.5	1
9.5	9	9.5	1	9.5	9	9.5	1
10	0	10	0	10	0	10	0
10	1	10	0	10	0	10	0
10	10	10	0	10	1	10	0
10	10	10	0	10	10	10	0
10	11	10	0	10	13	10	0
10	17	10	0	10	14	10	0
10	2	10	0	10	2	10	0
10	2	10	0	10	2	10	0
10	2	10	0	10	2	10	0
10	3	10	0	10	2	10	0
10	3	10	0	10	3	10	0
10	3	10	0	10	3	10	0
10	3	10	0	10	3	10	0
10	3	10	0	10	3	10	0
10	3	10	0	10	3	10	0
10	4	10	0	10	3	10	0
10	4	10	0	10	4	10	0
10	4	10	0	10	4	10	0
10	4	10	0	10	4	10	0
10	4	10	0	10	4	10	0
10	4	10	0	10	4	10	0
10	4	10	0	10	4	10	0
10	5	10	0	10	4	10	0
10	5	10	0	10	4	10	0
10	6	10	0	10	4	10	0
10	6	10	0	10	5	10	0
10	6	10	0	10	5	10	0
10	6	10	0	10	5	10	0
10	6	10	0	10	5	10	0
10	7	10	0	10	5	10	0
10	7	10	0	10	5	10	0
10	7	10	0	10	5	10	0
10	8	10	0	10	5	10	0
10	8	10	0	10	6	10	0
10	8	10	0	10	6	10	0
10	8	10	0	10	6	10	0
10	8	10	0	10	6	10	0
10	8	10	0	10	7	10	0
10	8	10	1	10	7	10	0
10	9	10	1	10	7	10	0
10	9	10	1	10	9	10	0
10	9	10	1	10	9	10	1
10.5	0	10.5	0	10.5	0	10.5	0
10.5	0	10.5	0	10.5	1	10.5	0
10.5	0	10.5	0	10.5	1	10.5	0
10.5	1	10.5	0	10.5	1	10.5	0
10.5	1	10.5	0	10.5	1	10.5	0
10.5	1	10.5	0	10.5	1	10.5	0
10.5	1	10.5	0	10.5	14	10.5	0
10.5	10	10.5	0	10.5	16	10.5	0
10.5	10	10.5	0	10.5	17	10.5	0
10.5	10	10.5	0	10.5	2	10.5	0
10.5	12	10.5	0	10.5	2	10.5	0
10.5	12	10.5	0	10.5	2	10.5	0
10.5	12	10.5	0	10.5	2	10.5	0
10.5	13	10.5	0	10.5	2	10.5	0
10.5	14	10.5	0	10.5	2	10.5	0
10.5	2	10.5	0	10.5	3	10.5	0
10.5	2	10.5	0	10.5	3	10.5	0
10.5	3	10.5	0	10.5	3	10.5	0
10.5	4	10.5	0	10.5	3	10.5	0
10.5	4	10.5	0	10.5	4	10.5	0
10.5	4	10.5	0	10.5	4	10.5	0
10.5	4	10.5	0	10.5	4	10.5	0
10.5	5	10.5	0	10.5	4	10.5	0
10.5	5	10.5	0	10.5	4	10.5	0
10.5	5	10.5	0	10.5	4	10.5	0
10.5	5	10.5	0	10.5	5	10.5	0
10.5	5	10.5	0	10.5	5	10.5	0
10.5	5	10.5	0	10.5	5	10.5	0
10.5	6	10.5	0	10.5	5	10.5	0
10.5	6	10.5	0	10.5	5	10.5	0
10.5	6	10.5	0	10.5	6	10.5	0
10.5	6	10.5	0	10.5	7	10.5	0
10.5	6	10.5	0	10.5	7	10.5	0
10.5	7	10.5	0	10.5	7	10.5	0
10.5	7	10.5	0	10.5	7	10.5	0
10.5	7	10.5	0	10.5	7	10.5	0
10.5	7	10.5	0	10.5	7	10.5	1
10.5	7	10.5	1	10.5	7	10.5	1
10.5	8	10.5	1	10.5	7	10.5	1
10.5	9	10.5	1	10.5	8	10.5	1
10.5	9	10.5	1	10.5	8	10.5	2
10.5	9	10.5	1	10.5	9	10.5	2
11	0	11	0	11	0	11	0
11	0	11	0	11	1	11	0
11	0	11	0	11	1	11	0
11	10	11	0	11	1	11	0
11	13	11	0	11	1	11	0
11	13	11	0	11	1	11	0
11	15	11	0	11	1	11	0
11	2	11	0	11	1	11	0
11	2	11	0	11	10	11	0
11	2	11	0	11	12	11	0
11	2	11	0	11	2	11	0
11	3	11	0	11	2	11	0
11	3	11	0	11	2	11	0
11	3	11	0	11	2	11	0
11	3	11	0	11	2	11	0
11	4	11	0	11	3	11	0
11	4	11	0	11	3	11	0
11	4	11	0	11	3	11	0
11	4	11	0	11	3	11	0
11	4	11	0	11	4	11	0
11	4	11	0	11	4	11	0
11	4	11	0	11	4	11	0
11	4	11	0	11	4	11	0
11	5	11	0	11	4	11	0
11	5	11	0	11	4	11	0
11	5	11	0	11	4	11	0
11	5	11	0	11	5	11	0
11	5	11	0	11	5	11	0
11	5	11	0	11	5	11	0
11	5	11	0	11	5	11	0
11	6	11	0	11	5	11	0
11	6	11	0	11	6	11	0
11	6	11	0	11	6	11	0
11	6	11	0	11	6	11	0
11	7	11	0	11	6	11	0
11	7	11	0	11	6	11	0
11	7	11	0	11	6	11	0
11	7	11	0	11	6	11	1
11	8	11	0	11	7	11	1
11	8	11	0	11	9	11	1
11	8	11	0	11	9	11	1
11	8	11	3	11	9	11	1
11.5	0	11.5	0	11.5	0	11.5	0
11.5	0	11.5	0	11.5	1	11.5	0
11.5	1	11.5	0	11.5	1	11.5	0
11.5	1	11.5	0	11.5	1	11.5	0
11.5	1	11.5	0	11.5	1	11.5	0
11.5	10	11.5	0	11.5	1	11.5	0
11.5	10	11.5	0	11.5	2	11.5	0
11.5	14	11.5	0	11.5	2	11.5	0
11.5	2	11.5	0	11.5	2	11.5	0
11.5	2	11.5	0	11.5	2	11.5	0
11.5	2	11.5	0	11.5	2	11.5	0
11.5	2	11.5	0	11.5	2	11.5	0
11.5	3	11.5	0	11.5	2	11.5	0
11.5	3	11.5	0	11.5	3	11.5	0
11.5	3	11.5	0	11.5	3	11.5	0
11.5	4	11.5	0	11.5	4	11.5	0
11.5	4	11.5	0	11.5	4	11.5	0
11.5	4	11.5	0	11.5	4	11.5	0
11.5	4	11.5	0	11.5	4	11.5	0
11.5	4	11.5	0	11.5	4	11.5	0
11.5	5	11.5	0	11.5	4	11.5	0
11.5	5	11.5	0	11.5	5	11.5	0
11.5	5	11.5	0	11.5	5	11.5	0
11.5	5	11.5	0	11.5	5	11.5	0
11.5	5	11.5	0	11.5	5	11.5	0
11.5	5	11.5	0	11.5	5	11.5	0
11.5	6	11.5	0	11.5	5	11.5	0
11.5	6	11.5	0	11.5	6	11.5	0
11.5	6	11.5	0	11.5	6	11.5	0
11.5	6	11.5	0	11.5	6	11.5	0
11.5	6	11.5	0	11.5	6	11.5	0
11.5	6	11.5	0	11.5	6	11.5	0
11.5	7	11.5	0	11.5	7	11.5	0
11.5	7	11.5	0	11.5	7	11.5	0
11.5	7	11.5	0	11.5	7	11.5	0
11.5	7	11.5	0	11.5	7	11.5	0
11.5	7	11.5	0	11.5	8	11.5	0
11.5	8	11.5	0	11.5	8	11.5	0
11.5	8	11.5	1	11.5	8	11.5	1
11.5	8	11.5	1	11.5	8	11.5	1
11.5	8	11.5	2	11.5	8	11.5	1
11.5	9	11.5	3	11.5	9	11.5	1
12	1	12	0	12	0	12	0
12	12	12	0	12	1	12	0
12	12	12	0	12	1	12	0
12	2	12	0	12	1	12	0
12	2	12	0	12	11	12	0
12	2	12	0	12	11	12	0
12	3	12	0	12	11	12	0
12	3	12	0	12	12	12	0
12	3	12	0	12	15	12	0
12	3	12	0	12	2	12	0
12	3	12	0	12	2	12	0
12	3	12	0	12	2	12	0
12	3	12	0	12	3	12	0
12	4	12	0	12	3	12	0
12	4	12	0	12	3	12	0
12	4	12	0	12	3	12	0
12	4	12	0	12	3	12	0
12	4	12	0	12	3	12	0
12	4	12	0	12	3	12	0
12	4	12	0	12	3	12	0
12	5	12	0	12	4	12	0
12	5	12	0	12	4	12	0
12	5	12	0	12	5	12	0
12	5	12	0	12	5	12	0
12	5	12	0	12	5	12	0
12	6	12	0	12	5	12	0
12	6	12	0	12	5	12	0
12	6	12	0	12	6	12	0
12	6	12	0	12	6	12	0
12	6	12	0	12	6	12	0
12	7	12	0	12	6	12	0
12	7	12	0	12	6	12	0
12	7	12	0	12	6	12	0
12	7	12	0	12	6	12	0
12	7	12	0	12	7	12	0
12	8	12	0	12	7	12	0
12	8	12	0	12	7	12	0
12	8	12	0	12	7	12	0
12	8	12	0	12	7	12	1
12	9	12	1	12	8	12	1
12	9	12	1	12	8	12	1
12	9	12	1	12	9	12	1
12.5	0	12.5	0	12.5	0	12.5	0
12.5	1	12.5	0	12.5	0	12.5	0
12.5	1	12.5	0	12.5	1	12.5	0
12.5	1	12.5	0	12.5	10	12.5	0
12.5	10	12.5	0	12.5	10	12.5	0
12.5	11	12.5	0	12.5	2	12.5	0
12.5	11	12.5	0	12.5	2	12.5	0
12.5	12	12.5	0	12.5	2	12.5	0
12.5	16	12.5	0	12.5	2	12.5	0
12.5	2	12.5	0	12.5	2	12.5	0
12.5	2	12.5	0	12.5	3	12.5	0
12.5	2	12.5	0	12.5	3	12.5	0
12.5	2	12.5	0	12.5	3	12.5	0
12.5	2	12.5	0	12.5	3	12.5	0
12.5	3	12.5	0	12.5	3	12.5	0
12.5	3	12.5	0	12.5	3	12.5	0
12.5	3	12.5	0	12.5	3	12.5	0
12.5	3	12.5	0	12.5	3	12.5	0
12.5	3	12.5	0	12.5	4	12.5	0
12.5	3	12.5	0	12.5	4	12.5	0
12.5	3	12.5	0	12.5	4	12.5	0
12.5	3	12.5	0	12.5	4	12.5	0
12.5	4	12.5	0	12.5	4	12.5	0
12.5	4	12.5	0	12.5	4	12.5	0
12.5	4	12.5	0	12.5	4	12.5	0
12.5	5	12.5	0	12.5	4	12.5	0
12.5	5	12.5	0	12.5	4	12.5	0
12.5	5	12.5	0	12.5	4	12.5	0
12.5	5	12.5	0	12.5	4	12.5	0
12.5	5	12.5	0	12.5	5	12.5	0
12.5	6	12.5	0	12.5	5	12.5	0
12.5	6	12.5	0	12.5	5	12.5	0
12.5	6	12.5	0	12.5	5	12.5	0
12.5	6	12.5	0	12.5	5	12.5	0
12.5	7	12.5	0	12.5	6	12.5	0
12.5	7	12.5	0	12.5	6	12.5	0
12.5	7	12.5	0	12.5	6	12.5	0
12.5	8	12.5	0	12.5	7	12.5	1
12.5	8	12.5	1	12.5	7	12.5	1
12.5	8	12.5	1	12.5	7	12.5	1
12.5	9	12.5	1	12.5	8	12.5	1
12.5	9	12.5	2	12.5	8	12.5	3
13	1	13	0	13	0	13	0
13	1	13	0	13	0	13	0
13	1	13	0	13	0	13	0
13	1	13	0	13	0	13	0
13	1	13	0	13	0	13	0
13	10	13	0	13	1	13	0
13	10	13	0	13	10	13	0
13	10	13	0	13	14	13	0
13	12	13	0	13	2	13	0
13	2	13	0	13	2	13	0
13	2	13	0	13	2	13	0
13	2	13	0	13	2	13	0
13	2	13	0	13	2	13	0
13	2	13	0	13	2	13	0
13	3	13	0	13	3	13	0
13	3	13	0	13	3	13	0
13	4	13	0	13	3	13	0
13	4	13	0	13	3	13	0
13	4	13	0	13	3	13	0
13	4	13	0	13	3	13	0
13	4	13	0	13	3	13	0
13	4	13	0	13	3	13	0
13	4	13	0	13	3	13	0
13	5	13	0	13	3	13	0
13	5	13	0	13	3	13	0
13	5	13	0	13	3	13	0
13	5	13	0	13	3	13	0
13	5	13	0	13	3	13	0
13	5	13	0	13	4	13	0
13	6	13	0	13	4	13	0
13	6	13	0	13	4	13	0
13	6	13	0	13	4	13	0
13	6	13	0	13	4	13	0
13	6	13	0	13	4	13	0
13	6	13	0	13	4	13	0
13	7	13	0	13	5	13	0
13	7	13	0	13	5	13	0
13	7	13	1	13	6	13	1
13	8	13	1	13	7	13	1
13	8	13	1	13	7	13	1
13	9	13	1	13	8	13	1
13	9	13	1	13	8	13	1
13.5	1	13.5	0	13.5	0	13.5	0
13.5	1	13.5	0	13.5	1	13.5	0
13.5	1	13.5	0	13.5	1	13.5	0
13.5	10	13.5	0	13.5	1	13.5	0
13.5	10	13.5	0	13.5	1	13.5	0
13.5	11	13.5	0	13.5	1	13.5	0
13.5	15	13.5	0	13.5	10	13.5	0
13.5	15	13.5	0	13.5	10	13.5	0
13.5	2	13.5	0	13.5	10	13.5	0
13.5	2	13.5	0	13.5	2	13.5	0
13.5	2	13.5	0	13.5	2	13.5	0
13.5	3	13.5	0	13.5	2	13.5	0
13.5	3	13.5	0	13.5	2	13.5	0
13.5	3	13.5	0	13.5	2	13.5	0
13.5	3	13.5	0	13.5	3	13.5	0
13.5	3	13.5	0	13.5	3	13.5	0
13.5	3	13.5	0	13.5	3	13.5	0
13.5	3	13.5	0	13.5	3	13.5	0
13.5	3	13.5	0	13.5	3	13.5	0
13.5	4	13.5	0	13.5	4	13.5	0
13.5	4	13.5	0	13.5	4	13.5	0
13.5	4	13.5	0	13.5	4	13.5	0
13.5	4	13.5	0	13.5	4	13.5	0
13.5	4	13.5	0	13.5	4	13.5	0
13.5	4	13.5	0	13.5	4	13.5	0
13.5	4	13.5	0	13.5	4	13.5	0
13.5	4	13.5	0	13.5	5	13.5	0
13.5	5	13.5	0	13.5	5	13.5	0
13.5	5	13.5	0	13.5	5	13.5	0
13.5	5	13.5	0	13.5	5	13.5	0
13.5	5	13.5	0	13.5	5	13.5	0
13.5	6	13.5	0	13.5	6	13.5	0
13.5	6	13.5	0	13.5	6	13.5	0
13.5	6	13.5	0	13.5	6	13.5	0
13.5	6	13.5	0	13.5	7	13.5	0
13.5	6	13.5	0	13.5	7	13.5	0
13.5	7	13.5	0	13.5	8	13.5	0
13.5	7	13.5	0	13.5	8	13.5	1
13.5	7	13.5	0	13.5	8	13.5	1
13.5	7	13.5	0	13.5	8	13.5	1
13.5	7	13.5	1	13.5	9	13.5	1
13.5	7	13.5	1	13.5	9	13.5	2
14	0	14	0	14	0	14	0
14	0	14	0	14	0	14	0
14	0	14	0	14	1	14	0
14	1	14	0	14	1	14	0
14	10	14	0	14	10	14	0
14	11	14	0	14	10	14	0
14	12	14	0	14	10	14	0
14	13	14	0	14	13	14	0
14	14	14	0	14	2	14	0
14	16	14	0	14	2	14	0
14	2	14	0	14	2	14	0
14	2	14	0	14	2	14	0
14	2	14	0	14	2	14	0
14	2	14	0	14	2	14	0
14	2	14	0	14	2	14	0
14	2	14	0	14	2	14	0
14	2	14	0	14	2	14	0
14	2	14	0	14	2	14	0
14	3	14	0	14	3	14	0
14	3	14	0	14	3	14	0
14	3	14	0	14	3	14	0
14	3	14	0	14	3	14	0
14	3	14	0	14	3	14	0
14	4	14	0	14	4	14	0
14	4	14	0	14	4	14	0
14	4	14	0	14	4	14	0
14	4	14	0	14	4	14	0
14	4	14	0	14	4	14	0
14	4	14	0	14	4	14	0
14	4	14	0	14	5	14	0
14	5	14	0	14	5	14	0
14	5	14	0	14	5	14	0
14	6	14	0	14	5	14	0
14	6	14	0	14	5	14	0
14	7	14	0	14	6	14	0
14	7	14	0	14	6	14	0
14	7	14	0	14	6	14	0
14	7	14	1	14	6	14	0
14	8	14	1	14	7	14	0
14	9	14	1	14	7	14	0
14	9	14	1	14	8	14	1
14	9	14	2	14	9	14	1
14.5	0	14.5	0	14.5	0	14.5	0
14.5	0	14.5	0	14.5	1	14.5	0
14.5	1	14.5	0	14.5	1	14.5	0
14.5	1	14.5	0	14.5	1	14.5	0
14.5	10	14.5	0	14.5	1	14.5	0
14.5	11	14.5	0	14.5	10	14.5	0
14.5	14	14.5	0	14.5	10	14.5	0
14.5	2	14.5	0	14.5	10	14.5	0
14.5	2	14.5	0	14.5	11	14.5	0
14.5	2	14.5	0	14.5	2	14.5	0
14.5	2	14.5	0	14.5	2	14.5	0
14.5	2	14.5	0	14.5	2	14.5	0
14.5	2	14.5	0	14.5	2	14.5	0
14.5	3	14.5	0	14.5	2	14.5	0
14.5	3	14.5	0	14.5	2	14.5	0
14.5	3	14.5	0	14.5	3	14.5	0
14.5	3	14.5	0	14.5	3	14.5	0
14.5	3	14.5	0	14.5	3	14.5	0
14.5	3	14.5	0	14.5	3	14.5	0
14.5	3	14.5	0	14.5	3	14.5	0
14.5	4	14.5	0	14.5	3	14.5	0
14.5	4	14.5	0	14.5	3	14.5	0
14.5	4	14.5	0	14.5	4	14.5	0
14.5	4	14.5	0	14.5	4	14.5	0
14.5	4	14.5	0	14.5	4	14.5	0
14.5	4	14.5	0	14.5	4	14.5	0
14.5	5	14.5	0	14.5	4	14.5	0
14.5	5	14.5	0	14.5	5	14.5	0
14.5	5	14.5	0	14.5	5	14.5	0
14.5	5	14.5	0	14.5	5	14.5	0
14.5	5	14.5	0	14.5	5	14.5	0
14.5	5	14.5	0	14.5	5	14.5	0
14.5	5	14.5	0	14.5	6	14.5	0
14.5	6	14.5	0	14.5	6	14.5	0
14.5	6	14.5	0	14.5	6	14.5	0
14.5	7	14.5	0	14.5	6	14.5	0
14.5	7	14.5	0	14.5	6	14.5	1
14.5	7	14.5	0	14.5	7	14.5	1
14.5	8	14.5	0	14.5	7	14.5	1
14.5	8	14.5	0	14.5	7	14.5	1
14.5	8	14.5	0	14.5	8	14.5	2
14.5	9	14.5	1	14.5	9	14.5	3
15	0	15	0	15	0	15	0
15	0	15	0	15	1	15	0
15	0	15	0	15	1	15	0
15	1	15	0	15	11	15	0
15	1	15	0	15	2	15	0
15	1	15	0	15	2	15	0
15	1	15	0	15	2	15	0
15	10	15	0	15	2	15	0
15	10	15	0	15	2	15	0
15	10	15	0	15	2	15	0
15	11	15	0	15	3	15	0
15	12	15	0	15	3	15	0
15	13	15	0	15	3	15	0
15	13	15	0	15	3	15	0
15	13	15	0	15	3	15	0
15	2	15	0	15	4	15	0
15	2	15	0	15	4	15	0
15	2	15	0	15	4	15	0
15	2	15	0	15	4	15	0
15	3	15	0	15	4	15	0
15	3	15	0	15	4	15	0
15	4	15	0	15	4	15	0
15	4	15	0	15	5	15	0
15	4	15	0	15	5	15	0
15	4	15	0	15	5	15	0
15	4	15	0	15	5	15	0
15	4	15	0	15	5	15	0
15	5	15	0	15	5	15	0
15	5	15	0	15	5	15	0
15	5	15	0	15	5	15	0
15	5	15	0	15	6	15	0
15	6	15	0	15	6	15	0
15	6	15	0	15	7	15	0
15	6	15	0	15	7	15	0
15	6	15	0	15	7	15	0
15	7	15	0	15	7	15	0
15	7	15	0	15	7	15	0
15	7	15	0	15	8	15	0
15	7	15	0	15	8	15	1
15	8	15	1	15	8	15	1
15	8	15	1	15	9	15	1
15	9	15	2	15	9	15	1
15.5	0	15.5	0	15.5	0	15.5	0
15.5	0	15.5	0	15.5	0	15.5	0
15.5	10	15.5	0	15.5	0	15.5	0
15.5	10	15.5	0	15.5	1	15.5	0
15.5	2	15.5	0	15.5	1	15.5	0
15.5	2	15.5	0	15.5	1	15.5	0
15.5	2	15.5	0	15.5	1	15.5	0
15.5	2	15.5	0	15.5	1	15.5	0
15.5	2	15.5	0	15.5	1	15.5	0
15.5	2	15.5	0	15.5	20	15.5	0
15.5	28	15.5	0	15.5	3	15.5	0
15.5	3	15.5	0	15.5	3	15.5	0
15.5	3	15.5	0	15.5	3	15.5	0
15.5	3	15.5	0	15.5	3	15.5	0
15.5	3	15.5	0	15.5	3	15.5	0
15.5	4	15.5	0	15.5	4	15.5	0
15.5	4	15.5	0	15.5	4	15.5	0
15.5	4	15.5	0	15.5	4	15.5	0
15.5	4	15.5	0	15.5	4	15.5	0
15.5	4	15.5	0	15.5	4	15.5	0
15.5	4	15.5	0	15.5	4	15.5	0
15.5	5	15.5	0	15.5	4	15.5	0
15.5	5	15.5	0	15.5	5	15.5	0
15.5	5	15.5	0	15.5	5	15.5	0
15.5	5	15.5	0	15.5	5	15.5	0
15.5	5	15.5	0	15.5	5	15.5	0
15.5	5	15.5	0	15.5	5	15.5	0
15.5	5	15.5	0	15.5	6	15.5	0
15.5	6	15.5	0	15.5	6	15.5	0
15.5	6	15.5	0	15.5	6	15.5	0
15.5	6	15.5	0	15.5	6	15.5	0
15.5	6	15.5	0	15.5	6	15.5	0
15.5	6	15.5	0	15.5	6	15.5	0
15.5	6	15.5	0	15.5	6	15.5	0
15.5	7	15.5	0	15.5	6	15.5	0
15.5	7	15.5	0	15.5	6	15.5	0
15.5	7	15.5	0	15.5	6	15.5	0
15.5	8	15.5	0	15.5	6	15.5	0
15.5	8	15.5	0	15.5	7	15.5	0
15.5	8	15.5	0	15.5	7	15.5	1
15.5	9	15.5	1	15.5	7	15.5	1
15.5	9	15.5	11	15.5	8	15.5	1
16	0	16	0	16	0	16	0
16	1	16	0	16	0	16	0
16	1	16	0	16	0	16	0
16	10	16	0	16	1	16	0
16	10	16	0	16	1	16	0
16	10	16	0	16	12	16	0
16	11	16	0	16	14	16	0
16	13	16	0	16	2	16	0
16	13	16	0	16	2	16	0
16	2	16	0	16	2	16	0
16	2	16	0	16	2	16	0
16	2	16	0	16	2	16	0
16	2	16	0	16	2	16	0
16	3	16	0	16	2	16	0
16	3	16	0	16	2	16	0
16	3	16	0	16	3	16	0
16	3	16	0	16	3	16	0
16	3	16	0	16	3	16	0
16	3	16	0	16	3	16	0
16	3	16	0	16	3	16	0
16	37	16	0	16	3	16	0
16	4	16	0	16	3	16	0
16	4	16	0	16	4	16	0
16	4	16	0	16	4	16	0
16	4	16	0	16	4	16	0
16	4	16	0	16	5	16	0
16	4	16	0	16	5	16	0
16	5	16	0	16	6	16	0
16	5	16	0	16	6	16	0
16	5	16	0	16	6	16	0
16	5	16	0	16	6	16	0
16	5	16	0	16	6	16	0
16	5	16	0	16	7	16	0
16	6	16	0	16	7	16	0
16	6	16	0	16	7	16	0
16	6	16	0	16	7	16	0
16	6	16	0	16	7	16	0
16	7	16	0	16	7	16	0
16	7	16	0	16	7	16	0
16	8	16	1	16	7	16	0
16	8	16	1	16	8	16	1
16	9	16	21	16	8	16	1
16.5	0	16.5	0	16.5	0	16.5	0
16.5	1	16.5	0	16.5	1	16.5	0
16.5	10	16.5	0	16.5	1	16.5	0
16.5	11	16.5	0	16.5	1	16.5	0
16.5	2	16.5	0	16.5	1	16.5	0
16.5	2	16.5	0	16.5	1	16.5	0
16.5	2	16.5	0	16.5	1	16.5	0
16.5	2	16.5	0	16.5	1	16.5	0
16.5	2	16.5	0	16.5	10	16.5	0
16.5	3	16.5	0	16.5	11	16.5	0
16.5	3	16.5	0	16.5	11	16.5	0
16.5	3	16.5	0	16.5	14	16.5	0
16.5	3	16.5	0	16.5	2	16.5	0
16.5	3	16.5	0	16.5	2	16.5	0
16.5	3	16.5	0	16.5	2	16.5	0
16.5	4	16.5	0	16.5	2	16.5	0
16.5	4	16.5	0	16.5	2	16.5	0
16.5	4	16.5	0	16.5	3	16.5	0
16.5	4	16.5	0	16.5	3	16.5	0
16.5	4	16.5	0	16.5	3	16.5	0
16.5	5	16.5	0	16.5	3	16.5	0
16.5	5	16.5	0	16.5	4	16.5	0
16.5	5	16.5	0	16.5	4	16.5	0
16.5	5	16.5	0	16.5	4	16.5	0
16.5	6	16.5	0	16.5	4	16.5	0
16.5	6	16.5	0	16.5	4	16.5	0
16.5	6	16.5	0	16.5	5	16.5	0
16.5	6	16.5	0	16.5	5	16.5	0
16.5	6	16.5	0	16.5	5	16.5	0
16.5	6	16.5	0	16.5	5	16.5	0
16.5	6	16.5	0	16.5	6	16.5	0
16.5	7	16.5	0	16.5	6	16.5	0
16.5	7	16.5	0	16.5	6	16.5	0
16.5	7	16.5	0	16.5	6	16.5	0
16.5	7	16.5	0	16.5	6	16.5	0
16.5	7	16.5	0	16.5	7	16.5	0
16.5	7	16.5	0	16.5	7	16.5	1
16.5	8	16.5	0	16.5	7	16.5	1
16.5	8	16.5	0	16.5	7	16.5	1
16.5	8	16.5	0	16.5	8	16.5	1
16.5	9	16.5	1	16.5	8	16.5	1
16.5	9	16.5	1	16.5	8	16.5	3
17	17	17	17
17	0	17	0	17	1	17	0
17	0	17	0	17	1	17	0
17	1	17	0	17	10	17	0
17	1	17	0	17	11	17	0
17	10	17	0	17	11	17	0
17	10	17	0	17	12	17	0
17	11	17	0	17	2	17	0
17	14	17	0	17	2	17	0
17	14	17	0	17	3	17	0
17	2	17	0	17	3	17	0
17	2	17	0	17	3	17	0
17	3	17	0	17	3	17	0
17	3	17	0	17	3	17	0
17	3	17	0	17	3	17	0
17	3	17	0	17	3	17	0
17	4	17	0	17	3	17	0
17	4	17	0	17	3	17	0
17	4	17	0	17	4	17	0
17	4	17	0	17	4	17	0
17	4	17	0	17	4	17	0
17	5	17	0	17	4	17	0
17	5	17	0	17	4	17	0
17	5	17	0	17	4	17	0
17	5	17	0	17	4	17	0
17	5	17	0	17	4	17	0
17	5	17	0	17	4	17	0
17	5	17	0	17	4	17	0
17	6	17	0	17	5	17	0
17	6	17	0	17	5	17	0
17	6	17	0	17	5	17	0
17	6	17	0	17	5	17	0
17	6	17	0	17	5	17	0
17	6	17	0	17	6	17	0
17	7	17	0	17	6	17	0
17	7	17	0	17	7	17	0
17	7	17	0	17	7	17	0
17	7	17	0	17	7	17	0
17	7	17	0	17	7	17	1
17	8	17	0	17	8	17	1
17	8	17	0	17	8	17	1
17	8	17	1	17	9	17	2
17.5	17.5	17.5	17.5
17.5	1	17.5	0	17.5	0	17.5	0
17.5	1	17.5	0	17.5	0	17.5	0
17.5	1	17.5	0	17.5	1	17.5	0
17.5	1	17.5	0	17.5	1	17.5	0
17.5	1	17.5	0	17.5	1	17.5	0
17.5	1	17.5	0	17.5	10	17.5	0
17.5	1	17.5	0	17.5	13	17.5	0
17.5	1	17.5	0	17.5	13	17.5	0
17.5	10	17.5	0	17.5	16	17.5	0
17.5	11	17.5	0	17.5	2	17.5	0
17.5	12	17.5	0	17.5	2	17.5	0
17.5	2	17.5	0	17.5	2	17.5	0
17.5	2	17.5	0	17.5	3	17.5	0
17.5	3	17.5	0	17.5	3	17.5	0
17.5	3	17.5	0	17.5	3	17.5	0
17.5	3	17.5	0	17.5	3	17.5	0
17.5	4	17.5	0	17.5	3	17.5	0
17.5	4	17.5	0	17.5	4	17.5	0
17.5	4	17.5	0	17.5	4	17.5	0
17.5	4	17.5	0	17.5	4	17.5	0
17.5	4	17.5	0	17.5	4	17.5	0
17.5	4	17.5	0	17.5	4	17.5	0
17.5	5	17.5	0	17.5	4	17.5	0
17.5	5	17.5	0	17.5	5	17.5	0
17.5	5	17.5	0	17.5	5	17.5	0
17.5	5	17.5	0	17.5	5	17.5	0
17.5	5	17.5	0	17.5	5	17.5	0
17.5	5	17.5	0	17.5	5	17.5	0
17.5	5	17.5	0	17.5	5	17.5	0
17.5	6	17.5	0	17.5	5	17.5	0
17.5	6	17.5	0	17.5	5	17.5	0
17.5	6	17.5	0	17.5	6	17.5	0
17.5	6	17.5	0	17.5	6	17.5	0
17.5	7	17.5	0	17.5	6	17.5	0
17.5	7	17.5	0	17.5	6	17.5	1
17.5	7	17.5	0	17.5	7	17.5	1
17.5	8	17.5	0	17.5	7	17.5	1
17.5	8	17.5	0	17.5	8	17.5	1
17.5	9	17.5	0	17.5	8	17.5	1
17.5	9	17.5	1	17.5	8	17.5	2
17.5	9	17.5	1	17.5	9	17.5	2
18	18	18	18
18	1	18	0	18	1	18	0
18	1	18	0	18	1	18	0
18	1	18	0	18	1	18	0
18	10	18	0	18	1	18	0
18	17	18	0	18	10	18	0
18	2	18	0	18	11	18	0
18	2	18	0	18	11	18	0
18	2	18	0	18	12	18	0
18	2	18	0	18	2	18	0
18	2	18	0	18	2	18	0
18	3	18	0	18	2	18	0
18	3	18	0	18	2	18	0
18	3	18	0	18	2	18	0
18	3	18	0	18	2	18	0
18	4	18	0	18	2	18	0
18	4	18	0	18	2	18	0
18	4	18	0	18	2	18	0
18	4	18	0	18	2	18	0
18	5	18	0	18	2	18	0
18	5	18	0	18	3	18	0
18	5	18	0	18	3	18	0
18	5	18	0	18	3	18	0
18	5	18	0	18	3	18	0
18	5	18	0	18	3	18	0
18	6	18	0	18	4	18	0
18	6	18	0	18	4	18	0
18	6	18	0	18	4	18	0
18	6	18	0	18	4	18	0
18	7	18	0	18	4	18	0
18	7	18	0	18	5	18	0
18	7	18	0	18	5	18	0
18	7	18	0	18	5	18	0
18	7	18	0	18	5	18	0
18	7	18	0	18	5	18	0
18	8	18	0	18	6	18	0
18	8	18	0	18	6	18	0
18	8	18	0	18	6	18	0
18	8	18	0	18	6	18	0
18	8	18	1	18	6	18	1
18	9	18	1	18	6	18	1
18	9	18	1	18	9	18	1
18.5	18.5	18.5	18.5
18.5	2	18.5	0	18.5	0	18.5	0
18.5	2	18.5	0	18.5	0	18.5	0
18.5	2	18.5	0	18.5	1	18.5	0
18.5	2	18.5	0	18.5	1	18.5	0
18.5	2	18.5	0	18.5	1	18.5	0
18.5	2	18.5	0	18.5	1	18.5	0
18.5	2	18.5	0	18.5	1	18.5	0
18.5	2	18.5	0	18.5	10	18.5	0
18.5	3	18.5	0	18.5	2	18.5	0
18.5	3	18.5	0	18.5	2	18.5	0
18.5	3	18.5	0	18.5	3	18.5	0
18.5	3	18.5	0	18.5	3	18.5	0
18.5	3	18.5	0	18.5	3	18.5	0
18.5	3	18.5	0	18.5	3	18.5	0
18.5	4	18.5	0	18.5	3	18.5	0
18.5	4	18.5	0	18.5	3	18.5	0
18.5	4	18.5	0	18.5	3	18.5	0
18.5	4	18.5	0	18.5	3	18.5	0
18.5	4	18.5	0	18.5	4	18.5	0
18.5	4	18.5	0	18.5	4	18.5	0
18.5	4	18.5	0	18.5	4	18.5	0
18.5	5	18.5	0	18.5	4	18.5	0
18.5	5	18.5	0	18.5	4	18.5	0
18.5	5	18.5	0	18.5	4	18.5	0
18.5	5	18.5	0	18.5	5	18.5	0
18.5	5	18.5	0	18.5	5	18.5	0
18.5	5	18.5	0	18.5	5	18.5	0
18.5	5	18.5	0	18.5	5	18.5	0
18.5	6	18.5	0	18.5	5	18.5	0
18.5	6	18.5	0	18.5	5	18.5	0
18.5	6	18.5	0	18.5	6	18.5	0
18.5	7	18.5	0	18.5	6	18.5	0
18.5	7	18.5	0	18.5	6	18.5	0
18.5	7	18.5	0	18.5	6	18.5	0
18.5	8	18.5	0	18.5	6	18.5	0
18.5	8	18.5	0	18.5	6	18.5	0
18.5	8	18.5	0	18.5	6	18.5	0
18.5	8	18.5	0	18.5	7	18.5	0
18.5	8	18.5	0	18.5	7	18.5	0
18.5	9	18.5	1	18.5	7	18.5	0
18.5	9	18.5	1	18.5	7	18.5	1
19	19	19	19
19	0	19	0	19	0	19	0
19	1	19	0	19	1	19	0
19	10	19	0	19	10	19	0
19	10	19	0	19	2	19	0
19	10	19	0	19	2	19	0
19	11	19	0	19	2	19	0
19	11	19	0	19	2	19	0
19	12	19	0	19	2	19	0
19	2	19	0	19	3	19	0
19	2	19	0	19	3	19	0
19	2	19	0	19	3	19	0
19	2	19	0	19	4	19	0
19	2	19	0	19	4	19	0
19	2	19	0	19	4	19	0
19	2	19	0	19	4	19	0
19	3	19	0	19	4	19	0
19	3	19	0	19	4	19	0
19	3	19	0	19	4	19	0
19	3	19	0	19	5	19	0
19	3	19	0	19	5	19	0
19	4	19	0	19	5	19	0
19	4	19	0	19	5	19	0
19	4	19	0	19	5	19	0
19	5	19	0	19	5	19	0
19	5	19	0	19	5	19	0
19	5	19	0	19	6	19	0
19	6	19	0	19	6	19	0
19	6	19	0	19	6	19	0
19	6	19	0	19	6	19	0
19	6	19	0	19	6	19	0
19	6	19	0	19	7	19	0
19	6	19	0	19	7	19	0
19	7	19	0	19	7	19	0
19	7	19	0	19	7	19	0
19	7	19	0	19	7	19	0
19	8	19	0	19	8	19	0
19	9	19	0	19	8	19	0
19	9	19	1	19	8	19	0
19	9	19	1	19	8	19	1
19	9	19	1	19	8	19	1
19	9	19	2	19	9	19	1
19.5	19.5	19.5	19.5
19.5	0	19.5	0	19.5	1	19.5	0
19.5	1	19.5	0	19.5	1	19.5	0
19.5	1	19.5	0	19.5	1	19.5	0
19.5	1	19.5	0	19.5	1	19.5	0
19.5	1	19.5	0	19.5	11	19.5	0
19.5	1	19.5	0	19.5	12	19.5	0
19.5	11	19.5	0	19.5	12	19.5	0
19.5	12	19.5	0	19.5	15	19.5	0
19.5	12	19.5	0	19.5	2	19.5	0
19.5	12	19.5	0	19.5	2	19.5	0
19.5	14	19.5	0	19.5	2	19.5	0
19.5	2	19.5	0	19.5	2	19.5	0
19.5	2	19.5	0	19.5	2	19.5	0
19.5	2	19.5	0	19.5	2	19.5	0
19.5	2	19.5	0	19.5	2	19.5	0
19.5	3	19.5	0	19.5	3	19.5	0
19.5	4	19.5	0	19.5	3	19.5	0
19.5	4	19.5	0	19.5	3	19.5	0
19.5	4	19.5	0	19.5	3	19.5	0
19.5	4	19.5	0	19.5	3	19.5	0
19.5	4	19.5	0	19.5	3	19.5	0
19.5	4	19.5	0	19.5	4	19.5	0
19.5	4	19.5	0	19.5	4	19.5	0
19.5	4	19.5	0	19.5	4	19.5	0
19.5	4	19.5	0	19.5	4	19.5	0
19.5	5	19.5	0	19.5	4	19.5	0
19.5	5	19.5	0	19.5	4	19.5	0
19.5	5	19.5	0	19.5	4	19.5	0
19.5	5	19.5	0	19.5	5	19.5	0
19.5	6	19.5	0	19.5	5	19.5	0
19.5	6	19.5	0	19.5	5	19.5	0
19.5	6	19.5	0	19.5	6	19.5	0
19.5	6	19.5	0	19.5	6	19.5	0
19.5	6	19.5	0	19.5	6	19.5	0
19.5	6	19.5	0	19.5	6	19.5	0
19.5	7	19.5	0	19.5	6	19.5	0
19.5	7	19.5	0	19.5	7	19.5	1
19.5	7	19.5	0	19.5	8	19.5	1
19.5	9	19.5	0	19.5	8	19.5	1
19.5	9	19.5	0	19.5	9	19.5	2
19.5	9	19.5	1	19.5	9	19.5	3
20	20	20	20
20	0	20	0	20	1	20	0
20	0	20	0	20	1	20	0
20	11	20	0	20	1	20	0
20	13	20	0	20	1	20	0
20	14	20	0	20	1	20	0
20	16	20	0	20	2	20	0
20	2	20	0	20	2	20	0
20	2	20	0	20	2	20	0
20	3	20	0	20	2	20	0
20	3	20	0	20	3	20	0
20	3	20	0	20	3	20	0
20	3	20	0	20	3	20	0
20	3	20	0	20	3	20	0
20	3	20	0	20	3	20	0
20	3	20	0	20	3	20	0
20	3	20	0	20	3	20	0
20	4	20	0	20	3	20	0
20	4	20	0	20	3	20	0
20	4	20	0	20	3	20	0
20	4	20	0	20	4	20	0
20	4	20	0	20	4	20	0
20	4	20	0	20	4	20	0
20	5	20	0	20	4	20	0
20	5	20	0	20	4	20	0
20	5	20	0	20	4	20	0
20	5	20	0	20	4	20	0
20	5	20	0	20	4	20	0
20	5	20	0	20	5	20	0
20	6	20	0	20	5	20	0
20	6	20	0	20	5	20	0
20	6	20	0	20	5	20	0
20	6	20	0	20	5	20	0
20	7	20	0	20	5	20	0
20	7	20	0	20	7	20	0
20	7	20	0	20	7	20	0
20	7	20	0	20	7	20	0
20	7	20	0	20	7	20	0
20	7	20	0	20	8	20	1
20	7	20	0	20	8	20	1
20	8	20	1	20	9	20	1
20	8	20	2	20	9	20	2
20.5	20.5	20.5	20.5
20.5	20.5	20.5	20.5
20.5	0	20.5	0	20.5	0	20.5	0
20.5	10	20.5	0	20.5	0	20.5	0
20.5	10	20.5	0	20.5	1	20.5	0
20.5	10	20.5	0	20.5	1	20.5	0
20.5	12	20.5	0	20.5	1	20.5	0
20.5	15	20.5	0	20.5	10	20.5	0
20.5	2	20.5	0	20.5	10	20.5	0
20.5	2	20.5	0	20.5	10	20.5	0
20.5	2	20.5	0	20.5	11	20.5	0
20.5	2	20.5	0	20.5	12	20.5	0
20.5	2	20.5	0	20.5	2	20.5	0
20.5	3	20.5	0	20.5	2	20.5	0
20.5	3	20.5	0	20.5	2	20.5	0
20.5	3	20.5	0	20.5	2	20.5	0
20.5	3	20.5	0	20.5	2	20.5	0
20.5	3	20.5	0	20.5	2	20.5	0
20.5	3	20.5	0	20.5	3	20.5	0
20.5	3	20.5	0	20.5	3	20.5	0
20.5	4	20.5	0	20.5	3	20.5	0
20.5	4	20.5	0	20.5	3	20.5	0
20.5	4	20.5	0	20.5	3	20.5	0
20.5	5	20.5	0	20.5	4	20.5	0
20.5	5	20.5	0	20.5	4	20.5	0
20.5	5	20.5	0	20.5	4	20.5	0
20.5	5	20.5	0	20.5	4	20.5	0
20.5	5	20.5	0	20.5	4	20.5	0
20.5	5	20.5	0	20.5	5	20.5	0
20.5	5	20.5	0	20.5	5	20.5	0
20.5	5	20.5	0	20.5	5	20.5	0
20.5	6	20.5	0	20.5	5	20.5	0
20.5	6	20.5	0	20.5	5	20.5	0
20.5	6	20.5	0	20.5	6	20.5	0
20.5	7	20.5	0	20.5	6	20.5	0
20.5	7	20.5	0	20.5	6	20.5	0
20.5	8	20.5	0	20.5	8	20.5	0
20.5	8	20.5	1	20.5	8	20.5	0
20.5	8	20.5	1	20.5	8	20.5	0
20.5	8	20.5	1	20.5	8	20.5	0
20.5	8	20.5	1	20.5	8	20.5	1
20.5	8	20.5	1	20.5	8	20.5	1
21	21	21	21
21	21	21	21
21	0	21	0	21	0	21	0
21	1	21	0	21	0	21	0
21	1	21	0	21	0	21	0
21	14	21	0	21	0	21	0
21	15	21	0	21	1	21	0
21	16	21	0	21	1	21	0
21	2	21	0	21	1	21	0
21	2	21	0	21	1	21	0
21	2	21	0	21	1	21	0
21	3	21	0	21	1	21	0
21	3	21	0	21	1	21	0
21	3	21	0	21	10	21	0
21	3	21	0	21	11	21	0
21	3	21	0	21	12	21	0
21	3	21	0	21	13	21	0
21	4	21	0	21	2	21	0
21	4	21	0	21	2	21	0
21	4	21	0	21	2	21	0
21	4	21	0	21	2	21	0
21	5	21	0	21	3	21	0
21	5	21	0	21	3	21	0
21	5	21	0	21	3	21	0
21	5	21	0	21	3	21	0
21	5	21	0	21	3	21	0
21	6	21	0	21	4	21	0
21	6	21	0	21	5	21	0
21	6	21	0	21	5	21	0
21	6	21	0	21	5	21	0
21	6	21	0	21	5	21	0
21	6	21	0	21	5	21	0
21	7	21	0	21	5	21	0
21	7	21	0	21	5	21	0
21	7	21	0	21	6	21	0
21	7	21	0	21	6	21	0
21	7	21	0	21	7	21	1
21	8	21	0	21	7	21	1
21	8	21	0	21	7	21	1
21	8	21	0	21	7	21	1
21	8	21	1	21	7	21	1
21	8	21	2	21	7	21	4
21.5	21.5	21.5	21.5
21.5	21.5	21.5	21.5
21.5	0	21.5	0	21.5	0	21.5	0
21.5	1	21.5	0	21.5	0	21.5	0
21.5	1	21.5	0	21.5	1	21.5	0
21.5	1	21.5	0	21.5	1	21.5	0
21.5	1	21.5	0	21.5	1	21.5	0
21.5	10	21.5	0	21.5	1	21.5	0
21.5	10	21.5	0	21.5	17	21.5	0
21.5	11	21.5	0	21.5	2	21.5	0
21.5	17	21.5	0	21.5	3	21.5	0
21.5	2	21.5	0	21.5	3	21.5	0
21.5	2	21.5	0	21.5	3	21.5	0
21.5	2	21.5	0	21.5	3	21.5	0
21.5	2	21.5	0	21.5	3	21.5	0
21.5	3	21.5	0	21.5	3	21.5	0
21.5	3	21.5	0	21.5	4	21.5	0
21.5	3	21.5	0	21.5	4	21.5	0
21.5	3	21.5	0	21.5	4	21.5	0
21.5	3	21.5	0	21.5	4	21.5	0
21.5	4	21.5	0	21.5	4	21.5	0
21.5	4	21.5	0	21.5	4	21.5	0
21.5	4	21.5	0	21.5	4	21.5	0
21.5	4	21.5	0	21.5	4	21.5	0
21.5	4	21.5	0	21.5	4	21.5	0
21.5	4	21.5	0	21.5	4	21.5	0
21.5	4	21.5	0	21.5	4	21.5	0
21.5	4	21.5	0	21.5	4	21.5	0
21.5	4	21.5	0	21.5	4	21.5	0
21.5	5	21.5	0	21.5	5	21.5	0
21.5	5	21.5	0	21.5	5	21.5	0
21.5	5	21.5	0	21.5	5	21.5	0
21.5	5	21.5	0	21.5	6	21.5	0
21.5	5	21.5	0	21.5	6	21.5	0
21.5	6	21.5	0	21.5	6	21.5	0
21.5	6	21.5	0	21.5	6	21.5	0
21.5	7	21.5	0	21.5	6	21.5	0
21.5	7	21.5	0	21.5	6	21.5	0
21.5	8	21.5	0	21.5	6	21.5	0
21.5	8	21.5	0	21.5	7	21.5	1
21.5	9	21.5	0	21.5	7	21.5	1
21.5	9	21.5	0	21.5	8	21.5	1
22	22	22	22
22	22	22	22
22	0	22	0	22	0	22	0
22	1	22	0	22	0	22	0
22	1	22	0	22	0	22	0
22	1	22	0	22	0	22	0
22	10	22	0	22	0	22	0
22	10	22	0	22	0	22	0
22	11	22	0	22	0	22	0
22	12	22	0	22	1	22	0
22	12	22	0	22	1	22	0
22	14	22	0	22	1	22	0
22	2	22	0	22	14	22	0
22	2	22	0	22	14	22	0
22	2	22	0	22	16	22	0
22	22	22	0	22	2	22	0
22	3	22	0	22	2	22	0
22	3	22	0	22	2	22	0
22	3	22	0	22	2	22	0
22	3	22	0	22	3	22	0
22	3	22	0	22	3	22	0
22	3	22	0	22	3	22	0
22	3	22	0	22	3	22	0
22	3	22	0	22	3	22	0
22	3	22	0	22	4	22	0
22	4	22	0	22	4	22	0
22	4	22	0	22	4	22	0
22	4	22	0	22	4	22	0
22	4	22	0	22	5	22	0
22	4	22	0	22	5	22	0
22	5	22	0	22	5	22	0
22	5	22	0	22	5	22	0
22	5	22	0	22	5	22	0
22	5	22	0	22	5	22	0
22	5	22	0	22	6	22	0
22	6	22	0	22	6	22	0
22	6	22	0	22	8	22	0
22	6	22	0	22	8	22	0
22	7	22	0	22	8	22	0
22	7	22	1	22	8	22	0
22	7	22	1	22	8	22	1
22	8	22	1	22	8	22	1
22.5	22.5	22.5	22.5
22.5	22.5	22.5	22.5
22.5	0	22.5	0	22.5	0	22.5	0
22.5	0	22.5	0	22.5	0	22.5	0
22.5	0	22.5	0	22.5	1	22.5	0
22.5	1	22.5	0	22.5	1	22.5	0
22.5	1	22.5	0	22.5	1	22.5	0
22.5	1	22.5	0	22.5	1	22.5	0
22.5	1	22.5	0	22.5	10	22.5	0
22.5	10	22.5	0	22.5	11	22.5	0
22.5	10	22.5	0	22.5	11	22.5	0
22.5	13	22.5	0	22.5	2	22.5	0
22.5	15	22.5	0	22.5	2	22.5	0
22.5	2	22.5	0	22.5	2	22.5	0
22.5	2	22.5	0	22.5	2	22.5	0
22.5	3	22.5	0	22.5	2	22.5	0
22.5	3	22.5	0	22.5	2	22.5	0
22.5	3	22.5	0	22.5	2	22.5	0
22.5	3	22.5	0	22.5	3	22.5	0
22.5	3	22.5	0	22.5	3	22.5	0
22.5	3	22.5	0	22.5	3	22.5	0
22.5	3	22.5	0	22.5	3	22.5	0
22.5	3	22.5	0	22.5	4	22.5	0
22.5	3	22.5	0	22.5	4	22.5	0
22.5	4	22.5	0	22.5	4	22.5	0
22.5	4	22.5	0	22.5	4	22.5	0
22.5	4	22.5	0	22.5	4	22.5	0
22.5	4	22.5	0	22.5	5	22.5	0
22.5	5	22.5	0	22.5	5	22.5	0
22.5	5	22.5	0	22.5	5	22.5	0
22.5	5	22.5	0	22.5	6	22.5	0
22.5	5	22.5	0	22.5	6	22.5	0
22.5	6	22.5	0	22.5	6	22.5	0
22.5	6	22.5	0	22.5	6	22.5	0
22.5	6	22.5	0	22.5	7	22.5	0
22.5	6	22.5	0	22.5	7	22.5	0
22.5	7	22.5	0	22.5	8	22.5	0
22.5	7	22.5	0	22.5	8	22.5	0
22.5	7	22.5	1	22.5	8	22.5	0
22.5	8	22.5	1	22.5	8	22.5	1
22.5	8	22.5	1	22.5	8	22.5	1
22.5	9	22.5	1	22.5	8	22.5	1
23	23	23	23
23	23	23	23
23	23	23	23
23	0	23	0	23	0	23	0
23	0	23	0	23	0	23	0
23	1	23	0	23	0	23	0
23	11	23	0	23	1	23	0
23	12	23	0	23	1	23	0
23	2	23	0	23	1	23	0
23	2	23	0	23	1	23	0
23	2	23	0	23	1	23	0
23	2	23	0	23	11	23	0
23	2	23	0	23	2	23	0
23	2	23	0	23	2	23	0
23	2	23	0	23	2	23	0
23	3	23	0	23	2	23	0
23	3	23	0	23	2	23	0
23	3	23	0	23	2	23	0
23	3	23	0	23	3	23	0
23	3	23	0	23	3	23	0
23	4	23	0	23	3	23	0
23	4	23	0	23	3	23	0
23	4	23	0	23	3	23	0
23	4	23	0	23	3	23	0
23	5	23	0	23	3	23	0
23	5	23	0	23	4	23	0
23	5	23	0	23	4	23	0
23	5	23	0	23	4	23	0
23	5	23	0	23	4	23	0
23	5	23	0	23	4	23	0
23	5	23	0	23	4	23	0
23	5	23	0	23	4	23	0
23	6	23	0	23	4	23	0
23	6	23	0	23	5	23	0
23	6	23	0	23	5	23	0
23	6	23	0	23	6	23	0
23	7	23	0	23	6	23	0
23	7	23	0	23	7	23	1
23	8	23	0	23	7	23	1
23	8	23	0	23	7	23	1
23	8	23	0	23	8	23	1
23	9	23	1	23	9	23	1
23.5	23.5	23.5	23.5
23.5	23.5	23.5	23.5
23.5	23.5	23.5	23.5
23.5	0	23.5	0	23.5	1	23.5	0
23.5	0	23.5	0	23.5	1	23.5	0
23.5	12	23.5	0	23.5	1	23.5	0
23.5	2	23.5	0	23.5	1	23.5	0
23.5	2	23.5	0	23.5	1	23.5	0
23.5	2	23.5	0	23.5	1	23.5	0
23.5	2	23.5	0	23.5	11	23.5	0
23.5	2	23.5	0	23.5	16	23.5	0
23.5	3	23.5	0	23.5	2	23.5	0
23.5	3	23.5	0	23.5	2	23.5	0
23.5	3	23.5	0	23.5	2	23.5	0
23.5	3	23.5	0	23.5	2	23.5	0
23.5	3	23.5	0	23.5	2	23.5	0
23.5	4	23.5	0	23.5	2	23.5	0
23.5	4	23.5	0	23.5	3	23.5	0
23.5	4	23.5	0	23.5	3	23.5	0
23.5	4	23.5	0	23.5	3	23.5	0
23.5	4	23.5	0	23.5	3	23.5	0
23.5	4	23.5	0	23.5	3	23.5	0
23.5	4	23.5	0	23.5	3	23.5	0
23.5	5	23.5	0	23.5	3	23.5	0
[truncated: 9,594 more rows]

## Sheet: SourceData-7
Data of H3K27Ac from https://www.ncbi.nlm.nih.gov/geo/query/acc.cgi?acc=gse67978

## Sheet: SourceData-8
Expression level of ITSN2
Macaque	Chimpanzee	Human
62.1132	42.8533	32.9665
62.8793	44.2162	34.4922
62.5016	46.0529	36.1874
60.6535	48.1597	38.1467
60.2758	48.636	40.1643
63.936	48.9548	42.0326
69.4409	51.6023	43.8361
73.4067	55.4776	45.664
74.2288	55.4784	47.332
73.778	54.8935	48.5875
73.8834	56.7492	49.1702
75.3337	59.3586	48.7887
75.5655	59.3289	47.2945
74.2206	54.5947	45.1399
71.7517	48.409	42.9279
68.5923	45.3544	40.6802
65.0975	47.9642	36.9653

## Sheet: SourceData-9
See SourceData-9.zip

[truncated: 15 more sheets: SourceData-10, SourceData-11, SourceData-12, SourceData-13, SourceData-14, SourceData-15, SourceData-16, SourceData-17, SourceData-18, SourceData-19, SourceData-20, SourceData-21, SourceData-22), SourceData-23, SourceData-24]
